# Supplementary material for: Multi-Omics Insights into Postnatal Skeletal Muscle Development in Duroc Pigs
Source: Animals (Basel). 2025 Sep 16;15(18):2715. doi: 10.3390/ani15182715 (PMC12466740; doi:10.3390/ani15182715)
Supplement: Supplementary file 1 [file animals-15-02715-s001.zip › Table S1.xlsx]

## Sheet: SOL-1d vs SOL-21d
Gene ID	Gene Name	Gene Description	FC(B/A)	Log2FC(B/A)	Pvalue	Padjust	Significant	Regulate	SOL_21d_1	SOL_21d_2	SOL_21d_3	SOL_21d_4	SOL_21d_5	SOL_21d_6	SOL_1d_1	SOL_1d_2	SOL_1d_3	SOL_1d_4	SOL_1d_5	SOL_1d_6	B	A
ENSSSCG00000000002	GTSE1	G2 and S-phase expressed 1 [Source:VGNC Symbol;Acc:VGNC:88745]	0.24146145110563	-2.05014	1.0351698228248E-6	3.1433256354337E-5	yes	down	0.68	1.45	0.52	0.15	1.64	1.24	2.75	4.48	5.46	5.22	6.06	6.1	0.94666666666667	5.0116666666667
ENSSSCG00000000010	FBLN1	fibulin 1 [Source:VGNC Symbol;Acc:VGNC:103280]	0.45526284804926	-1.13523	0.0035256213294688	0.024380115899326	yes	down	18.52	19.5	15.92	6.17	16.72	26.06	20.78	13.91	73.07	174.12	29.47	36.05	17.148333333333	57.9
ENSSSCG00000000018	KIAA0930	KIAA0930 [Source:VGNC Symbol;Acc:VGNC:89438]	1.5088663465685	0.59346501946139	0.0029350200275219	0.021167642249323	yes	up	9.32	9.09	8.31	5.96	7.78	4.89	4.64	3.28	9.8	8.57	5.75	6.84	7.5583333333333	6.48
ENSSSCG00000000024	PARVB	parvin beta [Source:VGNC Symbol;Acc:VGNC:91186]	1.8758253815757	0.90752553528405	5.8764963443665E-5	0.00092639249842514	yes	up	26.24	26.2	22.17	12.76	26.28	25.16	10.82	13.59	21.13	17.13	19.4	14.25	23.135	16.053333333333
ENSSSCG00000000037	ARFGAP3	ADP ribosylation factor GTPase activating protein 3 [Source:VGNC Symbol;Acc:VGNC:85450]	0.63095110121835	-0.6644	0.0010539454007611	0.0096098800031727	yes	down	17.94	12	14.17	8.99	8.9	15.02	15.73	14.84	34.33	56.11	21	22.05	12.836666666667	27.343333333333
ENSSSCG00000000040	SEPTIN3	septin 3 [Source:VGNC Symbol;Acc:VGNC:92722]	3.6645408393036	1.8736324424632	1.7828966396937E-5	0.00034040502199627	yes	up	0.34	1.25	0.7	0.3	0.55	0.68	0.07	0.1	0.44	0.21	0.14	0.31	0.63666666666667	0.21166666666667
ENSSSCG00000000058	SNU13	small nuclear ribonucleoprotein 13 [Source:NCBI gene (formerly Entrezgene);Acc:100155420]	1.6525526049421	0.72469619710732	1.7545847660175E-5	0.00033656125966336	yes	up	149.1	164.6	202.02	185.37	159.62	151.3	117.73	115.53	148.84	141	124.89	112.48	168.66833333333	126.745
ENSSSCG00000000064	ACO2	aconitase 2 [Source:NCBI gene (formerly Entrezgene);Acc:396999]	1.6691728698284	0.73913337682696	0.0049241508441347	0.031205881629868	yes	up	2488.89	2121.33	1155.42	1049.58	1545.4	1443.05	895.82	1026.42	1276.77	980.39	1376.86	1470.11	1633.94	1171.0616666667
ENSSSCG00000000072	SLC25A17	solute carrier family 25 member 17 [Source:VGNC Symbol;Acc:VGNC:92996]	0.62358227533837	-0.681348	0.00017290816232224	0.0023249367120093	yes	down	4.12	5.36	5.07	4.37	3.18	4.44	8.55	6.09	11.45	16.62	6.92	6.28	4.4233333333333	9.3183333333333
ENSSSCG00000000092	NPTXR	neuronal pentraxin receptor [Source:VGNC Symbol;Acc:VGNC:98158]	0.2781654302957	-1.84598	0.0001652163837324	0.0022416580737576	yes	down	0.27	0.26	0.25	0.18	0.32	0.39	0.41	0.19	2	5.63	0.64	0.79	0.27833333333333	1.61
ENSSSCG00000000094	SUN2	Sad1 and UNC84 domain containing 2 [Source:VGNC Symbol;Acc:VGNC:93619]	1.8358372158033	0.87643814025223	3.3860531384959E-6	8.6399476826924E-5	yes	up	64.36	69.53	53.58	44.37	64.22	67.68	26.21	30.33	47.21	60.53	45.74	44.32	60.623333333333	42.39
ENSSSCG00000000105	KDELR3	KDEL endoplasmic reticulum protein retention receptor 3 [Source:NCBI gene (formerly Entrezgene);Acc:100514523]	0.35855605204074	-1.47973	0.00014446922767892	0.002011568992504	yes	down	4.07	4.96	4.86	3.52	4.89	9.2	10.45	6.26	28.02	76.99	11.88	9.06	5.25	23.776666666667
ENSSSCG00000000113	SLC16A8	solute carrier family 16 member 8 [Source:VGNC Symbol;Acc:VGNC:92948]	0.39285419367948	-1.34793	0.0049530009304802	0.031364559181932	yes	down	0.88	0.24	0.51	0.83	0.52	0.62	0.72	2.88	1.48	1.5	2.1	2.84	0.6	1.92
ENSSSCG00000000162	ABTB3	ankyrin repeat and BTB domain containing 3 [Source:VGNC Symbol;Acc:VGNC:85901]	0.54922080369771	-0.864542	0.00044312771283153	0.0048587580931255	yes	down	0.33	0.35	0.39	0.32	0.2	0.15	0.47	0.46	0.84	1.1	0.64	0.6	0.29	0.685
ENSSSCG00000000171	CKAP4	cytoskeleton associated protein 4 [Source:NCBI gene (formerly Entrezgene);Acc:100523493]	0.49107587587855	-1.02598	6.4971289598706E-5	0.0010087712115241	yes	down	5.38	7.1	5.96	4.07	8.41	9.86	11.38	9.28	30.34	35.26	18.8	13.46	6.7966666666667	19.753333333333
ENSSSCG00000000175	ADCY6	adenylate cyclase 6 [Source:VGNC Symbol;Acc:VGNC:85110]	0.6231846233222	-0.682268	0.0051476163834878	0.032151601684798	yes	down	9.35	11.05	6.83	3.36	7.33	5.63	7.91	11.18	21.73	19.91	14.56	15.24	7.2583333333333	15.088333333333
ENSSSCG00000000179	CCDC65	coiled-coil domain containing 65 [Source:VGNC Symbol;Acc:VGNC:86306]	0.28208670677274	-1.82579	0.0064398774767851	0.038512900985803	yes	down	0.08	0	0.11	0.1	0.04	0.11	0.14	0.34	0.29	0.27	0.54	0.31	0.073333333333333	0.315
ENSSSCG00000000184	DDN	dendrin [Source:VGNC Symbol;Acc:VGNC:87210]	19.035526178616	4.25062	7.2418776785783E-9	4.5731790300278E-7	yes	up	0.38	0.05	0.55	0.41	0.49	1.31	0.02	0.02	0.05	0	0.06	0.04	0.53166666666667	0.031666666666667
ENSSSCG00000000199	SPATS2	spermatosis associated serine rich 2 [Source:VGNC Symbol;Acc:VGNC:112549]	0.51145157320397	-0.96733	0.00036268324536758	0.0041596103500067	yes	down	1.21	1.57	1.39	0.73	1.01	0.88	2.15	1.08	2.9	6.77	2.41	2.52	1.1316666666667	2.9716666666667
ENSSSCG00000000206	FAIM2	Fas apoptotic inhibitory molecule 2 [Source:VGNC Symbol;Acc:VGNC:87883]	2.0627851335316	1.0445935532009	0.0076809216990138	0.043711137386711	yes	up	0.76	0.45	0.57	0.32	0.15	0.65	0.24	0.15	0.62	0.35	0.38	0.21	0.48333333333333	0.325
ENSSSCG00000000216	ASIC1	acid sensing ion channel subunit 1 [Source:VGNC Symbol;Acc:VGNC:85578]	11.418427410303	3.5132920657648	2.7916689275306E-11	3.480703576462E-9	yes	up	2.47	1.69	0.36	0.81	2.68	0.45	0.09	0.1	0.11	0.34	0.12	0.18	1.41	0.15666666666667
ENSSSCG00000000217	RACGAP1	Rac GTPase activating protein 1 [Source:VGNC Symbol;Acc:VGNC:92050]	0.26166741151287	-1.93419	1.0993853755539E-5	0.00023078679223043	yes	down	0.76	2.97	0.37	0.41	2.53	1.53	4.63	5.81	10.53	12.4	6.64	5.07	1.4283333333333	7.5133333333333
ENSSSCG00000000220	POU6F1	POU class 6 homeobox 1 [Source:HGNC Symbol;Acc:HGNC:9224]	1.8949863634411	0.92218746661974	1.2196331418658E-5	0.00025358824026019	yes	up	4.19	3.87	4.17	2.51	1.49	3.1	1.25	2.08	2.25	3.51	1.71	1.95	3.2216666666667	2.125
ENSSSCG00000000234	TAMALIN	trafficking regulator and scaffold protein tamalin [Source:VGNC Symbol;Acc:VGNC:88661]	1.7517066780075	0.80876121694133	0.0010564478021373	0.00962203537774	yes	up	5.53	4.82	7.04	3.35	5.05	4.69	3.1	3.62	4.08	4.04	3.97	2.02	5.08	3.4716666666667
ENSSSCG00000000257	ITGB7	integrin subunit beta 7 [Source:VGNC Symbol;Acc:VGNC:89245]	3.1133596055259	1.6384722234971	0.0048271711115655	0.030721416146228	yes	up	0.24	0.32	0.32	0.07	0.32	0.37	0.15	0.06	0.03	0.1	0.07	0.19	0.27333333333333	0.1
ENSSSCG00000000265	ESPL1	extra spindle pole bodies like 1, separase [Source:VGNC Symbol;Acc:VGNC:87790]	0.31007282083944	-1.68932	0.00052805332283283	0.0055390067477264	yes	down	0.3	0.73	0.12	0.05	0.85	0.74	0.96	1.47	2.92	2.67	2.35	1.82	0.465	2.0316666666667
ENSSSCG00000000298	PPP1R1A	protein phosphatase 1 regulatory inhibitor subunit 1A [Source:VGNC Symbol;Acc:VGNC:91727]	2.1706053739045	1.1180974611622	0.0011248632909858	0.010065649288475	yes	up	513.52	437.06	897.18	797.17	960.67	616.77	422.38	307.64	311.56	218.27	659.73	458.2	703.72833333333	396.29666666667
ENSSSCG00000000368	MMP19	matrix metallopeptidase 19 [Source:VGNC Symbol;Acc:VGNC:90273]	0.61525501196143	-0.700744	0.0043772865591441	0.028534246533121	yes	down	4.64	4.27	3.28	2.29	3.8	5.26	5	4.24	13.91	18.34	6.71	5.9	3.9233333333333	9.0166666666667
ENSSSCG00000000383	RNF41	ring finger protein 41 [Source:VGNC Symbol;Acc:VGNC:92394]	1.7329943560959	0.79326695602967	0.00057172446598727	0.0059030371776779	yes	up	11.74	15.25	8.14	8.27	13.87	15.55	5.04	7.27	9.46	13.98	5.84	8.94	12.136666666667	8.4216666666667
ENSSSCG00000000386	ANKRD52	ankyrin repeat domain 52 [Source:VGNC Symbol;Acc:VGNC:85342]	1.8399435473217	0.87966150256034	0.000442286242831	0.0048587580931255	yes	up	18.74	20.3	13.46	7.9	15.49	24.16	7.66	9.01	19.66	13.07	11.43	10.54	16.675	11.895
ENSSSCG00000000399	TIMELESS	timeless circadian regulator [Source:HGNC Symbol;Acc:HGNC:11813]	0.30117030164317	-1.73135	1.3268938704442E-7	5.3788224925543E-6	yes	down	0.08	0.28	0.37	0.31	0.37	0.18	0.84	0.69	1.19	1.69	1.45	0.89	0.265	1.125
ENSSSCG00000000419		-	1.8769540755735	0.90839335141926	0.0043129167243942	0.028223452664048	yes	up	0.43	1.3	1.02	0.5	1.31	0.37	0.26	0.29	0.87	1.27	0.82	0.42	0.82166666666667	0.655
ENSSSCG00000000436	PIP4K2C	phosphatidylinositol-5-phosphate 4-kinase type 2 gamma [Source:VGNC Symbol;Acc:VGNC:91455]	2.78728	1.4788600524851	0.0001589643713765	0.0021765687388639	yes	up	1.55	1.18	1.27	0.39	0.48	1.23	0.22	0.12	0.8	1.04	0.48	0.29	1.0166666666667	0.49166666666667
ENSSSCG00000000455	LRIG3	leucine rich repeats and immunoglobulin like domains 3 [Source:VGNC Symbol;Acc:VGNC:89812]	0.43075616926945	-1.21506	9.5547697979963E-5	0.0014116014482533	yes	down	1.66	0.8	1.37	0.69	0.37	0.95	1.45	1.33	4.15	7.22	1.88	2.39	0.97333333333333	3.07
ENSSSCG00000000466	XPOT	exportin for tRNA [Source:VGNC Symbol;Acc:VGNC:95008]	0.64195939688711	-0.639446	0.0037079659398678	0.025284659553589	yes	down	4.65	4.93	5.81	7.45	3.16	4.12	9.97	5.44	15.01	19.71	7.17	7.51	5.02	10.801666666667
ENSSSCG00000000475	IRAK3	interleukin 1 receptor associated kinase 3 [Source:VGNC Symbol;Acc:VGNC:89201]	0.45152319017256	-1.14713	0.0011957742595119	0.010541003086796	yes	down	0.36	0.91	0.55	0.59	0.46	0.44	1.15	0.57	2.48	4.52	1.11	0.66	0.55166666666667	1.7483333333333
ENSSSCG00000000486	NUP107	nucleoporin 107 [Source:VGNC Symbol;Acc:VGNC:90971]	0.57514944884299	-0.797991	0.00076341567721763	0.0074662160604456	yes	down	1.06	0.64	1.32	1.33	0.74	1.08	1.9	2.16	3.53	4.96	1.4	1.97	1.0283333333333	2.6533333333333
ENSSSCG00000000541	FAR2	fatty acyl-CoA reductase 2 [Source:VGNC Symbol;Acc:VGNC:88011]	0.46204690146754	-1.11389	0.0021273161557444	0.016460446305238	yes	down	0.12	0.14	0.25	0.22	0.06	0.14	0.31	0.35	1.13	1.09	0.2	0.31	0.155	0.565
ENSSSCG00000000545	KLHL42	kelch like family member 42 [Source:VGNC Symbol;Acc:VGNC:89534]	0.52264525049927	-0.936096	0.0010787343590605	0.0097709466601084	yes	down	0.71	0.56	0.48	0.29	0.47	0.72	0.7	0.77	2.02	2.65	0.93	1.25	0.53833333333333	1.3866666666667
ENSSSCG00000000551	BMAL2	aryl hydrocarbon receptor nuclear translocator like 2 [Source:VGNC Symbol;Acc:VGNC:103217]	0.26244556992353	-1.92991	0.0015288977961685	0.01272123353354	yes	down	0.03	0.03	0.03	0.04	0.01	0.01	0.09	0.04	0.24	0.27	0.11	0.07	0.025	0.13666666666667
ENSSSCG00000000614	GRIN2B	glutamate ionotropic receptor NMDA type subunit 2B [Source:VGNC Symbol;Acc:VGNC:88684]	13.860856647729	3.7929445185414	0.0004882514220047	0.0052383584767623	yes	up	0.1	0.08	0.16	0.03	0	0.06	0	0	0	0.02	0.01	0.01	0.071666666666667	0.0066666666666667
ENSSSCG00000000633	YBX3	Y-box binding protein 3 [Source:VGNC Symbol;Acc:VGNC:95021]	1.9676276663037	0.97645724567835	4.4507152746605E-6	0.00010965549699156	yes	up	3079.49	2375.99	4754.48	2283.31	1583.68	2130.29	1312.02	1301.85	1819.77	1719.41	1779.29	1784.72	2701.2066666667	1619.51
ENSSSCG00000000645	GABARAPL1	GABA type A receptor associated protein like 1 [Source:NCBI gene (formerly Entrezgene);Acc:100462751]	1.7257754137597	0.78724472955923	0.0015714497681299	0.012989914758354	yes	up	46.16	73.19	47.79	48.97	56.84	83.9	27.07	53.85	49.19	56.12	29.37	45.46	59.475	43.51
ENSSSCG00000000681	P3H3	prolyl 3-hydroxylase 3 [Source:VGNC Symbol;Acc:VGNC:91131]	0.35354619949232	-1.50003	5.5576338883253E-6	0.00013048151003432	yes	down	7.5	6.23	6.18	4.09	9.73	9.83	13.22	9.52	34.12	79.82	23.84	21.83	7.26	30.391666666667
ENSSSCG00000000683	CDCA3	cell division cycle associated 3 [Source:VGNC Symbol;Acc:VGNC:86466]	0.31431278878125	-1.66973	3.5779778611409E-5	0.00061302833925108	yes	down	0.94	4.5	1.02	1.21	3.37	3.5	7.12	8.71	12.54	10.23	12.65	10.54	2.4233333333333	10.298333333333
ENSSSCG00000000693	NCAPD2	non-SMC condensin I complex subunit D2 [Source:VGNC Symbol;Acc:VGNC:90597]	0.5104440501206	-0.970175	1.5352360955562E-6	4.4019016830425E-5	yes	down	4.66	5.41	4.55	3.21	4.83	5.65	6.19	9.86	13.62	15.4	12	9.9	4.7183333333333	11.161666666667
ENSSSCG00000000694	GAPDH	glyceraldehyde-3-phosphate dehydrogenase [Source:VGNC Symbol;Acc:VGNC:103283]	2.0312976891415	1.0224016838373	0.00021163612055971	0.0027148147094089	yes	up	28370.5	27873	17430.4	14835.1	22361.3	25693.8	13242.2	11764.7	13089	9732.23	18299.7	13529.7	22760.683333333	13276.2
ENSSSCG00000000695	IFFO1	intermediate filament family orphan 1 [Source:VGNC Symbol;Acc:VGNC:89030]	0.66351472709858	-0.5918	0.0064838960058572	0.038663753791449	yes	down	6.81	4.79	8.7	3.32	3.43	3.78	4.95	6.84	13.12	14.58	9.91	10.59	5.1383333333333	9.9983333333333
ENSSSCG00000000722	RAD51AP1	RAD51 associated protein 1 [Source:VGNC Symbol;Acc:VGNC:92057]	0.31518397555689	-1.66573	5.8324606523727E-8	2.7115999270268E-6	yes	down	0.3	0.5	0.58	0.48	0.6	1.03	1.52	1.76	2.92	3.34	1.27	1.56	0.58166666666667	2.0616666666667
ENSSSCG00000000736	TEAD4	TEA domain transcription factor 4 [Source:NCBI gene (formerly Entrezgene);Acc:100152085]	1.7921631135391	0.84170195011021	1.7927253260921E-6	4.9962403384765E-5	yes	up	91.2	63.87	75.47	45.69	50.71	60.42	32.16	35.79	44.92	40.88	44.01	47.6	64.56	40.893333333333
ENSSSCG00000000738	RHNO1	RAD9-HUS1-RAD1 interacting nuclear orphan 1 [Source:VGNC Symbol;Acc:VGNC:92282]	0.34394666401253	-1.53974	2.1695095991949E-6	5.8726626617679E-5	yes	down	0.81	1.76	0.62	0.66	2.06	1.34	3.45	4.01	6.28	5.74	4.35	3.89	1.2083333333333	4.62
ENSSSCG00000000739	FOXM1	forkhead box M1 [Source:VGNC Symbol;Acc:VGNC:88217]	0.19451604818508	-2.36204	0.0014225490641901	0.012024813815327	yes	down	0.05	0.93	0.04	0.08	0.9	0.66	1.48	2.14	4.52	4.28	3.65	3.13	0.44333333333333	3.2
ENSSSCG00000000743	FKBP4	FKBP prolyl isomerase 4 [Source:NCBI gene (formerly Entrezgene);Acc:100337672]	1.6010444717059	0.67901338169456	0.0044457439231216	0.028843069348019	yes	up	139.19	145.16	139.44	126.83	164.8	176.98	93.04	101.09	130.44	100.24	159.9	109.94	148.73333333333	115.775
ENSSSCG00000000745	DDX11	DEAD/H-box helicase 11 [Source:HGNC Symbol;Acc:HGNC:2736]	0.43251039218055	-1.20919	0.001365572061102	0.011693332456617	yes	down	1.02	0.63	0.93	0.36	0.75	0.41	1.32	0.93	3.46	2.38	2.87	2.13	0.68333333333333	2.1816666666667
ENSSSCG00000000749	SLC6A12	solute carrier family 6 member 12 [Source:VGNC Symbol;Acc:VGNC:93155]	0.27187203277232	-1.879	0.0025596417396989	0.019027363934943	yes	down	0.07	0.06	0.28	0.03	0.02	0.03	0.32	0.2	0.57	0.77	0.27	0.13	0.081666666666667	0.37666666666667
ENSSSCG00000000751	CCDC77	coiled-coil domain containing 77 [Source:VGNC Symbol;Acc:VGNC:86313]	0.54019602751519	-0.888445	0.002629389588652	0.019405602623334	yes	down	2.85	0.13	0.86	0.22	0.17	0.15	1.47	2.34	1.4	1.31	1.84	2.62	0.73	1.83
ENSSSCG00000000753	WNK1	WNK lysine deficient protein kinase 1 [Source:VGNC Symbol;Acc:VGNC:94962]	1.6720964191306	0.74165804083441	0.00040261469371606	0.0045261151838654	yes	up	21.28	21.82	10.97	12.55	10.82	17.34	9.33	7.22	18.94	21.84	9.23	8.69	15.796666666667	12.541666666667
ENSSSCG00000000757	ADIPOR2	adiponectin receptor 2 [Source:VGNC Symbol;Acc:VGNC:85141]	1.8787834535962	0.90979879298138	1.410943624618E-9	1.1610655086981E-7	yes	up	123.62	103.12	81.12	79.46	73.13	73.27	50.15	49.4	74.44	74.25	51.27	54.28	88.953333333333	58.965
ENSSSCG00000000774	USP18	ubiquitin specific peptidase 18 [Source:NCBI gene (formerly Entrezgene);Acc:396777]	2.3816896462587	1.2519854304251	2.5957455990572E-6	6.8462790175134E-5	yes	up	3.97	4.37	1.84	1.7	2.8	3.25	1.08	0.89	2.17	3.14	1.24	1.36	2.9883333333333	1.6466666666667
ENSSSCG00000000791	PDZRN4	PDZ domain containing ring finger 4 [Source:VGNC Symbol;Acc:VGNC:91299]	0.37191156300929	-1.42697	1.980525337856E-5	0.00037337326472432	yes	down	0.12	0.18	0.5	0.33	0.11	0.2	0.76	0.48	0.9	1.53	0.54	0.75	0.24	0.82666666666667
ENSSSCG00000000838	SLC41A2	solute carrier family 41 member 2 [Source:VGNC Symbol;Acc:VGNC:93114]	0.31275208835913	-1.67691	0.0017257433841013	0.014025819563229	yes	down	0.16	0.11	0.09	0.1	0.08	0.08	0.2	0.1	0.79	1.63	0.12	0.15	0.10333333333333	0.49833333333333
ENSSSCG00000000839	ALDH1L2	aldehyde dehydrogenase 1 family member L2 [Source:VGNC Symbol;Acc:VGNC:97882]	0.45121394229814	-1.14812	0.00027400242531762	0.0033379214773334	yes	down	1.35	1.46	1.05	1.15	0.61	1.53	2.08	1.31	4.76	10.08	2.91	1.53	1.1916666666667	3.7783333333333
ENSSSCG00000000848	GLT8D2	glycosyltransferase 8 domain containing 2 [Source:VGNC Symbol;Acc:VGNC:88501]	0.34818513676797	-1.52207	4.0436060423461E-6	0.0001012932545585	yes	down	1.79	2.06	2.63	2.3	1.89	2.19	5.45	3.32	8.47	26.35	4.31	4.86	2.1433333333333	8.7933333333333
ENSSSCG00000000853	NT5DC3	5'-nucleotidase domain containing 3 [Source:VGNC Symbol;Acc:VGNC:90924]	2.14408	1.10036	1.4065784464269E-5	0.00028231058623528	yes	up	10.82	12.24	5.73	11.27	14.3	16.18	6.06	5.69	8	9.51	6.35	6.52	11.756666666667	7.0216666666667
ENSSSCG00000000857	IGF1	insulin like growth factor 1 [Source:VGNC Symbol;Acc:VGNC:98044]	0.48374429964212	-1.04768	0.00077592639818906	0.0075406695441382	yes	down	1.42	1.73	2.34	2.06	0.97	2.03	3.75	2.63	5.45	5.43	2.91	2.79	1.7583333333333	3.8266666666667
ENSSSCG00000000866	MYBPC1	myosin binding protein C1 [Source:VGNC Symbol;Acc:VGNC:90499]	1.5563506276656	0.63816711932742	0.00036102300533696	0.0041463479566195	yes	up	2428.51	2752.02	1964.35	2229.6	1450.86	1724.31	1574.67	1618.03	1816.6	2104.56	1171.63	1485.82	2091.6083333333	1628.5516666667
ENSSSCG00000000874	GAS2L3	growth arrest specific 2 like 3 [Source:VGNC Symbol;Acc:VGNC:88357]	0.27859706905011	-1.84375	6.8034748019892E-7	2.1699920211461E-5	yes	down	0.19	0.19	0.27	0.26	0.13	0.04	0.49	0.38	1.36	1.67	0.74	0.55	0.18	0.865
ENSSSCG00000000884	APAF1	apoptotic peptidase activating factor 1 [Source:VGNC Symbol;Acc:VGNC:85398]	0.45137851862471	-1.14759	0.0026266730319948	0.01939425067769	yes	down	0.86	0.41	0.79	0.26	0.26	0.35	0.54	1.04	2.04	3.84	0.39	1.06	0.48833333333333	1.485
ENSSSCG00000000887		-	0.35834526487347	-1.48058	0.0011731897532078	0.010395716692174	yes	down	0.53	1.11	0.33	3.41	0.68	0.64	2.92	2.33	5.28	5.32	5.62	2.74	1.1166666666667	4.035
ENSSSCG00000000906	TMCC3	transmembrane and coiled-coil domain family 3 [Source:VGNC Symbol;Acc:VGNC:98375]	1.9084	0.93236150831597	4.3802968536023E-5	0.00072819116784431	yes	up	1.74	2.8	1.85	1.58	1.15	2.01	0.72	0.65	1.76	2.65	0.92	1.15	1.855	1.3083333333333
ENSSSCG00000000915	DCN	decorin [Source:NCBI gene (formerly Entrezgene);Acc:396957]	0.46964554001027	-1.09036	0.0035504724228386	0.024487111159525	yes	down	87.88	117.85	76.79	89.5	96.14	216.01	152.76	116.83	445.95	1130.08	168.33	196.29	114.02833333333	368.37333333333
ENSSSCG00000000916	LUM	lumican [Source:NCBI gene (formerly Entrezgene);Acc:100152607]	0.53291050236674	-0.908035	0.0045596589828821	0.029394466694159	yes	down	14.43	22.53	11.89	17.54	7.21	29.04	35.64	24.29	64.56	100.23	21.18	21.65	17.106666666667	44.591666666667
ENSSSCG00000000917	KERA	keratocan [Source:VGNC Symbol;Acc:VGNC:89420]	0.12656300531825	-2.98207	4.2807381616489E-5	0.00071452726840179	yes	down	0.26	0.96	0.89	0.45	0.39	2.54	3.56	0.94	13.75	44.87	4.78	3.93	0.915	11.971666666667
ENSSSCG00000000920	POC1B	POC1 centriolar protein B [Source:VGNC Symbol;Acc:VGNC:91616]	0.52619810940872	-0.926322	0.0012207774463951	0.010738404710193	yes	down	0.77	0.68	0.74	1.25	0.54	1.33	1.32	1.2	3.18	4.44	1.45	2.1	0.885	2.2816666666667
ENSSSCG00000000936	SLC6A15	solute carrier family 6 member 15 [Source:VGNC Symbol;Acc:VGNC:93157]	0.093635753560722	-3.4168	0.00065441899016321	0.0065433947388251	yes	down	0	0	0.03	0	0.03	0.11	0.06	0.05	0.57	2.03	0.19	0.08	0.028333333333333	0.49666666666667
ENSSSCG00000000941	METTL25	methyltransferase like 25 [Source:VGNC Symbol;Acc:VGNC:90162]	0.26831820878858	-1.89798	1.3659210507095E-9	1.1353701339686E-7	yes	down	0.98	0.56	1.01	0.93	0.72	0.25	3.02	3.43	5.57	6.8	2.11	3.79	0.74166666666667	4.12
ENSSSCG00000000950	E2F7	E2F transcription factor 7 [Source:VGNC Symbol;Acc:VGNC:87518]	0.30700504280056	-1.70367	2.779565401266E-7	1.0117693561787E-5	yes	down	0.16	0.29	0.1	0.13	0.33	0.35	0.6	0.85	1.29	1.58	0.8	0.7	0.22666666666667	0.97
ENSSSCG00000000959	LARGE1	LARGE xylosyl- and glucuronyltransferase 1 [Source:VGNC Symbol;Acc:VGNC:96402]	1.6574303283369	0.72894822655182	9.6277835320517E-6	0.00020742499542478	yes	up	32.86	37.59	29.72	20.78	27.12	29.33	14.41	16.17	32.4	23.91	20.79	24.1	29.566666666667	21.963333333333
ENSSSCG00000000964	LMF2	lipase maturation factor 2 [Source:VGNC Symbol;Acc:VGNC:89758]	0.64103216366574	-0.641531	0.0023763597904984	0.017930361787899	yes	down	14.53	16.64	16.93	7.42	12.35	12.74	13.76	15.77	34.1	49.97	27.36	26.44	13.435	27.9
ENSSSCG00000000975	PANX2	pannexin 2 [Source:VGNC Symbol;Acc:VGNC:91167]	3.0426058319745	1.6053074455551	0.00053802103408841	0.0056292118112061	yes	up	0.44	0.89	1.92	0.23	0.3	0.55	0.12	0.17	0.32	0.55	0.29	0.33	0.72166666666667	0.29666666666667
ENSSSCG00000001004	SLC22A23	solute carrier family 22 member 23 [Source:HGNC Symbol;Acc:HGNC:21106]	1.7696752166214	0.82348461095007	0.0037895775612045	0.025655642740561	yes	up	16.51	9.03	9.24	5.73	13.64	12.71	5.03	6.26	13.2	6.12	7.67	9.02	11.143333333333	7.8833333333333
ENSSSCG00000001011	SERPINB1	serpin family B member 1 [Source:HGNC Symbol;Acc:HGNC:3311]	1.5907600740688	0.66971625801148	1.1627038810441E-5	0.00024314841771567	yes	up	12.77	15.52	10.95	9.39	9.37	10.26	7.03	6.5	10.45	14.42	8.33	8.09	11.376666666667	9.1366666666667
ENSSSCG00000001033	SLC35B3	solute carrier family 35 member B3 [Source:VGNC Symbol;Acc:VGNC:93073]	0.55505828623215	-0.849289	0.0085056440593132	0.04730851298688	yes	down	0.25	0.41	0.48	0.54	0.13	0.26	0.81	0.57	0.93	1.66	0.41	0.55	0.345	0.82166666666667
ENSSSCG00000001068	CAP2	cyclase associated actin cytoskeleton regulatory protein 2 [Source:VGNC Symbol;Acc:VGNC:86168]	1.6641273332487	0.73476582772066	0.003972511618407	0.026598696588992	yes	up	88.01	44.59	107.8	104.92	32.6	71.12	58.11	38.15	69.8	69.73	49.05	44.14	74.84	54.83
ENSSSCG00000001072	NHLRC1	NHL repeat containing E3 ubiquitin protein ligase 1 [Source:NCBI gene (formerly Entrezgene);Acc:100152396]	1.6603627625942	0.73149848170418	0.0056425176821006	0.034612208726057	yes	up	2.7	3.26	2.61	1.69	2.42	2.99	1.91	1.98	2.32	2.76	1.82	1.13	2.6116666666667	1.9866666666667
ENSSSCG00000001090	ALDH5A1	aldehyde dehydrogenase 5 family member A1 [Source:NCBI gene (formerly Entrezgene);Acc:100157072]	1.5152422559436	0.59954846928103	0.00078140026178875	0.0075827155120986	yes	up	7.32	4.78	5.91	5.8	3	4.55	4.67	2.91	5.76	6.57	4.23	3.67	5.2266666666667	4.635
ENSSSCG00000001137	H1-3	H1.3 linker histone, cluster member [Source:VGNC Symbol;Acc:VGNC:109770]	0.33762267794662	-1.56652	1.6513953221524E-5	0.00031974899072923	yes	down	11.24	3.84	4.48	6.07	0.92	3.73	12.36	7.95	21.72	26.82	21.35	21.06	5.0466666666667	18.543333333333
ENSSSCG00000001164	ZNF184	zinc finger protein 184 [Source:VGNC Symbol;Acc:VGNC:95200]	0.51416853662745	-0.959687	0.0008861733134201	0.008338845278598	yes	down	0.49	0.43	0.64	0.55	0.19	0.52	0.71	0.77	2.07	1.94	0.83	0.82	0.47	1.19
ENSSSCG00000001203	ZSCAN9	zinc finger and SCAN domain containing 9 [Source:VGNC Symbol;Acc:VGNC:95332]	0.29072331480248	-1.78228	0.00038685601008806	0.0043788694731975	yes	down	0.12	0.04	0.05	0.11	0.03	0.07	0.24	0.34	0.35	0.71	0.15	0.14	0.07	0.32166666666667
ENSSSCG00000001229		Swine major histocompatibility complex (SLA) class I gene 3	2.9155865159331	1.5437861333444	1.5981175798039E-14	4.1146435374519E-12	yes	up	667.78	1386.93	267.44	205.02	276.94	180.76	72.77	101.22	284.77	124.69	353.67	265.85	497.47833333333	200.495
ENSSSCG00000001252	UBD	ubiquitin D [Source:NCBI gene (formerly Entrezgene);Acc:100294688]	4.2498577960935	2.0874145682379	0.00022112245539955	0.002805885405525	yes	up	1.02	0.64	1.74	0.53	1.15	0.75	0.07	0.14	0.08	1.1	0.26	0.28	0.97166666666667	0.32166666666667
ENSSSCG00000001341		Swine major histocompatibility complex (SLA) class I gene 11	2.2616094272732	1.1773498020118	3.059175172466E-14	6.9927645817285E-12	yes	up	165.69	143.65	102.17	97.91	103.34	116.9	58.64	44.51	83.2	117.56	60.87	54.1	121.61	69.813333333333
ENSSSCG00000001379	TUBB	tubulin beta class I [Source:NCBI gene (formerly Entrezgene);Acc:733686]	0.60799560520363	-0.717867	0.0086922591899367	0.04806396699088	yes	down	110.89	186.85	104.69	73.59	192.46	143.9	173.52	220.65	336.51	352.38	354.08	286.17	135.39666666667	287.21833333333
ENSSSCG00000001392	TCF19	transcription factor 19 [Source:VGNC Symbol;Acc:VGNC:93818]	0.22994497183121	-2.12064	9.6096079111836E-7	2.9455655314747E-5	yes	down	0.47	0.78	0.47	0.25	1.94	1.13	2.72	2.62	7.37	5.71	7.01	4.19	0.84	4.9366666666667
ENSSSCG00000001395		MHC class I related antigen 1	2.1861251640896	1.1283760032248	0.0049047535485072	0.031106910944637	yes	up	1.34	0.66	0.85	0.73	0.94	0.42	0.23	0.14	0.39	1.6	0.34	0.51	0.82333333333333	0.535
ENSSSCG00000001396		MHC class I antigen 8 [Source:NCBI gene (formerly Entrezgene);Acc:100135036]	1.6336237458286	0.70807574203123	0.00049226261506447	0.0052642352948219	yes	up	14.05	17.12	22.8	15.15	19.56	24.26	11	13.55	15.23	24.94	10.24	13.25	18.823333333333	14.701666666667
ENSSSCG00000001398		MHC class I antigen 7 [Source:NCBI gene (formerly Entrezgene);Acc:396650]	1.5345812628541	0.61784504490014	0.0025964770086039	0.01922303410446	yes	up	9.24	5.55	6.24	6	5.35	7.51	3.54	3.08	6.83	7.27	6.07	5.71	6.6483333333333	5.4166666666667
ENSSSCG00000001440	NOTCH4	notch receptor 4 [Source:NCBI gene (formerly Entrezgene);Acc:100144522]	1.5484295314019	0.63080572785574	0.00030939821337327	0.003673936360532	yes	up	12.97	11.85	10.6	6.1	8.46	7.72	5.36	5.54	11.47	9.65	7.39	7.39	9.6166666666667	7.8
ENSSSCG00000001453	HLA-DRA	MHC class II DR-alpha [Source:NCBI gene (formerly Entrezgene);Acc:100135040]	2.0695215013223	1.0492972375462	4.5584492671618E-6	0.00011164130660558	yes	up	86.66	113.58	78.34	54.67	115.72	74.75	48.54	35.04	61.66	90.82	49.44	42.56	87.286666666667	54.676666666667
ENSSSCG00000001455		MHC class II histocompatibility antigen SLA-DRB1 [Source:NCBI gene (formerly Entrezgene);Acc:100153386]	1.8691591112886	0.90238938304591	0.003785897191696	0.025651830375024	yes	up	133.76	55.98	121.94	85.06	171.04	73.61	73.19	84.67	64.38	109.67	54.85	45.93	106.89833333333	72.115
ENSSSCG00000001457	SLA-DQB1	SLA-DQ beta1 domain [Source:NCBI gene (formerly Entrezgene);Acc:100037921]	1.9364249370092	0.95339557825576	6.7705762761184E-5	0.0010462924352334	yes	up	42.45	55.48	56.34	34.4	75.5	34.65	31.97	26.68	39.66	59.7	32.16	32.15	49.803333333333	37.053333333333
ENSSSCG00000001469	SLA-DMB	MHC class II, DM beta [Source:NCBI gene (formerly Entrezgene);Acc:100135050]	1.7848042437352	0.83576584899974	0.00011893307859738	0.0016991324718366	yes	up	8.77	10.9	7.29	5.51	7.69	9.07	5.13	3.33	7.2	13.42	4.28	3.94	8.205	6.2166666666667
ENSSSCG00000001473	COL11A2	collagen type XI alpha 2 chain [Source:VGNC Symbol;Acc:VGNC:86863]	0.19081823894379	-2.38973	0.0019550341895913	0.015461774479718	yes	down	1.46	1.85	3.01	1.19	5.99	14.38	8.82	3.5	55.02	118.56	25.72	26.07	4.6466666666667	39.615
ENSSSCG00000001478	BMP5	bone morphogenetic protein 5 [Source:NCBI gene (formerly Entrezgene);Acc:100151964]	0.63707363064876	-0.650468	0.004201236450612	0.02772125077944	yes	down	1.27	1.05	1.15	1.14	0.55	0.68	1.54	1.29	2.85	3.72	1.13	1.52	0.97333333333333	2.0083333333333
ENSSSCG00000001484	TINAG	tubulointerstitial nephritis antigen [Source:VGNC Symbol;Acc:VGNC:93998]	5.1141056431195	2.35448	0.004446157913229	0.028843069348019	yes	up	0.47	6.56	21.28	39.57	17.96	5.41	6.64	1.65	5.79	1.49	1.09	5.41	15.208333333333	3.6783333333333
ENSSSCG00000001493	PRIM2	DNA primase subunit 2 [Source:VGNC Symbol;Acc:VGNC:91796]	0.5989869051204	-0.739404	0.0080721218722133	0.045403616463735	yes	down	1.06	2.48	1.6	1.08	1.91	1.91	1.8	3.69	4.28	5.19	3.75	2.8	1.6733333333333	3.585
ENSSSCG00000001500	COL21A1	collagen type XXI alpha 1 chain [Source:HGNC Symbol;Acc:HGNC:17025]	0.31614044258916	-1.66136	5.4644477109602E-13	9.6703097233316E-11	yes	down	3.25	4.36	4.01	3.27	2.34	7.16	10.96	13.89	23.44	24.54	12.92	14.02	4.065	16.628333333333
ENSSSCG00000001510	KIFC1	kinesin family member C1 [Source:VGNC Symbol;Acc:VGNC:89477]	0.19743883203316	-2.34052	7.3561252593807E-9	4.6208820427056E-7	yes	down	0.6	2.06	0.86	0.5	3.02	2.08	5.18	7.95	11.56	12.07	12.41	11.17	1.52	10.056666666667
ENSSSCG00000001527	ILRUN	inflammation and lipid regulator with UBA-like and NBR1-like domains [Source:NCBI gene (formerly Entrezgene);Acc:100512239]	2.1856528041114	1.1280642438419	2.0437547645955E-13	3.9111762692689E-11	yes	up	143.42	149.37	130.91	91.74	74.34	103.84	55.09	48.13	74.64	84.56	62.81	58.53	115.60333333333	63.96
ENSSSCG00000001532	BLTP3A	bridge-like lipid transfer protein family member 3A [Source:VGNC Symbol;Acc:VGNC:94690]	1.53468	0.61793525441597	0.0019438726847841	0.015395696172366	yes	up	1.46	2.28	1.28	1.25	0.97	1.64	0.84	0.82	1.78	2	1.12	0.91	1.48	1.245
ENSSSCG00000001561	ETV7	ETS variant transcription factor 7 [Source:VGNC Symbol;Acc:VGNC:87816]	3.9907465442429	1.9966586549516	0.00044267306993374	0.0048587580931255	yes	up	0.48	0.16	0.26	0.3	0.36	0.21	0	0.06	0.05	0.32	0.05	0.13	0.295	0.10166666666667
ENSSSCG00000001564	SRSF3	serine and arginine rich splicing factor 3 [Source:VGNC Symbol;Acc:VGNC:93475]	1.5157854707044	0.60006558315828	0.00018686330709395	0.0024721835274536	yes	up	13	17.65	16.37	17.78	16.03	15.72	11.84	9.21	21.17	20.2	11.96	10.29	16.091666666667	14.111666666667
ENSSSCG00000001573	PIM1	Pim-1 proto-oncogene, serine/threonine kinase [Source:HGNC Symbol;Acc:HGNC:8986]	1.5394095485154	0.62237710106769	0.0075934480386757	0.043318186419592	yes	up	3.65	6.18	3.91	5.3	4.63	4.51	2.77	2.66	6.82	4.64	2.49	4.63	4.6966666666667	4.0016666666667
ENSSSCG00000001596	MOCS1	molybdenum cofactor synthesis 1 [Source:VGNC Symbol;Acc:VGNC:107153]	2.33402	1.2228191125584	2.39946624567E-7	8.934483138289E-6	yes	up	7.46	5.88	8.38	3.7	6.08	4.89	2.68	2.3	4.81	3.09	3.7	3.19	6.065	3.295
ENSSSCG00000001620	MDFI	MyoD family inhibitor [Source:VGNC Symbol;Acc:VGNC:90088]	0.22468853733948	-2.154	2.6463688413621E-8	1.4095125692925E-6	yes	down	0.3	0.32	0.3	0.14	0.24	0.36	1.51	1.1	2.27	2.5	1.11	0.87	0.27666666666667	1.56
ENSSSCG00000001637	GUCA1B	guanylate cyclase activator 1B [Source:VGNC Symbol;Acc:VGNC:88747]	0.19855919294913	-2.33236	4.2019098638848E-5	0.00070350020144672	yes	down	0.42	0.46	0	0.13	0.16	0.11	1.01	0.33	1.59	4.05	1.26	0.84	0.21333333333333	1.5133333333333
ENSSSCG00000001639	TRERF1	transcriptional regulating factor 1 [Source:VGNC Symbol;Acc:VGNC:94387]	0.47606663217337	-1.07076	0.00098575767392272	0.0090962292339885	yes	down	0.42	0.51	0.53	0.24	0.16	0.22	0.42	0.42	1.3	2.32	0.86	0.52	0.34666666666667	0.97333333333333
ENSSSCG00000001657	CUL7	cullin 7 [Source:VGNC Symbol;Acc:VGNC:97954]	0.44095737954865	-1.18129	1.4053599123172E-8	8.0872074954252E-7	yes	down	2.14	2.41	1.95	1.53	1.51	2.06	2.49	3.93	6.09	10.39	5.15	6.29	1.9333333333333	5.7233333333333
ENSSSCG00000001660	PTK7	protein tyrosine kinase 7 (inactive) [Source:HGNC Symbol;Acc:HGNC:9618]	0.42881116064557	-1.22159	1.6498370698289E-5	0.00031974899072923	yes	down	2.86	4.29	2.01	1.44	2.99	4.8	4.77	5.89	12.62	17.34	9.3	7.98	3.065	9.65
ENSSSCG00000001683	POLH	DNA polymerase eta [Source:VGNC Symbol;Acc:VGNC:91635]	1.6600698955743	0.73124398607555	0.0051328239270342	0.032087136590345	yes	up	13.97	7.56	10.24	10.49	3.8	5.87	6.06	3.18	6.47	12.53	6.58	4.88	8.655	6.6166666666667
ENSSSCG00000001692	MRPS18A	mitochondrial ribosomal protein S18A [Source:VGNC Symbol;Acc:VGNC:90384]	1.94142	0.95711056356443	0.0018311751952194	0.014673171966336	yes	up	117.92	98.87	93.17	96.77	174	120.65	76.79	91.66	84.22	53.96	79.08	83.94	116.89666666667	78.275
ENSSSCG00000001695	VEGFA	vascular endothelial growth factor A [Source:VGNC Symbol;Acc:VGNC:94815]	1.9764796136459	0.98293307458902	3.7463480773208E-5	0.00063761527049169	yes	up	99.43	56.3	50.4	56.32	69.06	57.15	25.01	36.97	81.22	52.46	39.39	43.74	64.776666666667	46.465
ENSSSCG00000001716	RCAN2	regulator of calcineurin 2 [Source:VGNC Symbol;Acc:VGNC:92171]	1.6665541780829	0.7368682188469	2.338148804652E-6	6.2267399720004E-5	yes	up	88.49	66.41	58.54	45.42	52.1	58.25	41.64	33.97	44.06	64.91	37.03	54.55	61.535	46.026666666667
ENSSSCG00000001718	CYP39A1	cytochrome P450 family 39 subfamily A member 1 [Source:NCBI gene (formerly Entrezgene);Acc:100113410]	0.47779590166729	-1.06553	0.00029989156347434	0.0035947671898475	yes	down	0.74	1.08	0.7	1.08	0.41	0.67	1.37	1.19	2.91	6.06	1.53	1.38	0.78	2.4066666666667
ENSSSCG00000001720	SLC25A27	solute carrier family 25 member 27 [Source:VGNC Symbol;Acc:VGNC:93004]	0.63191907223492	-0.662188	0.0075639508407872	0.043243902938757	yes	down	1.31	1.4	2.21	1.22	0.93	1.09	1.5	1.1	3.13	6.18	2.2	2	1.36	2.685
ENSSSCG00000001725	ADGRF5	adhesion G protein-coupled receptor F5 [Source:HGNC Symbol;Acc:HGNC:19030]	2.0255329351394	1.0183015434178	3.0747297230405E-9	2.2097773703843E-7	yes	up	50.33	48.84	36.22	27.85	23.96	41.16	20.55	17.35	36.15	32.11	19.85	17.05	38.06	23.843333333333
ENSSSCG00000001732	MMUT	methylmalonyl-CoA mutase [Source:NCBI gene (formerly Entrezgene);Acc:399535]	1.5944812791181	0.67308715893725	0.00075025914036801	0.0073630083077977	yes	up	9.95	13.18	11.62	11.23	4.81	9.77	7.6	5.6	11.85	10.74	6.53	5.57	10.093333333333	7.9816666666667
ENSSSCG00000001773	TMED3	transmembrane p24 trafficking protein 3 [Source:VGNC Symbol;Acc:VGNC:94055]	0.501301	-0.99625	0.00058695698282958	0.006030048703751	yes	down	4.38	4.67	5.39	2.9	6.94	8.65	10.26	8.25	13.83	32.31	14.13	11.24	5.4883333333333	15.003333333333
ENSSSCG00000001793	ADAMTSL3	ADAMTS like 3 [Source:VGNC Symbol;Acc:VGNC:85092]	0.47119287353309	-1.08561	0.0041498404187067	0.027495198716213	yes	down	3.06	2.65	2.08	1.99	1.2	4.31	3.22	2.12	13.13	22.78	4.23	3.36	2.5483333333333	8.14
ENSSSCG00000001795	SH3GL3	SH3 domain containing GRB2 like 3, endophilin A3 [Source:VGNC Symbol;Acc:VGNC:92825]	0.14693153159259	-2.76678	0.00043010944576817	0.004762881249814	yes	down	0	0.06	0.23	0.05	0	0.08	0.32	0.32	0.79	2.29	0.13	0.37	0.07	0.70333333333333
ENSSSCG00000001806	FSD2	fibronectin type III and SPRY domain containing 2 [Source:VGNC Symbol;Acc:VGNC:88253]	1.60959	0.68669105183621	0.0019979738117635	0.015740858302539	yes	up	54.85	33.81	47.83	33.83	26.9	28.63	30.09	19.92	26.87	31.18	36.28	22.72	37.641666666667	27.843333333333
ENSSSCG00000001816	BLM	BLM RecQ like helicase [Source:VGNC Symbol;Acc:VGNC:96569]	0.34370434216833	-1.54076	0.0013695350849107	0.011718212039729	yes	down	0.02	0.09	0.08	0.14	0.04	0.05	0.17	0.14	0.29	0.61	0.23	0.2	0.07	0.27333333333333
ENSSSCG00000001834	MFGE8	milk fat globule EGF and factor V/VIII domain containing [Source:VGNC Symbol;Acc:VGNC:109463]	1.7551892408851	0.81162658732067	7.9474996432353E-6	0.00017723570342597	yes	up	182.19	164.93	123.37	87.19	121.7	158.84	65.24	77.16	128.1	143.13	91.94	105.03	139.70333333333	101.76666666667
ENSSSCG00000001835	ABHD2	abhydrolase domain containing 2, acylglycerol lipase [Source:VGNC Symbol;Acc:VGNC:84980]	3.2771510474339	1.7124421697869	2.0626074746021E-6	5.6295843809291E-5	yes	up	14.51	38.69	7.24	12.57	22.28	36.32	5.66	7.2	15.58	14.2	5.43	6.94	21.935	9.1683333333333
ENSSSCG00000001836	RLBP1	retinaldehyde binding protein 1 [Source:VGNC Symbol;Acc:VGNC:92327]	2.6160792007306	1.38741	3.9274496919756E-5	0.00066363415842438	yes	up	14.67	44.18	8.92	16.57	27.72	28.61	7.99	11.11	17.68	20.78	6.18	9.23	23.445	12.161666666667
ENSSSCG00000001837	FANCI	FA complementation group I [Source:VGNC Symbol;Acc:VGNC:88006]	0.31024124290609	-1.68854	9.3649662411403E-15	2.7040107788893E-12	yes	down	0.43	0.56	0.59	0.51	0.46	0.49	1.49	1.31	2.46	3.42	1.8	1.35	0.50666666666667	1.9716666666667
ENSSSCG00000001838	POLG	DNA polymerase gamma, catalytic subunit [Source:VGNC Symbol;Acc:VGNC:91633]	1.5191553587269	0.60326941678121	0.0015711850483946	0.012989914758354	yes	up	34.91	37.89	35.12	20.68	27.46	26.1	17.11	18.85	31.38	25.14	29.07	25	30.36	24.425
ENSSSCG00000001848	MESP2	mesoderm posterior bHLH transcription factor 2 [Source:VGNC Symbol;Acc:VGNC:90149]	0.3295973768707	-1.60122	0.00072418084323543	0.0071497110485715	yes	down	0.19	0.22	0.16	0.4	0.12	0.08	0.42	0.3	0.91	1.67	0.85	0.72	0.195	0.81166666666667
ENSSSCG00000001858	CIB1	calcium and integrin binding 1 [Source:VGNC Symbol;Acc:VGNC:86695]	1.5791807530176	0.65917631151326	0.0050156427510995	0.031603157885756	yes	up	49.43	51.67	58.17	61.86	67.16	59.94	39.32	51.94	43.59	43.95	39.69	50.84	58.038333333333	44.888333333333
ENSSSCG00000001873	CSPG4	chondroitin sulfate proteoglycan 4 [Source:VGNC Symbol;Acc:VGNC:87043]	0.58645863665052	-0.769899	0.00034242149684938	0.0039892898254378	yes	down	9.29	6.47	5.67	3.83	5.96	4.59	6.49	8.69	19.16	19.9	13.01	12.47	5.9683333333333	13.286666666667
ENSSSCG00000001906	CYP1A1	cytochrome P450 family 1 subfamily A member 1 [Source:VGNC Symbol;Acc:VGNC:103347]	165.70395380487	7.3724642163934	8.2354555218944E-17	4.3722299025593E-14	yes	up	0.66	32.88	70.89	8.43	1.55	11.2	0.18	0.14	0.21	0.08	0.07	0.16	20.935	0.14
ENSSSCG00000001912	PML	PML nuclear body scaffold [Source:VGNC Symbol;Acc:VGNC:99296]	2.07142	1.0506177045203	1.5162008705567E-5	0.00030137239043021	yes	up	11.51	9.01	5.49	3.91	4.65	6.08	3.31	2.64	5.74	9.85	5.08	4.3	6.775	5.1533333333333
ENSSSCG00000001914	LOXL1	lysyl oxidase like 1 [Source:VGNC Symbol;Acc:VGNC:89780]	0.39777283214714	-1.32998	1.6942380817318E-7	6.6232233608412E-6	yes	down	5.45	6.8	6.1	3.55	6.52	7.04	10.28	9.39	21.05	40.6	22.71	16.77	5.91	20.133333333333
ENSSSCG00000001916	INSYN1	inhibitory synaptic factor 1 [Source:VGNC Symbol;Acc:VGNC:89155]	2.5299261127439	1.3390952511905	7.1029834380532E-8	3.1680461090374E-6	yes	up	7.62	8.86	8.75	3.7	9.97	10.19	4.24	5.17	5.3	4.03	3.33	3.32	8.1816666666667	4.2316666666667
ENSSSCG00000001917	CD276	CD276 molecule [Source:VGNC Symbol;Acc:VGNC:86405]	0.59630002092919	-0.74589	0.00046609055553434	0.0050533059044692	yes	down	8.56	9.89	8.23	5.1	7.84	8.55	10.1	9.34	21.97	37.11	16.21	15.23	8.0283333333333	18.326666666667
ENSSSCG00000001924	BBS4	Bardet-Biedl syndrome 4 [Source:NCBI gene (formerly Entrezgene);Acc:100513212]	0.56825365574054	-0.815393	0.0022374002076396	0.017174968571517	yes	down	3.61	1.55	3.05	3.25	1.27	2.21	2.72	3.83	9.11	10.84	3.39	5.49	2.49	5.8966666666667
ENSSSCG00000001975	PRKD1	protein kinase D1 [Source:VGNC Symbol;Acc:VGNC:91812]	0.6539052581608	-0.612846	0.00088149528451894	0.0083043213466587	yes	down	4.45	6.41	4.95	3.57	3.13	6.23	7.52	7.22	12.29	14.99	7.98	6.4	4.79	9.4
ENSSSCG00000002002	IRF9	interferon regulatory factor 9 [Source:NCBI gene (formerly Entrezgene);Acc:780415]	1.93214	0.95019879039797	9.3860846603331E-8	3.9711100601481E-6	yes	up	24.09	30.26	18.65	18.08	19.68	22.5	10.45	11.02	16.47	23.92	14.11	15.93	22.21	15.316666666667
ENSSSCG00000002003	RNF31	ring finger protein 31 [Source:HGNC Symbol;Acc:HGNC:16031]	1.5728	0.65333631878651	0.00069021658111089	0.0068431231879055	yes	up	23.96	20.03	16.47	11.49	18.31	17.12	8.44	11.56	20.57	16.24	15.07	14.74	17.896666666667	14.436666666667
ENSSSCG00000002009	PCK2	phosphoenolpyruvate carboxykinase 2, mitochondrial [Source:VGNC Symbol;Acc:VGNC:91223]	0.097027450711183	-3.36546	9.2189872560075E-12	1.2539346467717E-9	yes	down	0.28	0.97	0.51	0.14	0.94	0.89	7.84	2.09	9.86	5.94	16.79	4.77	0.62166666666667	7.8816666666667
ENSSSCG00000002012	CARMIL3	capping protein regulator and myosin 1 linker 3 [Source:VGNC Symbol;Acc:VGNC:86194]	0.11998848875128	-3.05903	5.5700135702118E-6	0.00013058587370163	yes	down	0.04	0.04	0.02	0.03	0	0.03	0.13	0.1	0.28	0.81	0.2	0.16	0.026666666666667	0.28
ENSSSCG00000002015	AP1G2	adaptor related protein complex 1 subunit gamma 2 [Source:VGNC Symbol;Acc:VGNC:85379]	0.46164211647695	-1.11515	0.00010225598414927	0.0014934538974231	yes	down	1.6	1.2	1.53	0.5	1.14	0.8	1.57	2.01	4.55	6.69	2.77	2.34	1.1283333333333	3.3216666666667
ENSSSCG00000002025	SLC22A17	solute carrier family 22 member 17 [Source:VGNC Symbol;Acc:VGNC:92977]	0.59127757474988	-0.758093	0.0010809094249772	0.0097798830765668	yes	down	6.42	7.65	5.82	3.28	6.63	7.44	7.6	7.66	17.83	25.82	11.8	11.86	6.2066666666667	13.761666666667
ENSSSCG00000002026	EFS	embryonal Fyn-associated substrate [Source:VGNC Symbol;Acc:VGNC:87581]	0.34592088301742	-1.53149	6.5697139964519E-9	4.1908663935506E-7	yes	down	3.65	2.99	3.67	1	2.19	4.17	6.03	6.18	14.76	18.07	8.54	10.4	2.945	10.663333333333
ENSSSCG00000002028	CMTM5	CKLF like MARVEL transmembrane domain containing 5 [Source:NCBI gene (formerly Entrezgene);Acc:100514659]	0.3710809739395	-1.43019	1.4030265479962E-5	0.00028228619715064	yes	down	0.31	0.43	0.66	0.47	0.33	0.47	0.84	1.63	0.78	1.55	0.94	1.69	0.445	1.2383333333333
ENSSSCG00000002029	MYH6	myosin heavy chain 6 [Source:HGNC Symbol;Acc:HGNC:7576]	0.19236683484356	-2.37807	1.3950976908979E-12	2.3192442218988E-10	yes	down	129.09	56.93	62.91	15.1	62.81	62.06	327.65	376.73	354.09	512.82	349.13	507.43	64.816666666667	404.64166666667
ENSSSCG00000002039	MMP14	matrix metallopeptidase 14 [Source:VGNC Symbol;Acc:VGNC:109465]	0.58454932520929	-0.774603	0.001786356822685	0.014418764388303	yes	down	33.59	33.15	30.67	14.27	18.61	39.05	28.69	27.75	98.36	151.56	49.74	45.58	28.223333333333	66.946666666667
ENSSSCG00000002051	ABHD4	abhydrolase domain containing 4, N-acyl phospholipase B [Source:VGNC Symbol;Acc:VGNC:97859]	1.8158725093099	0.86066291593111	0.00055545977700613	0.005778607465213	yes	up	136.22	205.44	103.2	83.54	98.1	122.8	57.12	91.94	87.28	81.96	70.77	108.14	124.88333333333	82.868333333333
ENSSSCG00000002252	ARRDC4	arrestin domain containing 4 [Source:VGNC Symbol;Acc:VGNC:85547]	0.41492137535314	-1.26909	5.197594876295E-8	2.4794787383786E-6	yes	down	1.32	1.35	1.3	1.67	0.78	0.85	3.04	2.76	5.84	7.21	2.4	2.13	1.2116666666667	3.8966666666667
ENSSSCG00000002274		-	2.8042169517776	1.4875979695859	1.3270659530106E-5	0.00026930766281934	yes	up	20.05	5.06	16.51	8.31	3.81	5.51	2.27	2.06	7.04	8.29	3.6	4.15	9.875	4.5683333333333
ENSSSCG00000002281	FNTB	farnesyltransferase, CAAX box, beta [Source:VGNC Symbol;Acc:VGNC:109191]	2.2506908645481	1.1703679142729	1.1833959305114E-6	3.5050662514732E-5	yes	up	20.62	25.72	13.01	11.88	23.73	19.88	6.2	10.19	15.62	15.85	9.59	10.19	19.14	11.273333333333
ENSSSCG00000002283	FUT8	fucosyltransferase 8 [Source:VGNC Symbol;Acc:VGNC:109455]	0.57326085981185	-0.802736	0.00072709923249145	0.0071656282445175	yes	down	1.97	1.55	2.91	1.98	1.16	1.45	3.68	2.44	4.64	8.49	2.99	2.67	1.8366666666667	4.1516666666667
ENSSSCG00000002292	PLEKHH1	pleckstrin homology, MyTH4 and FERM domain containing H1 [Source:HGNC Symbol;Acc:HGNC:17733]	0.49869476443608	-1.00377	0.0029435215526417	0.021219657342697	yes	down	0.59	0.72	0.54	0.23	0.69	0.93	1.64	0.71	3.05	1.68	1.53	0.78	0.61666666666667	1.565
ENSSSCG00000002296	RDH11	retinol dehydrogenase 11 [Source:VGNC Symbol;Acc:VGNC:111455]	0.65734819463148	-0.60527	0.0029810233946294	0.021443043281823	yes	down	1.8	2.14	1.64	2.32	1.5	2.01	3.84	2.32	4.89	5.48	3.04	2.8	1.9016666666667	3.7283333333333
ENSSSCG00000002306	GALNT16	polypeptide N-acetylgalactosaminyltransferase 16 [Source:VGNC Symbol;Acc:VGNC:88332]	0.50134998503498	-0.99611	8.394849767604E-5	0.0012548813576315	yes	down	7.03	6.6	5.98	2.9	3.45	6.26	7	5.94	15.93	31.12	14.66	9.89	5.37	14.09
ENSSSCG00000002352	ZNF410	zinc finger protein 410 [Source:HGNC Symbol;Acc:HGNC:20144]	1.6255420138112	0.70092084445262	7.1044996056031E-5	0.0010866715103068	yes	up	12.11	13.23	6.99	6.94	9.2	9.58	6.84	4.82	9.46	9.9	5.94	7.35	9.675	7.385
ENSSSCG00000002355	ENTPD5	ectonucleoside triphosphate diphosphohydrolase 5 (inactive) [Source:HGNC Symbol;Acc:HGNC:3367]	0.63392845533355	-0.657608	0.0040993456713537	0.027259406488541	yes	down	0.81	0.82	0.68	1.06	0.46	0.65	1.35	1.06	2.19	2.97	1.09	1.17	0.74666666666667	1.6383333333333
ENSSSCG00000002357	ALDH6A1	aldehyde dehydrogenase 6 family member A1 [Source:VGNC Symbol;Acc:VGNC:85242]	2.1358071879986	1.09478	5.4567287116392E-7	1.7868719505651E-5	yes	up	12.2	15.46	13.87	19.28	5.59	13.2	6.71	5.56	10.41	10.46	7.19	6.43	13.266666666667	7.7933333333333
ENSSSCG00000002374	DLST	dihydrolipoamide S-succinyltransferase [Source:NCBI gene (formerly Entrezgene);Acc:397690]	1.7188761390705	0.78146558903537	0.0011882822629839	0.010503087800316	yes	up	194.64	244.46	145.16	111.53	200.08	169.13	119.23	90.73	181.85	107.65	132.93	135.43	177.5	127.97
ENSSSCG00000002375	RPS6KL1	ribosomal protein S6 kinase like 1 [Source:VGNC Symbol;Acc:VGNC:92448]	0.35801571237101	-1.48191	0.0081305568909032	0.045641806109804	yes	down	0.08	0.03	0.12	0	0.13	0.16	0.17	0.32	0.34	0.69	0.22	0.21	0.086666666666667	0.325
ENSSSCG00000002383	FOS	Fos proto-oncogene, AP-1 transcription factor subunit [Source:NCBI gene (formerly Entrezgene);Acc:100144486]	9.0384849850034	3.1760809708933	3.7038309820337E-6	9.3350153602315E-5	yes	up	54.18	30.88	12.83	14.8	182.65	26.77	4.72	2.56	18.97	14.22	4.09	12.48	53.685	9.5066666666667
ENSSSCG00000002396	GSTZ1	glutathione S-transferase zeta 1 [Source:VGNC Symbol;Acc:VGNC:88727]	1.5004415658951	0.585387	0.00075622800155511	0.007417163557565	yes	up	17.85	21.71	25.69	20.11	20.17	20.34	11.68	16.61	21.17	19.06	21.91	14.18	20.978333333333	17.435
ENSSSCG00000002406	AHSA1	activator of HSP90 ATPase activity 1 [Source:VGNC Symbol;Acc:VGNC:85194]	1.58333	0.66295837388991	0.00077383178285021	0.0075270233346033	yes	up	84.45	100.43	97.74	80.32	95.01	112.39	70.28	70.07	87.65	73.55	77.63	64.39	95.056666666667	73.928333333333
ENSSSCG00000002408	ADCK1	aarF domain containing kinase 1 [Source:VGNC Symbol;Acc:VGNC:85102]	2.4787809214176	1.3096307693871	0.0015119250294579	0.012611891604064	yes	up	0.84	1.28	0.45	0.78	0.53	0.87	0.2	0.07	0.61	0.73	0.72	0.25	0.79166666666667	0.43
ENSSSCG00000002424	SPATA7	spermatosis associated 7 [Source:VGNC Symbol;Acc:VGNC:93389]	0.5590488398883	-0.838954	0.0070556926521261	0.041163626256183	yes	down	0.8	0.68	0.57	1.01	0.86	0.48	1.04	1.82	2.28	2.68	0.97	1.42	0.73333333333333	1.7016666666667
ENSSSCG00000002428	TTC8	tetratricopeptide repeat domain 8 [Source:VGNC Symbol;Acc:VGNC:94559]	0.42407069902581	-1.23762	0.00049342227414403	0.0052732102518588	yes	down	0.18	0.29	0.25	0.26	0.32	0.51	0.63	0.53	1.06	2.13	0.79	0.61	0.30166666666667	0.95833333333333
ENSSSCG00000002431	TDP1	tyrosyl-DNA phosphodiesterase 1 [Source:VGNC Symbol;Acc:VGNC:93844]	0.49663987817627	-1.00973	3.1690798954401E-6	8.2034039754777E-5	yes	down	1.32	0.97	1.21	0.9	0.75	0.91	1.59	1.77	3.49	3.27	2.74	2.72	1.01	2.5966666666667
ENSSSCG00000002467	ASB2	ankyrin repeat and SOCS box containing 2 [Source:VGNC Symbol;Acc:VGNC:85564]	3.6641354321688	1.8734728286825	5.4624842616036E-12	7.8175274763019E-10	yes	up	262.82	148.31	160.22	89.95	125.78	147.84	35.04	35.17	56.41	39.84	55.1	77.95	155.82	49.918333333333
ENSSSCG00000002506	VRK1	VRK serine/threonine kinase 1 [Source:VGNC Symbol;Acc:VGNC:98408]	0.45327480737292	-1.14154	0.0017352795193437	0.014089408154592	yes	down	0.41	0.28	0.28	0.73	0.28	0.11	0.66	0.62	1.44	1.3	1.05	0.42	0.34833333333333	0.915
ENSSSCG00000002515	SLC25A47	solute carrier family 25 member 47 [Source:VGNC Symbol;Acc:VGNC:93020]	0.35216824930011	-1.50566	0.00026463225317564	0.0032550953832321	yes	down	0.61	1.07	0.69	0.19	1.35	0.89	3.02	5.31	3.38	2.78	2.67	1.94	0.8	3.1833333333333
ENSSSCG00000002544	PPP1R13B	protein phosphatase 1 regulatory subunit 13B [Source:VGNC Symbol;Acc:VGNC:91721]	1.5078608237245	0.59250327330905	0.00131020166948	0.011330051587521	yes	up	7.53	6.87	5.52	3.74	4.61	4.73	3.01	2.73	7.71	7.07	3.95	4.22	5.5	4.7816666666667
ENSSSCG00000002559	CDCA4	cell division cycle associated 4 [Source:VGNC Symbol;Acc:VGNC:86467]	0.45414813362022	-1.13877	2.9152096397473E-7	1.0544729725486E-5	yes	down	0.83	0.88	1.17	0.64	0.76	0.98	1.35	2.19	3.54	4.21	2.78	3.24	0.87666666666667	2.885
ENSSSCG00000002620	EFHC1	EF-hand domain containing 1 [Source:VGNC Symbol;Acc:VGNC:87570]	0.61627041486797	-0.698365	0.0055038310433447	0.033964023738795	yes	down	0.45	0.53	0.43	0.29	0.29	0.53	0.48	0.66	1.23	1.52	0.57	0.86	0.42	0.88666666666667
ENSSSCG00000002627	GSTA4	glutathione S-transferase alpha 4 [Source:NCBI gene (formerly Entrezgene);Acc:100152951]	0.62637071222237	-0.674911	0.0017193075810422	0.013980417079443	yes	down	4.65	7.71	4.85	4.43	4.97	7.98	8.39	10.1	15.85	19.35	9.35	8.95	5.765	11.998333333333
ENSSSCG00000002651	CDT1	chromatin licensing and DNA replication factor 1 [Source:VGNC Symbol;Acc:VGNC:86524]	0.18798119218024	-2.41134	1.3418108815468E-9	1.1324883840255E-7	yes	down	0.26	0.55	0.62	0.14	1.15	0.64	2.53	2.55	4.75	4.6	5.72	3.31	0.56	3.91
ENSSSCG00000002655	MAP1LC3B	microtubule associated protein 1 light chain 3 beta [Source:NCBI gene (formerly Entrezgene);Acc:100462754]	1.5222105403748	0.60616791504897	6.6933096429366E-5	0.0010362981195057	yes	up	103.18	135.47	149.27	115.35	72.89	124.24	113.87	102.02	127.4	161.3	104.49	104.86	116.73333333333	118.99
ENSSSCG00000002666	KIAA0513	KIAA0513 [Source:VGNC Symbol;Acc:VGNC:89433]	1.7043419770155	0.7692148420448	1.3497893258778E-6	3.911062099524E-5	yes	up	27.61	23.05	34.09	20.8	15.17	21.17	11.78	12.33	24.35	25.46	18.61	16.81	23.648333333333	18.223333333333
ENSSSCG00000002670	USP10	ubiquitin specific peptidase 10 [Source:VGNC Symbol;Acc:VGNC:94743]	1.5929729527249	0.67172177138241	8.9234302602441E-6	0.00019589699028497	yes	up	28.64	29.41	25.88	20.07	23.27	28.6	15.6	16.5	26.57	24.84	21.52	17.95	25.978333333333	20.496666666667
ENSSSCG00000002708	TMEM231	transmembrane protein 231 [Source:VGNC Symbol;Acc:VGNC:98377]	0.44735720763046	-1.1605	0.00047359211721239	0.005121142618319	yes	down	0.39	0.8	0.52	0.47	0.82	0.86	1.47	1.05	2.15	5	1.12	1.33	0.64333333333333	2.02
ENSSSCG00000002709		-	0.20535088410145	-2.28384	0.0068219652234809	0.040184646974964	yes	down	0.17	0.29	0.17	0.03	0.3	0.5	0.59	0.18	1.21	9.03	0.57	0.4	0.24333333333333	1.9966666666667
ENSSSCG00000002712	LDHD	lactate dehydrogenase D [Source:VGNC Symbol;Acc:VGNC:89670]	5.7312004589525	2.51884	1.4740696749355E-16	7.3515874879055E-14	yes	up	35.2	14.81	31.11	12.91	13.48	28.7	2.82	2.99	4.07	5.21	7.29	6.08	22.701666666667	4.7433333333333
ENSSSCG00000002716	MLKL	mixed lineage kinase domain like pseudokinase [Source:VGNC Symbol;Acc:VGNC:90254]	0.54834887563047	-0.866834	0.00091355632178662	0.0085427897408888	yes	down	1.03	1.1	1.1	0.52	0.86	0.84	1.28	1.14	3.69	4.94	1.45	1.37	0.90833333333333	2.3116666666667
ENSSSCG00000002724	PDPR	pyruvate dehydrogenase phosphatase regulatory subunit [Source:VGNC Symbol;Acc:VGNC:91289]	1.8794247516381	0.91029115394871	4.8317842332327E-9	3.1936347353632E-7	yes	up	28.64	24.77	19.75	16.07	15.33	17.67	9.21	10.57	19.63	23.35	10.76	11.23	20.371666666667	14.125
ENSSSCG00000002768	CENPT	centromere protein T [Source:VGNC Symbol;Acc:VGNC:86556]	0.19533085344529	-2.35601	3.6921796788095E-6	9.31992226286E-5	yes	down	0.15	2.6	0.24	0.09	1.23	0.94	1.25	2.61	3.91	6.57	4.65	3.68	0.875	3.7783333333333
ENSSSCG00000002782	PLEKHG4	pleckstrin homology and RhoGEF domain containing G4 [Source:VGNC Symbol;Acc:VGNC:91545]	0.08805171278533	-3.50551	0.00054995049622915	0.0057321629302972	yes	down	0	0.03	0.03	0	0	0	0.06	0.04	0.17	0.27	0.1	0.11	0.01	0.125
ENSSSCG00000002795	CDH11	cadherin 11 [Source:VGNC Symbol;Acc:VGNC:86475]	0.35031176523478	-1.51329	0.00041784705289178	0.0046718252693566	yes	down	0.87	1.18	0.81	0.47	0.33	1.37	1.36	0.7	4.82	11.37	1.63	1.77	0.83833333333333	3.6083333333333
ENSSSCG00000002802	GINS3	GINS complex subunit 3 [Source:VGNC Symbol;Acc:VGNC:88452]	0.40559201897124	-1.3019	0.00024297688970223	0.0030340771249767	yes	down	0.68	1.32	0.44	0.68	2.05	0.89	2.11	2.42	4.31	4.96	3.4	3.26	1.01	3.41
ENSSSCG00000002815	ADGRG1	adhesion G protein-coupled receptor G1 [Source:VGNC Symbol;Acc:VGNC:85129]	1.8577053543982	0.89352169792216	1.3620613585068E-9	1.1353701339686E-7	yes	up	35.97	38.63	28.81	22.92	21.34	30.76	15.56	15.96	27.48	25.19	18.32	16.43	29.738333333333	19.823333333333
ENSSSCG00000002822	AMFR	autocrine motility factor receptor [Source:VGNC Symbol;Acc:VGNC:85278]	1.5576756258456	0.63939483435818	1.807778072131E-7	7.0336670239082E-6	yes	up	30.08	34.26	31.82	25.14	20.64	29.72	16.93	15.72	26.28	37.42	21.4	21.13	28.61	23.146666666667
ENSSSCG00000002847	GPT2	glutamic--pyruvic transaminase 2 [Source:VGNC Symbol;Acc:VGNC:88651]	0.39605392414663	-1.33623	0.00033528005818202	0.0039274300338503	yes	down	0.14	0.28	0.25	0.17	0.11	0.29	0.29	0.43	0.66	1.04	0.82	0.6	0.20666666666667	0.64
ENSSSCG00000002849	SHCBP1	SHC binding and spindle associated 1 [Source:VGNC Symbol;Acc:VGNC:92839]	0.19179320455789	-2.38238	5.604199838762E-5	0.00088686462448409	yes	down	0	0.19	0.02	0.02	0.43	0.15	0.99	0.69	1.55	1.69	0.67	0.57	0.135	1.0266666666667
ENSSSCG00000002857	TDRD12	tudor domain containing 12 [Source:VGNC Symbol;Acc:VGNC:98648]	0.25246946147786	-1.98582	2.6877413923936E-14	6.3984617845191E-12	yes	down	0.21	0.26	0.28	0.29	0.14	0.28	0.62	1.08	1.58	2.27	1	1.07	0.24333333333333	1.27
ENSSSCG00000002864	SLC7A10	solute carrier family 7 member 10 [Source:VGNC Symbol;Acc:VGNC:93170]	0.51413947114889	-0.959768	0.0011949798883042	0.010539645767262	yes	down	1.09	0.96	2.33	1.8	1.01	1.1	1.54	2.3	3.45	7.49	3.75	2.91	1.3816666666667	3.5733333333333
ENSSSCG00000002875	PDCD2L	programmed cell death 2 like [Source:VGNC Symbol;Acc:VGNC:98528]	1.5441553268979	0.62681788089252	0.0062087488886735	0.037320521990427	yes	up	14.63	13.26	11.99	13.67	16.1	11.53	10.88	11.82	12.26	11.1	9.87	9.1	13.53	10.838333333333
ENSSSCG00000002885	USF2	upstream transcription factor 2, c-fos interacting [Source:VGNC Symbol;Acc:VGNC:96633]	1.7025675067752	0.76771200220735	8.3211037078064E-5	0.0012472321405057	yes	up	130.92	102.88	151.83	98.58	88.8	101.29	56.08	56.58	89.22	82.58	91.33	99.64	112.38333333333	79.238333333333
ENSSSCG00000002904	HAUS5	HAUS augmin like complex subunit 5 [Source:VGNC Symbol;Acc:VGNC:88788]	0.60010473909591	-0.736714	0.0004948252481267	0.0052847721827834	yes	down	1.65	1.21	1.9	1.03	0.96	0.76	1.46	1.75	3.5	4.76	2.3	2.44	1.2516666666667	2.7016666666667
ENSSSCG00000002921	CLIP3	CAP-Gly domain containing linker protein 3 [Source:VGNC Symbol;Acc:VGNC:97931]	0.47700439464147	-1.06793	0.00059140263262485	0.0060719304602244	yes	down	2.49	3.97	2.1	1.57	2.7	4.81	3.44	4.48	10.05	19.83	5.84	8.27	2.94	8.6516666666667
ENSSSCG00000002923	WDR62	WD repeat domain 62 [Source:VGNC Symbol;Acc:VGNC:94933]	0.53094047062236	-0.913378	0.00060252648200602	0.0061630707525513	yes	down	0.94	0.87	1.12	0.36	0.64	1.18	0.75	1.12	2.59	2.79	1.92	2.03	0.85166666666667	1.8666666666667
ENSSSCG00000002929	SYNE4	spectrin repeat containing nuclear envelope family member 4 [Source:VGNC Symbol;Acc:VGNC:93663]	6.9564492594804	2.79835	0.00023206907287172	0.0029200250774639	yes	up	0.54	0.37	0.41	0.67	0.33	0.28	0.06	0.06	0.08	0.17	0.12	0	0.43333333333333	0.081666666666667
ENSSSCG00000002993	CYP2A19	cytochrome P450 family 2 subfamily A member 19 [Source:NCBI gene (formerly Entrezgene);Acc:403149]	0.24758761557301	-2.01399	0.00083409122852154	0.0079950340355314	yes	down	0.46	0.07	0.34	0	0.85	0.34	1.38	0.81	2.04	5.81	1.54	0.57	0.34333333333333	2.025
ENSSSCG00000003006		cytochrome P450 family 2 subfamily B member 6A [Source:VGNC Symbol;Acc:VGNC:111837]	7.1058397375823	2.8290051510386	2.2810117793247E-5	0.00041851607429348	yes	up	13.44	4.68	8.21	5.37	6.08	6.09	0.62	1.79	2.21	3.39	0.79	0	7.3116666666667	1.4666666666667
ENSSSCG00000003037	ZNF574	zinc finger protein 574 [Source:HGNC Symbol;Acc:HGNC:26166]	1.5907146972652	0.66967510421064	0.0011856264905668	0.010485244912277	yes	up	13	11.75	10.29	5.8	7.46	7.15	4.17	5.54	9.29	8.68	7.54	8.21	9.2416666666667	7.2383333333333
ENSSSCG00000003054	ZNF575	zinc finger protein 575 [Source:VGNC Symbol;Acc:VGNC:95268]	0.48673653794766	-1.03879	0.00023532940003024	0.0029520207817818	yes	down	0.91	0.55	1.41	0.81	0.82	1.11	1.21	1.9	3.24	3.58	2.17	2.79	0.935	2.4816666666667
ENSSSCG00000003079		PVR cell adhesion molecule [Source:VGNC Symbol;Acc:VGNC:98546]	2.1728695511308	1.1196015644935	0.0057167265297771	0.034989172639298	yes	up	2.29	4.14	1.71	1.18	7.56	2.4	1.26	1.43	3.53	3.45	1.61	1.33	3.2133333333333	2.1016666666667
ENSSSCG00000003081	CEACAM16	CEA cell adhesion molecule 16, tectorial membrane component [Source:VGNC Symbol;Acc:VGNC:96943]	0.26558712908442	-1.91274	1.5619771409601E-6	4.4707860497253E-5	yes	down	0.62	0.62	2.7	0.26	1.21	0.62	3.69	4.34	4.25	3.81	4.75	5.81	1.005	4.4416666666667
ENSSSCG00000003088	APOE	apolipoprotein E [Source:NCBI gene (formerly Entrezgene);Acc:397576]	0.23960379375533	-2.06128	2.701385954877E-7	9.8579623160458E-6	yes	down	7.51	6.17	24.31	3.63	15.1	4.92	35.63	17.83	85.5	127.62	49.1	43.15	10.273333333333	59.805
ENSSSCG00000003101	HIF3A	hypoxia inducible factor 3 subunit alpha [Source:VGNC Symbol;Acc:VGNC:88881]	0.54774522934182	-0.868423	0.00050516817540492	0.0053777864364904	yes	down	1.91	2.61	1.95	2.89	1.44	2.95	2.89	6.07	8	9.16	2.88	3.88	2.2916666666667	5.48
ENSSSCG00000003128	LIG1	DNA ligase 1 [Source:VGNC Symbol;Acc:VGNC:89720]	0.47475602844448	-1.07474	1.2957947610335E-5	0.00026558144678816	yes	down	2.18	2.16	3.74	1.54	2.08	2.23	3.22	4.29	6.38	7.48	8.54	6.24	2.3216666666667	6.025
ENSSSCG00000003134	GRWD1	glutamate rich WD repeat containing 1 [Source:VGNC Symbol;Acc:VGNC:88712]	1.67737	0.74620137033266	0.00053115552351606	0.0055679984751766	yes	up	6.95	6.62	6.91	4.49	6.62	7.83	3.37	4.35	5.7	4.74	5.87	4.87	6.57	4.8166666666667
ENSSSCG00000003139	BCAT2	branched chain amino acid transaminase 2 [Source:VGNC Symbol;Acc:VGNC:85774]	1.7895527759446	0.83959909109761	2.9022048178903E-5	0.00051637283127393	yes	up	89.55	82.96	74.65	58.97	76.09	68.56	40.05	42.4	54.33	50.02	64.14	54.39	75.13	50.888333333333
ENSSSCG00000003148	DBP	D-box binding PAR bZIP transcription factor [Source:VGNC Symbol;Acc:VGNC:87167]	0.39542931972106	-1.33851	2.6550789956103E-5	0.0004783183786491	yes	down	4.51	4.3	5.47	3.23	2.4	2.66	7.91	9.15	9.9	15.73	13	9.91	3.7616666666667	10.933333333333
ENSSSCG00000003153	FTL	ferritin light chain [Source:NCBI gene (formerly Entrezgene);Acc:397035]	1.9510589764706	0.96425738828814	2.8921883923017E-6	7.5675097870431E-5	yes	up	717.36	780.82	879.24	712.89	1056.35	689.05	427.51	431.45	536.34	686.65	484.33	587.11	805.95166666667	525.565
ENSSSCG00000003155	PPP1R15A	protein phosphatase 1 regulatory subunit 15A [Source:VGNC Symbol;Acc:VGNC:91725]	2.6470089221721	1.4043630576787	3.5113183798395E-6	8.9043571487517E-5	yes	up	49.29	60.76	44.97	41.36	94.71	89.02	16.76	33.33	41.74	29.5	26.78	36.64	63.351666666667	30.791666666667
ENSSSCG00000003161	PRRG2	proline rich and Gla domain 2 [Source:VGNC Symbol;Acc:VGNC:91868]	14.6866	3.87643	0.00017360187337859	0.0023285571573471	yes	up	1.68	1.6	0.63	0.69	4.67	1.99	0.12	0.58	0	0	0.16	0	1.8766666666667	0.14333333333333
ENSSSCG00000003201	ATF5	activating transcription factor 5 [Source:VGNC Symbol;Acc:VGNC:85608]	0.28878942628636	-1.79191	0.0030032137669371	0.021535210801561	yes	down	11.64	12.06	6.63	9.95	20.49	13.2	14.64	36.62	30.95	45.91	166.46	24.13	12.328333333333	53.118333333333
ENSSSCG00000003216	POLD1	DNA polymerase delta 1, catalytic subunit [Source:VGNC Symbol;Acc:VGNC:91627]	0.56674179011241	-0.819237	0.0026611300726341	0.019580272633163	yes	down	2.59	2.07	3.83	1.22	2.98	2.13	3.16	3.86	6.41	6.39	7.73	5.33	2.47	5.48
ENSSSCG00000003218	MYBPC2	myosin binding protein C2 [Source:VGNC Symbol;Acc:VGNC:90500]	2.5274736646299	1.3376960598412	0.00023355655029338	0.0029364963366909	yes	up	1585.42	1492.59	1179.07	727.69	1238.78	945.15	395.63	270.03	614.29	267.21	1229.47	565.55	1194.7833333333	557.03
ENSSSCG00000003233	ZNF175	zinc finger protein 175 [Source:VGNC Symbol;Acc:VGNC:95196]	0.42603502283629	-1.23096	2.8165692353135E-5	0.00050276677304544	yes	down	0.77	1.04	1.04	1.17	0.74	0.53	2.75	1.45	3.6	4	2.75	1.79	0.88166666666667	2.7233333333333
ENSSSCG00000003351	MMP23B	matrix metallopeptidase 23 [Source:VGNC Symbol;Acc:VGNC:98502]	0.3851065933353	-1.37667	1.7520978176145E-9	1.3930447286135E-7	yes	down	6.24	7.43	4.42	3.95	3.63	8.74	11.73	13.08	21.16	30.07	17.01	17.31	5.735	18.393333333333
ENSSSCG00000003377	ACOT7	acyl-CoA thioesterase 7 [Source:VGNC Symbol;Acc:VGNC:96893]	0.23293326827597	-2.10201	2.3805926448727E-9	1.7999432965706E-7	yes	down	1.05	1.15	1.37	0.49	3.11	1.49	5.69	6.43	9.56	9.38	6.23	8.87	1.4433333333333	7.6933333333333
ENSSSCG00000003379	KLHL21	kelch like family member 21 [Source:VGNC Symbol;Acc:VGNC:89520]	2.14876	1.1035044794004	9.7933757628292E-6	0.00021014260535156	yes	up	47.8	24.16	27.81	18.2	19.21	18.51	9.02	9.9	18.59	14.65	16.92	18.75	25.948333333333	14.638333333333
ENSSSCG00000003399	RBP7	retinol binding protein 7 [Source:NCBI gene (formerly Entrezgene);Acc:100270723]	0.23270879338923	-2.1034	8.5693678760324E-7	2.6711109186315E-5	yes	down	2.1	7.52	3.51	1.94	6.79	1.69	29.44	26.73	17.89	14.99	16.47	20.96	3.925	21.08
ENSSSCG00000003400	NMNAT1	nicotinamide nucleotide adenylyltransferase 1 [Source:VGNC Symbol;Acc:VGNC:90797]	1.5628029639967	0.64413589683799	0.0033538812067525	0.023478334672377	yes	up	1.84	1.51	1.51	1.45	1.15	1.87	0.86	0.98	1.71	1.86	1.15	1.09	1.555	1.275
ENSSSCG00000003403	CENPS	apoptosis-inducing, TAF9-like domain 1 [Source:NCBI gene (formerly Entrezgene);Acc:100522376]	0.19378964625886	-2.36744	6.4301503407784E-5	0.0010012054333825	yes	down	0	0	0.34	0.58	0.31	0.82	2.28	1.95	2.17	3.7	1.58	2.31	0.34166666666667	2.3316666666667
ENSSSCG00000003434	MFN2	mitofusin 2 [Source:VGNC Symbol;Acc:VGNC:90179]	1.6482297448316	0.72091735212539	1.2461492166429E-6	3.6428283849926E-5	yes	up	118.17	108.56	106.91	92.16	88.88	101.97	62.61	59.72	96.74	86.92	85.81	77.09	102.775	78.148333333333
ENSSSCG00000003439	DHRS3	dehydrogenase/reductase 3 [Source:VGNC Symbol;Acc:VGNC:87282]	1.9115569088355	0.93474815119146	7.67362951854E-10	6.863727968268E-8	yes	up	47.51	44.14	50.85	37.85	25.95	32.67	18.12	17.83	33.96	32.26	21.7	29.89	39.828333333333	25.626666666667
ENSSSCG00000003468	PLEKHM2	pleckstrin homology and RUN domain containing M2 [Source:VGNC Symbol;Acc:VGNC:91553]	1.9209462957603	0.94181718588353	9.1955753628927E-6	0.00020071721395555	yes	up	255.66	205.57	243.92	115.59	158.83	164.35	80.15	84.51	156.53	123.42	147.51	137.81	190.65333333333	121.655
ENSSSCG00000003470	FAM131C	family with sequence similarity 131 member C [Source:VGNC Symbol;Acc:VGNC:87902]	1.69294	0.75953011309693	0.003272905071695	0.023048982314915	yes	up	5.23	4.82	9.98	6.28	5.31	6.41	3.52	4.39	5.06	3.72	4.58	6.3	6.3383333333333	4.595
ENSSSCG00000003471	EPHA2	EPH receptor A2 [Source:VGNC Symbol;Acc:VGNC:87731]	1.6699694091021	0.73982167530956	0.0015059363442155	0.012587455740527	yes	up	9.7	8.46	5.18	3.22	4.98	5.87	3.46	3.54	6.96	5.49	3.55	5.01	6.235	4.6683333333333
ENSSSCG00000003472	ARHGEF19	Rho guanine nucleotide exchange factor 19 [Source:VGNC Symbol;Acc:VGNC:85492]	0.37007115414862	-1.43413	2.1050208866807E-5	0.00039124758646136	yes	down	0.2	0.36	0.38	0.14	0.37	0.41	0.56	0.68	1.19	2.26	0.99	1.05	0.31	1.1216666666667
ENSSSCG00000003473	CPLANE2	ciliosis and planar polarity effector complex subunit 2 [Source:VGNC Symbol;Acc:VGNC:86942]	0.42719394688136	-1.22704	0.0051940585444341	0.032392503040658	yes	down	0.36	0.42	0.51	0.3	0.91	0.46	0.61	1.11	1.21	3.56	1.07	1.73	0.49333333333333	1.5483333333333
ENSSSCG00000003479	MFAP2	microfibril associated protein 2 [Source:VGNC Symbol;Acc:VGNC:90173]	0.49594052233054	-1.01176	0.00023668486205097	0.0029667627263023	yes	down	17.53	22.68	15.36	14.32	20.72	25.82	32.72	26.87	60	124.74	42.53	36.89	19.405	53.958333333333
ENSSSCG00000003506	PINK1	PTEN induced kinase 1 [Source:VGNC Symbol;Acc:VGNC:98195]	2.7056518130893	1.4359761926589	1.0903044109798E-14	3.0413949145603E-12	yes	up	497.03	363.32	499.11	296.23	253.97	276.8	128.72	122.8	170.39	181.04	166.97	187.22	364.41	159.52333333333
ENSSSCG00000003512	EIF4G3	eukaryotic translation initiation factor 4 gamma 3 [Source:VGNC Symbol;Acc:VGNC:87632]	1.5821057599702	0.66184604373277	0.00066021219052496	0.0065893100252637	yes	up	22.09	25.93	21.6	19.47	8.92	19.68	13.32	8.89	22.81	26.84	12.21	12.03	19.615	16.016666666667
ENSSSCG00000003570	WDTC1	WD and tetratricopeptide repeats 1 [Source:VGNC Symbol;Acc:VGNC:94952]	1.6581537834326	0.72957781401524	0.0002445885009508	0.0030518859352906	yes	up	76.26	68.32	56.51	35.53	38.94	50.82	23.84	31.82	52.15	46.25	41.56	47.64	54.396666666667	40.543333333333
ENSSSCG00000003600	TINAGL1	tubulointerstitial nephritis antigen like 1 [Source:VGNC Symbol;Acc:VGNC:93999]	2.4942645498611	1.3186144902404	1.3593314773878E-15	4.8634516206191E-13	yes	up	75.75	104.39	98.46	86.78	87.82	104.51	37.45	34.17	78.39	59.42	36.84	42.37	92.951666666667	48.106666666667
ENSSSCG00000003603	COL16A1	collagen type XVI alpha 1 chain [Source:VGNC Symbol;Acc:VGNC:86867]	0.25379392454183	-1.97827	0.00029499654242326	0.0035412495223939	yes	down	5.61	5.05	5.82	2.92	7.12	15.03	14.75	6.51	49.18	129.67	28.86	23.15	6.925	42.02
ENSSSCG00000003604	ADGRB2	adhesion G protein-coupled receptor B2 [Source:VGNC Symbol;Acc:VGNC:85121]	0.38100373882244	-1.39212	6.6765308426859E-5	0.0010346736780501	yes	down	0.62	0.32	0.64	0.27	0.37	0.31	0.54	0.58	1.76	4.12	1.36	0.93	0.42166666666667	1.5483333333333
ENSSSCG00000003608	LCK	LCK proto-onco, Src family tyrosine kinase [Source:VGNC Symbol;Acc:VGNC:89657]	4.20939	2.0736109485155	1.5773350042145E-5	0.00031015268219072	yes	up	0.44	0.56	0.64	0.31	0.37	0.59	0.25	0.07	0.11	0.19	0.15	0.09	0.485	0.14333333333333
ENSSSCG00000003610	IQCC	IQ motif containing C [Source:VGNC Symbol;Acc:VGNC:89186]	0.62772461722508	-0.671796	0.002587558280402	0.019175911788481	yes	down	3.32	2.33	2.99	1.96	2.34	1.45	3.18	3.64	5.75	7.55	3.42	5.67	2.3983333333333	4.8683333333333
ENSSSCG00000003616	FAM167B	family with sequence similarity 167 member B [Source:VGNC Symbol;Acc:VGNC:87925]	2.9229285463531	1.5474145615825	1.5284048176085E-8	8.7039745633912E-7	yes	up	19.26	22.72	57.34	39.66	38.82	34.34	15.29	18.63	19.27	17.28	11.47	13.14	35.356666666667	15.846666666667
ENSSSCG00000003628	CLSPN	claspin [Source:VGNC Symbol;Acc:VGNC:86783]	0.42035339646882	-1.25033	1.9312428387383E-6	5.3419150655386E-5	yes	down	0.27	0.63	0.33	0.33	0.44	0.51	0.85	1.46	1.43	1.83	1.07	1.36	0.41833333333333	1.3333333333333
ENSSSCG00000003645	UTP11	UTP11 small subunit processome component [Source:NCBI gene (formerly Entrezgene);Acc:100513019]	0.61528446596849	-0.700675	0.001369901565466	0.011718212039729	yes	down	7.98	15.23	16.56	13.98	10.32	12.9	26.63	26.17	26.31	33.14	20.38	21.28	12.828333333333	25.651666666667
ENSSSCG00000003662	NT5C1A	5'-nucleotidase, cytosolic IA [Source:VGNC Symbol;Acc:VGNC:90919]	3.8596747832551	1.9484792909256	5.7516348044607E-18	3.7864162244725E-15	yes	up	62.54	60.69	29.16	28.21	27.69	33.75	12.45	7.63	15.85	17.71	12.29	12.71	40.34	13.106666666667
ENSSSCG00000003687	EPB41L3	erythrocyte membrane protein band 4.1 like 3 [Source:VGNC Symbol;Acc:VGNC:87724]	0.31819054039625	-1.65204	0.00034151506632566	0.0039834549692329	yes	down	0.18	0.71	0.6	0.38	0.33	1.14	0.73	0.73	4.54	7.59	1.31	1.06	0.55666666666667	2.66
ENSSSCG00000003693	MYOM1	myomesin 1 [Source:VGNC Symbol;Acc:VGNC:90540]	1.7894915434857	0.83954972609567	8.8266025274764E-8	3.7638213711787E-6	yes	up	414.1	393.12	355.9	335.52	189.79	280.61	192.61	197.15	261.44	284.15	197.53	218.49	328.17333333333	225.22833333333
ENSSSCG00000003694	EMILIN2	elastin microfibril interfacer 2 [Source:VGNC Symbol;Acc:VGNC:87681]	0.5566796666446	-0.845081	1.6336397080003E-5	0.0003183780151461	yes	down	30.83	29.39	28.28	16.3	21.82	22.12	26.56	26.7	69.34	72.23	52.47	56.45	24.79	50.625
ENSSSCG00000003697	NDC80	NDC80 kinetochore complex component [Source:VGNC Symbol;Acc:VGNC:90623]	0.21065354944856	-2.24706	0.00011691527687157	0.0016775864226263	yes	down	0	0.38	0.05	0.02	0.2	0.03	0.4	0.5	1.25	0.95	0.5	0.61	0.11333333333333	0.70166666666667
ENSSSCG00000003707	NPC1	NPC intracellular cholesterol transporter 1 [Source:NCBI gene (formerly Entrezgene);Acc:397591]	1.5033013743775	0.58813426257073	0.0054976902203125	0.033938854330796	yes	up	3.3	4.65	2.75	2.26	2.17	3.44	1.92	1.28	4.17	4.49	2.12	2.22	3.095	2.7
ENSSSCG00000003709	LAMA3	laminin subunit alpha 3 [Source:VGNC Symbol;Acc:VGNC:98490]	0.43893980278683	-1.1879	0.0086394746566837	0.04785879296523	yes	down	1.02	0.66	0.77	0.22	0.31	0.4	0.84	0.39	1.88	6.84	0.77	0.91	0.56333333333333	1.9383333333333
ENSSSCG00000003713	IMPACT	impact RWD domain protein [Source:HGNC Symbol;Acc:HGNC:20387]	0.50967889067769	-0.972339	0.00074753601538875	0.0073450434276227	yes	down	0.6	0.55	0.79	1.09	0.44	0.34	1.67	1.02	2.23	2.63	1.02	1.14	0.635	1.6183333333333
ENSSSCG00000003736	ASXL3	ASXL transcriptional regulator 3 [Source:VGNC Symbol;Acc:VGNC:85596]	0.45866694910606	-1.12448	0.00024112819067286	0.0030185241967039	yes	down	0.18	0.23	0.16	0.15	0.05	0.15	0.26	0.33	0.66	0.78	0.29	0.3	0.15333333333333	0.43666666666667
ENSSSCG00000003747	KIAA1328	KIAA1328 [Source:VGNC Symbol;Acc:VGNC:98485]	0.62041039321722	-0.688705	0.0022827577463045	0.017409465703744	yes	down	1.38	1.52	1.56	1.03	1	1.2	1.82	1.49	3.17	4.3	2.07	3.27	1.2816666666667	2.6866666666667
ENSSSCG00000003757	SSX2IP	SSX family member 2 interacting protein [Source:VGNC Symbol;Acc:VGNC:93499]	0.43079504941576	-1.21493	6.4082367142295E-5	0.00099968492741981	yes	down	0.15	0.3	0.58	0.39	0.26	0.17	0.65	0.71	1.13	1.32	0.86	0.56	0.30833333333333	0.87166666666667
ENSSSCG00000003763	IFI44	interferon induced protein 44 [Source:NCBI gene (formerly Entrezgene);Acc:100525523]	2.2505025825195	1.1702472202604	2.9655233900379E-5	0.00052428100880482	yes	up	4.5	6.89	3.2	6.62	3.44	3.75	2.18	1.11	3.1	6.28	2.49	2	4.7333333333333	2.86
ENSSSCG00000003766	DNAJB4	DnaJ heat shock protein family (Hsp40) member B4 [Source:VGNC Symbol;Acc:VGNC:96623]	2.0129079775112	1.0092812192424	4.4156957351566E-6	0.00010911940001382	yes	up	15.7	21.95	20.74	33.3	13.98	17.8	10.45	11.2	17.37	22.8	9.1	9.43	20.578333333333	13.391666666667
ENSSSCG00000003773	AK5	adenylate kinase 5 [Source:VGNC Symbol;Acc:VGNC:85210]	0.29601817566502	-1.75624	0.0006526655717287	0.0065338016907001	yes	down	0.16	0.35	0.09	0.02	0.2	0.25	0.78	0.23	1.12	1.99	0.36	0.37	0.17833333333333	0.80833333333333
ENSSSCG00000003776	ACADM	acyl-CoA dehydrogenase medium chain [Source:NCBI gene (formerly Entrezgene);Acc:397104]	1.8840655668709	0.91384917267548	0.0011001720401216	0.0098943341182087	yes	up	118.66	68.19	124.17	190.11	54.02	65.93	63.41	50.06	93.64	94.13	37.69	75.86	103.51333333333	69.131666666667
ENSSSCG00000003805	PDE4B	phosphodiesterase 4B [Source:VGNC Symbol;Acc:VGNC:91255]	2.7113761228479	1.4390252581143	4.9432598519799E-8	2.3998870396426E-6	yes	up	12.32	24.47	17.2	13.96	18.28	13.14	7.73	3.68	16.23	8.36	8.31	5.49	16.561666666667	8.3
ENSSSCG00000003812	EFCAB7	phosphoglucomutase 1 [Source:VGNC Symbol;Acc:VGNC:91355]	2.3753065039592	1.2481136874272	4.2783592080863E-6	0.00010636440460224	yes	up	763.32	937.76	936.16	417.7	802.59	696	310	289.9	511.69	285.41	609.26	321.13	758.92166666667	387.89833333333
ENSSSCG00000003828	FGGY	FGGY carbohydrate kinase domain containing [Source:VGNC Symbol;Acc:VGNC:97059]	1.7783322933317	0.83052492661407	5.7725844363591E-6	0.00013399886410945	yes	up	8.88	7.84	14.61	9.36	7.48	12.76	5.91	5.89	8.74	10.71	5.75	6.53	10.155	7.255
ENSSSCG00000003844	TTC4	tetratricopeptide repeat domain 4 [Source:VGNC Symbol;Acc:VGNC:94554]	1.5634304475675	0.64471503942195	0.0085959067500572	0.04769771857466	yes	up	9.42	16.53	12.26	6.27	10.02	15.87	8.06	7.98	8.33	15.51	8.05	8.23	11.728333333333	9.36
ENSSSCG00000003859	TUT4	terminal uridylyl transferase 4 [Source:VGNC Symbol;Acc:VGNC:94593]	0.59615084136762	-0.746251	6.1333301454541E-5	0.00096192643651525	yes	down	3.05	2.19	2.59	3.17	1.35	1.79	3.61	4.39	5.82	7.32	4.15	4.2	2.3566666666667	4.915
ENSSSCG00000003861	ORC1	origin recognition complex subunit 1 [Source:VGNC Symbol;Acc:VGNC:91060]	0.31470604002432	-1.66792	1.6803980038003E-7	6.6004750230417E-6	yes	down	0.46	0.61	0.28	0.27	0.65	0.52	0.91	1.33	3.24	2.85	2.04	1.47	0.465	1.9733333333333
ENSSSCG00000003876	CDKN2C	cyclin dependent kinase inhibitor 2C [Source:VGNC Symbol;Acc:VGNC:96942]	0.48299122339527	-1.04993	1.9100456891766E-8	1.0620112146104E-6	yes	down	4.34	6.45	6.86	5.12	5.92	3.91	12.36	11.3	16.47	19.21	13.69	11.61	5.4333333333333	14.106666666667
ENSSSCG00000003888	STIL	STIL centriolar assembly protein [Source:VGNC Symbol;Acc:VGNC:93545]	0.41856592194062	-1.25647	8.3285218277784E-5	0.0012472321405057	yes	down	0.19	0.19	0.28	0.28	0.16	0.22	0.45	0.27	1.14	1.25	0.55	0.52	0.22	0.69666666666667
ENSSSCG00000003905	RAD54L	RAD54 like [Source:NCBI gene (formerly Entrezgene);Acc:100141305]	0.4570549667727	-1.12956	6.8873321326167E-5	0.0010597257900181	yes	down	0.35	0.47	0.5	0.32	0.71	0.46	0.69	1.15	1.72	1.51	1.57	1.28	0.46833333333333	1.32
ENSSSCG00000003919	MUTYH	mutY DNA glycosylase [Source:VGNC Symbol;Acc:VGNC:98507]	0.47393051654685	-1.07725	2.6185607409941E-5	0.00047306556174842	yes	down	1.45	1.1	1.6	0.68	1.11	0.59	1.78	2.46	3.39	4.8	3.18	2.88	1.0883333333333	3.0816666666667
ENSSSCG00000003920	HPDL	4-hydroxyphenylpyruvate dioxygenase like [Source:HGNC Symbol;Acc:HGNC:28242]	0.29699258444369	-1.7515	5.5185373398012E-8	2.6024093850558E-6	yes	down	2.8	3.29	2.69	1.44	4.22	2.64	8.16	9.29	16.46	7.62	17.1	12.73	2.8466666666667	11.893333333333
ENSSSCG00000003926	BTBD19	BTB domain containing 19 [Source:VGNC Symbol;Acc:VGNC:85905]	0.43117611450584	-1.21365	0.00095864576632313	0.0089037201027913	yes	down	1.1	0.94	1.26	0.64	1.04	0.44	1.1	1	2.6	8.03	2.27	2.66	0.90333333333333	2.9433333333333
ENSSSCG00000003931	KIF2C	kinesin family member 2C [Source:VGNC Symbol;Acc:VGNC:89469]	0.31948242586548	-1.64619	4.7321993201161E-7	1.5670530464883E-5	yes	down	0.84	2.09	1.04	0.66	2.11	1.38	3.86	4.68	6.57	5.87	4.62	4.44	1.3533333333333	5.0066666666667
ENSSSCG00000003949	CDC20	cell division cycle 20 [Source:VGNC Symbol;Acc:VGNC:86444]	0.24936128573769	-2.00369	0.00413763894794	0.027457572384422	yes	down	0.55	6.94	0.64	0.56	6.56	4.97	8.45	17.45	22.13	22.66	19	19.42	3.37	18.185
ENSSSCG00000003971	SCMH1	Scm polycomb group protein homolog 1 [Source:VGNC Symbol;Acc:VGNC:92627]	1.52265	0.60658220319903	0.0019001106049398	0.015114557919816	yes	up	18.83	24.14	21.16	13.85	13.4	15.43	8.82	12.43	17.98	16.91	15.03	17.19	17.801666666667	14.726666666667
ENSSSCG00000003984		-	1.5052111716056	0.589966	0.0052122882619606	0.032481575242464	yes	up	5.74	8.34	5.37	6.28	4.3	3.87	5.11	3.16	5.91	6.69	4.03	3.5	5.65	4.7333333333333
ENSSSCG00000003989		-	0.53196008145317	-0.91061	0.0026899608020141	0.019689841913214	yes	down	1.48	0.57	1.67	1.44	0.37	0.69	1.79	1.83	3.14	4.57	1.87	1.62	1.0366666666667	2.47
ENSSSCG00000004012	THBS2	thrombospondin 2 [Source:VGNC Symbol;Acc:VGNC:93947]	0.25088506466485	-1.9949	0.0016545382865865	0.013540721591567	yes	down	6.08	8.33	5.43	4.02	7.6	21.28	13.6	6.03	86.62	179.7	28.35	25.49	8.79	56.631666666667
ENSSSCG00000004018	AFDN	afadin, adherens junction formation factor [Source:VGNC Symbol;Acc:VGNC:97869]	1.6363046261048	0.71044135565108	1.6194517451259E-5	0.00031691958170371	yes	up	25.51	25.75	28.61	14.01	14.72	19.61	9.46	10.88	21.06	22.32	14.62	15.35	21.368333333333	15.615
ENSSSCG00000004039	SLC22A3	solute carrier family 22 member 3 [Source:VGNC Symbol;Acc:VGNC:92980]	4.0138702109523	2.0049939677113	5.9521102888935E-9	3.8431271079021E-7	yes	up	3.5	7.79	3.43	5.51	3.11	3.86	0.56	0.96	4	2.48	0.59	1.03	4.5333333333333	1.6033333333333
ENSSSCG00000004049	ACAT2	acetyl-CoA acetyltransferase 2 [Source:VGNC Symbol;Acc:VGNC:85005]	0.53623229652894	-0.89907	3.420331921105E-5	0.00059254550271101	yes	down	1.69	1.42	2.2	1.06	1.71	1.94	2.5	2.83	6.04	5.68	4.1	4.27	1.67	4.2366666666667
ENSSSCG00000004077	FBXO5	F-box protein 5 [Source:VGNC Symbol;Acc:VGNC:88052]	0.3687915256424	-1.43912	0.00099678714271254	0.0091802589786027	yes	down	0.3	0.18	0.09	0.21	0.08	0.23	0.49	0.41	0.81	1.27	0.52	0.47	0.18166666666667	0.66166666666667
ENSSSCG00000004094	PPP1R14C	protein phosphatase 1 regulatory inhibitor subunit 14C [Source:VGNC Symbol;Acc:VGNC:91724]	4.4246990599526	2.1455793355395	9.5354157739108E-17	4.9041835252195E-14	yes	up	36.35	41.26	50.84	40.16	21.01	20.54	11.77	8.96	7.9	13.95	6.28	7.05	35.026666666667	9.3183333333333
ENSSSCG00000004105	NUP43	nucleoporin 43 [Source:VGNC Symbol;Acc:VGNC:90982]	0.6500782209851	-0.621315	0.0013520335962005	0.01161860899766	yes	down	1.1	0.98	1.33	1.29	0.73	1.24	1.37	2	2.77	3.3	1.75	1.96	1.1116666666667	2.1916666666667
ENSSSCG00000004127	PLAGL1	PLAG1 like zinc finger 1 [Source:VGNC Symbol;Acc:VGNC:91510]	0.54188514317128	-0.883941	7.2666693337519E-5	0.0011053127901561	yes	down	2.67	3.4	3.12	2.83	1.82	1.91	3.65	4.82	10.71	11.07	3.32	5.24	2.625	6.4683333333333
ENSSSCG00000004150		heme binding protein 2 [Source:VGNC Symbol;Acc:VGNC:103106]	0.46658205589629	-1.0998	0.0013519059295412	0.01161860899766	yes	down	0.27	0.2	0.46	0.41	0.5	0.32	1.01	0.35	1.5	1.99	0.67	0.84	0.36	1.06
ENSSSCG00000004154	TNFAIP3	TNF alpha induced protein 3 [Source:VGNC Symbol;Acc:VGNC:94252]	0.54766754337437	-0.868628	0.00084457920297033	0.0080669061259359	yes	down	1.52	0.77	1.03	0.54	0.6	0.75	1.37	1.05	3.05	4.4	1.44	1.45	0.86833333333333	2.1266666666667
ENSSSCG00000004172	SLC2A12	solute carrier family 2 member 12 [Source:VGNC Symbol;Acc:VGNC:93046]	1.6206121010038	0.69653881822975	0.0064542717567357	0.038569650327806	yes	up	1.7	1.52	2.03	1.76	0.6	1	0.81	0.73	1.08	1.7	1.15	0.95	1.435	1.07
ENSSSCG00000004199	EPB41L2	erythrocyte membrane protein band 4.1 like 2 [Source:VGNC Symbol;Acc:VGNC:87723]	0.58437696214311	-0.775029	0.00048423088338487	0.005202005142786	yes	down	10.02	9.18	9.71	7.92	5.31	10.36	11.59	10.95	28.9	46.86	12.74	14.3	8.75	20.89
ENSSSCG00000004205	ARHGAP18	Rho GTPase activating protein 18 [Source:VGNC Symbol;Acc:VGNC:85460]	0.63043885033204	-0.665572	0.0039907562620959	0.026688283852733	yes	down	2.21	3.81	4.64	3.7	1.53	2.34	5.5	4.38	8.13	6.54	4.61	6.04	3.0383333333333	5.8666666666667
ENSSSCG00000004225	TPD52L1	TPD52 like 1 [Source:VGNC Symbol;Acc:VGNC:94334]	4.6604491554577	2.2204690027604	0.00055309691603487	0.0057597820198926	yes	up	0.34	1.37	0.66	0.29	1.6	6.03	0.36	0.48	0.58	0.44	0.64	0.35	1.715	0.475
ENSSSCG00000004233	SMPDL3A	sphingomyelin phosphodiesterase acid like 3A [Source:VGNC Symbol;Acc:VGNC:93265]	2.3038261096264	1.2040318277841	0.00044290076208455	0.0048587580931255	yes	up	2.28	3.82	1.96	6.02	3.97	2.42	1.43	1.73	2.47	2.6	0.75	2.64	3.4116666666667	1.9366666666667
ENSSSCG00000004255	VGLL2	vestigial like family member 2 [Source:VGNC Symbol;Acc:VGNC:94822]	2.8464323124262	1.5091547931462	3.9093282996691E-12	5.8490659232686E-10	yes	up	221.19	194.28	103.91	221.13	164.8	296.32	57.09	65.39	103.44	115.62	63.19	92.75	200.27166666667	82.913333333333
ENSSSCG00000004274	COL9A1	collagen type IX alpha 1 chain [Source:VGNC Symbol;Acc:VGNC:109528]	0.13902547451208	-2.84658	0.0032502238514153	0.022948169947058	yes	down	0.03	0	0	0.09	0.03	0	0.07	0	0.31	0.68	0.24	0.25	0.025	0.25833333333333
ENSSSCG00000004289	CEP162	centrosomal protein 162 [Source:VGNC Symbol;Acc:VGNC:86562]	0.49330231812714	-1.01946	0.00076651878118205	0.0074779882043237	yes	down	0.24	0.16	0.24	0.26	0.08	0.24	0.35	0.41	0.57	1.11	0.33	0.5	0.20333333333333	0.545
ENSSSCG00000004290	TBX18	T-box transcription factor 18 [Source:VGNC Symbol;Acc:VGNC:103187]	0.36705570109235	-1.44593	0.00019506570167686	0.0025560440431511	yes	down	0.42	0.52	0.52	0.31	0.12	0.48	0.69	0.53	1.97	3.98	0.62	1.31	0.395	1.5166666666667
ENSSSCG00000004291	NT5E	5'-nucleotidase ecto [Source:VGNC Symbol;Acc:VGNC:90925]	0.46741436357254	-1.09723	0.00081078691437832	0.0078102335802965	yes	down	3.18	4.28	2.35	2.84	1.97	5.73	6.26	4.01	12.41	28	5.92	5.98	3.3916666666667	10.43
ENSSSCG00000004306	ORC3	origin recognition complex subunit 3 [Source:VGNC Symbol;Acc:VGNC:91061]	0.53852444684523	-0.892916	0.003681309520692	0.025171164142729	yes	down	0.67	0.64	0.41	1.13	0.52	0.56	0.84	1	2.36	3.68	1.27	1.12	0.655	1.7116666666667
ENSSSCG00000004307	AKIRIN2	akirin 2 [Source:VGNC Symbol;Acc:VGNC:103023]	1.6102541318715	0.68728839384168	0.0002991892750869	0.0035889628931343	yes	up	36.81	38.16	28.37	30.09	37.91	37.43	24.17	21.41	33.4	29.4	26.78	27.74	34.795	27.15
ENSSSCG00000004314	PM20D2	peptidase M20 domain containing 2 [Source:VGNC Symbol;Acc:VGNC:91586]	0.54227168363908	-0.882912	0.007367566129269	0.042530832464226	yes	down	1.22	1.18	2.91	2.24	0.67	0.75	3.51	2.52	4.23	2.71	4.14	2.31	1.495	3.2366666666667
ENSSSCG00000004332	BACH2	BTB domain and CNC homolog 2 [Source:VGNC Symbol;Acc:VGNC:85742]	0.51297360662361	-0.963043	0.004273761243278	0.028022933283613	yes	down	0.7	0.4	0.32	0.41	0.19	0.53	0.48	0.66	2.77	1.27	0.6	0.84	0.425	1.1033333333333
ENSSSCG00000004340	FHL5	four and a half LIM domains 5 [Source:VGNC Symbol;Acc:VGNC:88130]	1.8340627423809	0.87504299366222	4.6609513703155E-5	0.00076238156749045	yes	up	5.53	3.89	4.13	4.76	2.64	2.72	2.38	1.51	4.96	4.78	1.7	2.45	3.945	2.9633333333333
ENSSSCG00000004344	MMS22L	MMS22 like, DNA repair protein [Source:VGNC Symbol;Acc:VGNC:90284]	0.10326035845618	-3.27564	1.1334674014661E-6	3.3917466351508E-5	yes	down	0	0	0.01	0.04	0.03	0.02	0.09	0.05	0.26	0.58	0.3	0.13	0.016666666666667	0.235
ENSSSCG00000004366	BVES	blood vessel epicardial substance [Source:VGNC Symbol;Acc:VGNC:103040]	1.5182876124638	0.60244510944348	0.0013432522933304	0.01157202321545	yes	up	15.25	15.4	14.52	12.12	8.51	11.57	9.47	8.94	14.63	8.94	10.31	9.39	12.895	10.28
ENSSSCG00000004367	POPDC3	popeye domain containing 3 [Source:VGNC Symbol;Acc:VGNC:91668]	1.6895223390867	0.75661542613153	0.00013195425168455	0.0018609280841683	yes	up	43.62	40.23	34.35	37.4	34.95	43.13	27.22	24.52	34.79	26.56	23.41	33.23	38.946666666667	28.288333333333
ENSSSCG00000004368	PREP	prolyl endopeptidase [Source:VGNC Symbol;Acc:VGNC:103157]	1.7369689783849	0.79657198828554	1.4636677135849E-5	0.00029234275764781	yes	up	43.77	51.28	31.31	23.8	28.86	31.57	19.56	18.37	30.71	32.7	26.93	23.13	35.098333333333	25.233333333333
ENSSSCG00000004369	PRDM1	PR/SET domain 1 [Source:VGNC Symbol;Acc:VGNC:91772]	1.8893715812415	0.91790646334403	0.002514225475033	0.018757535298319	yes	up	0.88	0.53	0.49	0.46	0.3	0.28	0.22	0.26	0.42	0.56	0.23	0.35	0.49	0.34
ENSSSCG00000004392		adenosylmethionine decarboxylase 1 [Source:VGNC Symbol;Acc:VGNC:103024]	2.2866686869647	1.1932473503151	0.00017343901402405	0.0023282702225186	yes	up	6.69	13.68	9.68	19.54	7.98	11.33	9.1	3.18	10.34	8.96	3.85	3.73	11.483333333333	6.5266666666667
ENSSSCG00000004399	SLC22A16	solute carrier family 22 member 16 [Source:VGNC Symbol;Acc:VGNC:92976]	4.6919703848176	2.2301939072685	1.3123229901285E-8	7.658940344516E-7	yes	up	16.44	10.21	30.31	9.38	5.75	8.24	5.58	1.71	4.39	4.77	3.1	0.84	13.388333333333	3.3983333333333
ENSSSCG00000004419	SLC16A10	solute carrier family 16 member 10 [Source:VGNC Symbol;Acc:VGNC:103178]	1.5413464816068	0.62419120390901	0.001765297878769	0.014290837426847	yes	up	2.47	3.15	3.06	2.87	2.12	2.21	1.62	2	2.85	2.12	1.75	2.57	2.6466666666667	2.1516666666667
ENSSSCG00000004434	FRK	fyn related Src family tyrosine kinase [Source:VGNC Symbol;Acc:VGNC:88235]	6.01293	2.5880683390149	0.0026651168253407	0.019595017806789	yes	up	0.08	0.02	1.1	0.6	0.02	0.02	0.07	0.05	0.06	0.05	0.08	0.03	0.30666666666667	0.056666666666667
ENSSSCG00000004452	PRSS35	serine protease 35 [Source:VGNC Symbol;Acc:VGNC:91883]	0.21610019087777	-2.21023	0.0064189761312116	0.038429382790571	yes	down	0.2	0.64	0.25	0.43	0.24	2.32	0.78	0.46	6.86	18.99	2.37	2.2	0.68	5.2766666666667
ENSSSCG00000004453	SNAP91	synaptosome associated protein 91 [Source:VGNC Symbol;Acc:VGNC:93279]	0.43771067279176	-1.19195	0.00042694450727477	0.0047509484115809	yes	down	0.41	0.52	0.35	0.74	0.25	0.56	1.69	0.88	2.18	1.72	0.88	0.69	0.47166666666667	1.34
ENSSSCG00000004464	TENT5A	terminal nucleotidyltransferase 5A [Source:VGNC Symbol;Acc:VGNC:93873]	0.29972622464026	-1.73828	0.0028441472486118	0.020602541997207	yes	down	2.56	1.44	2.11	1.81	0.73	1.69	3.98	1.21	11.03	33.11	2.23	2.56	1.7233333333333	9.02
ENSSSCG00000004465	BCKDHB	branched chain keto acid dehydrogenase E1 subunit beta [Source:VGNC Symbol;Acc:VGNC:85777]	1.6114601302759	0.68836849459371	0.0010670285983168	0.0097076598513535	yes	up	14.79	19.3	24.35	17.47	13.76	18.2	14.77	11.26	15.49	13.27	14.79	11.99	17.978333333333	13.595
ENSSSCG00000004466	TTK	TTK protein kinase [Source:VGNC Symbol;Acc:VGNC:94565]	0.11279122935302	-3.14827	4.490148219712E-14	9.8531812533361E-12	yes	down	0	0.07	0.09	0.05	0.14	0.06	0.68	0.64	1	1.27	0.51	0.49	0.068333333333333	0.765
ENSSSCG00000004485	CD109	CD109 molecule [Source:VGNC Symbol;Acc:VGNC:86388]	0.31299348511953	-1.6758	6.3022531636243E-6	0.00014506640918452	yes	down	0.46	2.05	1.8	2.47	0.89	2.1	5.22	2.99	5.16	7.64	2.51	4.73	1.6283333333333	4.7083333333333
ENSSSCG00000004489		eukaryotic translation elongation factor 1 alpha 1 [Source:VGNC Symbol;Acc:VGNC:112512]	0.57874709313045	-0.788995	4.6818086611495E-6	0.00011415289917807	yes	down	1174.66	1874.22	1680.73	1058.64	850.6	1374.59	2208	1846.77	3496.78	5383.9	2599.88	2183.81	1335.5733333333	2953.19
ENSSSCG00000004506	CTIF	cap binding complex dependent translation initiation factor [Source:VGNC Symbol;Acc:VGNC:87062]	0.60091098112024	-0.734777	0.0015411432996095	0.012797243403114	yes	down	16.05	15.39	8.43	7	10.64	10.99	16.38	17.88	25.71	27.1	28.99	24.93	11.416666666667	23.498333333333
ENSSSCG00000004509	LIPG	lipase G, endothelial type [Source:VGNC Symbol;Acc:VGNC:89739]	2.96566	1.5683529291553	0.0013436709420783	0.01157202321545	yes	up	0.51	0.47	0.19	0.21	0.97	0.46	0.09	0.2	0.43	0.15	0.16	0.21	0.46833333333333	0.20666666666667
ENSSSCG00000004511	MYO5B	myosin VB [Source:VGNC Symbol;Acc:VGNC:103131]	0.49864965053156	-1.0039	2.6216656796387E-6	6.903579800879E-5	yes	down	2.01	3.27	2.7	2.75	2.02	2.43	5.75	4.3	8.5	11.05	3.79	6.3	2.53	6.615
ENSSSCG00000004518	SKA1	spindle and kinetochore associated complex subunit 1 [Source:VGNC Symbol;Acc:VGNC:103176]	0.14942759919844	-2.74248	0.00013803771285898	0.0019351147174047	yes	down	0	0.09	0	0	0.5	0.17	0.88	1.35	0.89	1.47	1.13	1.05	0.12666666666667	1.1283333333333
ENSSSCG00000004534	CCDC68	coiled-coil domain containing 68 [Source:VGNC Symbol;Acc:VGNC:86308]	2.6612690289735	1.4121143604719	0.00065576485711139	0.0065528706850876	yes	up	1.5	0.93	1.54	3.65	0.52	1.05	0.55	0.78	1.26	0.85	0.3	0.67	1.5316666666667	0.735
ENSSSCG00000004548	PIF1	PIF1 5'-to-3' DNA helicase [Source:VGNC Symbol;Acc:VGNC:91418]	0.26982977134906	-1.88988	0.0012916459120443	0.011194264571051	yes	down	0.03	0.32	0.05	0	0.19	0.07	0.18	0.36	0.89	0.69	0.52	0.58	0.11	0.53666666666667
ENSSSCG00000004554	PCLAF	PCNA clamp associated factor [Source:NCBI gene (formerly Entrezgene);Acc:100514810]	0.11980536235558	-3.06124	2.1860728668598E-15	7.4954973422457E-13	yes	down	0.06	2.67	0.02	0.45	0.14	0.33	1.11	2.87	5.12	6.02	6.11	1.44	0.61166666666667	3.7783333333333
ENSSSCG00000004572		-	3.1337764667117	1.6479	0.00013035235645596	0.0018430748131892	yes	up	1.78	1.23	2.53	2.94	4	2.64	0.57	0.62	0.78	0.62	1.88	1.45	2.52	0.98666666666667
ENSSSCG00000004586	FAM81A	family with sequence similarity 81 member A [Source:VGNC Symbol;Acc:VGNC:87986]	0.3267372874029	-1.6138	9.8145141087485E-7	2.991245800033E-5	yes	down	0.18	0.22	0.32	0.24	0.15	0.2	0.92	0.34	1.24	1.51	0.67	0.58	0.21833333333333	0.87666666666667
ENSSSCG00000004588	CCNB2	cyclin B2 [Source:VGNC Symbol;Acc:VGNC:86350]	0.12714732995936	-2.97543	0.00024233461390345	0.0030283546511944	yes	down	0	0.6	0	0.08	0.65	0.52	2.05	2.65	5.28	4.28	3.68	2.24	0.30833333333333	3.3633333333333
ENSSSCG00000004620	MYO5A	myosin VA [Source:VGNC Symbol;Acc:VGNC:112520]	0.46115156824357	-1.11669	0.0023171652454118	0.017622876898793	yes	down	0.15	0.23	0.25	0.21	0.2	0.15	0.37	0.28	1.1	2.33	0.3	0.34	0.19833333333333	0.78666666666667
ENSSSCG00000004622	GNB5	G protein subunit beta 5 [Source:VGNC Symbol;Acc:VGNC:88534]	0.59800532016362	-0.74177	0.0035341072561674	0.024408030726817	yes	down	2.75	1.49	1.57	1.17	0.81	2.21	2.18	1.95	4.29	6.89	1.82	1.82	1.6666666666667	3.1583333333333
ENSSSCG00000004628	TMOD2	tropomodulin 2 [Source:VGNC Symbol;Acc:VGNC:94227]	0.44261158234704	-1.17589	0.0014150969848618	0.011975958768638	yes	down	0.24	0.31	0.39	0.17	0.13	0.14	0.45	0.26	1.15	1.25	0.24	0.33	0.23	0.61333333333333
ENSSSCG00000004646	ATP8B4	ATPase phospholipid transporting 8B4 (putative) [Source:VGNC Symbol;Acc:VGNC:103036]	0.0686145819056	-3.86534	0.0037926650540973	0.025655836431003	yes	down	0.01	0	0	0.01	0	0	0.05	0	0.06	0.56	0.01	0.01	0.0033333333333333	0.115
ENSSSCG00000004656		EP300 interacting inhibitor of differentiation 1 [Source:VGNC Symbol;Acc:VGNC:109529]	0.37292265285683	-1.42305	5.4052388722849E-5	0.00086192064141689	yes	down	3.88	3.08	4.25	3.53	0.76	4	7.67	3.64	20.18	16.58	9.93	11.12	3.25	11.52
ENSSSCG00000004661	MYEF2	myelin expression factor 2 [Source:VGNC Symbol;Acc:VGNC:90507]	0.41802084307513	-1.25835	0.0021454879285921	0.016593252034196	yes	down	0.05	0.17	0.11	0.28	0.1	0.09	0.31	0.25	0.75	0.74	0.35	0.23	0.13333333333333	0.43833333333333
ENSSSCG00000004678	DUOX2	dual oxidase 2 [Source:VGNC Symbol;Acc:VGNC:103086]	0.2850448639774	-1.81074	5.2185810174205E-6	0.00012416960673897	yes	down	0.29	0.18	0.12	0.21	0.25	0.09	0.45	0.55	1.36	2.28	0.23	0.63	0.19	0.91666666666667
ENSSSCG00000004687		-	2.1001613599618	1.0705001775454	2.278151212368E-8	1.2456416163838E-6	yes	up	97.2	120.54	101.14	73.39	120.55	117.22	59.07	38.02	65.21	99.66	51.88	44.92	105.00666666667	59.793333333333
ENSSSCG00000004695	WDR76	WD repeat domain 76 [Source:VGNC Symbol;Acc:VGNC:94941]	0.40389135462185	-1.30796	4.9568250662478E-6	0.00011944279200631	yes	down	0.38	0.51	0.69	0.65	0.31	0.26	1.03	1.17	1.67	3.47	0.87	1.09	0.46666666666667	1.55
ENSSSCG00000004704	PPIP5K1	diphosphoinositol pentakisphosphate kinase 1 [Source:VGNC Symbol;Acc:VGNC:91700]	1.9685166890691	0.97710894370607	3.0034795770472E-7	1.0792853030359E-5	yes	up	5.15	4.56	4.75	3.48	2.32	2.72	1.25	1.71	3.35	3.69	2.23	2.52	3.83	2.4583333333333
ENSSSCG00000004725	ZNF106	zinc finger protein 106 [Source:VGNC Symbol;Acc:VGNC:95190]	2.5021583467991	1.32317	7.7930300924852E-13	1.3360175964804E-10	yes	up	73.96	100.43	71.37	72.15	40.75	55.09	32.39	24	52.3	44.21	29.17	28.01	68.958333333333	35.013333333333
ENSSSCG00000004728	CAPN3	calpain 3 [Source:VGNC Symbol;Acc:VGNC:103042]	2.3131234692743	1.2098422758122	3.1463209694031E-11	3.8933947755216E-9	yes	up	253.15	210.15	198.24	85.34	114.7	142.41	62.58	67.71	106.12	105.17	118.03	79.44	167.33166666667	89.841666666667
ENSSSCG00000004729	GANC	glucosidase alpha, neutral C [Source:VGNC Symbol;Acc:VGNC:103094]	1.55914	0.64074919394608	0.00034865102700282	0.0040352310846783	yes	up	8.23	5.78	9.25	5.18	3.74	4.07	2.84	4.28	6.64	6.92	3.97	4.26	6.0416666666667	4.8183333333333
ENSSSCG00000004766	RAD51	RAD51 recombinase [Source:VGNC Symbol;Acc:VGNC:92056]	0.32556521509945	-1.61898	2.3105481883553E-6	6.1732146240182E-5	yes	down	0.03	0.23	0.11	0.13	0.14	0.13	0.31	0.45	0.44	0.84	0.51	0.45	0.12833333333333	0.5
ENSSSCG00000004774	IVD	isovaleryl-CoA dehydrogenase [Source:NCBI gene (formerly Entrezgene);Acc:100156047]	1.9535194625684	0.96607562890837	2.0652469013604E-7	7.8862722743829E-6	yes	up	68.51	62.46	49.9	48.64	37.49	56.44	25.41	28.84	34.68	43.16	26.96	44.62	53.906666666667	33.945
ENSSSCG00000004782	BUB1B	BUB1 mitotic checkpoint serine/threonine kinase B [Source:VGNC Symbol;Acc:VGNC:103039]	0.13420912157074	-2.89745	1.8520583259777E-10	1.929188349933E-8	yes	down	0.02	0.61	0.08	0.14	0.49	0.4	2	1.94	4.04	5.31	2.27	2.44	0.29	3
ENSSSCG00000004803	ACTC1	actin alpha cardiac muscle 1 [Source:NCBI gene (formerly Entrezgene);Acc:100152267]	0.38606778657081	-1.37307	9.8496828924532E-5	0.0014473757236071	yes	down	769.66	2644.5	852.95	674.47	1319.83	2962.6	3985.21	4363.53	4561.9	7708.69	4767.98	5151.48	1537.34	5089.7983333333
ENSSSCG00000004806		-	0.32193663241079	-1.63515	2.3363114192298E-8	1.2648359650554E-6	yes	down	0.11	0.15	0.23	0.16	0.14	0.26	0.52	0.53	0.73	1.29	0.54	0.68	0.175	0.715
ENSSSCG00000004826	SELENOS	selenoprotein S [Source:NCBI gene (formerly Entrezgene);Acc:100151836]	1.6673764126914	0.73757983163178	0.00019406798962013	0.0025560440431511	yes	up	19.56	24.15	27.58	30.21	24.25	33.99	18.95	17.63	24.25	31.29	16.43	15.21	26.623333333333	20.626666666667
ENSSSCG00000004856	NFATC1	nuclear factor of activated T cells 1 [Source:NCBI gene (formerly Entrezgene);Acc:397318]	1.6916071630717	0.75839457455132	8.0940593198376E-5	0.0012165482035241	yes	up	23.22	22.1	20.08	12.6	12.22	15.95	6.72	8.39	19.29	17.9	11.71	16.59	17.695	13.433333333333
ENSSSCG00000004907	CCBE1	collagen and calcium binding EGF domains 1 [Source:VGNC Symbol;Acc:VGNC:86240]	0.54100836779019	-0.886277	0.0081095771746828	0.045567572939887	yes	down	0.91	0.51	0.43	0.31	0.25	0.63	0.52	0.76	2.13	2.99	0.83	0.61	0.50666666666667	1.3066666666667
ENSSSCG00000004918	ALPK2	alpha kinase 2 [Source:VGNC Symbol;Acc:VGNC:85268]	1.9855698648107	0.98955312482243	1.197944986694E-5	0.00024988312536134	yes	up	12.71	11.66	14.86	11.13	5.34	7.68	6.15	2.6	9.32	11.41	4.82	5.45	10.563333333333	6.625
ENSSSCG00000004931	IGDCC4	immunoglobulin superfamily DCC subclass member 4 [Source:VGNC Symbol;Acc:VGNC:89054]	0.6063685049225	-0.721733	0.00025578279062774	0.0031627897581904	yes	down	8.37	9.91	13.58	6.94	4.22	5.71	11.49	12.79	20.84	23.64	12.93	17.66	8.1216666666667	16.558333333333
ENSSSCG00000004969	KIF23	kinesin family member 23 [Source:VGNC Symbol;Acc:VGNC:103113]	0.1289135974532	-2.95552	2.7129614553394E-12	4.2523732982834E-10	yes	down	0.08	0.85	1.84	0.47	1.32	0.31	2.76	2.66	6.25	5.86	2.48	3.75	0.81166666666667	3.96
ENSSSCG00000004979	MYO9A	myosin IXA [Source:VGNC Symbol;Acc:VGNC:103138]	0.41251780605813	-1.27747	2.0076700582646E-7	7.6842404230042E-6	yes	down	0.78	0.84	1.3	1.24	0.43	0.46	2.41	1.79	3.52	3.66	1.72	2.33	0.84166666666667	2.5716666666667
ENSSSCG00000004990	LRFN5	leucine rich repeat and fibronectin type III domain containing 5 [Source:VGNC Symbol;Acc:VGNC:89807]	0.36878100651468	-1.43916	0.0010760434321301	0.0097519398711434	yes	down	0.12	0.13	0.18	0.06	0.11	0.09	0.37	0.2	0.37	0.97	0.48	0.19	0.115	0.43
ENSSSCG00000005008	POLE2	DNA polymerase epsilon 2, accessory subunit [Source:VGNC Symbol;Acc:VGNC:112523]	0.27433398795831	-1.86599	0.0033742613399571	0.023591161059055	yes	down	0	0.17	0	0.17	0.27	0.16	0.6	0.24	2.29	0.97	0.64	0.26	0.12833333333333	0.83333333333333
ENSSSCG00000005027	FRMD6	FERM domain containing 6 [Source:VGNC Symbol;Acc:VGNC:88239]	0.48300356695555	-1.04989	0.0024238063537177	0.018215070762323	yes	down	2.98	2.09	2.47	2.74	0.93	2.98	3.72	1.99	11.86	18.31	3.44	3.66	2.365	7.1633333333333
ENSSSCG00000005045	BMP4	bone morphotic protein 4 [Source:VGNC Symbol;Acc:VGNC:85843]	0.6206062030107	-0.68825	0.0024036444504616	0.018096605839752	yes	down	3.78	2.53	3.3	2.58	1.55	2.18	3.8	3.32	7.46	8.38	3.37	6.53	2.6533333333333	5.4766666666667
ENSSSCG00000005047	CDKN3	cyclin dependent kinase inhibitor 3 [Source:VGNC Symbol;Acc:VGNC:86517]	0.38950050456653	-1.3603	2.6746775567711E-6	7.0319238385525E-5	yes	down	1.49	1.01	4.38	2.06	2.96	1.74	6.17	6.03	10.3	13.36	5.93	5.67	2.2733333333333	7.91
ENSSSCG00000005052	WDHD1	WD repeat and HMG-box DNA binding protein 1 [Source:VGNC Symbol;Acc:VGNC:94904]	0.32878648338987	-1.60478	4.6316174281169E-5	0.00075923465768872	yes	down	0.11	0.15	0.53	0.11	0.21	0.09	0.46	0.75	1.06	1.34	0.62	0.46	0.2	0.78166666666667
ENSSSCG00000005056	DLGAP5	DLG associated protein 5 [Source:VGNC Symbol;Acc:VGNC:87332]	0.10654331048542	-3.23049	3.4160398085338E-12	5.2056651082267E-10	yes	down	0	0.23	0.07	0.03	0.21	0.09	1	0.95	1.88	2.13	0.64	1	0.105	1.2666666666667
ENSSSCG00000005071	ARMH4	armadillo like helical domain containing 4 [Source:VGNC Symbol;Acc:VGNC:85535]	0.40213606432965	-1.31424	0.0002857388823711	0.0034451945245887	yes	down	0.53	0.45	0.37	0.22	0.18	0.6	0.79	0.68	1.43	4.87	0.65	0.73	0.39166666666667	1.525
ENSSSCG00000005095	PRKCH	protein kinase C eta [Source:VGNC Symbol;Acc:VGNC:103158]	1.6972351641923	0.76318647454989	7.9189782639006E-5	0.0011935031526307	yes	up	7.86	6.15	4.63	5.27	4.82	6.95	3.89	3.24	6.7	6.89	3.66	3.25	5.9466666666667	4.605
ENSSSCG00000005102	AEN	apoptosis enhancing nuclease [Source:VGNC Symbol;Acc:VGNC:85164]	1.9520288610732	0.964974	9.2324996597839E-7	2.8508157486064E-5	yes	up	8.42	9.8	10.41	8.69	11.82	10.71	5.17	5.61	8.12	7.39	6.8	5.71	9.975	6.4666666666667
ENSSSCG00000005103	DET1	DET1 partner of COP1 E3 ubiquitin ligase [Source:VGNC Symbol;Acc:VGNC:103080]	1.5999939846459	0.67806648115147	0.00089862065828654	0.0084270648399315	yes	up	4.99	5.95	4.15	2.79	4.31	4.8	3.28	2.57	4.31	5.31	2.58	3.48	4.4983333333333	3.5883333333333
ENSSSCG00000005135	MTAP	methylthioadenosine phosphorylase [Source:VGNC Symbol;Acc:VGNC:98142]	0.54470303954079	-0.876458	0.0067976951262589	0.040069295568309	yes	down	0.93	0.44	1.34	0.99	0.63	0.89	0.88	0.73	2.45	3.36	1.27	0.91	0.87	1.6
ENSSSCG00000005180	BNC2	basonuclin zinc finger protein 2 [Source:VGNC Symbol;Acc:VGNC:85852]	0.38341664235971	-1.38302	0.00047611285478959	0.0051349052189561	yes	down	0.23	0.09	0.35	0.22	0.15	0.19	0.37	0.25	0.98	2.3	0.32	0.33	0.205	0.75833333333333
ENSSSCG00000005194	PTPRD	protein tyrosine phosphatase receptor type D [Source:HGNC Symbol;Acc:HGNC:9668]	0.36580753275499	-1.45084	2.5148553346504E-6	6.6542586973756E-5	yes	down	0.22	0.19	0.27	0.32	0.06	0.16	0.34	0.47	1.22	1.52	0.55	0.51	0.20333333333333	0.76833333333333
ENSSSCG00000005219	CDC37L1	cell division cycle 37 like 1, HSP90 cochaperone [Source:VGNC Symbol;Acc:VGNC:86451]	1.9394213837998	0.95562629610601	0.001376953078391	0.011753519756998	yes	up	8.3	10.38	12.27	15.19	3.75	10.19	7.4	4.62	7.96	8.16	3.94	9.04	10.013333333333	6.8533333333333
ENSSSCG00000005221	SPATA6L	spermatosis associated 6 like [Source:VGNC Symbol;Acc:VGNC:93388]	0.40073811675156	-1.31927	0.0077058059846411	0.043807307390405	yes	down	0.06	0.09	0.16	0.21	0.05	0.08	0.22	0.27	0.33	0.66	0.25	0.38	0.10833333333333	0.35166666666667
ENSSSCG00000005232		SWI/SNF related, matrix associated, actin dependent regulator of chromatin, subfamily a, member 2 [Source:VGNC Symbol;Acc:VGNC:93226]	1.5366734937335	0.61981065949107	0.0087319014563343	0.048160065069822	yes	up	24.61	26.46	34.68	27.84	10.05	17.47	18.67	13.29	22.22	30.86	16.15	14.81	23.518333333333	19.333333333333
ENSSSCG00000005252	PTAR1	protein prenyltransferase alpha subunit repeat containing 1 [Source:VGNC Symbol;Acc:VGNC:91936]	2.3973537328011	1.2614427963072	0.00088807194771872	0.0083519360660313	yes	up	0.32	0.25	0.25	0.51	0.3	0.27	0.13	0.13	0.43	0.19	0.12	0.06	0.31666666666667	0.17666666666667
ENSSSCG00000005287	PSAT1	phosphoserine aminotransferase 1 [Source:VGNC Symbol;Acc:VGNC:91893]	0.32378312311786	-1.6269	1.6401146012943E-6	4.6620045091714E-5	yes	down	1.22	3.31	2.02	1.01	2.04	1.93	4.37	2.92	10.11	17.36	9.56	4.09	1.9216666666667	8.0683333333333
ENSSSCG00000005288	TLE4	TLE family member 4, transcriptional corepressor [Source:VGNC Symbol;Acc:VGNC:98372]	2.0231558811905	1.0166074817136	2.7154635402922E-10	2.7250670089103E-8	yes	up	11.34	13.79	8.83	8.39	7.62	7.2	4.73	4.8	7.83	9.29	4.46	5.34	9.5283333333333	6.075
ENSSSCG00000005296	PHF24	PHD finger protein 24 [Source:VGNC Symbol;Acc:VGNC:103151]	3.0077126140017	1.5886667245415	1.1501431460587E-5	0.00024082768317856	yes	up	0.5	1.43	0.56	0.41	0.5	0.57	0.14	0.22	0.58	0.42	0.11	0.29	0.66166666666667	0.29333333333333
ENSSSCG00000005297	DNAJB5	DnaJ heat shock protein family (Hsp40) member B5 [Source:VGNC Symbol;Acc:VGNC:103081]	1.6466267204824	0.71951354259019	0.0087834165079312	0.048388124091661	yes	up	34.14	85.61	45.86	33.38	74.62	57.11	40.93	37.64	48.31	52.42	45.52	33.13	55.12	42.991666666667
ENSSSCG00000005303	PIGO	phosphatidylinositol glycan anchor biosynthesis class O [Source:VGNC Symbol;Acc:VGNC:91426]	0.09243965027743	-3.43534	1.7024281672682E-6	4.7976991056336E-5	yes	down	0.56	1.07	0.3	0.18	0.23	0	1.07	2.88	6.59	10.53	3.86	3.1	0.39	4.6716666666667
ENSSSCG00000005308	RUSC2	RUN and SH3 domain containing 2 [Source:VGNC Symbol;Acc:VGNC:92520]	1.8721686995624	0.90471044082742	9.0001858158582E-9	5.4457741969631E-7	yes	up	33.67	29.11	29.22	18.19	20.66	20.01	11.15	12.85	19.62	24.36	16.08	17.86	25.143333333333	16.986666666667
ENSSSCG00000005314	ARHGEF39	Rho guanine nucleotide exchange factor 39 [Source:VGNC Symbol;Acc:VGNC:85500]	0.23022514931409	-2.11888	2.283506234126E-6	6.1208380458056E-5	yes	down	0.45	1.3	0.23	0.14	1.2	0.31	1.97	3.01	3.98	5.12	3.32	3.22	0.605	3.4366666666667
ENSSSCG00000005324	FAM221B	family with sequence similarity 221 member B [Source:VGNC Symbol;Acc:VGNC:87958]	0.41707303968822	-1.26163	0.0010538458166455	0.0096098800031727	yes	down	0.31	0.45	0.44	0.49	0.36	0.63	0.46	1.08	1.52	3.3	1.02	1.44	0.44666666666667	1.47
ENSSSCG00000005338	RECK	reversion inducing cysteine rich protein with kazal motifs [Source:VGNC Symbol;Acc:VGNC:92194]	0.44900237391641	-1.15521	1.6292032506035E-5	0.00031807149582956	yes	down	1.18	1.4	1.44	1.79	0.83	0.67	1.83	2.36	5.7	7.85	2.36	2.3	1.2183333333333	3.7333333333333
ENSSSCG00000005344	MELK	maternal embryonic leucine zipper kinase [Source:VGNC Symbol;Acc:VGNC:90137]	0.26713475349659	-1.90436	2.3926880997352E-5	0.00043754289717158	yes	down	0.17	0.52	0.07	0.09	0.65	0.23	0.95	1.17	1.73	2.39	1.07	1.2	0.28833333333333	1.4183333333333
ENSSSCG00000005346	ZCCHC7	zinc finger CCHC-type containing 7 [Source:VGNC Symbol;Acc:VGNC:95111]	0.54812351189315	-0.867427	0.007143889005187	0.041540996350542	yes	down	0.91	0.59	0.62	1.26	0.45	0.61	0.87	0.9	2.64	3.31	1.69	1.34	0.74	1.7916666666667
ENSSSCG00000005350	FBXO10	F-box protein 10 [Source:VGNC Symbol;Acc:VGNC:103092]	0.54100205740372	-0.886294	0.0003438857947343	0.0039969437921872	yes	down	0.85	0.83	1.26	0.41	0.49	0.74	0.81	1.34	2.41	2.93	1.84	1.51	0.76333333333333	1.8066666666667
ENSSSCG00000005361	ALDH1B1	aldehyde dehydrogenase 1 family member B1 [Source:VGNC Symbol;Acc:VGNC:97880]	0.5876926157116	-0.766866	0.0058524423564059	0.035726816135656	yes	down	1.13	0.92	0.81	0.29	0.68	0.49	1.37	1.17	1.92	2.43	1.28	1.09	0.72	1.5433333333333
ENSSSCG00000005380	COL15A1	collagen type XV alpha 1 chain [Source:VGNC Symbol;Acc:VGNC:86866]	0.61982535600371	-0.690066	0.0005493461228663	0.005729492072328	yes	down	76.15	70.16	61.32	44.48	52.17	74.64	92.93	99.1	155.34	171.74	129.17	106.01	63.153333333333	125.715
ENSSSCG00000005385	NR4A3	nuclear receptor subfamily 4 group A member 3 [Source:VGNC Symbol;Acc:VGNC:90885]	88.902976564797	6.4741598176925	8.8331026845224E-12	1.2114600331823E-9	yes	up	1.71	6.89	0.72	36.23	3.34	1.33	0.1	0.01	0.3	0.23	0.07	0.05	8.37	0.12666666666667
ENSSSCG00000005403	SMC2	structural maintenance of chromosomes 2 [Source:VGNC Symbol;Acc:VGNC:93238]	0.38401500401957	-1.38077	4.8983074997667E-5	0.00079268775645192	yes	down	0.15	0.29	0.25	0.3	0.08	0.14	0.42	0.59	1.17	1.45	0.43	0.26	0.20166666666667	0.72
ENSSSCG00000005437	KLF4	KLF transcription factor 4 [Source:VGNC Symbol;Acc:VGNC:98062]	1.9688538659522	0.9773560342004	0.0022280352600734	0.017111061274049	yes	up	13.44	11.15	8.27	6.92	8.18	9.95	3.76	2.03	7.95	20.98	3.9	4.28	9.6516666666667	7.15
ENSSSCG00000005449	PTPN3	protein tyrosine phosphatase non-receptor type 3 [Source:VGNC Symbol;Acc:VGNC:91980]	1.7920977870863	0.84164936122111	0.00010349509997995	0.001508700049132	yes	up	12.57	14.63	9.33	6.72	6.92	8.58	5.78	3.56	9.02	14.42	4.38	6.21	9.7916666666667	7.2283333333333
ENSSSCG00000005452	C9orf152	chromosome 1 C9orf152 homolog [Source:VGNC Symbol;Acc:VGNC:85972]	0.11699522986646	-3.09548	0.00068975551748102	0.0068426740848117	yes	down	0	0.12	0	0.03	0	0.04	0.2	0.5	0.2	0.13	0.47	0.27	0.031666666666667	0.295
ENSSSCG00000005457		lysophosphatidic acid receptor 1 [Source:VGNC Symbol;Acc:VGNC:103117]	0.44445065789862	-1.1699	0.0011924194981558	0.010522702466835	yes	down	1.19	0.95	1.11	1.19	0.84	1.32	1.58	0.82	5.05	10.87	2.19	1.83	1.1	3.7233333333333
ENSSSCG00000005510	PHF19	PHD finger protein 19 [Source:VGNC Symbol;Acc:VGNC:91381]	0.33647977174251	-1.57141	7.6672059268673E-6	0.00017191672362995	yes	down	1.4	2.87	1.64	0.43	1.78	2.66	3.78	3.29	10.12	16.3	6.24	4.74	1.7966666666667	7.4116666666667
ENSSSCG00000005589	NR6A1	nuclear receptor subfamily 6 group A member 1 [Source:VGNC Symbol;Acc:VGNC:90887]	2.6511969164934	1.4066438297291	3.6564505411311E-5	0.00062489992737212	yes	up	1.44	0.54	0.44	0.81	0.43	0.41	0.3	0.11	0.41	0.62	0.28	0.29	0.67833333333333	0.335
ENSSSCG00000005593	OLFML2A	olfactomedin like 2A [Source:VGNC Symbol;Acc:VGNC:98170]	0.62061800706743	-0.688223	0.0003668787531127	0.0041960323271222	yes	down	15.16	12.23	10.36	6.96	8.81	12.42	16.33	15.22	29.83	37.89	21.64	16.63	10.99	22.923333333333
ENSSSCG00000005601	HSPA5	heat shock protein family A (Hsp70) member 5 [Source:VGNC Symbol;Acc:VGNC:103107]	2.0176376888431	1.0126671301241	0.00043389299755573	0.004791878771425	yes	up	37.02	74.31	40.81	37.28	46.89	102.77	31.63	20.94	62.51	64.53	25.35	24.26	56.513333333333	38.203333333333
ENSSSCG00000005608	ANGPTL2	angiopoietin like 2 [Source:VGNC Symbol;Acc:VGNC:85304]	0.55838310611647	-0.840673	0.0014493680298702	0.012220132702666	yes	down	54.37	47.36	94.79	39.28	29.57	65.83	77.75	55.18	176.7	307.7	103.62	92.7	55.2	135.60833333333
ENSSSCG00000005609	GARNL3	GTPase activating Rap/RanGAP domain like 3 [Source:VGNC Symbol;Acc:VGNC:88351]	0.24378026730255	-2.03635	7.9150732661944E-5	0.0011935031526307	yes	down	0.1	0.15	0.12	0.05	0.07	0.21	0.25	0.19	0.66	2.59	0.18	0.57	0.11666666666667	0.74
ENSSSCG00000005620	SH2D3C	SH2 domain containing 3C [Source:VGNC Symbol;Acc:VGNC:92810]	1.6345773553924	0.70891765339782	0.00034305436510837	0.0039929199016644	yes	up	11.6	11.89	11.97	6.07	5.8	8.86	5.71	4.38	7.86	10.98	8.4	6.11	9.365	7.24
ENSSSCG00000005623		ST6 N-acetylgalactosaminide alpha-2,6-sialyltransferase 6 [Source:VGNC Symbol;Acc:VGNC:93514]	2.49592	1.3195733253128	1.5768318703347E-7	6.2533732342094E-6	yes	up	32.46	28.57	40.32	15.11	12.89	27.64	13.18	8.06	11.99	27.43	9.22	9.19	26.165	13.178333333333
ENSSSCG00000005628	ST6GALNAC4	ST6 N-acetylgalactosaminide alpha-2,6-sialyltransferase 4 [Source:VGNC Symbol;Acc:VGNC:93512]	1.9001565890779	0.92611831380749	6.1805441513131E-5	0.00096691440724631	yes	up	104.24	156.07	104.5	59.98	103.51	96.92	43.38	56.8	79.02	74.51	65.98	88.33	104.20333333333	68.003333333333
ENSSSCG00000005636	SLC25A25	solute carrier family 25 member 25 [Source:NCBI gene (formerly Entrezgene);Acc:100156347]	4.59535	2.2001757241717	1.8802872868015E-12	3.0044435112795E-10	yes	up	22.71	95.85	41.45	78.12	31.65	33.08	14.17	7.63	19.48	20.28	11.96	11.13	50.476666666667	14.108333333333
ENSSSCG00000005638	LCN2	lipocalin 2 [Source:VGNC Symbol;Acc:VGNC:89662]	1.6065337515465	0.68395129059911	0.0036194166643464	0.024861585752009	yes	up	4.93	2.97	6.11	2.86	2.54	4.01	1.09	1.56	2.04	3.56	2.36	2.65	3.9033333333333	2.21
ENSSSCG00000005641	DNM1	dynamin 1 [Source:VGNC Symbol;Acc:VGNC:87380]	0.28511435657721	-1.81039	4.1392306290396E-5	0.00069623165619616	yes	down	1.49	1.25	1.8	0.81	1.27	2.01	1.83	0.96	9.02	25.02	4.84	3.44	1.4383333333333	7.5183333333333
ENSSSCG00000005650	CERCAM	cerebral endothelial cell adhesion molecule [Source:VGNC Symbol;Acc:VGNC:86585]	0.58622819679563	-0.770466	0.0055569881359025	0.034202285243337	yes	down	9.31	10.17	7.46	4.97	7.48	12.23	10.03	8.93	22.29	49.21	17.37	13.52	8.6033333333333	20.225
ENSSSCG00000005655	DYNC2I2	dynein 2 intermediate chain 2 [Source:VGNC Symbol;Acc:VGNC:94915]	0.52217131467615	-0.937405	3.1375128308629E-5	0.00054874799330863	yes	down	3.27	3.3	3.96	1.71	2.77	2.62	3.65	5.17	6.8	10.93	7.66	6.93	2.9383333333333	6.8566666666667
ENSSSCG00000005664	LRRC8A	leucine rich repeat containing 8 VRAC subunit A [Source:VGNC Symbol;Acc:VGNC:98085]	1.5334134452615	0.61674673483694	0.00030053465216747	0.0035972358584525	yes	up	16.03	16.1	11.54	8	11.47	9.96	6.61	7.2	15.04	15.58	7.85	9.46	12.183333333333	10.29
ENSSSCG00000005665	PHYHD1	phytanoyl-CoA dioxygenase domain containing 1 [Source:VGNC Symbol;Acc:VGNC:107165]	1.9772840467298	0.98352013630367	0.0011338895937867	0.010125640224928	yes	up	6.52	3.64	3.64	2.05	3.14	2.97	1.93	1.46	1.52	4.22	2.19	2.61	3.66	2.3216666666667
ENSSSCG00000005666	DOLK	dolichol kinase [Source:VGNC Symbol;Acc:VGNC:87406]	2.0721289661726	1.0511137969759	0.0046093654527717	0.029656347389256	yes	up	6.46	8.12	2.62	1.86	5.96	2.21	3.22	1.46	2.98	3.74	3.05	2.23	4.5383333333333	2.78
ENSSSCG00000005669	MIGA2	mitoguardin 2 [Source:VGNC Symbol;Acc:VGNC:90225]	1.7661240396343	0.82058667089183	0.001633885544826	0.01338501159619	yes	up	50.43	40.16	26.19	28.55	54.61	49.39	18.1	26.99	46.59	31.86	26.32	34.35	41.555	30.701666666667
ENSSSCG00000005671	CRAT	carnitine O-acetyltransferase [Source:VGNC Symbol;Acc:VGNC:86976]	1.5146478634641	0.59898242426969	0.008518257665567	0.047362663736453	yes	up	791.04	596.22	639.49	380.9	461.8	398.99	265.27	341.96	528.28	442.82	510.23	496.2	544.74	430.79333333333
ENSSSCG00000005680	PRRX2	paired related homeobox 2 [Source:VGNC Symbol;Acc:VGNC:91876]	0.38630262202321	-1.3722	0.001139691629804	0.010166419969276	yes	down	1.45	1.67	1.16	0.81	2.98	2.37	3.42	1.29	11.3	17.34	3.91	4.3	1.74	6.9266666666667
ENSSSCG00000005699	HMCN2	hemicentin 2 [Source:VGNC Symbol;Acc:VGNC:109532]	1.6912434495232	0.75808434640655	0.002894788442712	0.020923332538495	yes	up	19.33	9.84	12.21	5.46	6.88	11.25	4.68	3.84	12.9	14.8	7.47	7.02	10.828333333333	8.4516666666667
ENSSSCG00000005740	SARDH	sarcosine dehydrogenase [Source:VGNC Symbol;Acc:VGNC:92581]	0.079874942101261	-3.64611	0.00011603625142473	0.0016737288570975	yes	down	0	0.02	0.07	0	0	0.02	0.1	0	0.34	1.06	0.27	0.23	0.018333333333333	0.33333333333333
ENSSSCG00000005751	COL5A1	collagen type V alpha 1 chain [Source:NCBI gene (formerly Entrezgene);Acc:397533]	0.40282512904301	-1.31177	0.00030287506363064	0.0036226146782218	yes	down	55.09	59.44	51.59	22.77	43.77	86.5	72.69	56.75	232.14	544.41	145.83	110.12	53.193333333333	193.65666666667
ENSSSCG00000005841	RABL6	RAB, member RAS onco family like 6 [Source:VGNC Symbol;Acc:VGNC:98280]	1.5993289500742	0.67746670294091	0.0010611642952372	0.0096596471078615	yes	up	50.31	34.69	68.78	31.79	44.99	45.47	28.49	33.82	40.08	33.84	40.67	34.61	46.005	35.251666666667
ENSSSCG00000005855	EXD3	exonuclease 3'-5' domain containing 3 [Source:VGNC Symbol;Acc:VGNC:97991]	1.5988708220169	0.67705338349371	0.0012024181215911	0.010582565478687	yes	up	2.06	1.72	2.32	1.65	1.84	1.48	0.9	1.25	1.46	2.2	1.6	1.54	1.845	1.4916666666667
ENSSSCG00000005899	MFSD3	major facilitator superfamily domain containing 3 [Source:VGNC Symbol;Acc:VGNC:90190]	0.55317997831776	-0.854179	0.00086199313242786	0.0081814780700678	yes	down	5.31	5.28	7.47	2.46	3.18	3.81	6.45	10.59	9.59	10.78	9.92	11.71	4.585	9.84
ENSSSCG00000005917	HSF1	heat shock transcription factor 1 [Source:VGNC Symbol;Acc:VGNC:88993]	1.6571664551032	0.72871852222792	0.00010307696457972	0.0015039367757563	yes	up	45.1	38.98	48.05	28.91	40.5	37.98	22.23	24.29	38.09	30.57	33.45	30.36	39.92	29.831666666667
ENSSSCG00000005970	SQLE	squalene epoxidase [Source:VGNC Symbol;Acc:VGNC:93444]	0.26078755042921	-1.93905	1.441236149048E-11	1.8677058693726E-9	yes	down	0.25	1.85	0.86	1.18	0.97	0.92	3.93	2.6	6.8	6.12	3.86	3.9	1.005	4.535
ENSSSCG00000005975	MTSS1	MTSS I-BAR domain containing 1 [Source:VGNC Symbol;Acc:VGNC:90474]	0.40477595474686	-1.3048	1.9761992115003E-7	7.5814187932101E-6	yes	down	3.19	1.8	4.26	1.74	1.02	1.74	4.8	4.43	9.34	13.79	5.17	6.06	2.2916666666667	7.265
ENSSSCG00000005976	NDUFB9	NADH:ubiquinone oxidoreductase subunit B9 [Source:VGNC Symbol;Acc:VGNC:90649]	1.9132987629592	0.93606216912863	0.0029891073957338	0.021482414637112	yes	up	453.39	348.42	572.72	664.44	917.02	571.35	416.03	501.2	368.14	294.81	403.94	373.78	587.89	392.98333333333
ENSSSCG00000005981	FBXO32	F-box protein 32 [Source:NCBI gene (formerly Entrezgene);Acc:733657]	1.9872668746824	0.99078562846433	0.0018477227536627	0.014776395082498	yes	up	59.84	40.94	37	98.97	39.52	29.64	18.27	30.06	32.77	30.91	27.36	49.86	50.985	31.538333333333
ENSSSCG00000005983	ATAD2	ATPase family AAA domain containing 2 [Source:VGNC Symbol;Acc:VGNC:85599]	0.24829456680382	-2.00988	9.9751137150316E-11	1.116805588585E-8	yes	down	0.09	0.1	0.1	0.09	0.19	0.12	0.57	0.48	0.82	1.04	0.38	0.39	0.115	0.61333333333333
ENSSSCG00000005994	SNTB1	syntrophin beta 1 [Source:VGNC Symbol;Acc:VGNC:93297]	1.6487543096356	0.72137643050448	0.0014729764802223	0.012355702956855	yes	up	20.71	34.15	28.09	21.17	13	15.02	19.76	12.46	19.36	16.98	14.11	13.84	22.023333333333	16.085
ENSSSCG00000005995	MTBP	MDM2 binding protein [Source:VGNC Symbol;Acc:VGNC:90437]	0.13406824561327	-2.89896	9.7932222711266E-7	2.9902941027496E-5	yes	down	0	0	0.03	0.03	0.05	0.06	0.28	0.16	0.47	0.33	0.19	0.26	0.028333333333333	0.28166666666667
ENSSSCG00000005997	COL14A1	collagen type XIV alpha 1 chain [Source:VGNC Symbol;Acc:VGNC:97936]	0.26394981037852	-1.92166	0.0025877810233453	0.019175911788481	yes	down	9.55	9.18	6.76	5.51	8.97	28.59	24.88	7.68	88.53	264.27	33.3	21.94	11.426666666667	73.433333333333
ENSSSCG00000006014	RAD21	RAD21 cohesin complex component [Source:VGNC Symbol;Acc:VGNC:92054]	0.6362764804948	-0.652274	0.0033708571826853	0.023577376758451	yes	down	8.81	8.82	10.1	14.3	4.46	7.48	17.61	12.58	21.98	28.57	13.46	13.66	8.995	17.976666666667
ENSSSCG00000006016	EIF3H	eukaryotic translation initiation factor 3 subunit H [Source:VGNC Symbol;Acc:VGNC:87620]	1.5854519654445	0.66489416866548	0.00022518732417532	0.0028552642382723	yes	up	307.69	237.6	379.28	332.47	170.43	191.26	194.76	185.01	231.06	293.61	187.06	175.09	269.78833333333	211.09833333333
ENSSSCG00000006018	TRPS1	transcriptional repressor GATA binding 1 [Source:VGNC Symbol;Acc:VGNC:94471]	0.42563670737033	-1.23231	4.0266863093274E-5	0.00067831323724575	yes	down	0.29	0.32	0.22	0.33	0.18	0.23	0.5	0.35	0.97	2.18	0.52	0.5	0.26166666666667	0.83666666666667
ENSSSCG00000006023	SYBU	syntabulin [Source:VGNC Symbol;Acc:VGNC:93649]	2.60652	1.3821261973642	1.4144995607075E-12	2.3279833770125E-10	yes	up	7.32	7.93	6.68	5.24	6.1	4.16	2.36	2.09	4.47	5.32	1.85	2.81	6.2383333333333	3.15
ENSSSCG00000006034	RSPO2	R-spondin 2 [Source:NCBI gene (formerly Entrezgene);Acc:100154008]	0.034761477945054	-4.84637	0.0040901005715724	0.027208922880735	yes	down	0	0	0	0	0	0.12	0.19	0	0.88	3.93	0.07	0.3	0.02	0.895
ENSSSCG00000006051	CTHRC1	collagen triple helix repeat containing 1 [Source:VGNC Symbol;Acc:VGNC:87061]	0.22719036479288	-2.13803	0.00062201390355789	0.0063114086465819	yes	down	1.26	1.51	2.18	0.79	2.36	6.96	7.01	4.03	15.57	59.5	10.89	6.89	2.51	17.315
ENSSSCG00000006063		poly(A) binding protein cytoplasmic 1 [Source:VGNC Symbol;Acc:VGNC:98829]	0.51983385645793	-0.943877	4.6903110931557E-5	0.0007635325417523	yes	down	53.7	58.38	39.72	38.39	26.21	43.96	50.56	76.25	135.34	265.52	69.03	88.43	43.393333333333	114.18833333333
ENSSSCG00000006082	MATN2	matrilin 2 [Source:VGNC Symbol;Acc:VGNC:90043]	0.43935957981927	-1.18653	0.00041262149576954	0.0046291237746252	yes	down	7.51	5.09	7.31	4.88	4.52	9.28	9.91	6.12	26.1	64.55	11.85	11.38	6.4316666666667	21.651666666667
ENSSSCG00000006088	SDC2	syndecan 2 [Source:NCBI gene (formerly Entrezgene);Acc:100152754]	2.3518063125658	1.2337692492019	7.432862378642E-7	2.3479855859442E-5	yes	up	20.03	15.99	11.51	15.49	18.29	30.97	6.32	4.46	16.25	18.71	8.28	10.85	18.713333333333	10.811666666667
ENSSSCG00000006089	PTDSS1	phosphatidylserine synthase 1 [Source:VGNC Symbol;Acc:VGNC:91945]	2.1138628391666	1.0798817685494	2.8254016018154E-9	2.0575424585255E-7	yes	up	148.44	195.13	141.38	120.41	127.88	141.51	83.37	73.44	85.15	98.73	85.13	78.48	145.79166666667	84.05
ENSSSCG00000006095	CCNE2	cyclin E2 [Source:VGNC Symbol;Acc:VGNC:86355]	0.42437073895859	-1.2366	0.003271696556739	0.023048982314915	yes	down	0.17	0.17	0.48	0.41	0.07	0.08	0.58	0.44	0.64	1.15	0.72	0.53	0.23	0.67666666666667
ENSSSCG00000006100	VIRMA	vir like m6A methyltransferase associated [Source:VGNC Symbol;Acc:VGNC:94829]	0.5738150649691	-0.801342	0.00039769553320596	0.0044791872398394	yes	down	2.95	2.63	3.04	3.54	1.12	1.76	4.16	3.68	7.53	10.49	3.5	4.85	2.5066666666667	5.7016666666667
ENSSSCG00000006105	GEM	GTP binding protein overexpressed in skeletal muscle [Source:VGNC Symbol;Acc:VGNC:88410]	0.58305242360666	-0.778302	0.0086112194776766	0.047750488599596	yes	down	4.56	4.76	5.01	3.78	3.71	4.94	5.71	3.85	13.96	30.61	5.17	7.29	4.46	11.098333333333
ENSSSCG00000006135	CPNE3	copine 3 [Source:VGNC Symbol;Acc:VGNC:86951]	0.57581564771745	-0.796321	0.0033262526437489	0.023324868347175	yes	down	2.48	1.7	2.37	4.31	2.18	2.11	3.53	3.85	5.43	9.48	3.6	3.83	2.525	4.9533333333333
ENSSSCG00000006137	WWP1	WW domain containing E3 ubiquitin protein ligase 1 [Source:VGNC Symbol;Acc:VGNC:94989]	1.7461163093674	0.80414966054744	0.0073267170334892	0.042349480499388	yes	up	12.1	8.71	13.44	16.63	4.5	5.76	8.93	3.83	10.29	8.79	5.29	5.41	10.19	7.09
ENSSSCG00000006141	CA3	carbonic anhydrase 3 [Source:NCBI gene (formerly Entrezgene);Acc:494016]	3.3740537503448	1.75448	4.259798845827E-7	1.4395845873639E-5	yes	up	5188.65	3554.28	3957.61	4444.1	2094.12	2872.61	701.99	1364.59	906.67	3547.85	360.12	1750.51	3685.2283333333	1438.6216666667
ENSSSCG00000006159	HEY1	hes related family bHLH transcription factor with YRPW motif 1 [Source:VGNC Symbol;Acc:VGNC:88863]	2.5211	1.3340511008743	6.9993600407207E-16	2.6180788079587E-13	yes	up	7.47	6.21	7.23	6.75	5.71	5.57	2.95	2.14	4.17	4.84	3.46	2.27	6.49	3.305
ENSSSCG00000006171	CRISPLD1	cysteine rich secretory protein LCCL domain containing 1 [Source:VGNC Symbol;Acc:VGNC:97945]	0.15178166578295	-2.71993	5.674522546352E-8	2.6683226305103E-6	yes	down	0.43	0.36	0.33	0.26	0.51	0.89	1.99	0.94	5.03	15.71	1.78	2.01	0.46333333333333	4.5766666666667
ENSSSCG00000006172	PI15	peptidase inhibitor 15 [Source:VGNC Symbol;Acc:VGNC:98188]	0.47399874059666	-1.07704	0.0015267271215205	0.012709597858364	yes	down	0.47	0.32	0.57	0.8	0.25	0.58	0.93	0.66	1.49	3.93	0.62	1.29	0.49833333333333	1.4866666666667
ENSSSCG00000006213	ADHFE1	alcohol dehydrogenase iron containing 1 [Source:VGNC Symbol;Acc:VGNC:98730]	6.2403553290978	2.6416281792369	1.1990904435202E-28	6.5782101731519E-25	yes	up	7.87	7.15	10.64	9.2	3.54	7.83	1.01	1.43	1.32	1.98	1.47	1.76	7.705	1.495
ENSSSCG00000006263	ATP6V1H	ATPase H+ transporting V1 subunit H [Source:VGNC Symbol;Acc:VGNC:85677]	1.5687564371169	0.64962137892164	0.00036679454759183	0.0041960323271222	yes	up	33.7	38.71	33.06	32.95	39.59	32.06	25.76	24.19	36.95	31.62	26.66	22.83	35.011666666667	28.001666666667
ENSSSCG00000006273	MCM4	minichromosome maintenance complex component 4 [Source:VGNC Symbol;Acc:VGNC:90075]	0.23268341686425	-2.10356	4.7384901382921E-9	3.1706518961349E-7	yes	down	1.05	2.14	1.15	0.84	3.44	1.97	4.76	6.95	16.08	16.09	12.94	7.86	1.765	10.78
ENSSSCG00000006281	NTMT2	N-terminal Xaa-Pro-Lys N-methyltransferase 2 [Source:VGNC Symbol;Acc:VGNC:90155]	2.7909064837844	1.4807337841529	3.133977597601E-8	1.6322469399151E-6	yes	up	4	3.54	3.17	3.7	2.58	3.24	0.66	1.28	1.53	1.17	1.37	2.16	3.3716666666667	1.3616666666667
ENSSSCG00000006282	KIFAP3	kinesin associated protein 3 [Source:VGNC Symbol;Acc:VGNC:89475]	0.64581627371831	-0.630804	0.0067226912209045	0.039770687316192	yes	down	2.57	2.89	5	7.27	4	2.3	12.17	7.35	8.18	10.19	11.82	5.39	4.005	9.1833333333333
ENSSSCG00000006290	SLC19A2	solute carrier family 19 member 2 [Source:NCBI gene (formerly Entrezgene);Acc:100155620]	3.0538028918689	1.6106069461883	1.2339063597349E-8	7.2527253101845E-7	yes	up	2.15	3.75	2.59	6.06	4.07	3.8	0.98	1.2	2.57	2.92	1.19	1.27	3.7366666666667	1.6883333333333
ENSSSCG00000006311	STYXL2	serine/threonine/tyrosine interacting like 2 [Source:VGNC Symbol;Acc:VGNC:87485]	1.6096808273436	0.68677465451557	0.00011672502810681	0.0016770509291268	yes	up	90.85	83.39	100.27	60.49	51.48	77.2	54.26	37.75	64.28	69.4	69.11	55.36	77.28	58.36
ENSSSCG00000006328	RXRG	retinoid X receptor gamma [Source:VGNC Symbol;Acc:VGNC:92530]	3.4248688047581	1.7760487243213	2.3323927859582E-10	2.3695383006975E-8	yes	up	28.11	32.07	13	27.43	32.33	26.77	9.24	10.88	10.3	8.3	9.16	8.53	26.618333333333	9.4016666666667
ENSSSCG00000006333	NUF2	NUF2 component of NDC80 kinetochore complex [Source:VGNC Symbol;Acc:VGNC:90965]	0.23715881785221	-2.07607	0.00050925643810919	0.0054073177150974	yes	down	0	0.57	0.05	0.04	0.64	0.14	0.79	1.31	2	2.16	1.19	0.96	0.24	1.4016666666667
ENSSSCG00000006335	RGS4	regulator of G protein signaling 4 [Source:VGNC Symbol;Acc:VGNC:92266]	2.6107748724113	1.3844780591603	1.0749628451345E-5	0.00022652674142412	yes	up	5.33	3.31	1.6	3.12	3.01	2.09	1.31	1.43	2.57	1.23	0.79	1.53	3.0766666666667	1.4766666666667
ENSSSCG00000006337	HSD17B7	hydroxysteroid 17-beta dehydrogenase 7 [Source:VGNC Symbol;Acc:VGNC:88988]	0.52848038256598	-0.920078	0.00086426580815167	0.0081983208475851	yes	down	1.03	0.93	1.12	1.18	1.48	0.72	2.26	1.97	3.55	3.35	2.78	2	1.0766666666667	2.6516666666667
ENSSSCG00000006338	DDR2	discoidin domain receptor tyrosine kinase 2 [Source:VGNC Symbol;Acc:VGNC:87212]	0.46143135973258	-1.11581	0.0018515469004251	0.014792601401552	yes	down	1.01	0.97	0.73	0.95	0.55	1.18	1.09	0.9	3.99	9.19	1.58	1.38	0.89833333333333	3.0216666666667
ENSSSCG00000006345	OLFML2B	olfactomedin like 2B [Source:VGNC Symbol;Acc:VGNC:91034]	0.52606987986989	-0.926674	0.00016943417023	0.0022875697897008	yes	down	14.53	17	11.48	7.94	10.26	15.68	13.48	16.96	36.59	65.44	34.45	29.36	12.815	32.713333333333
ENSSSCG00000006350		Fc fragment of IgG, low affinity IIb, receptor (CD32) [Source:NCBI gene (formerly Entrezgene);Acc:613131]	6.0022648694976	2.5855069839611	2.6943661947148E-5	0.00048304878902633	yes	up	0.79	0.32	0.86	0.52	0.39	0.92	0.17	0.1	0.19	0.1	0.09	0.24	0.63333333333333	0.14833333333333
ENSSSCG00000006369	F11R	F11 receptor [Source:NCBI gene (formerly Entrezgene);Acc:100127138]	1.6118043241548	0.68867660881207	0.00054915126281055	0.005729492072328	yes	up	58.13	66.16	32.49	23.14	29.92	44.25	26	24.73	39.68	52.84	30.92	28.69	42.348333333333	33.81
ENSSSCG00000006383	VANGL2	VANGL planar cell polarity protein 2 [Source:VGNC Symbol;Acc:VGNC:94798]	0.44279222057708	-1.1753	0.00010417703530506	0.0015172970327883	yes	down	0.67	0.33	0.37	0.16	0.28	0.23	0.45	0.7	1.23	1.68	0.71	1.13	0.34	0.98333333333333
ENSSSCG00000006390	CASQ1	calsequestrin 1 [Source:VGNC Symbol;Acc:VGNC:86205]	1.6683251165861	0.73840046287176	0.00023078728044167	0.0029091520742367	yes	up	1433.56	2079.44	1460.82	1392.14	1301.39	1636.42	1008.67	873.18	1360.35	1121.6	1458.69	1002.82	1550.6283333333	1137.5516666667
ENSSSCG00000006391	ATP1A2	ATPase Na+/K+ transporting subunit alpha 2 [Source:NCBI gene (formerly Entrezgene);Acc:396828]	1.5413377131956	0.62418299668269	0.00022795338086946	0.0028782388522725	yes	up	428.15	411.3	328.96	261.69	278.06	358.06	201.14	220.73	358.07	300.18	278.3	299.55	344.37	276.32833333333
ENSSSCG00000006396	IGSF9	immunoglobulin superfamily member 9 [Source:VGNC Symbol;Acc:VGNC:98811]	0.11040560300929	-3.17911	0.0045028996711709	0.029130787259486	yes	down	0	0.02	0.02	0	0	0	0.03	0.03	0.07	0.18	0.08	0.05	0.0066666666666667	0.073333333333333
ENSSSCG00000006468	HDGF	heparin binding growth factor [Source:VGNC Symbol;Acc:VGNC:88819]	1.5021983580265	0.58707532633198	0.001612049245882	0.013245684717287	yes	up	96.07	79.85	121.72	51.46	63.44	77.79	45.54	53.06	81.59	78.4	73.56	68.2	81.721666666667	66.725
ENSSSCG00000006470	METTL25B	methyltransferase like 25B [Source:VGNC Symbol;Acc:VGNC:92463]	1.64497	0.71806041960684	0.00027164341041126	0.0033239459097015	yes	up	5.05	3.73	4.27	3.17	3.82	4.4	1.67	2.07	4.37	3.51	3.02	3.3	4.0733333333333	2.99
ENSSSCG00000006474	NES	nestin [Source:VGNC Symbol;Acc:VGNC:90689]	0.60802386675879	-0.7178	0.0050923969430381	0.031915715494486	yes	down	15.12	27.25	18.71	11.72	29.42	22.89	27.06	39.85	49.13	68.74	47.5	35.73	20.851666666667	44.668333333333
ENSSSCG00000006475	IQGAP3	IQ motif containing GTPase activating protein 3 [Source:VGNC Symbol;Acc:VGNC:89193]	0.2888220955572	-1.79175	9.2940087643514E-5	0.0013767848446777	yes	down	0.26	1	0.17	0.15	1.08	1.05	1.26	2.12	3.98	5.41	2.79	2.53	0.61833333333333	3.015
ENSSSCG00000006490	SMG5	SMG5 nonsense mediated mRNA decay factor [Source:VGNC Symbol;Acc:VGNC:98861]	1.6216419451233	0.69745531091225	2.9162811991128E-5	0.00051831701916845	yes	up	48.49	56.85	30.92	25.96	29.24	41.38	18.84	23.91	38.16	43.82	24.16	24.62	38.806666666667	28.918333333333
ENSSSCG00000006495	SEMA4A	semaphorin 4A [Source:VGNC Symbol;Acc:VGNC:92700]	2.0077598766018	1.0055867366439	0.0077791251118118	0.044087066491115	yes	up	1.04	0.5	0.61	0.2	0.79	0.84	0.35	0.19	0.56	0.83	0.39	0.33	0.66333333333333	0.44166666666667
ENSSSCG00000006500	UBQLN4	ubiquilin 4 [Source:VGNC Symbol;Acc:VGNC:94666]	1.6456658707251	0.71867144658519	2.3842194474684E-5	0.0004364792398936	yes	up	29.36	24.42	20.64	15.67	16.67	20.64	9.68	12.19	22.45	20.39	16.51	16.88	21.233333333333	16.35
ENSSSCG00000006504	KHDC4	KH domain containing 4, pre-mRNA splicing factor [Source:VGNC Symbol;Acc:VGNC:89421]	1.5867035136074	0.66603257593062	3.4402589032677E-7	1.2176296995695E-5	yes	up	10.17	11.83	10	7.7	7.35	9.5	5.19	5.61	11.14	11.26	7.22	6.68	9.425	7.85
ENSSSCG00000006512	FDPS	farnesyl diphosphate synthase [Source:VGNC Symbol;Acc:VGNC:88077]	0.33548670377639	-1.57567	1.3650437455341E-10	1.449412255742E-8	yes	down	30.62	27.56	28.13	18.16	31.95	25.82	59.78	107.55	117.93	79.71	94.47	113.88	27.04	95.553333333333
ENSSSCG00000006530	EFNA1	ephrin A1 [Source:VGNC Symbol;Acc:VGNC:98789]	1.5018676413368	0.58675767463575	0.0041191354167172	0.027368886026779	yes	up	68.21	138.99	111.78	48.77	112.31	84.76	18.83	68.16	24.25	66.17	61.36	57.79	94.136666666667	49.426666666667
ENSSSCG00000006538	FLAD1	flavin adenine dinucleotide synthetase 1 [Source:VGNC Symbol;Acc:VGNC:109629]	1.9998472222591	0.99988978994596	1.5468986889996E-5	0.00030562855490463	yes	up	77.27	60.48	57.18	43.78	63.85	46.22	30.05	37.77	38.65	28.44	36.44	35.44	58.13	34.465
ENSSSCG00000006543	ADAR	adenosine deaminase RNA specific [Source:VGNC Symbol;Acc:VGNC:85097]	1.5377802134075	0.62084932144954	0.0064789314882914	0.038660190665305	yes	up	8.87	7.01	4.56	3.59	3.75	4.7	2.53	2.45	5.82	7.99	4.47	4.24	5.4133333333333	4.5833333333333
ENSSSCG00000006559	JTB	jumping translocation breakpoint [Source:NCBI gene (formerly Entrezgene);Acc:100145894]	1.5989784245988	0.67715047231774	0.0019667903706356	0.01553981561206	yes	up	68.49	68.94	81.14	82.28	78.4	85.92	65.47	57.65	62.87	58.16	64.4	47.84	77.528333333333	59.398333333333
ENSSSCG00000006564	RAB13	RAB13, member RAS onco family [Source:VGNC Symbol;Acc:VGNC:98842]	0.45213936983652	-1.14516	1.0018369572735E-8	6.0176031543094E-7	yes	down	2.27	2.08	2.21	1.85	2.41	2.16	4.07	4.86	7.34	13.15	5.17	5.56	2.1633333333333	6.6916666666667
ENSSSCG00000006568	DENND4B	DENN domain containing 4B [Source:VGNC Symbol;Acc:VGNC:87252]	1.73414	0.79422130674772	2.9940522543327E-7	1.0782519037595E-5	yes	up	38.24	35.68	32.74	15.26	18.18	24.18	11.16	11.87	28.84	26.98	18.99	18.95	27.38	19.465
ENSSSCG00000006569	SLC27A3	solute carrier family 27 member 3 [Source:VGNC Symbol;Acc:VGNC:93037]	0.41612165834349	-1.26492	0.00042607056330518	0.0047452399057981	yes	down	0.58	1.12	0.57	0.5	0.98	1.16	1.54	0.9	3.14	6.1	2.02	2.44	0.81833333333333	2.69
ENSSSCG00000006578	S100A4	S100 calcium binding protein A4 [Source:VGNC Symbol;Acc:VGNC:92543]	0.25802802526227	-1.9544	0.0040402969486661	0.026942952666591	yes	down	1.71	1.26	3.56	0.61	2.36	1.96	7.73	1.19	1.43	51.36	3.15	4.6	1.91	11.576666666667
ENSSSCG00000006588		S100 calcium binding protein A9 [Source:VGNC Symbol;Acc:VGNC:92547]	15.330308438796	3.9383148185407	0.0011999158625286	0.01056619329347	yes	up	0.64	0.12	0.12	0.2	0.43	0.57	0	0	0	0	0	0.11	0.34666666666667	0.018333333333333
ENSSSCG00000006625	RFX5	regulatory factor X5 [Source:VGNC Symbol;Acc:VGNC:92246]	0.63819292321848	-0.647935	0.0018192460933089	0.014605440099355	yes	down	3.93	2.89	3.39	1.35	1.75	2.14	3.94	3.54	5.07	8.58	4.79	3.92	2.575	4.9733333333333
ENSSSCG00000006628	PSMD4	proteasome 26S subunit ubiquitin receptor, non-ATPase 4 [Source:VGNC Symbol;Acc:VGNC:98839]	1.5837613291282	0.66335493944101	0.00028068595244576	0.0034004059594914	yes	up	107.17	123.8	144.59	126.74	128.05	123.08	83.94	100.66	100.48	109.79	87.38	90.57	125.57166666667	95.47
ENSSSCG00000006631	TMOD4	tropomodulin 4 [Source:VGNC Symbol;Acc:VGNC:94229]	1.9146288872359	0.93706478148204	5.2170617270196E-6	0.00012416960673897	yes	up	1146.66	914.99	1135.09	726.51	893.81	866.09	620.25	548.12	640.1	528.31	629.62	603.65	947.19166666667	595.00833333333
ENSSSCG00000006664	MTMR11	myotubularin related protein 11 [Source:NCBI gene (formerly Entrezgene);Acc:100153767]	1.8752341517933	0.90707074949638	0.0025156408447045	0.018759590857339	yes	up	4.82	5.86	4.67	3.17	3.65	5.18	1.06	1.69	5.52	8.65	1.84	2.39	4.5583333333333	3.525
ENSSSCG00000006717	PHGDH	phosphoglycerate dehydrogenase [Source:NCBI gene (formerly Entrezgene);Acc:100144529]	0.050652453202039	-4.30322	2.2724310896792E-22	3.1166392394951E-19	yes	down	0.62	1.43	1.56	0.95	1.85	1.81	13.96	16.45	42.21	32.06	92.2	14.61	1.37	35.248333333333
ENSSSCG00000006735	PTGFRN	prostaglandin F2 receptor inhibitor [Source:VGNC Symbol;Acc:VGNC:91955]	0.5774403077821	-0.792256	0.001420740982877	0.012015701488278	yes	down	6.41	8.09	8.74	4.89	5.22	9.23	9.89	7.33	19.16	40.8	14.88	10.36	7.0966666666667	17.07
ENSSSCG00000006737	IGSF3	immunoglobulin superfamily member 3 [Source:VGNC Symbol;Acc:VGNC:89067]	0.63230607474013	-0.661305	0.00082782686907613	0.0079442417558338	yes	down	4.18	4.72	45.07	8.4	3	5.34	101.26	5.9	12.31	56.23	9.08	6.42	11.785	31.866666666667
ENSSSCG00000006743	SLC22A15	solute carrier family 22 member 15 [Source:VGNC Symbol;Acc:VGNC:92975]	0.35479946371106	-1.49492	0.00071875066116262	0.0071088932580615	yes	down	0.12	0.11	0.27	0.15	0.08	0.27	0.27	0.25	1.1	1.65	0.35	0.42	0.16666666666667	0.67333333333333
ENSSSCG00000006755	DENND2C	DENN domain containing 2C [Source:HGNC Symbol;Acc:HGNC:24748]	0.27420273264694	-1.86669	6.203517707483E-8	2.8360415119376E-6	yes	down	0.24	0.28	0.21	0.14	0.08	0.18	0.55	0.4	1.33	2.32	0.54	0.6	0.18833333333333	0.95666666666667
ENSSSCG00000006767	MAGI3	membrane associated guanylate kinase, WW and PDZ domain containing 3 [Source:VGNC Symbol;Acc:VGNC:89956]	0.57016471282636	-0.810549	0.007445469718359	0.042873973527682	yes	down	0.66	0.69	0.56	0.58	0.33	0.71	0.67	0.52	1.66	3.69	1.03	1.04	0.58833333333333	1.435
ENSSSCG00000006774	PPM1J	protein phosphatase, Mg2+/Mn2+ dependent 1J [Source:VGNC Symbol;Acc:VGNC:91709]	4.3721690999933	2.12835	8.3730956321665E-21	9.1869605276131E-18	yes	up	35.12	33.72	28.75	17.94	24.99	25.88	8.73	4.81	11.19	7.66	9.32	6.49	27.733333333333	8.0333333333333
ENSSSCG00000006809	RBM15	RNA binding motif protein 15 [Source:VGNC Symbol;Acc:VGNC:92148]	1.60642	0.68384586535461	0.0011996576789601	0.01056619329347	yes	up	3.08	3.45	2.71	3.98	3.59	3.85	2.67	1.89	3.6	3.13	2.8	2.2	3.4433333333333	2.715
ENSSSCG00000006821	GSTM3	glutathione S-transferase mu 3 [Source:NCBI gene (formerly Entrezgene);Acc:100514231]	0.17084045352114	-2.54928	3.9951343198761E-11	4.8705126397423E-9	yes	down	0.78	1.15	0.43	0.37	0.93	0.98	3.47	5.22	6.6	7.3	7.4	4.41	0.77333333333333	5.7333333333333
ENSSSCG00000006824	GNAI3	G protein subunit alpha i3 [Source:VGNC Symbol;Acc:VGNC:88523]	0.62957566515683	-0.667548	0.0058838532246948	0.035865354211862	yes	down	0.92	1.05	1.17	1.49	0.93	1.14	2.22	1.27	6.19	6.77	2.09	1.59	1.1166666666667	3.355
ENSSSCG00000006830	PSMA5	proteasome 20S subunit alpha 5 [Source:VGNC Symbol;Acc:VGNC:98838]	1.5057236048856	0.59045696890967	0.0060394944891768	0.036541897400166	yes	up	26	41.94	35.6	44.37	33.54	36.44	32.29	29.81	34.88	37.3	24.51	22.46	36.315	30.208333333333
ENSSSCG00000006848	SLC25A24	solute carrier family 25 member 24 [Source:NCBI gene (formerly Entrezgene);Acc:100518780]	0.55907240623035	-0.838893	0.0071383662532307	0.041528183738307	yes	down	1.82	1.71	3.03	3.14	0.63	1.23	3.82	2.17	6.14	9.31	3.31	2.63	1.9266666666667	4.5633333333333
ENSSSCG00000006857	COL11A1	collagen type XI alpha 1 chain [Source:VGNC Symbol;Acc:VGNC:86862]	0.15493124895526	-2.6903	0.0071946571668113	0.041737633997667	yes	down	0.39	1.96	0.6	0.72	3.06	15.06	11.1	1.64	51.3	150.88	15.7	12.29	3.6316666666667	40.485
ENSSSCG00000006861	EXTL2	exostosin like glycosyltransferase 2 [Source:VGNC Symbol;Acc:VGNC:87849]	0.36586963708239	-1.4506	2.8493852075499E-7	1.0329335186312E-5	yes	down	0.75	0.25	0.66	0.56	0.3	0.87	0.9	0.98	1.8	3.68	1.23	1.32	0.565	1.6516666666667
ENSSSCG00000006862	VCAM1	vascular cell adhesion molecule 1 [Source:NCBI gene (formerly Entrezgene);Acc:396925]	0.40981322911504	-1.28696	1.3060361354658E-7	5.3204808706673E-6	yes	down	3.63	2.02	2.79	2.29	1.27	3.09	6.57	4.51	9.69	17.74	5.3	5.28	2.515	8.1816666666667
ENSSSCG00000006877	SNX7	sorting nexin 7 [Source:VGNC Symbol;Acc:VGNC:93324]	0.41891477392689	-1.25527	0.0027176795801484	0.019861265777123	yes	down	0.63	0.75	1.23	1.36	0.84	1.24	1.92	0.78	3.97	11.46	1.35	1.74	1.0083333333333	3.5366666666667
ENSSSCG00000006897	CCDC18	coiled-coil domain containing 18 [Source:VGNC Symbol;Acc:VGNC:86277]	0.40827147415834	-1.2924	0.0002802977083667	0.0034004059594914	yes	down	0.22	0.24	0.67	0.79	0.22	0.06	0.96	1.48	1.94	1.96	0.89	1.25	0.36666666666667	1.4133333333333
ENSSSCG00000006911	TGFBR3	transforming growth factor beta receptor 3 [Source:VGNC Symbol;Acc:VGNC:93932]	0.47958130916237	-1.06015	0.00042614318755435	0.0047452399057981	yes	down	3.24	3.94	3.55	3.14	1.33	4.75	5.36	4.11	16.51	23.07	5.19	5.03	3.325	9.8783333333333
ENSSSCG00000006935	CLCA2	chloride channel accessory 2 [Source:VGNC Symbol;Acc:VGNC:86723]	2.8548826619641	1.5134314508486	0.00016536142255779	0.002241777835631	yes	up	2.82	2.14	4.58	3.11	0.44	1.19	0.4	0.45	1.23	1.37	1.31	1.36	2.38	1.02
ENSSSCG00000006940	CCN1	cellular communication network factor 1 [Source:VGNC Symbol;Acc:VGNC:86344]	2.26782	1.18131	0.00057268033554335	0.0059091993494498	yes	up	44.41	34.5	35.4	38.21	94.88	54.19	11.21	16.54	53.21	54.63	25.25	36.84	50.265	32.946666666667
ENSSSCG00000006950	DNAI3	dynein axonemal intermediate chain 3 [Source:VGNC Symbol;Acc:VGNC:94934]	0.09330250171968	-3.42194	0.0086243542884211	0.047804477706566	yes	down	0	0	0.06	0	0	0	0	0.08	0.18	0.62	0.05	0.05	0.01	0.16333333333333
ENSSSCG00000006957	RHPN1	rhophilin Rho GTPase binding protein 1 [Source:VGNC Symbol;Acc:VGNC:92296]	0.39481817890733	-1.34074	0.0088804432965745	0.048718111925008	yes	down	0.02	0.11	0.08	0.07	0.12	0.04	0.2	0.22	0.29	0.45	0.12	0.2	0.073333333333333	0.24666666666667
ENSSSCG00000006958	TOP1MT	DNA topoisomerase I mitochondrial [Source:VGNC Symbol;Acc:VGNC:94309]	0.23016572194036	-2.11926	1.6927582890048E-7	6.6232233608412E-6	yes	down	0.19	0.21	0.25	0.15	0.29	0.19	0.5	0.48	1.39	3.7	0.99	1.03	0.21333333333333	1.3483333333333
ENSSSCG00000006966	CLDN23	claudin 23 [Source:NCBI gene (formerly Entrezgene);Acc:100156235]	23.496480030023	4.5543727400354	0.0014675600936224	0.012329302716099	yes	up	0	0.2	0.04	0.02	0	0.39	0	0	0	0	0	0.02	0.10833333333333	0.0033333333333333
ENSSSCG00000007019	GPAT4	glycerol-3-phosphate acyltransferase 4 [Source:NCBI gene (formerly Entrezgene);Acc:100152836]	1.9356915328516	0.95284906651627	7.9333822522059E-8	3.473186103002E-6	yes	up	69.39	101.5	64.33	46.02	70.13	72.65	34.49	36.81	75.17	67.31	42.39	51.28	70.67	51.241666666667
ENSSSCG00000007032	PLAT	plasminogen activator, tissue type [Source:NCBI gene (formerly Entrezgene);Acc:397121]	1.6750383542413	0.74419413010189	0.0035125895957491	0.024310428749722	yes	up	20.18	11.64	12.1	5.81	6.82	10.48	6.75	4.15	13.01	14.55	5.18	8.31	11.171666666667	8.6583333333333
ENSSSCG00000007067	JAG1	jagged canonical Notch ligand 1 [Source:VGNC Symbol;Acc:VGNC:96385]	1.7572002384947	0.81327860035201	1.6473288636614E-5	0.00031974899072923	yes	up	13.45	10.09	11.92	9.8	6.71	11.72	5.72	4.2	13.21	12.12	4.69	7.72	10.615	7.9433333333333
ENSSSCG00000007079	FLRT3	fibronectin leucine rich transmembrane protein 3 [Source:VGNC Symbol;Acc:VGNC:96304]	0.18952370303016	-2.39955	0.0030837654267516	0.022007962326893	yes	down	0.06	0	0.17	0.02	0	0.07	0.12	0.03	0.53	1.59	0.09	0.18	0.053333333333333	0.42333333333333
ENSSSCG00000007084	BFSP1	beaded filament structural protein 1 [Source:VGNC Symbol;Acc:VGNC:95472]	0.061785462304999	-4.01659	0.0011722408661612	0.010395716692174	yes	down	0.04	0	0	0	0	0	0.12	0	0.21	0.76	0.08	0.09	0.0066666666666667	0.21
ENSSSCG00000007117	GZF1	GDNF inducible zinc finger protein 1 [Source:VGNC Symbol;Acc:VGNC:108722]	1.7698305460748	0.82361123486157	5.6216880460706E-6	0.00013123651327976	yes	up	5.5	5.2	3.53	4.06	4.09	5.07	2.87	2.74	4.72	3.87	2.64	2.8	4.575	3.2733333333333
ENSSSCG00000007133	ACSS1	acyl-CoA synthetase short chain family member 1 [Source:VGNC Symbol;Acc:VGNC:95732]	3.2363160005047	1.6943524823362	3.8707297265804E-12	5.8444467743175E-10	yes	up	48.11	26.2	27.72	17.26	30.68	28.44	6.82	9.24	11.71	17.65	8.78	15.29	29.735	11.581666666667
ENSSSCG00000007143	MAVS	mitochondrial antiviral signaling protein [Source:VGNC Symbol;Acc:VGNC:96208]	2.27957	1.1887647257267	4.5603287715834E-11	5.5186684501999E-9	yes	up	44.82	44.61	38.76	23.59	27.21	36.57	11.09	16.08	25.41	25.12	18.75	23.68	35.926666666667	20.021666666667
ENSSSCG00000007145	ADAM33	ADAM metallopeptidase domain 33 [Source:VGNC Symbol;Acc:VGNC:95643]	0.44576160839755	-1.16566	5.6306594618752E-6	0.00013125976405601	yes	down	2.25	2.32	4.18	1.24	1.44	1.77	2.68	4.23	8.56	12.81	5.51	5.38	2.2	6.5283333333333
ENSSSCG00000007149	SPEF1	sperm flagellar 1 [Source:NCBI gene (formerly Entrezgene);Acc:100337683]	0.56504186583363	-0.82357	0.00076865736815713	0.007494409339532	yes	down	0.84	1.08	1.56	0.56	0.54	0.79	1.19	1.42	2.88	3.56	1.8	1.64	0.895	2.0816666666667
ENSSSCG00000007151	CDC25B	cell division cycle 25B [Source:VGNC Symbol;Acc:VGNC:95839]	0.46330355809177	-1.10997	0.00021960423961975	0.0027909239966501	yes	down	5.63	9.93	3.16	2.68	6.15	7.28	7.8	13.01	22.18	23.43	17.82	15.87	5.805	16.685
ENSSSCG00000007160	DDRGK1	DDRGK domain containing 1 [Source:NCBI gene (formerly Entrezgene);Acc:100155894]	1.5269539369848	0.61065654158082	0.003781440431003	0.02563432092704	yes	up	50.99	41.82	74.68	61.1	58.98	61.96	38.43	38.88	50.52	50.55	58.99	46.01	58.255	47.23
ENSSSCG00000007170	CPXM1	carboxypeptidase X, M14 family member 1 [Source:VGNC Symbol;Acc:VGNC:95659]	0.3284712774468	-1.60616	2.9965631366813E-5	0.0005279293783428	yes	down	3.15	3.39	3.9	0.87	3.64	5.14	4.8	5.38	18.59	38.8	9.81	10.14	3.3483333333333	14.586666666667
ENSSSCG00000007171	EBF4	EBF family member 4 [Source:VGNC Symbol;Acc:VGNC:96211]	0.40382920126018	-1.30818	3.8831396474614E-5	0.00065682129823145	yes	down	0.9	2.24	0.8	0.73	1.6	1.63	1.84	2.22	5.36	10.03	3.83	3.67	1.3166666666667	4.4916666666667
ENSSSCG00000007173	IDH3B	isocitrate dehydrogenase (NAD(+)) 3 non-catalytic subunit beta [Source:VGNC Symbol;Acc:VGNC:108724]	1.5980660711021	0.67632705687718	0.0039556636655672	0.026513490152466	yes	up	307.58	286.82	290.84	351.64	327.97	273.72	222.08	245.82	239.01	194.95	237.65	198.47	306.42833333333	222.99666666667
ENSSSCG00000007200	FAM110A	family with sequence similarity 110 member A [Source:VGNC Symbol;Acc:VGNC:95778]	0.37511407268507	-1.4146	4.6754286012125E-5	0.00076261847293117	yes	down	0.63	1.18	0.79	0.29	0.57	1.44	1.44	1.79	3.44	3.47	3	3.5	0.81666666666667	2.7733333333333
ENSSSCG00000007235	TPX2	TPX2 microtubule nucleation factor [Source:VGNC Symbol;Acc:VGNC:95559]	0.29441512278013	-1.76408	2.3865291866543E-9	1.7999432965706E-7	yes	down	1	4.63	1.12	1.31	2.4	2.45	6.24	8.88	13.82	15.29	10.35	8.6	2.1516666666667	10.53
ENSSSCG00000007247	KIF3B	kinesin family member 3B [Source:VGNC Symbol;Acc:VGNC:96392]	0.45296683607767	-1.14252	2.4422631710179E-9	1.8254664003594E-7	yes	down	1.33	1.19	1.09	1.23	1.05	1.2	1.68	2.85	5.69	5.14	2.58	2.46	1.1816666666667	3.4
ENSSSCG00000007252	DNMT3B	DNA methyltransferase 3 beta [Source:VGNC Symbol;Acc:VGNC:96228]	0.39648383128654	-1.33467	9.155318290614E-6	0.00020010388901318	yes	down	0.7	0.67	0.37	0.14	0.34	0.31	1.06	0.98	1.32	2	1.55	1.15	0.42166666666667	1.3433333333333
ENSSSCG00000007268	E2F1	E2F transcription factor 1 [Source:VGNC Symbol;Acc:VGNC:96256]	0.20283121791215	-2.30165	0.00015077667578997	0.0020835285727551	yes	down	0.24	2	0.54	0.32	2.97	1.4	4.8	5.82	11.32	10.12	10.8	7.7	1.245	8.4266666666667
ENSSSCG00000007281	MAP1LC3A	microtubule associated protein 1 light chain 3 alpha [Source:NCBI gene (formerly Entrezgene);Acc:100322893]	1.6891572430781	0.7563036343855	2.2758084611169E-5	0.00041802740684221	yes	up	313.98	208.59	275.7	220.24	267.23	269.85	161.42	174.97	216.82	213.76	176.4	199.43	259.265	190.46666666667
ENSSSCG00000007286	ACSS2	acyl-CoA synthetase short chain family member 2 [Source:VGNC Symbol;Acc:VGNC:95665]	1.7779074421729	0.83018021944666	4.1898607639365E-6	0.00010471681357974	yes	up	128.65	104.06	119.28	82.96	70.91	81.53	51.68	68.27	73.91	70.5	65.05	71.03	97.898333333333	66.74
ENSSSCG00000007331	RBL1	RB transcriptional corepressor like 1 [Source:VGNC Symbol;Acc:VGNC:96533]	0.54896404385999	-0.865216	0.0048534385397488	0.030852797020929	yes	down	0.79	1.1	0.99	0.84	0.14	0.58	1.38	0.97	2.58	3.3	1.11	1.16	0.74	1.75
ENSSSCG00000007351	FAM83D	family with sequence similarity 83 member D [Source:VGNC Symbol;Acc:VGNC:95747]	0.12681038568302	-2.97926	2.3951122976605E-9	1.7999432965706E-7	yes	down	0	0.47	0.03	0.1	0.34	0.19	0.99	1.68	2.17	2.41	1.77	2.44	0.18833333333333	1.91
ENSSSCG00000007358	EMILIN3	elastin microfibril interfacer 3 [Source:VGNC Symbol;Acc:VGNC:95748]	0.48120521114382	-1.05528	0.0011513015979159	0.010253312607414	yes	down	5.11	3.11	7.17	4.16	4.44	7.55	8.84	4.52	15.82	41.19	14.66	8.2	5.2566666666667	15.538333333333
ENSSSCG00000007359	LPIN3	lipin 3 [Source:NCBI gene (formerly Entrezgene);Acc:100170771]	0.62682443853993	-0.673867	0.0010737127263629	0.0097469189467626	yes	down	3.97	3.68	5.72	3.35	3.54	2.52	5.35	5.12	10.17	8.01	8.19	8.31	3.7966666666667	7.525
ENSSSCG00000007366	MYBL2	MYB proto-oncogene like 2 [Source:NCBI gene (formerly Entrezgene);Acc:100157175]	0.28256489846371	-1.82335	1.136715965188E-6	3.3952942568174E-5	yes	down	1.95	3.84	1.37	0.5	3.55	2.08	4.73	7.37	14.47	13.05	11.36	9.92	2.215	10.15
ENSSSCG00000007391	MATN4	matrilin 4 [Source:VGNC Symbol;Acc:VGNC:96412]	0.44851341071027	-1.15678	0.00087663869196891	0.0082680341503864	yes	down	0.8	0.35	1.73	0.91	1.3	0.84	1.86	1.03	3.38	4.27	3.37	3.4	0.98833333333333	2.885
ENSSSCG00000007428	ZSWIM1	zinc finger SWIM-type containing 1 [Source:VGNC Symbol;Acc:VGNC:95759]	0.50341963820828	-0.990167	3.8211186151033E-5	0.00064832958935433	yes	down	0.9	0.8	0.86	0.5	0.61	0.8	1.41	1.35	2.4	2.38	2.04	1.59	0.745	1.8616666666667
ENSSSCG00000007431	CTSA	cathepsin A [Source:NCBI gene (formerly Entrezgene);Acc:100156798]	1.6812169226036	0.7495058833926	0.0007639511390078	0.0074662160604456	yes	up	82.73	76.02	47.54	49.48	84.2	73.8	34.35	43.6	72.5	64.68	57.81	46.95	68.961666666667	53.315
ENSSSCG00000007451	SLC2A10	solute carrier family 2 member 10 [Source:VGNC Symbol;Acc:VGNC:95585]	0.30192656142517	-1.72773	1.8039773838483E-6	5.0151790174619E-5	yes	down	0.39	0.72	0.72	0.27	0.47	0.98	1.26	1.01	3.54	7.37	2.05	1.54	0.59166666666667	2.795
ENSSSCG00000007462	KCNB1	potassium voltage-gated channel subfamily B member 1 [Source:VGNC Symbol;Acc:VGNC:96386]	1.7204627472574	0.78279665410408	0.0016210517094403	0.013306368595495	yes	up	2.55	4.34	1.96	1.19	1.99	2.36	1.56	1.48	2.75	1.94	1.46	1.43	2.3983333333333	1.77
ENSSSCG00000007481		ZFP64 zinc finger protein [Source:VGNC Symbol;Acc:VGNC:95720]	0.55795290044055	-0.841785	0.007779079804225	0.044087066491115	yes	down	0.59	0.35	0.47	0.26	0.2	0.24	0.6	0.53	0.78	1.1	0.79	0.82	0.35166666666667	0.77
ENSSSCG00000007492	FAM210B	family with sequence similarity 210 member B [Source:VGNC Symbol;Acc:VGNC:95736]	1.5515210075104	0.63368323101157	0.00061798265405159	0.0062789393720189	yes	up	7.6	6.45	7.98	5.48	3.78	4.85	4.98	2.99	5.16	5.51	4.3	3.88	6.0233333333333	4.47
ENSSSCG00000007493		aurora kinase A [Source:NCBI gene (formerly Entrezgene);Acc:574063]	0.35889726583037	-1.47836	4.5165193198849E-8	2.2457061923464E-6	yes	down	1.21	2.46	1.31	0.86	1.69	1.88	3.22	5.18	6.44	6.47	5.71	5.92	1.5683333333333	5.49
ENSSSCG00000007527		endothelin 3 [Source:VGNC Symbol;Acc:VGNC:96260]	0.18052403656776	-2.46974	0.0002567834216803	0.0031727789444552	yes	down	0.04	0.06	0.69	0.08	0.19	0.13	0.39	0.08	1.12	5.26	1.31	1.13	0.19833333333333	1.5483333333333
ENSSSCG00000007528	PHACTR3	phosphatase and actin regulator 3 [Source:VGNC Symbol;Acc:VGNC:95667]	0.28260223250412	-1.82316	0.00015194556534444	0.0020961610347349	yes	down	0.21	0.12	0.18	0.4	0.04	0.15	0.37	0.48	0.64	1.58	0.91	1.06	0.18333333333333	0.84
ENSSSCG00000007530	PPP1R3D	protein phosphatase 1 regulatory subunit 3D [Source:VGNC Symbol;Acc:VGNC:96500]	1.8217518973259	0.86532649323985	0.00059591905710456	0.006103071463489	yes	up	5.02	5.69	8.09	8.83	2.82	4.82	4.73	1.99	5.35	5.62	3.61	3.53	5.8783333333333	4.1383333333333
ENSSSCG00000007542	PRKAR1B	protein kinase cAMP-dependent type I regulatory subunit beta [Source:VGNC Symbol;Acc:VGNC:91803]	0.5378879235786	-0.894622	0.00037371043965076	0.0042564196648942	yes	down	54.51	10.72	38.03	17.04	45.91	6.07	37.62	114.45	76.35	33.23	85.82	72.51	28.713333333333	69.996666666667
ENSSSCG00000007560	TMEM184A	transmembrane protein 184A [Source:VGNC Symbol;Acc:VGNC:94119]	2.66935	1.4164861790147	3.7817680061133E-7	1.3186512255215E-5	yes	up	8.65	4.07	6.18	2.57	4.87	3.74	1.18	1.62	2.46	2.39	2.86	2.78	5.0133333333333	2.215
ENSSSCG00000007565	TTYH3	tweety family member 3 [Source:VGNC Symbol;Acc:VGNC:94576]	0.61158193225962	-0.709382	0.0027345017845696	0.019957618789555	yes	down	7	7.59	7.81	3.66	5.17	7.13	5.91	6.97	19.15	27.94	13.79	10.64	6.3933333333333	14.066666666667
ENSSSCG00000007574	SDK1	sidekick cell adhesion molecule 1 [Source:VGNC Symbol;Acc:VGNC:92660]	0.59923801570468	-0.738799	0.0019020417058972	0.015122609852974	yes	down	0.41	0.38	0.42	0.25	0.35	0.42	0.37	0.41	1.25	1.28	0.78	0.85	0.37166666666667	0.82333333333333
ENSSSCG00000007575	RADIL	Rap associating with DIL domain [Source:VGNC Symbol;Acc:VGNC:92064]	0.5927725286251	-0.75445	0.0043613877732156	0.028450146639549	yes	down	2.92	1.72	3.83	1.93	1.39	2.26	1.52	2.94	5.63	6.33	5.1	6.71	2.3416666666667	4.705
ENSSSCG00000007586	FSCN1	fascin actin-bundling protein 1 [Source:NCBI gene (formerly Entrezgene);Acc:100286741]	0.60802739615218	-0.717792	0.0089347350127733	0.048949875104253	yes	down	36.05	38.19	19.09	9.23	23.56	23.85	37.03	37.59	57.85	61.34	55.01	56.52	24.995	50.89
ENSSSCG00000007592	EIF2AK1	eukaryotic translation initiation factor 2 alpha kinase 1 [Source:VGNC Symbol;Acc:VGNC:87606]	1.6921436663868	0.75885206135668	4.5257517437824E-6	0.00011117137641667	yes	up	29.92	26.13	22.9	12.91	16.31	23.09	9.69	8.97	21.96	24.38	15.65	11.84	21.876666666667	15.415
ENSSSCG00000007603	NPTX2	neuronal pentraxin 2 [Source:VGNC Symbol;Acc:VGNC:90863]	4.0560323905206	2.0200691734105	1.2346058980686E-6	3.6155060267639E-5	yes	up	1.8	0.97	3.66	1.92	0.57	0.6	0.21	0.29	0.76	0.46	0.54	0.6	1.5866666666667	0.47666666666667
ENSSSCG00000007664	AGFG2	ArfGAP with FG repeats 2 [Source:VGNC Symbol;Acc:VGNC:85179]	0.64242867410488	-0.638392	0.0013637314556308	0.011693332456617	yes	down	4.37	4.93	6.12	3.27	5.13	4.73	5.39	6.78	11.53	18.69	9.05	7.64	4.7583333333333	9.8466666666667
ENSSSCG00000007678		collagen type XXVI alpha 1 chain [Source:VGNC Symbol;Acc:VGNC:100384]	0.22964589163481	-2.12252	0.00086786534287885	0.0082277233946429	yes	down	0.15	0.05	0.09	0.08	0	0.14	0.42	0.29	0.5	0.39	0.59	0.46	0.085	0.44166666666667
ENSSSCG00000007692	YWHAG	-	1.5754660704115	0.65577868448804	6.6367148707511E-5	0.0010294726988013	yes	up	96.24	103.8	89.27	87.7	70.51	97.85	78.87	51.92	86.62	98.19	63.76	51.63	90.895	71.831666666667
ENSSSCG00000007710	MLXIPL	MLX interacting protein like [Source:VGNC Symbol;Acc:VGNC:90263]	3.8343021623888	1.9389640331466	1.0282164128275E-9	8.8598878127308E-8	yes	up	12.17	5.23	7.71	5.1	8.5	5.61	0.83	1.79	3.65	2.57	2.01	3.88	7.3866666666667	2.455
ENSSSCG00000007717	METTL27	methyltransferase like 27 [Source:VGNC Symbol;Acc:VGNC:98126]	5.0184945329743	2.3272546439467	1.4625210574724E-5	0.00029234275764781	yes	up	1.13	1.68	1.42	0.53	0.96	1.8	0.18	0.46	0.22	0.72	0.17	0.19	1.2533333333333	0.32333333333333
ENSSSCG00000007737	TPST1	tyrosylprotein sulfotransferase 1 [Source:VGNC Symbol;Acc:VGNC:94352]	0.46941128639915	-1.09108	0.00030899384739803	0.00367269442885	yes	down	3.91	6.79	4.95	4.16	5.64	5.83	11.96	5.27	22.81	39.05	13.73	8.61	5.2133333333333	16.905
ENSSSCG00000007738	ASL	argininosuccinate lyase [Source:VGNC Symbol;Acc:VGNC:100380]	2.1824577089148	1.1259536979647	4.7815352231067E-9	3.1731655928181E-7	yes	up	6.5	8.13	10.05	6.3	7.4	8.87	3.14	4.01	5.65	5	4.23	4.72	7.875	4.4583333333333
ENSSSCG00000007748	PSPH	phosphoserine phosphatase [Source:VGNC Symbol;Acc:VGNC:91931]	0.38863969094087	-1.36349	5.4085294100779E-5	0.00086192064141689	yes	down	0.5	1.48	1.52	1.45	1.78	1.45	5.04	4.47	5.24	4.08	6.77	3.24	1.3633333333333	4.8066666666667
ENSSSCG00000007753	RUSF1	RUS family member 1 [Source:VGNC Symbol;Acc:VGNC:86014]	0.5989311794529	-0.739538	0.00073075606347169	0.0071973568477661	yes	down	1.83	1.83	2.1	1.24	1.28	1.57	1.67	2.38	4.47	6.5	4	2.68	1.6416666666667	3.6166666666667
ENSSSCG00000007754	ITGAM	integrin subunit alpha M [Source:HGNC Symbol;Acc:HGNC:6149]	2.1687363284227	1.1168546630608	0.00044160279936762	0.0048582211711179	yes	up	1.96	2.04	1.37	1.29	0.65	2.83	0.57	0.59	2	1.92	0.72	0.55	1.69	1.0583333333333
ENSSSCG00000007757	TRIM72	tripartite motif containing 72 [Source:VGNC Symbol;Acc:VGNC:94432]	1.73569	0.79551086677623	3.0685901909228E-6	7.9909584433871E-5	yes	up	220.23	215.06	254.87	209.85	177.44	245.43	121.6	126.57	193.02	152.85	174.49	161.7	220.48	155.03833333333
ENSSSCG00000007760	PRSS36	serine protease 36 [Source:VGNC Symbol;Acc:VGNC:110712]	0.15747908415521	-2.66677	0.0021658184672319	0.016711223785139	yes	down	0.39	0.69	0.35	0.79	0.65	2.26	3.29	8.23	11.71	1.81	2.18	2.17	0.855	4.8983333333333
ENSSSCG00000007800	SEPTIN1	septin 1 [Source:VGNC Symbol;Acc:VGNC:92718]	2.6983499468776	1.4320774624024	0.0089821294916787	0.049095943930272	yes	up	0.68	0.41	0.55	0.24	0.31	0.44	0.1	0.3	0.12	0.33	0.09	0.25	0.43833333333333	0.19833333333333
ENSSSCG00000007826		-	1.5025903353076	0.58745172796317	0.0064809494498466	0.038660190665305	yes	up	64.22	66.55	56.35	42.93	54.02	61.83	43.65	49.26	45.52	43.5	47.35	47.98	57.65	46.21
ENSSSCG00000007849	CRYM	crystallin mu [Source:VGNC Symbol;Acc:VGNC:87024]	0.32567562005756	-1.61849	2.0125804290043E-5	0.00037811699429855	yes	down	0.45	1.48	0.52	0.76	1.15	0.52	2.85	3.32	3.05	2.4	3.65	1.85	0.81333333333333	2.8533333333333
ENSSSCG00000007855	REXO5	RNA exonuclease 5 [Source:VGNC Symbol;Acc:VGNC:92230]	0.53199327404811	-0.91052	3.0827002755368E-5	0.00054088572638363	yes	down	1.7	2.31	1.98	1.4	2.21	1.97	2.18	3.62	7.15	9.4	4.14	3.38	1.9283333333333	4.9783333333333
ENSSSCG00000007866	TMC7	transmembrane channel like 7 [Source:VGNC Symbol;Acc:VGNC:94044]	2.40265	1.2646248070493	3.7496563317086E-7	1.3130179554736E-5	yes	up	2.2	2.71	1.46	1.44	1.47	2.15	0.67	1.2	2.18	1.93	0.66	0.72	1.905	1.2266666666667
ENSSSCG00000007896	TXNDC11	thioredoxin domain containing 11 [Source:VGNC Symbol;Acc:VGNC:94603]	1.58533	0.66478462448611	0.00015686037769848	0.0021495487894767	yes	up	10.5	12.62	8.11	6.81	10.82	9.3	5.94	5	12.21	13.09	6.79	7.43	9.6933333333333	8.41
ENSSSCG00000007914	METTL22	methyltransferase 22, Kin17 lysine [Source:VGNC Symbol;Acc:VGNC:90160]	1.7255235608871	0.78703417295793	0.00047973740808948	0.0051672239936758	yes	up	23.65	23.92	23.45	21.62	27.63	21.48	11.26	17.75	20.03	12.31	17.24	19.91	23.625	16.416666666667
ENSSSCG00000007941	CDIP1	cell death inducing p53 target 1 [Source:VGNC Symbol;Acc:VGNC:86493]	1.5431783738125	0.62590483063286	0.0030623180523828	0.02187483962939	yes	up	115.08	104.25	116.43	68.26	76.82	98.21	52.18	57.7	70.64	80.76	91.94	98.27	96.508333333333	75.248333333333
ENSSSCG00000007942	HMOX2	heme oxygenase 2 [Source:VGNC Symbol;Acc:VGNC:88912]	1.7368360610323	0.7964615853105	0.00034966997434276	0.0040413401950374	yes	up	74.55	59.73	42.64	55.62	62.92	70.91	28.62	44.53	51.34	48.03	40.97	52.58	61.061666666667	44.345
ENSSSCG00000007943	NMRAL1	NmrA like redox sensor 1 [Source:VGNC Symbol;Acc:VGNC:90799]	1.8257161715451	0.86846249931351	2.0919339056382E-6	5.7001735461909E-5	yes	up	8.86	8.93	10.92	9.11	8.26	11.55	5.4	6.25	6.22	8.38	6.01	6.97	9.605	6.5383333333333
ENSSSCG00000007950	ADCY9	adenylate cyclase 9 [Source:VGNC Symbol;Acc:VGNC:85113]	1.8896694268516	0.91813387574022	5.7702518083876E-6	0.00013399886410945	yes	up	22.39	20.33	15.66	9.63	13.62	11.42	5.6	8.44	11.75	11.12	8.57	11.81	15.508333333333	9.5483333333333
ENSSSCG00000007984	MRPL28	mitochondrial ribosomal protein L28 [Source:VGNC Symbol;Acc:VGNC:90359]	2.0834971460937	1.0590071238853	0.0001222546299468	0.0017375360100729	yes	up	102.67	82.21	95.02	116.43	135.74	112.09	54.11	55.04	54.78	52.32	75.56	84.15	107.36	62.66
ENSSSCG00000007991	WDR90	WD repeat domain 90 [Source:VGNC Symbol;Acc:VGNC:94948]	0.39427104717781	-1.34274	0.0040010860030399	0.026724786297902	yes	down	0.07	0.1	0.15	0.03	0.07	0.07	0.06	0.23	0.33	0.64	0.26	0.15	0.081666666666667	0.27833333333333
ENSSSCG00000008010	CHTF18	chromosome transmission fidelity factor 18 [Source:VGNC Symbol;Acc:VGNC:86686]	0.32092134965823	-1.63971	1.0338782330627E-6	3.1433256354337E-5	yes	down	0.32	0.91	0.54	0.46	0.9	1.04	1.21	2.49	3.44	3.42	3.76	2.48	0.695	2.8
ENSSSCG00000008021	TMEM204	transmembrane protein 204 [Source:VGNC Symbol;Acc:VGNC:94133]	2.3735309621097	1.2470348694812	6.0484446920163E-11	7.0599505490216E-9	yes	up	25.58	28.84	46.33	38.41	39.01	30.37	17.3	12.56	18.15	18.04	21.12	15.94	34.756666666667	17.185
ENSSSCG00000008038	NHERF2	NHERF family PDZ scaffold protein 2 [Source:VGNC Symbol;Acc:VGNC:93185]	1.56879	0.64965278715662	0.001304061132146	0.011289972705344	yes	up	113.88	99.55	118.53	76.86	106.57	104.37	59.79	70.83	142.24	77.01	63.23	94.32	103.29333333333	84.57
ENSSSCG00000008058	KCTD5	potassium channel tetramerization domain containing 5 [Source:VGNC Symbol;Acc:VGNC:103973]	0.63234715997312	-0.661211	0.00017002057816902	0.0022936054717261	yes	down	11.54	10.29	11.09	7.53	8.73	11.91	13.11	13.09	25.27	23.44	22.51	17.23	10.181666666667	19.108333333333
ENSSSCG00000008062	PRSS27	serine protease 27 [Source:VGNC Symbol;Acc:VGNC:91881]	0.20188267341431	-2.30841	0.0019702565584725	0.015552269755079	yes	down	0	0.29	0.24	0.08	0.09	0.18	1.21	0.84	1.01	0.22	1.33	0.42	0.14666666666667	0.83833333333333
ENSSSCG00000008072	ASPN	asporin [Source:VGNC Symbol;Acc:VGNC:85586]	0.22754007040283	-2.13581	0.00028060537331094	0.0034004059594914	yes	down	1.53	2.67	1.77	3.45	1.42	2.49	4.71	3.38	16.72	61.14	3.9	4.7	2.2216666666667	15.758333333333
ENSSSCG00000008089	CKAP2L	cytoskeleton associated protein 2 like [Source:VGNC Symbol;Acc:VGNC:86715]	0.16626423552069	-2.58845	4.282906881323E-8	2.1360024682671E-6	yes	down	0	0.15	0.07	0.01	0.12	0.13	0.28	0.59	1.05	1.09	0.39	0.52	0.08	0.65333333333333
ENSSSCG00000008121		-	3.13323	1.6476501001232	2.5668364127087E-6	6.780897862016E-5	yes	up	2.81	1.06	1.77	0.85	1.57	0.99	0.42	0.55	0.68	0.5	0.73	0.46	1.5083333333333	0.55666666666667
ENSSSCG00000008125	NCAPH	non-SMC condensin I complex subunit H [Source:VGNC Symbol;Acc:VGNC:90601]	0.4322082504004	-1.2102	3.0703462303655E-7	1.098516483899E-5	yes	down	1.44	3.21	2.35	1.69	2.74	2.92	3.89	6.39	8.75	11.61	7.13	6.94	2.3916666666667	7.4516666666667
ENSSSCG00000008135	CCDC138	coiled-coil domain containing 138 [Source:VGNC Symbol;Acc:VGNC:86259]	0.31408634570279	-1.67077	9.8215052830864E-5	0.0014445248789011	yes	down	0.23	0.05	0.12	0.14	0.11	0.2	0.28	0.3	0.89	1.49	0.42	0.52	0.14166666666667	0.65
ENSSSCG00000008138	GCC2	GRIP and coiled-coil domain containing 2 [Source:VGNC Symbol;Acc:VGNC:88380]	0.61882468484427	-0.692397	0.0022679011455187	0.017320239931762	yes	down	0.76	0.68	0.72	0.68	0.52	0.42	0.72	0.98	1.45	2.92	0.92	1.17	0.63	1.36
ENSSSCG00000008141	ST6GAL2	ST6 beta-galactoside alpha-2,6-sialyltransferase 2 [Source:VGNC Symbol;Acc:VGNC:93508]	0.16580450592834	-2.59244	9.9657663072802E-5	0.0014605216552557	yes	down	0.04	0.01	0.04	0.01	0	0.05	0.08	0.08	0.27	0.67	0.07	0.14	0.025	0.21833333333333
ENSSSCG00000008169	TBC1D8	TBC1 domain family member 8 [Source:VGNC Symbol;Acc:VGNC:93779]	0.64082793794048	-0.641991	0.0020706335368043	0.016150941587074	yes	down	10.55	14.72	10.56	7.39	7.67	12.16	12.13	18.62	36.13	22.45	14.88	20.24	10.508333333333	20.741666666667
ENSSSCG00000008200	ANKRD23	ankyrin repeat domain 23 [Source:NCBI gene (formerly Entrezgene);Acc:100525457]	2.7862162716721	1.4783072471563	8.099051416781E-14	1.7088998489408E-11	yes	up	1066.69	713.88	1028.15	719.05	617.86	544.51	301.59	249.43	409.88	323.73	305.9	395.09	781.69	330.93666666667
ENSSSCG00000008215	SMYD1	SET and MYND domain containing 1 [Source:VGNC Symbol;Acc:VGNC:93272]	1.6275243950907	0.70267916822198	5.8762160741879E-5	0.00092639249842514	yes	up	118.81	148.16	123.89	80.68	57.07	87.76	65.84	46.04	95.54	118.08	86.44	60.63	102.72833333333	78.761666666667
ENSSSCG00000008226	POLR1A	RNA polymerase I subunit A [Source:VGNC Symbol;Acc:VGNC:91642]	1.7973456608216	0.84586789087199	4.4693701475743E-7	1.4920262452085E-5	yes	up	12.74	12.55	11.5	7.32	7.59	10.02	4.17	4.65	9.79	10.41	7.79	6.98	10.286666666667	7.2983333333333
ENSSSCG00000008228	GNLY	granulysin [Source:NCBI gene (formerly Entrezgene);Acc:396869]	2.2328426953865	1.1588816163285	0.0067150970076519	0.039767579835138	yes	up	7.1	15.84	10.62	4.76	13.15	19.96	8.26	8.34	2.06	8.17	6.21	5.76	11.905	6.4666666666667
ENSSSCG00000008242	KCMF1	potassium channel modulatory factor 1 [Source:VGNC Symbol;Acc:VGNC:89322]	1.5104625314366	0.59499	0.00034819369624306	0.0040327739991332	yes	up	18.11	20.38	19.42	23.44	14.51	15.36	15.02	13.11	16.81	22.03	11.85	13.36	18.536666666667	15.363333333333
ENSSSCG00000008259	LRRTM4	leucine rich repeat transmembrane neuronal 4 [Source:VGNC Symbol;Acc:VGNC:110286]	0.048823798016632	-4.35627	0.00061164081307319	0.006236917287211	yes	down	0	0	0	0	0	0	0.06	0.06	0.02	0.41	0.04	0.03	0	0.10333333333333
ENSSSCG00000008261	HK2	hexokinase 2 [Source:NCBI gene (formerly Entrezgene);Acc:494561]	2.5072438015174	1.3261022890073	1.928000886309E-7	7.4661267263231E-6	yes	up	14.53	10.79	24.91	20.41	7.55	15.99	6.7	3.36	10.59	11.2	7.36	8.83	15.696666666667	8.0066666666667
ENSSSCG00000008282	WDR54	WD repeat domain 54 [Source:VGNC Symbol;Acc:VGNC:94928]	1.7344263795201	0.79445860444361	0.0014635724383625	0.012314660117878	yes	up	6.19	4.79	4.3	4.75	6.61	5.84	3.23	4.02	3.61	4.84	3.08	4.51	5.4133333333333	3.8816666666667
ENSSSCG00000008289	MTHFD2	methylenetetrahydrofolate dehydrogenase (NADP+ dependent) 2, methenyltetrahydrofolate cyclohydrolase [Source:VGNC Symbol;Acc:VGNC:110693]	0.46374780467673	-1.10859	8.0141053230922E-5	0.0012067350906446	yes	down	0.62	1.24	0.71	1.22	0.63	0.78	2.78	1.07	3.08	3.72	2.37	1.47	0.86666666666667	2.415
ENSSSCG00000008307	SFXN5	sideroflexin 5 [Source:VGNC Symbol;Acc:VGNC:92787]	3.1001871748392	1.6323553213255	8.7895770690232E-19	6.2895156261732E-16	yes	up	4.4	3.99	7.44	3.22	2.65	3	0.94	1.08	1.81	2.82	1.89	1.52	4.1166666666667	1.6766666666667
ENSSSCG00000008309	SPR	sepiapterin reductase [Source:VGNC Symbol;Acc:VGNC:104062]	1.6057627958745	0.6832587929236	0.00060926960150864	0.0062204460928221	yes	up	94.17	110.29	133	102.95	76.29	110.29	74.13	57.51	84.42	73.72	92.8	84.34	104.49833333333	77.82
ENSSSCG00000008311	CYP26B1	cytochrome P450 family 26 subfamily B member 1 [Source:VGNC Symbol;Acc:VGNC:103374]	0.48402200908498	-1.04686	0.004006566391663	0.026750535364702	yes	down	1.45	1.35	0.91	0.59	0.48	1.45	1.57	0.72	5.16	7.96	1.72	1.72	1.0383333333333	3.1416666666667
ENSSSCG00000008340	ANTXR1	ANTXR cell adhesion molecule 1 [Source:VGNC Symbol;Acc:VGNC:85364]	0.47015246124565	-1.0888	0.00042736577110382	0.004752422878937	yes	down	6.58	6.84	6.43	4.59	3.12	8.44	8.01	6.62	26.24	48.05	12.31	8.9	6	18.355
ENSSSCG00000008344	ARHGAP25	Rho GTPase activating protein 25 [Source:VGNC Symbol;Acc:VGNC:85464]	1.7822638265725	0.8337109132431	2.1177871172399E-5	0.00039294859498912	yes	up	2.62	2.63	3.31	2.95	2.75	2.57	1.77	1.3	2.96	3.97	1.2	1.57	2.805	2.1283333333333
ENSSSCG00000008392	BCL11A	BCL11 transcription factor A [Source:VGNC Symbol;Acc:VGNC:96562]	0.27707343146283	-1.85166	0.0074436800453146	0.042873973527682	yes	down	0	0.18	0.16	0	0.05	0.35	0.14	0.97	0.3	0.32	0.14	0.73	0.12333333333333	0.43333333333333
ENSSSCG00000008394	FANCL	FA complementation group L [Source:VGNC Symbol;Acc:VGNC:88007]	0.36126460079787	-1.46887	0.0083729688254264	0.046712651162328	yes	down	0.08	0.07	0.75	0.37	0.15	0.15	0.63	0.4	1.43	2.09	0.84	0.46	0.26166666666667	0.975
ENSSSCG00000008406	CCDC88A	coiled-coil domain containing 88A [Source:VGNC Symbol;Acc:VGNC:86325]	0.46748826475834	-1.097	0.00028845686437701	0.0034678035602022	yes	down	0.28	0.31	0.53	0.49	0.16	0.2	0.63	0.6	1.15	2.19	0.46	0.63	0.32833333333333	0.94333333333333
ENSSSCG00000008413	GPR75	G protein-coupled receptor 75 [Source:VGNC Symbol;Acc:VGNC:88636]	0.10004451423282	-3.32129	3.7433277915832E-8	1.8898064047202E-6	yes	down	0.05	0.06	0.01	0	0.03	0.03	0.17	0.13	0.29	1.02	0.37	0.39	0.03	0.395
ENSSSCG00000008443	EPAS1	endothelial PAS domain protein 1 [Source:NCBI gene (formerly Entrezgene);Acc:100037272]	1.9272845856051	0.94656961778154	2.1518796679258E-7	8.1602846946367E-6	yes	up	90.12	76.99	55.07	49.41	64.64	60.45	35.62	35.39	66.56	49.1	39.12	34.19	66.113333333333	43.33
ENSSSCG00000008444	PRKCE	protein kinase C epsilon [Source:VGNC Symbol;Acc:VGNC:91807]	1.8168326358866	0.86142552661808	0.0003226564141214	0.0038039249739327	yes	up	2.1	2.06	1.46	1.58	0.88	1.52	0.73	0.59	2.07	2.34	0.76	0.84	1.6	1.2216666666667
ENSSSCG00000008445	SRBD1	S1 RNA binding domain 1 [Source:VGNC Symbol;Acc:VGNC:93447]	0.53982614952142	-0.889433	0.0019296793135242	0.015309327951244	yes	down	0.52	0.45	0.6	0.69	0.43	0.26	0.79	0.45	1.43	3.04	0.55	0.66	0.49166666666667	1.1533333333333
ENSSSCG00000008449	SLC3A1	solute carrier family 3 member 1 [Source:NCBI gene (formerly Entrezgene);Acc:100144588]	1.9886568340623	0.99179434378836	0.0055529052107689	0.034189941623208	yes	up	2.32	1.37	2.39	0.81	1.57	3.58	0.83	1.12	1.48	3.02	0.54	1.03	2.0066666666667	1.3366666666667
ENSSSCG00000008456	PLEKHH2	pleckstrin homology, MyTH4 and FERM domain containing H2 [Source:VGNC Symbol;Acc:VGNC:91549]	0.24570170163728	-2.02502	0.00013420638658981	0.0018846149406955	yes	down	0.22	0.18	0.14	0.08	0.02	0.07	0.17	0.23	0.8	2.55	0.25	0.29	0.11833333333333	0.715
ENSSSCG00000008464	MTA3	metastasis associated 1 family member 3 [Source:VGNC Symbol;Acc:VGNC:90436]	0.57099951011138	-0.808439	0.001027764800119	0.0094024197222669	yes	down	0.93	0.86	1.3	0.46	0.65	0.98	1.68	1.31	2.53	4.25	1.43	1.61	0.86333333333333	2.135
ENSSSCG00000008486	GALM	galactose mutarotase [Source:NCBI gene (formerly Entrezgene);Acc:399536]	0.63754301145426	-0.649405	0.0015860209621976	0.013090638413164	yes	down	6.21	6.13	9.03	7	2.99	4.53	9.77	8.66	15.17	21.44	8.4	8.67	5.9816666666667	12.018333333333
ENSSSCG00000008555		cell growth regulator with EF-hand domain 1 [Source:VGNC Symbol;Acc:VGNC:98866]	0.35004010405498	-1.51441	0.0019265079571574	0.015302349401012	yes	down	0.54	0.59	0.67	0.05	0.64	1.51	1.22	0.83	4.07	6.92	1.61	2	0.66666666666667	2.775
ENSSSCG00000008557	EMILIN1	elastin microfibril interfacer 1 [Source:VGNC Symbol;Acc:VGNC:87680]	0.51435949586773	-0.959151	1.9460038706884E-5	0.00036855387461208	yes	down	6.33	6.49	7.13	3.86	7.95	8.56	10.04	10.93	20.84	24.73	18.67	15.98	6.72	16.865
ENSSSCG00000008560	DPYSL5	dihydropyrimidinase like 5 [Source:VGNC Symbol;Acc:VGNC:87433]	0.21091148142962	-2.24529	2.4067510693875E-7	8.9413790293407E-6	yes	down	0.1	0.26	0.13	0.06	0.02	0.15	0.37	0.41	1.19	0.7	0.81	0.64	0.12	0.68666666666667
ENSSSCG00000008563	KCNK3	potassium two pore domain channel subfamily K member 3 [Source:NCBI gene (formerly Entrezgene);Acc:100737895]	0.38305092711608	-1.38439	0.004805540667467	0.030619275379471	yes	down	0.3	0.18	0.49	0.1	0.47	0.33	0.6	0.89	1.49	0.46	1.26	1.2	0.31166666666667	0.98333333333333
ENSSSCG00000008568	DRC1	dynein regulatory complex subunit 1 [Source:VGNC Symbol;Acc:VGNC:87440]	0.48845675296947	-1.0337	0.0042364552546308	0.02783376470288	yes	down	0.51	0.3	0.56	0.3	0.32	0.91	0.52	0.82	2.04	1.68	1.04	1.51	0.48333333333333	1.2683333333333
ENSSSCG00000008576		dystrobrevin beta [Source:VGNC Symbol;Acc:VGNC:102565]	0.63066879954122	-0.665046	0.0002273748711627	0.0028741441087525	yes	down	2.92	3.88	2.89	2.88	2.45	3.93	3.92	4.46	7	10.01	5.82	4.86	3.1583333333333	6.0116666666667
ENSSSCG00000008589	WDCP	WD repeat and coiled coil containing [Source:VGNC Symbol;Acc:VGNC:94901]	1.63723	0.71125340650533	0.0030973094727265	0.022057775552632	yes	up	1.81	2.59	1.57	1.06	0.88	1.76	0.98	0.85	2.04	1.98	0.91	0.87	1.6116666666667	1.2716666666667
ENSSSCG00000008593	KLHL29	kelch like family member 29 [Source:VGNC Symbol;Acc:VGNC:89524]	2.5779181088641	1.3662064352232	2.570181915012E-9	1.905407835913E-7	yes	up	3.81	4.32	5.89	2.63	2.46	2.64	1.26	0.94	3.18	3.25	1.54	1.08	3.625	1.875
ENSSSCG00000008601	SDC1	syndecan 1 [Source:VGNC Symbol;Acc:VGNC:92654]	0.34046499300152	-1.55442	0.0019975266573888	0.015740858302539	yes	down	0.44	0.71	1.03	0.29	1.41	2.03	1.92	0.65	5.93	14.25	2.62	2.17	0.985	4.59
ENSSSCG00000008624	LPIN1	lipin 1 [Source:VGNC Symbol;Acc:VGNC:89793]	1.80476	0.85180870085848	1.2482155167383E-5	0.00025872960925036	yes	up	50.38	39.83	29.71	30.05	37.06	28.13	16.78	21.86	33.99	27.33	23.22	26.17	35.86	24.891666666667
ENSSSCG00000008646	RNF144A	ring finger protein 144A [Source:VGNC Symbol;Acc:VGNC:92358]	0.52126113028008	-0.939922	0.00064562254050672	0.0064751101594513	yes	down	2.96	3.28	2.71	2.17	1.19	3.46	3.74	3.78	9.5	16.7	3.29	4.94	2.6283333333333	6.9916666666667
ENSSSCG00000008647	CMPK2	cytidine/uridine monophosphate kinase 2 [Source:VGNC Symbol;Acc:VGNC:86801]	3.5986487678206	1.8474553004702	2.2762277680836E-10	2.341384787945E-8	yes	up	9.29	6.63	2.86	4.3	4.55	3.68	1.74	1.03	1.74	3.78	1.57	1.42	5.2183333333333	1.88
ENSSSCG00000008648	RSAD2	radical S-adenosyl methionine domain containing 2 [Source:NCBI gene (formerly Entrezgene);Acc:396752]	14.481097103453	3.8560990015731	7.0764873933266E-10	6.3991664571082E-8	yes	up	9.35	3.84	2.28	8.61	2.02	3.1	0.38	0.17	0.26	1.99	0.15	0.12	4.8666666666667	0.51166666666667
ENSSSCG00000008664	LRATD1	LRAT domain containing 1 [Source:VGNC Symbol;Acc:VGNC:89799]	3.4974009300289	1.8062831911198	0.0091755032441048	0.049953831422916	yes	up	0.14	0.05	0.28	0.09	0.15	0.16	0.04	0	0.14	0.03	0.05	0.07	0.145	0.055
ENSSSCG00000008677		transforming acidic coiled-coil containing protein 3 [Source:VGNC Symbol;Acc:VGNC:93699]	0.2196750979667	-2.18656	0.00084674844619387	0.0080787164796862	yes	down	0.57	2.55	0.56	0.17	3.5	2.75	4.52	7.36	12.03	11.61	13.75	12.35	1.6833333333333	10.27
ENSSSCG00000008689	ZFYVE28	zinc finger FYVE-type containing 28 [Source:VGNC Symbol;Acc:VGNC:95162]	3.7568946147215	1.9095406472677	1.2140077415675E-13	2.4366023671607E-11	yes	up	13.99	10.17	15.86	8.39	4.4	7.55	2.25	1.67	3.82	5.31	4.22	3.51	10.06	3.4633333333333
ENSSSCG00000008691	TNIP2	TNFAIP3 interacting protein 2 [Source:VGNC Symbol;Acc:VGNC:94276]	1.5663427737202	0.64739996220298	0.0016838797147759	0.013760323905552	yes	up	3.69	3.67	5.31	2.63	4.56	4.44	2.8	2.39	4.05	5.13	3.93	3.82	4.05	3.6866666666667
ENSSSCG00000008698	RGS12	regulator of G protein signaling 12 [Source:VGNC Symbol;Acc:VGNC:92260]	0.58856317568272	-0.764731	0.00021036874199862	0.0027027703011814	yes	down	2.93	3.35	2.59	1.41	1.88	2.42	3.06	3.61	6.65	7.82	4.98	5.74	2.43	5.31
ENSSSCG00000008703	ADRA2C	adrenoceptor alpha 2C [Source:VGNC Symbol;Acc:VGNC:85158]	3.3648204928867	1.7505295417063	3.0456576723402E-13	5.6320712327387E-11	yes	up	26.47	13.85	27.14	11.41	11.23	14.67	4.83	4.84	8.34	5.89	7.49	6.53	17.461666666667	6.32
ENSSSCG00000008722	SH3TC1	SH3 domain and tetratricopeptide repeats 1 [Source:VGNC Symbol;Acc:VGNC:109657]	0.49870422153134	-1.00374	0.00013060248050263	0.0018450262867916	yes	down	0.79	0.64	0.61	0.26	0.47	0.5	0.86	0.78	1.45	2.76	1.33	1.33	0.545	1.4183333333333
ENSSSCG00000008727	MSX1	msh homeobox 1 [Source:NCBI gene (formerly Entrezgene);Acc:100302364]	1.8756617872134	0.90739970957027	0.0002513882326192	0.0031201715930972	yes	up	3.35	2.18	4.02	1.67	2.64	2.19	1.33	1.4	2.7	2.35	1.92	1.16	2.675	1.81
ENSSSCG00000008738	CC2D2A	coiled-coil and C2 domain containing 2A [Source:VGNC Symbol;Acc:VGNC:86237]	0.56588628740406	-0.821416	0.0049850425020345	0.031470590524927	yes	down	0.75	0.66	0.78	0.6	0.39	0.52	0.54	0.75	2.3	3.71	0.95	0.98	0.61666666666667	1.5383333333333
ENSSSCG00000008747	NCAPG	non-SMC condensin I complex subunit G [Source:VGNC Symbol;Acc:VGNC:90599]	0.15013014595385	-2.73571	5.1570448000252E-8	2.47447939705E-6	yes	down	0	0.31	0.07	0.02	0.29	0.11	0.95	0.49	1.7	2.15	1.08	1.08	0.13333333333333	1.2416666666667
ENSSSCG00000008753	ADGRA3	adhesion G protein-coupled receptor A3 [Source:VGNC Symbol;Acc:VGNC:85119]	1.5011062907234	0.58602613529994	0.00057961683647262	0.0059695456161867	yes	up	11.27	14.41	13.21	8.28	6.52	10.05	6.82	5.53	10.32	17.16	7.48	7.55	10.623333333333	9.1433333333333
ENSSSCG00000008765	PCDH7	protocadherin 7 [Source:NCBI gene (formerly Entrezgene);Acc:100520035]	0.58757824430864	-0.767147	0.0020432211105003	0.015990172627967	yes	down	0.37	0.49	0.63	0.37	0.43	0.52	0.67	0.54	1.11	2.02	1.12	1.31	0.46833333333333	1.1283333333333
ENSSSCG00000008772	RELL1	RELT like 1 [Source:VGNC Symbol;Acc:VGNC:92206]	0.57565839870487	-0.796715	0.001838280187439	0.014715182551007	yes	down	4.4	3.89	6.91	7.85	1.97	3.71	8.45	10.04	12.49	15.45	7.73	7.53	4.7883333333333	10.281666666667
ENSSSCG00000008785	FAM114A1	family with sequence similarity 114 member A1 [Source:VGNC Symbol;Acc:VGNC:87890]	0.27499394416606	-1.86253	1.1310462754811E-7	4.6770752768512E-6	yes	down	0.58	0.56	0.66	0.74	0.5	0.82	1.88	1.04	4.7	10.16	1.67	1.46	0.64333333333333	3.485
ENSSSCG00000008788	RFC1	replication factor C subunit 1 [Source:VGNC Symbol;Acc:VGNC:92231]	0.59851344185107	-0.740544	0.00013328572187437	0.001873284722979	yes	down	1.32	1.07	1.03	1.44	0.74	1	1.64	1.51	4.07	4.33	1.72	1.36	1.1	2.4383333333333
ENSSSCG00000008789	WDR19	WD repeat domain 19 [Source:VGNC Symbol;Acc:VGNC:94909]	0.60760793949575	-0.718787	0.0030200327406858	0.021619703717359	yes	down	1.77	1.25	1.62	0.76	0.7	1.24	1.23	2.04	3.12	5.39	1.96	1.9	1.2233333333333	2.6066666666667
ENSSSCG00000008799	LIMCH1	LIM and calponin homology domains 1 [Source:VGNC Symbol;Acc:VGNC:89724]	0.61655681182108	-0.697694	0.0010488104049548	0.0095804220793942	yes	down	11.85	9.52	16.03	12.23	4.76	12.87	20.04	16.31	35.92	35.16	17.01	17.19	11.21	23.605
ENSSSCG00000008816	NFXL1	nuclear transcription factor, X-box binding like 1 [Source:VGNC Symbol;Acc:VGNC:90728]	0.45693276133429	-1.12995	0.0012224844950179	0.010745542169744	yes	down	0.18	0.32	0.22	0.38	0.08	0.08	0.35	0.36	0.65	1.45	0.41	0.38	0.21	0.6
ENSSSCG00000008838	LNX1	ligand of numb-protein X 1 [Source:VGNC Symbol;Acc:VGNC:89773]	3.2195206666371	1.6868459109045	4.4807276971948E-6	0.00011022991994085	yes	up	1.48	0.94	1.87	1.4	0.44	0.69	0.43	0.46	0.44	1.25	0.2	0.27	1.1366666666667	0.50833333333333
ENSSSCG00000008854	CPE	carboxypeptidase E [Source:NCBI gene (formerly Entrezgene);Acc:100037304]	0.6635720904834	-0.591675	0.0075705981966597	0.043243902938757	yes	down	3.35	5.97	2.64	1.92	1.51	2.57	3.23	2.67	10.31	11.58	5.39	6.48	2.9933333333333	6.61
ENSSSCG00000008857	MSMO1	methylsterol monooxygenase 1 [Source:VGNC Symbol;Acc:VGNC:98941]	0.34552918952868	-1.53312	3.6232352369051E-9	2.5374981076163E-7	yes	down	0.98	2.38	2.97	3.2	1.88	2.49	7.81	5.86	12.62	11.4	5.58	8.91	2.3166666666667	8.6966666666667
ENSSSCG00000008867	CTSO	cathepsin O [Source:VGNC Symbol;Acc:VGNC:87078]	0.36078675171279	-1.47078	3.4755344914904E-5	0.00060021350116421	yes	down	0.25	0.42	0.29	0.18	0.28	0.54	0.79	0.64	1.44	3.21	0.67	0.88	0.32666666666667	1.2716666666667
ENSSSCG00000008873	GASK1B	golgi associated kinase 1B [Source:VGNC Symbol;Acc:VGNC:88362]	0.56727686131626	-0.817875	6.7430787526819E-5	0.0010430224634552	yes	down	4.64	3.23	4.51	3.01	3.05	2.51	5.87	3.84	8.96	12.62	4.34	5.66	3.4916666666667	6.8816666666667
ENSSSCG00000008899		ADP ribosylation factor like GTPase 9 [Source:VGNC Symbol;Acc:VGNC:85525]	0.28537202186437	-1.80908	0.00030794802300046	0.0036692458099648	yes	down	0.1	0.73	0.52	0.23	0	0.48	1	1.39	1.58	2.71	0.95	1.19	0.34333333333333	1.47
ENSSSCG00000008901	PAICS	phosphoribosylaminoimidazole carboxylase and phosphoribosylaminoimidazolesuccinocarboxamide synthase [Source:VGNC Symbol;Acc:VGNC:91156]	0.53857205303664	-0.892789	0.00022041994978671	0.0027991292697451	yes	down	0.6	1.22	1.04	1.07	0.41	0.96	1.77	1.55	3.01	3.49	1.44	1.38	0.88333333333333	2.1066666666667
ENSSSCG00000009004	SFRP2	secreted frizzled related protein 2 [Source:NCBI gene (formerly Entrezgene);Acc:100516027]	0.21040525263046	-2.24876	6.7919538930591E-8	3.0625199225197E-6	yes	down	1.75	3.51	3.58	1.48	2.66	5.86	9.66	5.5	31	70.36	10.81	10.33	3.14	22.943333333333
ENSSSCG00000009009	MND1	meiotic nuclear divisions 1 [Source:VGNC Symbol;Acc:VGNC:90287]	0.19742936585678	-2.34059	0.0013783140801438	0.011753519756998	yes	down	0	0.17	0.35	0.3	0.33	0.34	1.9	2.72	1.51	1.01	0.9	0.96	0.24833333333333	1.5
ENSSSCG00000009018	SH3D19	SH3 domain containing 19 [Source:VGNC Symbol;Acc:VGNC:92821]	0.529137	-0.918286	0.0035634725983402	0.024549029729378	yes	down	2.73	2.81	2.49	1.82	1.5	2.82	3.57	2.02	8.09	17.72	3.25	3.44	2.3616666666667	6.3483333333333
ENSSSCG00000009060	MAML3	mastermind like transcriptional coactivator 3 [Source:VGNC Symbol;Acc:VGNC:98938]	0.51795282886006	-0.949107	0.0021107889253583	0.016363336850469	yes	down	0.38	0.36	0.49	0.29	0.07	0.23	0.49	0.49	0.7	1.22	0.93	0.55	0.30333333333333	0.73
ENSSSCG00000009101	PRDM5	PR/SET domain 5 [Source:VGNC Symbol;Acc:VGNC:98953]	0.15561423096981	-2.68395	6.2627865153015E-5	0.00097792163632668	yes	down	0.02	0.06	0.06	0.01	0.03	0.03	0.2	0.14	0.28	0.88	0.14	0.11	0.035	0.29166666666667
ENSSSCG00000009111	SYNPO2	synaptopodin 2 [Source:VGNC Symbol;Acc:VGNC:93672]	1.82212	0.86561740418247	1.3577153102606E-6	3.9271139852844E-5	yes	up	190.25	226.68	159.46	151.16	97.58	136.69	116.44	78.13	135.28	152.03	93.5	78.88	160.30333333333	109.04333333333
ENSSSCG00000009114	PRSS12	serine protease 12 [Source:VGNC Symbol;Acc:VGNC:91877]	0.28862250588551	-1.79274	0.0010511174620537	0.0095947261178476	yes	down	0.19	0.3	0.18	0.35	0.01	0.48	0.84	0.2	2.06	3.91	0.43	0.5	0.25166666666667	1.3233333333333
ENSSSCG00000009120	ZGRF1	zinc finger GRF-type containing 1 [Source:VGNC Symbol;Acc:VGNC:109658]	0.085379853797895	-3.54996	2.6777540613857E-5	0.00048074171506307	yes	down	0	0.04	0.01	0	0.01	0	0.08	0.11	0.26	0.41	0.06	0.06	0.01	0.16333333333333
ENSSSCG00000009122	ARSJ	arylsulfatase family member J [Source:VGNC Symbol;Acc:VGNC:85549]	0.25942009078436	-1.94664	0.00032381175334484	0.0038120842893773	yes	down	0.1	0.06	0.34	0.08	0.12	0.28	0.25	0.23	0.92	2.83	0.32	0.43	0.16333333333333	0.83
ENSSSCG00000009132	ENPEP	glutamyl aminopeptidase [Source:NCBI gene (formerly Entrezgene);Acc:397080]	0.40341078965438	-1.30968	1.0881020802643E-6	3.2678802987209E-5	yes	down	1.61	1.25	1.36	0.99	0.35	1.13	3.14	2.36	4.84	5.04	1.42	2.63	1.115	3.2383333333333
ENSSSCG00000009140	CASP6	caspase 6 [Source:VGNC Symbol;Acc:VGNC:86202]	0.58955310229295	-0.762306	0.0059161349896438	0.036022104942493	yes	down	1.13	1.9	3.25	3.28	1.72	1.87	3.47	4.89	4.01	6.95	4.49	5.44	2.1916666666667	4.875
ENSSSCG00000009157		tet methylcytosine dioxygenase 2 [Source:VGNC Symbol;Acc:VGNC:93889]	0.60221978373935	-0.731638	0.00064536404283289	0.0064751101594513	yes	down	1.78	1.55	1.85	2.8	0.99	1.23	3.03	2.63	4.39	5.56	3.16	2.77	1.7	3.59
ENSSSCG00000009166	MANBA	mannosidase beta [Source:VGNC Symbol;Acc:VGNC:89970]	0.30802701079334	-1.69887	3.5127414748053E-5	0.00060536857793032	yes	down	0.59	0.54	0.77	0.15	0.29	0.54	1.39	0.81	1.9	6.87	1.46	0.83	0.48	2.21
ENSSSCG00000009180	TRMT10A	tRNA methyltransferase 10A [Source:VGNC Symbol;Acc:VGNC:94442]	0.63109651493692	-0.664067	0.0017475304032972	0.014167909052939	yes	down	2.11	2.35	3.42	1.99	1.96	1.67	3.39	3.93	6.76	7.14	3.24	3.11	2.25	4.595
ENSSSCG00000009186	METAP1	methionyl aminopeptidase 1 [Source:VGNC Symbol;Acc:VGNC:90151]	1.6564604329245	0.72810374286635	1.3153130553122E-6	3.8246329088921E-5	yes	up	13.59	19.41	14.5	12.9	12.67	12.55	9.59	6.34	11.56	14.36	7.43	7.84	14.27	9.52
ENSSSCG00000009192	PDLIM5	PDZ and LIM domain 5 [Source:VGNC Symbol;Acc:VGNC:91284]	1.5828817600723	0.66255349140153	0.0023609427183399	0.017872449625817	yes	up	288.09	321.76	330.9	446.4	174.81	282.8	257.43	215.23	297.22	280.01	149.21	220.62	307.46	236.62
ENSSSCG00000009202	MMRN1	multimerin 1 [Source:VGNC Symbol;Acc:VGNC:90281]	0.38632292899735	-1.37212	0.0075506084267858	0.043208593006968	yes	down	0.18	0.58	0.1	0.22	0.21	0.49	0.82	0.23	1.52	3.66	0.35	0.43	0.29666666666667	1.1683333333333
ENSSSCG00000009217	PKD2	polycystin 2, transient receptor potential cation channel [Source:VGNC Symbol;Acc:VGNC:91472]	0.57196521768494	-0.806001	0.0020026364950397	0.015754967225317	yes	down	4.65	3.39	5.24	5	2.38	5.54	5.36	4.74	17.37	26.99	5.79	7.39	4.3666666666667	11.273333333333
ENSSSCG00000009236	HELQ	helicase, POLQ like [Source:VGNC Symbol;Acc:VGNC:88839]	0.52062132754309	-0.941694	0.0013150695225217	0.011355411438438	yes	down	0.42	0.36	0.67	0.5	0.23	0.22	0.75	0.58	1.53	1.26	0.92	0.7	0.4	0.95666666666667
ENSSSCG00000009238	COQ2	coenzyme Q2, polyprenyltransferase [Source:VGNC Symbol;Acc:VGNC:86906]	1.5186247329618	0.60276540981259	0.00028446787340323	0.0034349026122307	yes	up	24.94	24.13	34.13	29.16	18.67	21.55	20.17	15.1	25.71	23.42	21.21	18.45	25.43	20.676666666667
ENSSSCG00000009239		-	4.6464250142818	2.2161211252944	3.1853174177566E-23	5.2423954061438E-20	yes	up	4.14	2.83	5.73	4.83	2.88	5.98	2.11	1.01	1.77	2.66	1.42	1.24	4.3983333333333	1.7016666666667
ENSSSCG00000009240		placenta associated 8 [Source:VGNC Symbol;Acc:VGNC:91506]	3.9592155561912	1.9852146158354	4.1403706970332E-18	2.8392592054905E-15	yes	up	5.94	7.04	5.17	4.69	6.63	4.66	1.11	0.84	1.4	1.47	0.55	1.19	5.6883333333333	1.0933333333333
ENSSSCG00000009259	PAQR3	progestin and adipoQ receptor family member 3 [Source:VGNC Symbol;Acc:VGNC:91174]	2.5698775120546	1.3616995979551	1.3717718878202E-8	7.9216216595593E-7	yes	up	5.67	5.68	6.13	6.75	1.95	2.92	1.81	1.54	3.61	3.46	2.19	1.98	4.85	2.4316666666667
ENSSSCG00000009276	XPO4	exportin 4 [Source:VGNC Symbol;Acc:VGNC:95004]	1.9930727227041	0.99499435180794	3.2526773991352E-6	8.3581107860007E-5	yes	up	35.59	29.7	26.2	26.99	21.92	20.26	9.89	18.29	17.98	28.8	8.7	17.69	26.776666666667	16.891666666667
ENSSSCG00000009293		spermatogenesis associated 13	0.65600174384277	-0.608228	0.0060780595202265	0.036739289135649	yes	down	1.49	1.18	2.38	1.19	0.99	1.08	1.46	2.28	3.95	4.15	1.82	2.79	1.385	2.7416666666667
ENSSSCG00000009320	FLT1	fms related receptor tyrosine kinase 1 [Source:VGNC Symbol;Acc:VGNC:88162]	2.21759	1.1489898804111	2.3508963795605E-11	2.9762348165235E-9	yes	up	25.77	19.36	24.45	19.49	15.14	21.06	7.21	7.45	21.28	16.74	11.81	10.72	20.878333333333	12.535
ENSSSCG00000009334	HSPH1	heat shock protein family H (Hsp110) member 1 [Source:NCBI gene (formerly Entrezgene);Acc:100048931]	3.7658026651805	1.91296	1.3849914793439E-9	1.1454366717106E-7	yes	up	4.4	10.47	3.82	7.93	8.45	9.55	3.01	1.68	4.47	3.73	1.75	1.3	7.4366666666667	2.6566666666667
ENSSSCG00000009348		StAR related lipid transfer domain containing 13 [Source:VGNC Symbol;Acc:VGNC:93531]	0.63409996000449	-0.657218	5.084258797488E-5	0.00082116517457368	yes	down	2.56	2.34	1.9	1.77	1.4	1.92	2.68	2.78	5.9	7.52	3.49	3.14	1.9816666666667	4.2516666666667
ENSSSCG00000009357	SMAD9	SMAD family member 9 [Source:NCBI gene (formerly Entrezgene);Acc:100153584]	0.51107057164177	-0.968406	0.0035748051001249	0.024596213351946	yes	down	0.35	0.67	0.52	0.25	0.21	0.39	0.54	0.43	2.03	2.18	0.57	0.72	0.39833333333333	1.0783333333333
ENSSSCG00000009361	POSTN	periostin [Source:VGNC Symbol;Acc:VGNC:91670]	0.079696946867042	-3.64933	2.5057516428598E-5	0.00045619093515693	yes	down	1.07	4.25	0.55	1.56	0.76	6.96	11.85	5.87	42.4	246.62	11.19	10.38	2.525	54.718333333333
ENSSSCG00000009364	FREM2	FRAS1 related extracellular matrix 2 [Source:VGNC Symbol;Acc:VGNC:88234]	0.61887070752167	-0.69229	0.0020150782008988	0.015815048655408	yes	down	4.12	5.28	6.04	2.97	2.69	2.95	5.95	5.26	7.6	10.16	11.11	6.9	4.0083333333333	7.83
ENSSSCG00000009370	FOXO1	forkhead box O1 [Source:NCBI gene (formerly Entrezgene);Acc:397077]	1.7491731624314	0.8066731184276	0.00066916687441878	0.0066746354055662	yes	up	13.18	13.02	6.71	16.65	10.45	10.66	7.3	8.06	13.47	12.26	5.59	6.06	11.778333333333	8.79
ENSSSCG00000009378	CKAP2	cytoskeleton associated protein 2 [Source:VGNC Symbol;Acc:VGNC:86714]	0.13418851653452	-2.89767	3.4723163327368E-15	1.1205369059644E-12	yes	down	0.09	0.18	0.03	0.08	0.14	0.29	0.69	0.83	2.11	2.16	1.29	0.87	0.135	1.325
ENSSSCG00000009389	TRIM13	tripartite motif containing 13 [Source:VGNC Symbol;Acc:VGNC:94394]	1.5932306203454	0.67195511227895	0.0044765061925991	0.02899423019197	yes	up	4.92	4.58	5.01	7.27	2.76	3.74	4.29	3.35	3.97	5.87	2.48	3.55	4.7133333333333	3.9183333333333
ENSSSCG00000009410	RUBCNL	rubicon like autophagy enhancer [Source:VGNC Symbol;Acc:VGNC:92510]	1.6925101871137	0.75916451731822	0.0023619259895584	0.017872449625817	yes	up	3.78	2.79	3.41	3.66	1.75	1.74	1.5	1.4	3.23	4.32	1.04	1.81	2.855	2.2166666666667
ENSSSCG00000009434	RGCC	regulator of cell cycle [Source:VGNC Symbol;Acc:VGNC:92251]	3.5615674976162	1.8325123320126	1.9984069743514E-19	1.8272101102153E-16	yes	up	22.87	20.31	29.85	36.34	26.38	31.29	8.04	9.26	11.76	13.18	7.66	9.88	27.84	9.9633333333333
ENSSSCG00000009442	CNMD	chondromodulin [Source:VGNC Symbol;Acc:VGNC:86824]	0.32595564053625	-1.61725	0.0030606855251463	0.02187483962939	yes	down	0.04	0.08	0.21	1.36	0.2	0.11	0.74	0.26	0.82	0.39	0.36	0.78	0.33333333333333	0.55833333333333
ENSSSCG00000009448	DIAPH3	diaphanous related formin 3 [Source:VGNC Symbol;Acc:VGNC:87301]	0.17981502441696	-2.47541	4.2537140410944E-7	1.4395845873639E-5	yes	down	0	0.07	0.04	0.04	0.11	0.02	0.22	0.16	0.55	0.79	0.35	0.25	0.046666666666667	0.38666666666667
ENSSSCG00000009486	SLITRK6	SLIT and NTRK like family member 6 [Source:VGNC Symbol;Acc:VGNC:93211]	0.19654065857237	-2.3471	0.0051746885449385	0.03228393634291	yes	down	0.06	0	0.08	0.03	0	0	0.08	0.08	0.35	0.66	0.04	0.06	0.028333333333333	0.21166666666667
ENSSSCG00000009488	SLITRK5	SLIT and NTRK like family member 5 [Source:VGNC Symbol;Acc:VGNC:93210]	0.33292398510507	-1.58674	1.3010805188166E-5	0.00026600227551159	yes	down	0.16	0.09	0.26	0.1	0.08	0.14	0.2	0.35	0.73	1.09	0.59	0.38	0.13833333333333	0.55666666666667
ENSSSCG00000009489	GPC6	glypican 6 [Source:HGNC Symbol;Acc:HGNC:4454]	0.41390291589009	-1.27264	0.00053230237829385	0.0055764688363846	yes	down	0.47	0.66	0.4	0.31	0.46	0.69	1.01	0.61	3.07	4.62	0.72	0.72	0.49833333333333	1.7916666666667
ENSSSCG00000009501	DZIP1	DAZ interacting zinc finger protein 1 [Source:VGNC Symbol;Acc:VGNC:87510]	0.45995132344129	-1.12045	0.00089176337248696	0.0083770785299032	yes	down	2.14	1.26	5.21	1.92	1	1.14	2.78	2.01	11.18	12.96	3.79	4.45	2.1116666666667	6.195
ENSSSCG00000009502	UGGT2	UDP-glucose glycoprotein glucosyltransferase 2 [Source:VGNC Symbol;Acc:VGNC:94687]	0.31078820019204	-1.686	0.0011295884068472	0.010092706840332	yes	down	0.05	0.12	0.29	0.24	0.11	0.2	0.28	0.27	1.02	2.91	0.2	0.36	0.16833333333333	0.84
ENSSSCG00000009516	UBAC2	UBA domain containing 2 [Source:HGNC Symbol;Acc:HGNC:20486]	1.9089334488409	0.9327668069321	6.2843342195102E-8	2.8650297114875E-6	yes	up	53.86	66.17	41.3	31.36	36.37	37.41	22.15	23.75	32.44	45.43	24.48	30.14	44.411666666667	29.731666666667
ENSSSCG00000009534		basic, immunoglobulin-like variable motif containing [Source:VGNC Symbol;Acc:VGNC:109180]	1.6319091488401	0.70656074225658	0.0051412706017831	0.032124157769228	yes	up	14.74	11.88	8.18	14.18	4.24	9.85	6.19	6.08	14.93	10.36	4.92	6.79	10.511666666667	8.2116666666667
ENSSSCG00000009535	EFNB2	ephrin B2 [Source:NCBI gene (formerly Entrezgene);Acc:100135673]	1.5565156038419	0.63832003968695	0.00077741533290951	0.0075484964891002	yes	up	8.63	6.98	6.22	4.62	3.83	4.75	4.7	3.22	7.31	5.94	3.48	3.55	5.8383333333333	4.7
ENSSSCG00000009556	CUL4A	cullin 4A [Source:VGNC Symbol;Acc:VGNC:87088]	1.5333726406909	0.61670834379831	0.00012360131271061	0.0017536469005096	yes	up	74.07	72.92	84.31	52.21	44.4	50.36	43.95	39.57	61.11	56.96	50.98	48.27	63.045	50.14
ENSSSCG00000009592	NFIL3	nuclear factor, interleukin 3 regulated [Source:VGNC Symbol;Acc:VGNC:90717]	5.4094155104839	2.4354727186952	9.7472012478611E-15	2.7658523816775E-12	yes	up	19.06	24.02	16.66	20.34	50.71	19.19	5.36	5.07	8.39	8.62	5.43	4.67	24.996666666667	6.2566666666667
ENSSSCG00000009593	ROR2	receptor tyrosine kinase like orphan receptor 2 [Source:VGNC Symbol;Acc:VGNC:92407]	0.5713049957517	-0.807667	0.0069221489607739	0.040618281891104	yes	down	0.83	1.09	0.85	0.55	0.89	1.18	1.05	0.8	3.04	5.15	1.56	1.77	0.89833333333333	2.2283333333333
ENSSSCG00000009622	POLR3D	RNA polymerase III subunit D [Source:VGNC Symbol;Acc:VGNC:91656]	1.7063261500786	0.77089343219473	2.9423388755973E-5	0.00052182126308815	yes	up	11.21	11.83	10.17	8.17	10.61	9.09	4.78	7.38	9.15	9.14	8.44	5.95	10.18	7.4733333333333
ENSSSCG00000009626	SORBS3	sorbin and SH3 domain containing 3 [Source:VGNC Symbol;Acc:VGNC:93338]	1.5844557930037	0.66398740847111	0.00016325859124032	0.0022205866897795	yes	up	17.73	13.99	13.66	11.34	9.51	12.03	6.94	6.44	16.01	15.25	6.09	12.12	13.043333333333	10.475
ENSSSCG00000009642	STC1	stanniocalcin 1 [Source:NCBI gene (formerly Entrezgene);Acc:100125345]	3.7334067964336	1.90049	9.6182610634233E-11	1.091705797116E-8	yes	up	3.11	3.3	2.6	7.34	4.52	3.79	0.99	1.09	2.19	2.44	1.09	1.21	4.11	1.5016666666667
ENSSSCG00000009653	CDCA2	cell division cycle associated 2 [Source:VGNC Symbol;Acc:VGNC:86465]	0.31520609205131	-1.66563	0.0022989012502542	0.017508244690738	yes	down	0	0.28	0.1	0.02	0.08	0.06	0.21	0.23	0.39	0.72	0.32	0.35	0.09	0.37
ENSSSCG00000009655	EBF2	EBF transcription factor 2 [Source:VGNC Symbol;Acc:VGNC:87526]	0.52239643208371	-0.936783	0.0030758003486394	0.021961614810372	yes	down	1.39	1.09	1.8	1.15	0.63	0.87	1.52	0.97	4.19	8.24	1.55	2.31	1.155	3.13
ENSSSCG00000009666	EPHX2	epoxide hydrolase 2 [Source:NCBI gene (formerly Entrezgene);Acc:414425]	1.5887768761006	0.66791653038468	4.7796384770352E-5	0.00077577209127264	yes	up	13.08	15.44	20.38	14.07	13.84	12.39	10.03	7.04	17.71	15.79	10.74	11.28	14.866666666667	12.098333333333
ENSSSCG00000009668	CLU	clusterin [Source:VGNC Symbol;Acc:VGNC:86790]	1.9035801885789	0.92871534490854	0.00039789596212451	0.0044791872398394	yes	up	38.73	39.62	42.12	22.61	58.74	37.58	17.53	15.78	38.54	39.41	19.41	36.98	39.9	27.941666666667
ENSSSCG00000009670		establishment of sister chromatid cohesion N-acetyltransferase 2 [Source:VGNC Symbol;Acc:VGNC:87787]	0.048207009311855	-4.37461	2.9833865455357E-5	0.00052626554947938	yes	down	0	0	0	0	0.07	0	0.2	0.21	0.52	0.54	0.09	0.13	0.011666666666667	0.28166666666667
ENSSSCG00000009671	PBK	PDZ binding kinase [Source:VGNC Symbol;Acc:VGNC:91200]	0.16396125262016	-2.60857	1.2292091715784E-14	3.3717207576395E-12	yes	down	0.3	0.95	0.36	0.2	0.76	0.63	3.79	3.08	4.99	7.2	3.42	3.02	0.53333333333333	4.25
ENSSSCG00000009699	HPGD	15-hydroxyprostaglandin dehydrogenase [Source:VGNC Symbol;Acc:VGNC:88961]	0.56849501018671	-0.81478	0.0063376782736213	0.038012211744628	yes	down	1.12	1.06	1.4	1.31	0.55	0.83	1.25	2.34	3.47	5.36	0.88	1.26	1.045	2.4266666666667
ENSSSCG00000009704	HMGB2	high mobility group box 2 [Source:VGNC Symbol;Acc:VGNC:88902]	0.34629694865441	-1.52992	8.3758677972789E-16	3.0633340490581E-13	yes	down	1.48	1.71	2.14	2.64	1.15	1.53	4.39	5.36	8.48	8.98	5.53	6.29	1.775	6.505
ENSSSCG00000009705	GALNT7	polypeptide N-acetylgalactosaminyltransferase 7 [Source:VGNC Symbol;Acc:VGNC:103946]	0.54301726385176	-0.88093	0.0056302052729251	0.034549559426474	yes	down	0.41	0.57	0.54	0.73	0.35	0.55	0.74	0.86	2.44	2.89	0.68	0.58	0.525	1.365
ENSSSCG00000009716	SH3RF1	SH3 domain containing ring finger 1 [Source:VGNC Symbol;Acc:VGNC:98316]	0.53315706251435	-0.907367	2.0090665530177E-5	0.00037788819805217	yes	down	3.17	3.08	3.06	1.46	2.2	1.95	3.52	3.61	6.97	8.67	7.19	5.47	2.4866666666667	5.905
ENSSSCG00000009720	DDX60	DExD/H-box helicase 60 [Source:VGNC Symbol;Acc:VGNC:87234]	3.6945760024167	1.8854088070482	1.5834445308325E-5	0.00031098245928926	yes	up	1.07	0.38	0.29	0.89	0.46	0.35	0.08	0.16	0.15	0.53	0.26	0.07	0.57333333333333	0.20833333333333
ENSSSCG00000009747	STX2	syntaxin 2 [Source:VGNC Symbol;Acc:VGNC:93590]	0.56331726616266	-0.82798	0.0026120261760347	0.019312096498284	yes	down	1.02	0.54	0.94	1.28	0.54	0.47	1.74	1.32	2.05	3.51	1.28	1.38	0.79833333333333	1.88
ENSSSCG00000009751	FZD10	frizzled class receptor 10 [Source:VGNC Symbol;Acc:VGNC:88279]	0.57498100967481	-0.798414	0.00013983932127309	0.0019570370318984	yes	down	7.71	4.67	5.74	4.88	3.44	4.41	9.59	6.79	10.36	15.73	10.21	13.6	5.1416666666667	11.046666666667
ENSSSCG00000009753	TMEM132C	transmembrane protein 132C [Source:VGNC Symbol;Acc:VGNC:94081]	0.12406593199681	-3.01082	9.8781363286787E-5	0.0014502619776752	yes	down	0.04	0	0.02	0.05	0.11	0.04	0.09	0.09	0.52	2.54	0.14	0.27	0.043333333333333	0.60833333333333
ENSSSCG00000009759	SCARB1	scavenger receptor class B member 1 [Source:NCBI gene (formerly Entrezgene);Acc:397018]	0.54734189472965	-0.869486	1.9813680427721E-6	5.4530694394553E-5	yes	down	17.27	17.58	11.12	8.35	9.79	11.65	19.13	20.6	35.37	42.66	29.15	27.44	12.626666666667	29.058333333333
ENSSSCG00000009765	DNAH10	dynein axonemal heavy chain 10 [Source:VGNC Symbol;Acc:VGNC:87367]	0.40112904165925	-1.31786	0.00062663035319138	0.0063348171700392	yes	down	0.09	0.06	0.1	0.07	0.02	0.04	0.05	0.2	0.33	0.37	0.16	0.16	0.063333333333333	0.21166666666667
ENSSSCG00000009779	MPHOSPH9	M-phase phosphoprotein 9 [Source:VGNC Symbol;Acc:VGNC:90323]	0.38424328643973	-1.37991	6.3458381581607E-6	0.00014586564861314	yes	down	0.24	0.24	0.33	0.6	0.16	0.17	0.66	0.59	1.44	2	0.77	0.64	0.29	1.0166666666667
ENSSSCG00000009787	CCDC62	coiled-coil domain containing 62 [Source:VGNC Symbol;Acc:VGNC:107375]	0.4311252089985	-1.21382	0.00056691831719076	0.0058644510775145	yes	down	0.72	1.17	2.35	2.45	0.43	0.6	3.44	2.65	5.06	6.74	2.12	3.16	1.2866666666667	3.8616666666667
ENSSSCG00000009793	CLIP1	CAP-Gly domain containing linker protein 1 [Source:VGNC Symbol;Acc:VGNC:86766]	1.6965604648539	0.76261284813931	0.0003592858876107	0.0041292787278609	yes	up	8.33	8.13	9.24	10.55	3.8	5.71	5.9	3.85	7.32	7.93	3.76	4.86	7.6266666666667	5.6033333333333
ENSSSCG00000009794	MLXIP	MLX interacting protein [Source:VGNC Symbol;Acc:VGNC:90262]	1.9591955866511	0.97026142915556	6.8014273297046E-7	2.1699920211461E-5	yes	up	20.98	26.72	14.59	9.8	9.51	13.79	5.83	7.13	16.78	12.81	8.33	8.8	15.898333333333	9.9466666666667
ENSSSCG00000009807	RHOF	ras homolog family member F, filopodia associated [Source:VGNC Symbol;Acc:VGNC:92288]	1.9440377246689	0.95905621517035	2.0810366701251E-5	0.0003878788393762	yes	up	6.42	3.8	8.18	4.05	3.3	2.52	1.54	2.54	4.62	4.08	2.65	2.25	4.7116666666667	2.9466666666667
ENSSSCG00000009844	HSPB8	heat shock protein family B (small) member 8 [Source:VGNC Symbol;Acc:VGNC:96685]	2.2959098091986	1.1990659693752	0.00010437634212965	0.0015188557371969	yes	up	292.07	528.78	318.54	247.29	716.16	569.06	229.87	267.5	339.1	248.45	192.93	216	445.31666666667	248.975
ENSSSCG00000009845	SRRM4	serine/arginine repetitive matrix 4 [Source:VGNC Symbol;Acc:VGNC:93470]	2.6871876726583	1.4260970824075	0.0054884457130936	0.033907222051837	yes	up	0.52	0.2	0.5	0.11	0.05	0.16	0.1	0.12	0.16	0.13	0.08	0.1	0.25666666666667	0.115
ENSSSCG00000009851		phosphatidylethanolamine binding protein 1 [Source:VGNC Symbol;Acc:VGNC:111125]	1.6402463096075	0.71391247518922	0.00047589681502833	0.0051349052189561	yes	up	417.34	413.49	381.74	415.17	440.06	356.47	279.54	300.79	303.48	308.95	283.41	332.14	404.045	301.385
ENSSSCG00000009853	WSB2	WD repeat and SOCS box containing 2 [Source:VGNC Symbol;Acc:VGNC:94982]	1.6294796285234	0.70441131586171	2.8161617589221E-5	0.00050276677304544	yes	up	77.08	134.41	80.18	80.16	73.8	78.58	65.41	54.09	84.33	94.24	58.88	57.36	87.368333333333	69.051666666667
ENSSSCG00000009854	RFC5	replication factor C subunit 5 [Source:VGNC Symbol;Acc:VGNC:92235]	0.5627891881445	-0.829333	5.087018420674E-6	0.00012186630155379	yes	down	1.83	2.01	2.06	1.42	1.24	1.89	2.97	2.66	5.53	7.13	3.45	2.75	1.7416666666667	4.0816666666667
ENSSSCG00000009856	NOS1	nitric oxide synthase 1 [Source:VGNC Symbol;Acc:VGNC:90823]	11.560552467527	3.5311384393624	3.0453539370714E-28	1.253010877408E-24	yes	up	9.43	8.05	2.88	3.12	6.29	7.94	0.59	0.5	0.98	0.56	0.9	0.5	6.285	0.67166666666667
ENSSSCG00000009859	TESC	tescalcin [Source:VGNC Symbol;Acc:VGNC:104070]	1.8259381856474	0.86863792590841	0.0088158251450592	0.048476729113727	yes	up	4.15	3.02	2.56	1.87	4.15	2.75	1.37	1.66	2.81	1.71	1.87	2.85	3.0833333333333	2.045
ENSSSCG00000009865	TBX3	T-box transcription factor 3 [Source:VGNC Symbol;Acc:VGNC:93802]	2.9305694811525	1.55118	8.2660494206075E-9	5.0573472626155E-7	yes	up	8.73	4.14	6.03	4.94	2.43	4.08	1.93	1.16	3.87	2.94	2.22	1.07	5.0583333333333	2.1983333333333
ENSSSCG00000009877	IQCD	IQ motif containing D [Source:VGNC Symbol;Acc:VGNC:89187]	0.42861023071306	-1.22226	0.0015939897439854	0.013136646573116	yes	down	0.29	0.54	0.51	0.45	0.52	0.41	1.12	1.53	2.45	3.57	1.25	0.93	0.45333333333333	1.8083333333333
ENSSSCG00000009881	OAS2	2'-5'-oligoadenylate synthetase 2 [Source:VGNC Symbol;Acc:VGNC:91007]	3.3449672185384	1.74199	4.1487417704541E-10	3.9468203501811E-8	yes	up	43.04	36.59	15.74	25.16	23.81	27.52	8.06	5.53	10.47	24.09	11.46	6.99	28.643333333333	11.1
ENSSSCG00000009898	GCN1	GCN1 activator of EIF2AK4 [Source:VGNC Symbol;Acc:VGNC:88390]	1.5601351287285	0.64167099133342	0.00028408867252353	0.0034328424173218	yes	up	23.2	23.57	21.29	11.45	14.43	15.71	9.43	11.16	18.71	19.1	16.53	13.73	18.275	14.776666666667
ENSSSCG00000009910	RNF10	ring finger protein 10 [Source:VGNC Symbol;Acc:VGNC:92345]	1.5684060745418	0.64929913463252	3.4602853921164E-6	8.8020675399461E-5	yes	up	135.79	160.83	141.32	98.65	96.29	107.9	70.7	83.05	121.23	131.57	96.73	97.97	123.46333333333	100.20833333333
ENSSSCG00000009916	ACADS	acyl-CoA dehydrogenase short chain [Source:VGNC Symbol;Acc:VGNC:97862]	1.8879569125624	0.9168258395187	6.0369562212947E-5	0.00094918112677216	yes	up	203.98	129.67	168.23	122.84	144.82	88.18	77.15	98.32	98.23	89.24	86	98.9	142.95333333333	91.306666666667
ENSSSCG00000009924	ANKRD13A	ankyrin repeat domain 13A [Source:VGNC Symbol;Acc:VGNC:85324]	0.62433260953641	-0.679613	0.00015327750986753	0.0021109968681169	yes	down	5.79	5.57	5.49	4.52	3.44	6.06	7.24	7.77	13.39	22.22	6.89	7.41	5.145	10.82
ENSSSCG00000009929	TRPV4	transient receptor potential cation channel subfamily V member 4 [Source:VGNC Symbol;Acc:VGNC:94476]	0.49083434451895	-1.02669	0.00015624129836282	0.0021446366042162	yes	down	0.69	0.38	0.43	0.38	0.13	0.25	0.93	0.67	1.02	1.87	0.91	1.07	0.37666666666667	1.0783333333333
ENSSSCG00000009932	MMAB	metabolism of cobalamin associated B [Source:VGNC Symbol;Acc:VGNC:96743]	0.56936034704321	-0.812586	4.141516535521E-5	0.00069623165619616	yes	down	1.7	1.18	1.21	1.14	1.01	1.46	1.93	2.73	3.78	3.23	2.31	2.87	1.2833333333333	2.8083333333333
ENSSSCG00000009938	UNG	uracil DNA glycosylase [Source:VGNC Symbol;Acc:VGNC:94714]	0.64769039052827	-0.626624	0.00011710427594724	0.0016783840053891	yes	down	4.68	5.44	4.62	3.5	2.52	3.45	6.02	4.76	9.44	11.83	7.92	6.23	4.035	7.7
ENSSSCG00000009956	GRK3	G protein-coupled receptor kinase 3 [Source:VGNC Symbol;Acc:VGNC:88695]	1.61197	0.68882228146088	0.0066229233988683	0.039336006242719	yes	up	5.58	9.57	13.18	6.29	4.22	4.91	4.61	1.91	7.18	8.75	4.23	3.07	7.2916666666667	4.9583333333333
ENSSSCG00000009967	PITPNB	phosphatidylinositol transfer protein beta [Source:VGNC Symbol;Acc:VGNC:104026]	0.65176026410673	-0.617587	0.004839030806881	0.030782383771569	yes	down	3.51	4.1	4.92	5.46	1.91	2.76	6.17	5.26	10.18	12.55	5.48	5.06	3.7766666666667	7.45
ENSSSCG00000009971	ZNRF3	zinc and ring finger 3 [Source:VGNC Symbol;Acc:VGNC:95318]	0.47077246211488	-1.0869	9.9543697932271E-6	0.0002133190339283	yes	down	1.28	0.96	1.32	1.06	0.42	0.57	1.26	1.49	3.37	3.72	3.05	2.11	0.935	2.5
ENSSSCG00000009975	EMID1	EMI domain containing 1 [Source:VGNC Symbol;Acc:VGNC:87679]	0.41454427412207	-1.2704	5.1734841719683E-5	0.00083265554794573	yes	down	1.42	0.57	0.95	1.16	1.16	1.27	1.8	1.27	4.5	7.57	3.23	3.82	1.0883333333333	3.6983333333333
ENSSSCG00000009999	TBC1D10A	TBC1 domain family member 10A [Source:VGNC Symbol;Acc:VGNC:93759]	1.5334974844466	0.61682580000603	0.0025247057125578	0.018818662417245	yes	up	5.19	5.46	5.83	2.59	4.2	4.21	2.32	2.54	5.08	6.58	2.92	3.92	4.58	3.8933333333333
ENSSSCG00000010012	SLC35E4	solute carrier family 35 member E4 [Source:VGNC Symbol;Acc:VGNC:93080]	2.0921373421785	1.0649775630456	2.0237935298764E-5	0.0003793575616709	yes	up	5.05	6.3	3.94	2.98	6.43	5.54	2.22	1.92	4.4	4.03	3.42	2.86	5.04	3.1416666666667
ENSSSCG00000010036	SLC5A1	solute carrier family 5 member 1 [Source:VGNC Symbol;Acc:VGNC:93140]	0.28713098975933	-1.80022	0.0032996958713228	0.023197947308941	yes	down	0.09	0.02	0.02	0.02	0.07	0.06	0.16	0.09	0.19	0.45	0.12	0.25	0.046666666666667	0.21
ENSSSCG00000010055	GGT5	gamma-glutamyltransferase 5 [Source:VGNC Symbol;Acc:VGNC:88439]	0.54704257632145	-0.870275	0.0068347735612776	0.04024568990036	yes	down	5.11	2.13	3.83	1.32	1.48	2.45	3.41	3.3	8.39	17.19	3.54	5.06	2.72	6.815
ENSSSCG00000010071	MMP11	matrix metallopeptidase 11 [Source:VGNC Symbol;Acc:VGNC:90267]	0.41444618382285	-1.27074	1.7013123278042E-5	0.00032825554854633	yes	down	38.36	20.67	28.07	16.38	16.73	12.56	18.28	44.91	67.64	90.57	45.94	78.97	22.128333333333	57.718333333333
ENSSSCG00000010087	YDJC	YdjC chitooligosaccharide deacetylase homolog [Source:NCBI gene (formerly Entrezgene);Acc:100155573]	0.26938639360861	-1.89225	0.0030849659185893	0.022007962326893	yes	down	0.91	0.27	0	0	1.02	0.82	0.35	2.39	0.85	2.44	0.8	1.14	0.50333333333333	1.3283333333333
ENSSSCG00000010104		-	1.7763131887428	0.82888597133398	0.0045316500409278	0.029282252207927	yes	up	63.3	46.74	87.82	71.38	76.85	71.07	46.71	61.81	39.24	32.8	47.19	51.64	69.526666666667	46.565
ENSSSCG00000010118	HIRA	histone cell cycle regulator [Source:VGNC Symbol;Acc:VGNC:88891]	1.6284749101107	0.70352149232346	0.0011685703264766	0.010384627663689	yes	up	16.49	18.43	10.3	6.76	12.97	12.98	6.52	7.43	16.57	14.78	8.75	8.77	12.988333333333	10.47
ENSSSCG00000010122	CDC45	cell division cycle 45 [Source:VGNC Symbol;Acc:VGNC:86462]	0.43189312452323	-1.21125	4.1754245638914E-7	1.4303501670042E-5	yes	down	1.82	1.99	2.03	1.63	1.74	1.71	2.69	4.91	6.35	5.68	7.25	5.12	1.82	5.3333333333333
ENSSSCG00000010132	COMT	catechol-O-methyltransferase [Source:VGNC Symbol;Acc:VGNC:107378]	1.60646	0.68388759946468	8.0287684924992E-5	0.0012078379510928	yes	up	79.14	81.22	63	46.68	68.78	67.85	34.65	47.24	67.68	67.27	49.4	52.13	67.778333333333	53.061666666667
ENSSSCG00000010160	TARBP1	TAR (HIV-1) RNA binding protein 1 [Source:VGNC Symbol;Acc:VGNC:111149]	0.65502647081838	-0.610375	0.0003637282679028	0.0041686906916047	yes	down	3.1	3.17	2.89	2.45	1.44	2.54	4.43	2.81	6.57	7.89	4.64	3.95	2.5983333333333	5.0483333333333
ENSSSCG00000010175	GNPAT	glyceronephosphate O-acyltransferase [Source:NCBI gene (formerly Entrezgene);Acc:100156253]	1.5911360310522	0.6700571813227	0.00037996856186869	0.0043187310712949	yes	up	34.7	52.44	44.21	41.02	28.7	24.43	27.8	24.33	33	32.64	29.02	25.88	37.583333333333	28.778333333333
ENSSSCG00000010184	AGT	angiotensinogen [Source:VGNC Symbol;Acc:VGNC:85190]	2.0194286148457	1.0139471488495	3.6901707561558E-10	3.6150494229055E-8	yes	up	50.54	29.31	42.23	33.11	32.16	43.2	15.21	16.77	37.87	32.16	18.21	28.15	38.425	24.728333333333
ENSSSCG00000010187	TAF5L	TATA-box binding protein associated factor 5 like [Source:VGNC Symbol;Acc:VGNC:93718]	1.5761805302645	0.65643278555649	0.00038876200699548	0.0043927530194815	yes	up	13.69	12.52	8.62	7.79	11.5	9.93	6.64	6.66	11.95	10.68	7.66	8.55	10.675	8.69
ENSSSCG00000010204	BICC1	BicC family RNA binding protein 1 [Source:VGNC Symbol;Acc:VGNC:85817]	0.37518156518809	-1.41434	1.092212383371E-5	0.00022957383659667	yes	down	0.54	0.48	0.9	0.88	0.17	0.4	1.67	0.99	2.23	4.37	1.09	1.64	0.56166666666667	1.9983333333333
ENSSSCG00000010214	CDK1	cyclin dependent kinase 1 [Source:VGNC Symbol;Acc:VGNC:103917]	0.183286	-2.44783	4.6837089175307E-11	5.6266044791767E-9	yes	down	0.34	0.75	0.85	0.17	1.2	0.93	5.47	3.91	7.81	7.16	2.61	2.42	0.70666666666667	4.8966666666667
ENSSSCG00000010240	DNA2	DNA replication helicase/nuclease 2 [Source:VGNC Symbol;Acc:VGNC:87361]	0.21881342290252	-2.19223	1.1253006377892E-6	3.3734422398423E-5	yes	down	0.09	0.07	0.11	0.07	0.03	0.04	0.31	0.19	0.75	0.76	0.25	0.25	0.068333333333333	0.41833333333333
ENSSSCG00000010241	TET1	tet methylcytosine dioxygenase 1 [Source:NCBI gene (formerly Entrezgene);Acc:100625859]	0.51048009711028	-0.970073	0.0059249525095151	0.036062451331952	yes	down	0.17	0.11	0.18	0.3	0.03	0.09	0.25	0.3	0.34	0.71	0.28	0.32	0.14666666666667	0.36666666666667
ENSSSCG00000010245	STOX1	storkhead box 1 [Source:VGNC Symbol;Acc:VGNC:93569]	0.20455556603546	-2.28944	0.0039168427453875	0.026353069430647	yes	down	0.05	0.02	0.03	0	0	0.01	0.08	0.11	0.05	0.22	0.1	0.08	0.018333333333333	0.10666666666667
ENSSSCG00000010246	DDX50	DExD-box helicase 50 [Source:VGNC Symbol;Acc:VGNC:87227]	0.50084878251125	-0.997553	2.4990233568854E-5	0.00045546983840111	yes	down	1.59	1.58	1.27	1.66	0.6	0.79	2.57	2.31	4.69	5.11	2.11	2.49	1.2483333333333	3.2133333333333
ENSSSCG00000010267	LRRC20	leucine rich repeat containing 20 [Source:VGNC Symbol;Acc:VGNC:89830]	3.04119	1.6046352172452	7.8555788792262E-17	4.3095705731435E-14	yes	up	42.47	40.6	36.59	24.61	21.56	30.39	11.02	10.48	13.11	14.49	15.85	12.11	32.703333333333	12.843333333333
ENSSSCG00000010271	PRF1	perforin 1 [Source:VGNC Symbol;Acc:VGNC:91792]	6.7190357283631	2.7482542017945	0.0015184538174109	0.012653525532632	yes	up	0.03	0.12	0.04	0.04	0.17	0.26	0	0	0	0.06	0.04	0.04	0.11	0.023333333333333
ENSSSCG00000010272	ADAMTS14	ADAM metallopeptidase with thrombospondin type 1 motif 14 [Source:VGNC Symbol;Acc:VGNC:85076]	0.44871853233091	-1.15612	0.00048347490953605	0.0051972763299441	yes	down	0.43	0.23	0.28	0.11	0.2	0.44	0.47	0.35	1.11	1.24	1	0.72	0.28166666666667	0.815
ENSSSCG00000010276	UNC5B	unc-5 netrin receptor B [Source:VGNC Symbol;Acc:VGNC:94708]	1.7688747211378	0.82283187414853	0.0023940935490974	0.018049469368321	yes	up	5.82	5.27	4.63	1.37	3.19	2.78	1.72	1.68	3.8	3.36	3.16	2.38	3.8433333333333	2.6833333333333
ENSSSCG00000010281	PSAP	prosaposin [Source:VGNC Symbol;Acc:VGNC:109480]	1.6251219508655	0.70054798356105	4.5709181540819E-6	0.00011178034320933	yes	up	303.92	326.48	277.53	175.15	256.08	262.3	142.53	146.16	260.01	310.11	203.51	193.62	266.91	209.32333333333
ENSSSCG00000010283	SPOCK2	SPARC (osteonectin), cwcv and kazal like domains proteoglycan 2 [Source:VGNC Symbol;Acc:VGNC:107362]	2.2363035390416	1.1611160220581	0.00044907993526757	0.0049043513833036	yes	up	22.29	22.37	14.85	12.28	20	25.84	7	6.06	10.5	39.53	5.77	6.72	19.605	12.596666666667
ENSSSCG00000010295	ECD	ecdysoneless cell cycle regulator [Source:VGNC Symbol;Acc:VGNC:87530]	1.5647629724921	0.64594413683295	0.00067791072701842	0.0067536651000419	yes	up	12.43	17.94	11.84	9.95	9.65	11.58	9.21	9.58	10.12	10.64	8.14	8.73	12.231666666667	9.4033333333333
ENSSSCG00000010299	ANXA7	annexin A7 [Source:VGNC Symbol;Acc:VGNC:85372]	1.6488366888993	0.72144851230914	1.0402279397572E-6	3.1528676671315E-5	yes	up	39.01	56.6	47.9	33.46	30.88	36.86	28.07	23.38	39.94	47.54	25.32	24.44	40.785	31.448333333333
ENSSSCG00000010303	SYNPO2L	synaptopodin 2 like [Source:VGNC Symbol;Acc:VGNC:93673]	1.6267525528713	0.70199481776199	0.0015107679999449	0.012608630701365	yes	up	206.36	367.62	213.1	135.03	258.76	297.2	169.25	173.76	226.16	278.61	166.07	152.95	246.345	194.46666666667
ENSSSCG00000010304	MYOZ1	myozenin 1 [Source:VGNC Symbol;Acc:VGNC:90542]	2.4904916695441	1.31643	4.6376692649058E-9	3.1319476633311E-7	yes	up	3908.84	3271.05	4065.04	3092.71	3082.33	3458.77	1677.7	1489.31	1758.16	1339.5	2231.79	1455.72	3479.79	1658.6966666667
ENSSSCG00000010311	CAMK2G	calcium/calmodulin dependent protein kinase II gamma [Source:VGNC Symbol;Acc:VGNC:86157]	1.6038113279216	0.68150443338777	6.4970218915333E-5	0.0010087712115241	yes	up	46.18	45.35	42.64	28.36	22.62	25.08	19.54	16.21	31.05	39.62	36.86	36.74	35.038333333333	30.003333333333
ENSSSCG00000010312	PLAU	plasminogen activator, urokinase [Source:NCBI gene (formerly Entrezgene);Acc:396985]	1.5620744444814	0.64346321028199	0.0085239305673277	0.047378199688308	yes	up	13.49	23.53	12.32	11.65	17.3	17.31	7.71	9.82	16.26	31.02	8.43	11.66	15.933333333333	14.15
ENSSSCG00000010313	VCL	vinculin [Source:VGNC Symbol;Acc:VGNC:94812]	1.5504708093141	0.63270636461272	0.00051878397750079	0.0054731709626334	yes	up	48.55	76.26	46.5	30.8	37.78	46	32.19	26.13	58.4	56.3	31.27	30.82	47.648333333333	39.185
ENSSSCG00000010341	TSPAN14	tetraspanin 14 [Source:VGNC Symbol;Acc:VGNC:94503]	1.7296537515995	0.79048326280656	4.664711620263E-5	0.00076238156749045	yes	up	16.52	24.67	12.52	10.49	14.17	18.33	7.79	8.27	15.58	16.9	10.01	10.92	16.116666666667	11.578333333333
ENSSSCG00000010348	CDHR1	cadherin related family member 1 [Source:VGNC Symbol;Acc:VGNC:86489]	13.451154848599	3.7496581355371	1.6112579600364E-12	2.6255528224038E-10	yes	up	0.82	0.49	0.46	0.97	1.96	0.38	0.02	0.14	0.15	0.16	0.06	0.03	0.84666666666667	0.093333333333333
ENSSSCG00000010352	GRID1	glutamate ionotropic receptor delta type subunit 1 [Source:VGNC Symbol;Acc:VGNC:88674]	0.27745441331598	-1.84968	0.0019388742570063	0.015363501454892	yes	down	0.05	0.17	0	0.1	0.02	0.04	0.18	0.22	0.39	0.73	0.15	0.2	0.063333333333333	0.31166666666667
ENSSSCG00000010359		LIM domain binding 3 [Source:VGNC Symbol;Acc:VGNC:107405]	1.5484314011373	0.63080746991528	0.00064457301588515	0.0064751101594513	yes	up	2613.17	2815.46	1875.12	1444.43	2341.2	1928.01	1234.86	1582.37	1775.73	1859.49	1549.84	1766.07	2169.57	1628.06
ENSSSCG00000010376	GDF10	growth differentiation factor 10 [Source:VGNC Symbol;Acc:VGNC:88397]	0.27861692397258	-1.84365	0.0087154356831664	0.048133771970991	yes	down	0.11	0.03	0.03	0.08	0.21	0.29	0.47	0	1.02	1.96	0.41	0.41	0.125	0.71166666666667
ENSSSCG00000010385	VSTM4	V-set and transmembrane domain containing 4 [Source:VGNC Symbol;Acc:VGNC:94874]	0.64909629637918	-0.623496	0.0013232059089464	0.011407712336008	yes	down	4.28	4.4	3.81	2.69	3.26	4.36	4.21	4.77	9.97	14.75	5.95	6.1	3.8	7.625
ENSSSCG00000010437	PAPSS2	3'-phosphoadenosine 5'-phosphosulfate synthase 2 [Source:VGNC Symbol;Acc:VGNC:91173]	0.40992761972025	-1.28656	0.0018288531220045	0.014673171966336	yes	down	0.22	0.51	0.35	0.17	0.45	0.64	0.66	0.62	1.78	3.97	0.88	0.5	0.39	1.4016666666667
ENSSSCG00000010446	STAMBPL1	STAM binding protein like 1 [Source:VGNC Symbol;Acc:VGNC:93527]	1.8886864526081	0.91738321479474	0.0076755121622495	0.043695461489554	yes	up	4.95	3.32	3.92	3.66	2.79	1.59	2.13	1.52	1.79	1.64	4.08	1.4	3.3716666666667	2.0933333333333
ENSSSCG00000010448	FAS	Fas cell surface death receptor [Source:VGNC Symbol;Acc:VGNC:88015]	2.0506707966081	1.0360959080922	4.2164978608673E-7	1.4359078644015E-5	yes	up	3.2	3.43	3.14	4.26	4.37	5.58	1.98	1.98	3.57	3.3	2.03	2.29	3.9966666666667	2.525
ENSSSCG00000010451	IFIT2	interferon induced protein with tetratricopeptide repeats 2 [Source:VGNC Symbol;Acc:VGNC:89034]	2.1281995296555	1.0896334172629	0.0015660235667199	0.01296459550356	yes	up	2.46	1.66	1.65	3.47	1.11	1.23	1.28	0.32	1.23	2.61	0.86	0.96	1.93	1.21
ENSSSCG00000010452	IFIT1	interferon-induced protein with tetratricopeptide repeats 1 [Source:NCBI gene (formerly Entrezgene);Acc:100153038]	3.4609778753546	1.7911797189613	4.2604972583089E-6	0.00010608058075227	yes	up	6.87	3.64	1.96	6.92	1.91	2.71	1.14	0.68	1.27	3.72	0.73	1.59	4.0016666666667	1.5216666666667
ENSSSCG00000010456	PANK1	pantothenate kinase 1 [Source:VGNC Symbol;Acc:VGNC:107164]	1.8826036638865	0.91272930779621	8.6217083237261E-8	3.7048583705453E-6	yes	up	6.4	8.52	5.97	6.64	5.67	7.71	4.25	4.01	5.97	6.2	3.33	3.87	6.8183333333333	4.605
ENSSSCG00000010457	KIF20B	kinesin family member 20B [Source:VGNC Symbol;Acc:VGNC:89463]	0.31818733570737	-1.65205	0.00063517154789686	0.0064015023486139	yes	down	0.04	0.23	0.01	0.07	0.04	0.12	0.24	0.34	0.42	0.69	0.18	0.25	0.085	0.35333333333333
ENSSSCG00000010461	ANKRD1	ankyrin repeat domain 1 [Source:VGNC Symbol;Acc:VGNC:85321]	6.3910776210887	2.67606	0.0037560158383876	0.025522918525261	yes	up	10.68	97.49	10.63	20.69	572.47	88.39	36.64	30.01	44.39	42.79	16.14	15.1	133.39166666667	30.845
ENSSSCG00000010468	CPEB3	cytoplasmic polyadenylation element binding protein 3 [Source:VGNC Symbol;Acc:VGNC:86938]	1.9567492611654	0.96845890013999	0.0053097497643772	0.03300145831651	yes	up	1.13	0.56	1.46	2.75	0.54	1.05	0.61	0.47	0.96	1.37	0.77	0.84	1.2483333333333	0.83666666666667
ENSSSCG00000010471	KIF11	kinesin family member 11 [Source:VGNC Symbol;Acc:VGNC:89452]	0.18847347515617	-2.40757	1.3056397655044E-7	5.3204808706673E-6	yes	down	0	0.36	0.06	0.12	0.22	0.2	0.67	0.68	1.85	2.45	0.69	0.97	0.16	1.2183333333333
ENSSSCG00000010477	CEP55	centrosomal protein 55 [Source:VGNC Symbol;Acc:VGNC:86572]	0.34426653951068	-1.5384	0.0045404442022993	0.0293160575447	yes	down	0.03	0.2	0.09	0	0.17	0.15	0.41	0.25	0.49	0.61	0.26	0.33	0.10666666666667	0.39166666666667
ENSSSCG00000010483	PLCE1	phospholipase C epsilon 1 [Source:VGNC Symbol;Acc:VGNC:91519]	0.52447802001023	-0.931046	1.295477144363E-5	0.00026558144678816	yes	down	1.55	1.51	0.9	1.04	0.49	1.12	1.87	2.34	3.11	4.4	1.86	2.06	1.1016666666667	2.6066666666667
ENSSSCG00000010486	HELLS	helicase, lymphoid specific [Source:VGNC Symbol;Acc:VGNC:88838]	0.32216180903655	-1.63414	2.5250435458285E-5	0.00045868837392104	yes	down	0.03	0.13	0.15	0.17	0.11	0.16	0.42	0.37	0.62	1	0.33	0.44	0.125	0.53
ENSSSCG00000010493	PDLIM1	PDZ and LIM domain 1 [Source:NCBI gene (formerly Entrezgene);Acc:100155592]	2.2769490467174	1.1871020073856	8.0291312184953E-6	0.00017881385871989	yes	up	145.77	210.97	83.96	102.89	181.65	186.64	64.21	90.55	103.04	115.06	63.6	85.52	151.98	86.996666666667
ENSSSCG00000010494	SORBS1	sorbin and SH3 domain containing 1 [Source:VGNC Symbol;Acc:VGNC:93337]	3.1399626147844	1.6507473821149	5.5269857416291E-9	3.6093874003522E-7	yes	up	56.1	77.64	41.38	42.7	29.03	80.68	15.14	13.76	38.69	35.6	9.23	26.9	54.588333333333	23.22
ENSSSCG00000010495	ALDH18A1	aldehyde dehydrogenase 18 family member A1 [Source:VGNC Symbol;Acc:VGNC:85237]	0.50859105347683	-0.975422	0.00051538925809694	0.0054513344535729	yes	down	1.69	2.19	1.56	1.27	1.55	2.34	2.34	1.82	6.82	11.7	3.99	2.81	1.7666666666667	4.9133333333333
ENSSSCG00000010496	TCTN3	tectonic family member 3 [Source:VGNC Symbol;Acc:VGNC:93841]	0.57108844495194	-0.808214	0.0030163601240075	0.021602808929902	yes	down	0.91	1.39	0.64	0.27	0.88	1.48	1.5	1.46	2.56	3.91	1.67	1.19	0.92833333333333	2.0483333333333
ENSSSCG00000010514	RRP12	ribosomal RNA processing 12 homolog [Source:VGNC Symbol;Acc:VGNC:92465]	1.8892887881014	0.91784324239212	1.497821198737E-5	0.00029843996717692	yes	up	15.15	17.9	15.17	9.57	15.74	13.03	6.27	7.23	12.44	9.56	11.52	10.07	14.426666666667	9.515
ENSSSCG00000010522	ANKRD2	ankyrin repeat domain 2 [Source:VGNC Symbol;Acc:VGNC:107364]	2.7987427298214	1.4847788754533	0.00025468181571053	0.0031539152166772	yes	up	312.43	319.6	164.41	209.62	620.77	523.13	96.75	295.4	215.55	225.49	59.58	114.34	358.32666666667	167.85166666667
ENSSSCG00000010554	SCD	stearoyl-CoA desaturase [Source:VGNC Symbol;Acc:VGNC:111140]	0.2709318208037	-1.884	1.7481129302853E-16	8.4618948843045E-14	yes	down	1.45	0.59	0.9	0.95	0.74	0.5	3.2	2.77	5.34	4.86	4.24	3.07	0.855	3.9133333333333
ENSSSCG00000010555	HIF1AN	hypoxia inducible factor 1 subunit alpha inhibitor [Source:VGNC Symbol;Acc:VGNC:98033]	1.9815697207069	0.98664372882424	4.2732402355265E-16	1.8662603747341E-13	yes	up	69.91	85.7	79.95	60.36	44.94	62.92	26.27	25.78	46.7	41.99	39.58	31.96	67.296666666667	35.38
ENSSSCG00000010566	FBXW4	F-box and WD repeat domain containing 4 [Source:VGNC Symbol;Acc:VGNC:88055]	1.7243266594354	0.78603310697086	8.4500629467176E-6	0.00018692356986166	yes	up	27.31	20.87	26.88	17.14	21.26	17.27	10.29	12.28	18.19	21.2	15.23	18.2	21.788333333333	15.898333333333
ENSSSCG00000010575	PPRC1	PPARG related coactivator 1 [Source:VGNC Symbol;Acc:VGNC:91763]	1.64497	0.7180590246402	0.0052230903921316	0.03253657141321	yes	up	6.92	7.75	3.82	3.17	6.55	6.74	3.12	2.45	8.02	6.77	4.33	3.09	5.825	4.63
ENSSSCG00000010580	NFKB2	nuclear factor kappa B subunit 2 [Source:VGNC Symbol;Acc:VGNC:90720]	1.5361728125504	0.61934052190898	0.00043784760417828	0.0048233573424138	yes	up	15.04	14.49	14.3	8.07	12.22	13.16	6.69	7.5	12.96	15.43	10.25	11.77	12.88	10.766666666667
ENSSSCG00000010589	SFXN2	sideroflexin 2 [Source:VGNC Symbol;Acc:VGNC:92784]	0.3597306825807	-1.47501	2.2165688449614E-5	0.00040805693568652	yes	down	0.36	0.35	0.36	0.33	0.16	0.6	0.5	0.79	2.02	2.74	1.14	0.87	0.36	1.3433333333333
ENSSSCG00000010627	PDCD4	programmed cell death 4 [Source:VGNC Symbol;Acc:VGNC:91244]	0.57018210761522	-0.810505	0.0044597492678764	0.028897068287681	yes	down	3.69	3.56	4.41	9.68	3.9	3.3	12.2	11.05	12.24	17.39	7.87	6.71	4.7566666666667	11.243333333333
ENSSSCG00000010640	NRAP	nebulin related anchoring protein [Source:VGNC Symbol;Acc:VGNC:90888]	2.3466659843875	1.2306125086865	1.1808721686318E-9	1.0069841529192E-7	yes	up	383.16	367.49	289.59	179.75	350.49	345.64	134.19	136.73	211.23	231.29	173.32	159.07	319.35333333333	174.305
ENSSSCG00000010654	ATRNL1	attractin like 1 [Source:VGNC Symbol;Acc:VGNC:85685]	0.47390224586403	-1.07734	0.0047687897994019	0.030467679549129	yes	down	0.28	0.25	0.14	0.26	0.16	0.22	0.51	0.25	1.07	1.63	0.27	0.23	0.21833333333333	0.66
ENSSSCG00000010686	BAG3	BAG cochaperone 3 [Source:VGNC Symbol;Acc:VGNC:85745]	2.3342009459742	1.2229287646792	8.8459718150781E-6	0.00019515684200074	yes	up	167.93	249.47	139.2	92.56	270.39	189.92	61.87	94.94	137.54	117.17	86.59	111.73	184.91166666667	101.64
ENSSSCG00000010706	SAMD4B	sterile alpha motif domain containing 4B [Source:VGNC Symbol;Acc:VGNC:98610]	1.7174856974667	0.78029808490671	7.0097421939957E-5	0.0010741744602307	yes	up	18.66	17.68	15.53	8.4	11.27	14.41	5.56	6.76	15.64	14.65	11.04	10.43	14.325	10.68
ENSSSCG00000010732	FAM53B	family with sequence similarity 53 member B [Source:VGNC Symbol;Acc:VGNC:87974]	1.9044847254112	0.92940071706281	1.2872629833729E-5	0.00026482217725438	yes	up	60.46	53.36	76.14	32.46	39.47	50.6	30.44	24.96	41.81	30.22	41.35	37.44	52.081666666667	34.37
ENSSSCG00000010746	ADAM12	ADAM metallopeptidase domain 12 [Source:VGNC Symbol;Acc:VGNC:85063]	0.36322391754593	-1.46107	0.0013649579811832	0.011693332456617	yes	down	0.57	1.61	0.63	0.39	0.9	1.64	1.26	1.01	4.48	14.19	2.12	1.77	0.95666666666667	4.1383333333333
ENSSSCG00000010770		kinase non-catalytic C-lobe domain containing 1 [Source:VGNC Symbol;Acc:VGNC:89556]	0.093439930777458	-3.41982	0.00414082480606	0.027457572384422	yes	down	0	0	0	0	0.02	0	0.03	0.06	0.11	0.02	0.07	0.04	0.0033333333333333	0.055
ENSSSCG00000010814	ESRRG	estrogen related receptor gamma [Source:VGNC Symbol;Acc:VGNC:96289]	2.6550069589813	1.4087156424512	0.00011649809974768	0.0016770509291268	yes	up	3.27	0.98	2.31	3.83	1.84	2.43	0.9	0.52	3.53	1.15	0.62	1.02	2.4433333333333	1.29
ENSSSCG00000010816	TGFB2	transforming growth factor beta 2 [Source:VGNC Symbol;Acc:VGNC:95541]	0.5666002879501	-0.819597	0.0017899239876702	0.014426331532358	yes	down	1.86	2.1	2.05	2.4	1.51	1.7	3.39	2.68	6.32	8.66	1.66	3.5	1.9366666666667	4.3683333333333
ENSSSCG00000010829	MTARC1	mitochondrial amidoxime reducing component 1 [Source:HGNC Symbol;Acc:HGNC:26189]	2.2217559621524	1.1517003596939	2.0223583458716E-6	5.5473289427257E-5	yes	up	12.31	12.05	21.5	20.39	11.36	8.23	5.3	8.18	9.03	11.04	5.57	8.93	14.306666666667	8.0083333333333
ENSSSCG00000010831	DUSP10	dual specificity phosphatase 10 [Source:VGNC Symbol;Acc:VGNC:96246]	0.52219651959442	-0.937335	3.0857700589719E-7	1.1016399919861E-5	yes	down	5.76	12.26	12.18	8.17	6.01	8.12	20.91	15.63	24.36	28.64	17.75	17.01	8.75	20.716666666667
ENSSSCG00000010855	PYCR2	pyrroline-5-carboxylate reductase 2 [Source:HGNC Symbol;Acc:HGNC:30262]	0.63497709148235	-0.655224	0.0038489577316921	0.025929654665652	yes	down	1.08	1.6	2.31	1.12	1.52	1.45	2.21	2.39	3.06	3.54	3.44	2.95	1.5133333333333	2.9316666666667
ENSSSCG00000010865	EXO1	exonuclease 1 [Source:VGNC Symbol;Acc:VGNC:96291]	0.058951907849195	-4.08432	7.3863111760977E-8	3.2678470251671E-6	yes	down	0	0	0.02	0.02	0.05	0	0.14	0.3	0.43	0.4	0.24	0.21	0.015	0.28666666666667
ENSSSCG00000010872	AKT3	AKT serine/threonine kinase 3 [Source:VGNC Symbol;Acc:VGNC:96306]	0.6397186080213	-0.644491	0.0011892473632919	0.010505975901803	yes	down	4.61	4.57	4.15	3.61	3.09	4.15	4.49	5.36	12.23	15.96	3.84	6.16	4.03	8.0066666666667
ENSSSCG00000010879	KIF26B	kinesin family member 26B [Source:VGNC Symbol;Acc:VGNC:96087]	0.2965000181736	-1.7539	7.0135863004465E-7	2.2283707207094E-5	yes	down	0.03	0.06	0.06	0.06	0.05	0.07	0.13	0.1	0.34	0.5	0.19	0.21	0.055	0.245
ENSSSCG00000010896	ASPM	assembly factor for spindle microtubules [Source:HGNC Symbol;Acc:HGNC:19048]	0.14271171724011	-2.80882	2.3847403473032E-8	1.2868215290464E-6	yes	down	0.01	0.21	0.01	0.04	0.1	0.15	0.38	0.59	1.17	1.62	0.56	0.7	0.086666666666667	0.83666666666667
ENSSSCG00000010912	KIF14	kinesin family member 14 [Source:VGNC Symbol;Acc:VGNC:108276]	0.1383153587289	-2.85397	3.9560457937768E-10	3.8299177455282E-8	yes	down	0	0.14	0.06	0.02	0.19	0.14	0.54	0.76	1.2	1.55	0.74	0.76	0.091666666666667	0.925
ENSSSCG00000010923	UBE2T	ubiquitin conjugating enzyme E2 T [Source:VGNC Symbol;Acc:VGNC:98392]	0.41751056478074	-1.26012	1.6303773909808E-6	4.6503901387802E-5	yes	down	2.85	3.06	2.29	1.36	3.8	2.54	5.16	7.11	10.57	11.68	7.35	7.69	2.65	8.26
ENSSSCG00000010925	PPP1R12B	protein phosphatase 1 regulatory subunit 12B [Source:VGNC Symbol;Acc:VGNC:96430]	2.1873165684334	1.1291620355015	7.8678655676038E-9	4.8497876970646E-7	yes	up	102.09	99.36	85.46	47.6	52.33	85.71	29.03	29.68	61.63	54.04	46.94	49.18	78.758333333333	45.083333333333
ENSSSCG00000010926	SYT2	synaptotagmin 2 [Source:VGNC Symbol;Acc:VGNC:95530]	0.27309127068148	-1.87254	5.6149951417253E-6	0.00013123651327976	yes	down	0.15	0.31	0.12	0.03	0.12	0.17	0.23	0.64	0.7	0.88	0.72	0.87	0.15	0.67333333333333
ENSSSCG00000010955	GOLM1	golgi membrane protein 1 [Source:VGNC Symbol;Acc:VGNC:95640]	0.64148946086031	-0.640503	1.7042982281957E-5	0.0003284466070216	yes	down	4.79	4.57	4	4.17	3.29	4.75	6.47	5.4	12.39	15.8	6.2	6.44	4.2616666666667	8.7833333333333
ENSSSCG00000010962	FRMD3	FERM domain containing 3 [Source:VGNC Symbol;Acc:VGNC:96031]	1.6737397578066	0.74307522722585	0.00127333869507	0.011070580160308	yes	up	88.92	67.37	87.44	70.9	76.3	75.06	57.3	59.2	44.41	37.52	40.83	58.94	77.665	49.7
ENSSSCG00000010987	UBAP2	ubiquitin associated protein 2 [Source:VGNC Symbol;Acc:VGNC:95607]	1.5805853336594	0.66045892649451	0.00019253798290315	0.002541130812045	yes	up	54.62	62.09	59.31	37.35	30.52	45.09	23.23	31.24	47.74	39.28	34.71	41.77	48.163333333333	36.328333333333
ENSSSCG00000010992		aquaporin 7 [Source:NCBI gene (formerly Entrezgene);Acc:100126283]	1.9245323719717	0.94450793848583	0.001835646473513	0.014701250443347	yes	up	16.11	17.51	4.96	11.67	15.76	7.6	6.72	7.88	12.95	8.03	4.86	7.05	12.268333333333	7.915
ENSSSCG00000011000	DNAJA1	DnaJ heat shock protein family (Hsp40) member A1 [Source:VGNC Symbol;Acc:VGNC:108270]	2.0845188561047	1.0597144225112	4.4129869987799E-5	0.00073250079309155	yes	up	11.63	16.47	14.92	17.57	26.67	19.25	10.56	9.73	18.27	14.38	8.02	7.26	17.751666666667	11.37
ENSSSCG00000011065	MASTL	microtubule associated serine/threonine kinase like [Source:VGNC Symbol;Acc:VGNC:95902]	0.12274013918432	-3.02632	3.9246442142986E-7	1.3569704722463E-5	yes	down	0.03	0.07	0	0.02	0.04	0.1	0.52	0.21	0.68	0.82	0.3	0.21	0.043333333333333	0.45666666666667
ENSSSCG00000011075	KIAA1217	KIAA1217 [Source:VGNC Symbol;Acc:VGNC:96079]	2.0199663417104	1.0143312538424	1.7062262198121E-12	2.753046188791E-10	yes	up	12.74	11.03	10.68	8.91	6.62	9.43	4.89	4.73	10.16	9.94	4.98	4.72	9.9016666666667	6.57
ENSSSCG00000011076	OTUD1	OTU deubiquitinase 1 [Source:VGNC Symbol;Acc:VGNC:96156]	5.2884653532675	2.4028491309516	0.00035176412565337	0.0040598415007034	yes	up	17.49	12.55	16.61	8.45	88.79	22.04	4.1	1.51	10.79	15.03	11.95	4.56	27.655	7.99
ENSSSCG00000011087	SKIDA1	SKI/DACH domain containing 1 [Source:VGNC Symbol;Acc:VGNC:96266]	0.11719290477252	-3.09304	6.7824348067145E-5	0.001047141764061	yes	down	0	0.1	0	0.03	0.03	0.03	0.17	0.23	0.63	0.85	0.19	0.23	0.031666666666667	0.38333333333333
ENSSSCG00000011106		cAMP responsive element modulator [Source:VGNC Symbol;Acc:VGNC:96010]	2.9420702262402	1.5568316836557	2.1943936933882E-7	8.2643778960603E-6	yes	up	12.11	28.46	19.03	37.48	35.91	17.23	8.95	8.81	18.51	10.91	7.12	8.73	25.036666666667	10.505
ENSSSCG00000011114	SEC61A2	SEC61 translocon subunit alpha 2 [Source:VGNC Symbol;Acc:VGNC:95457]	1.5047274511147	0.589502	0.00072249533813251	0.0071416386035945	yes	up	29.33	39.79	26.06	21.89	24.19	30.57	15.76	23.37	29.7	30.78	23.14	23.3	28.638333333333	24.341666666667
ENSSSCG00000011125	GATA3	GATA binding protein 3 [Source:VGNC Symbol;Acc:VGNC:96315]	3.0531135149923	1.61028	2.2912336631099E-10	2.3421815917679E-8	yes	up	1.74	2.69	3	1.37	1.57	1.43	0.47	0.46	0.8	1.59	0.75	0.91	1.9666666666667	0.83
ENSSSCG00000011133	PFKFB3	6-phosphofructo-2-kinase/fructose-2,6-biphosphatase 3 [Source:VGNC Symbol;Acc:VGNC:96480]	0.28450184123536	-1.81349	3.0598760630344E-6	7.9808938582281E-5	yes	down	7.02	2.31	3.48	1.84	2.44	1.31	4.81	8.96	17.52	6.58	14.85	21.52	3.0666666666667	12.373333333333
ENSSSCG00000011207	SGO1	shugoshin 1 [Source:VGNC Symbol;Acc:VGNC:92796]	0.16411274338047	-2.60724	5.1616479174562E-5	0.00083265554794573	yes	down	0.04	0.17	0	0.03	0.07	0.05	0.15	0.42	0.58	0.88	0.5	0.17	0.06	0.45
ENSSSCG00000011208	ZNF385D	zinc finger protein 385D [Source:VGNC Symbol;Acc:VGNC:95234]	0.52266976018981	-0.936028	0.00061317716134532	0.0062448451246419	yes	down	3.67	6.52	5.22	8.25	3.81	3.19	10.58	13.07	19.9	17.15	7.66	7.25	5.11	12.601666666667
ENSSSCG00000011243	GOLGA4	golgin A4 [Source:VGNC Symbol;Acc:VGNC:88551]	1.6789962780204	0.74759903212877	0.00090663854455091	0.0084925766455429	yes	up	4.27	6.42	4.31	6.26	2.48	3.59	3.63	2.35	4.42	5.49	2.29	2.54	4.555	3.4533333333333
ENSSSCG00000011263	TTC21A	tetratricopeptide repeat domain 21A [Source:VGNC Symbol;Acc:VGNC:94538]	0.53602817890521	-0.899619	0.0039053113819337	0.026287776983176	yes	down	0.45	0.38	0.41	0.18	0.3	0.13	0.4	0.48	1.02	1.31	0.52	0.73	0.30833333333333	0.74333333333333
ENSSSCG00000011264	CSRNP1	cysteine and serine rich nuclear protein 1 [Source:VGNC Symbol;Acc:VGNC:87046]	5.13343	2.3599231054219	4.0001804397666E-10	3.8472796566481E-8	yes	up	6.13	9.21	5.04	4.78	20.51	7.88	1.61	1.24	3.59	4.67	2.26	1.76	8.925	2.5216666666667
ENSSSCG00000011270	EIF1B	eukaryotic translation initiation factor 1B [Source:NCBI gene (formerly Entrezgene);Acc:414417]	1.6252038551412	0.70062069189829	0.0027655500846401	0.020148483086767	yes	up	65.19	67.56	65.18	60.09	78.83	84.22	53.47	59.03	57.14	48.21	47.15	52.04	70.178333333333	52.84
ENSSSCG00000011278	TRAK1	trafficking kinesin protein 1 [Source:VGNC Symbol;Acc:VGNC:94369]	1.8230102332232	0.86632265977474	2.1077273987418E-6	5.7337152939657E-5	yes	up	81.73	79.73	85.37	54.8	53.83	60.23	38.97	26.94	48.1	44.72	48.04	46.43	69.281666666667	42.2
ENSSSCG00000011286	KLHL40	kelch like family member 40 [Source:VGNC Symbol;Acc:VGNC:89533]	1.9582858637282	0.96959137989573	0.0013869694659998	0.011815084612538	yes	up	47.91	62.45	54.47	31.19	111.48	53.16	26.95	31.64	47.09	57.86	45.24	35.5	60.11	40.713333333333
ENSSSCG00000011294		golgi associated kinase 1A [Source:VGNC Symbol;Acc:VGNC:88361]	0.27385876834178	-1.8685	0.00031085447447638	0.0036885673690932	yes	down	0.38	0.52	0.37	0.21	0.81	1.36	0.87	0.59	3.62	11.32	2.38	2.23	0.60833333333333	3.5016666666667
ENSSSCG00000011309	KIF15	kinesin family member 15 [Source:VGNC Symbol;Acc:VGNC:89456]	0.12633485385438	-2.98468	5.1451575544007E-11	6.0920146064983E-9	yes	down	0.04	0.18	0.01	0.1	0.08	0.13	0.29	0.49	1.49	1.8	0.81	1.01	0.09	0.98166666666667
ENSSSCG00000011314	LZTFL1	leucine zipper transcription factor like 1 [Source:VGNC Symbol;Acc:VGNC:89926]	0.5943454065872	-0.750626	0.0058791008600294	0.035849663562195	yes	down	1.38	2.41	2.65	2.1	1.51	1.59	2.67	3.56	6.02	9.27	2.49	2.62	1.94	4.4383333333333
ENSSSCG00000011325	MYL3	myosin light chain 3 [Source:NCBI gene (formerly Entrezgene);Acc:100515755]	1.7648638896981	0.81955692387635	0.00036155060493973	0.0041495117546012	yes	up	3628.22	3064.09	1648.84	1804.25	2147.1	3107.24	1362.27	1342.53	1788.33	3210.69	1141.82	2088.83	2566.6233333333	1822.4116666667
ENSSSCG00000011346	PLXNB1	plexin B1 [Source:VGNC Symbol;Acc:VGNC:91582]	1.5033219767747	0.58815403423659	0.0063836297581229	0.038246006028099	yes	up	8.22	8.11	5.6	3.2	5.56	4.63	3.11	3.23	6.76	7.69	4.45	5.48	5.8866666666667	5.12
ENSSSCG00000011361	SLC26A6	solute carrier family 26 member 6 [Source:VGNC Symbol;Acc:VGNC:93031]	1.9318362390893	0.94997280273102	0.0020226034596376	0.015866543250103	yes	up	4.5	10.14	5.63	1.48	5.14	4.25	2.1	2.25	5.01	4.38	4.18	2.95	5.19	3.4783333333333
ENSSSCG00000011367	ARIH2	ariadne RBR E3 ubiquitin protein ligase 2 [Source:VGNC Symbol;Acc:VGNC:85512]	1.70235	0.76752789319595	3.7720400641773E-7	1.3180517065017E-5	yes	up	78.71	91.16	71.63	50.45	56.44	59.1	41.26	47.99	63.38	66.91	46.25	50.57	67.915	52.726666666667
ENSSSCG00000011369	WDR6	WD repeat domain 6 [Source:VGNC Symbol;Acc:VGNC:94931]	0.37166230145509	-1.42794	3.6877131218595E-8	1.8674579249096E-6	yes	down	2.13	2.65	2.17	0.8	1.1	2.07	3.07	4.15	7.53	11.63	7.08	4.59	1.82	6.3416666666667
ENSSSCG00000011387	RNF123	ring finger protein 123 [Source:VGNC Symbol;Acc:VGNC:92351]	1.8794643020702	0.91032151356373	2.1321628780719E-5	0.00039517045773995	yes	up	65.39	57.63	56.38	24.45	39.85	44.83	17.37	23.21	41.5	40.58	36.19	33.4	48.088333333333	32.041666666667
ENSSSCG00000011393	UBA7	ubiquitin like modifier activating enzyme 7 [Source:VGNC Symbol;Acc:VGNC:94631]	1.8580176323265	0.89376419275898	0.0022463312838687	0.017218824908472	yes	up	3.18	1.94	1.98	1.22	1.98	1.71	0.61	0.63	1.16	3.51	1.5	1.3	2.0016666666667	1.4516666666667
ENSSSCG00000011397	SLC38A3	solute carrier family 38 member 3 [Source:VGNC Symbol;Acc:VGNC:93095]	1.6046302178749	0.68224087099051	0.00083747843088554	0.0080146947898891	yes	up	62.74	49.43	40.4	49.91	39.75	33.35	21.48	33.47	46.27	36.71	32.89	34.74	45.93	34.26
ENSSSCG00000011412	CACNA2D2	calcium voltage-gated channel auxiliary subunit alpha2delta 2 [Source:VGNC Symbol;Acc:VGNC:86121]	0.43166045437054	-1.21203	0.00086042229220989	0.0081765298399244	yes	down	0.16	0.12	0.12	0.05	0.08	0.17	0.19	0.19	0.43	0.55	0.31	0.36	0.11666666666667	0.33833333333333
ENSSSCG00000011426	POC1A	POC1 centriolar protein A [Source:VGNC Symbol;Acc:VGNC:91615]	0.34267418801593	-1.54509	3.8632065307591E-5	0.00065412194530075	yes	down	0.67	1.67	0.73	0.55	2.6	1.2	3.02	3.93	6.41	5.65	4.65	4.05	1.2366666666667	4.6183333333333
ENSSSCG00000011441	TNNC1	troponin C1, slow skeletal and cardiac type [Source:NCBI gene (formerly Entrezgene);Acc:100156435]	2.3203835676434	1.2143633076793	2.8639187854049E-5	0.00051011228755622	yes	up	23282.5	16241.3	19032.7	24604.7	21752.1	25758.9	13261.9	15096	8855.51	10937	6466.13	12829.6	21778.7	11241
ENSSSCG00000011446	NEK4	NIMA related kinase 4 [Source:VGNC Symbol;Acc:VGNC:98151]	0.61501352868957	-0.70131	0.0029959492194546	0.021512595615108	yes	down	1.71	4	1.78	2.88	0.98	1.47	3.27	3.35	6.44	7.84	3.88	3.88	2.1366666666667	4.7766666666667
ENSSSCG00000011448	GLT8D1	glycosyltransferase 8 domain containing 1 [Source:VGNC Symbol;Acc:VGNC:88500]	0.65843036841439	-0.602897	0.002968248879138	0.02136048974764	yes	down	7.97	11.5	11.77	10.81	6.83	10.49	15.7	11.98	22.9	41.58	11.66	14.6	9.895	19.736666666667
ENSSSCG00000011455	CACNA1D	calcium voltage-gated channel subunit alpha1 D [Source:VGNC Symbol;Acc:VGNC:86117]	0.42931224576369	-1.2199	0.0011736080698785	0.010395716692174	yes	down	0.06	0.08	0.09	0.07	0.03	0.09	0.15	0.16	0.28	0.42	0.17	0.1	0.07	0.21333333333333
ENSSSCG00000011461	LRTM1	leucine rich repeats and transmembrane domains 1 [Source:VGNC Symbol;Acc:VGNC:89865]	0.40927223852013	-1.28887	0.0080382585690449	0.045259548248149	yes	down	0.36	0.19	1.83	0.72	0.14	0.25	1.72	1.07	1.29	2.25	2.37	1.23	0.58166666666667	1.655
ENSSSCG00000011463	IL17RD	interleukin 17 receptor D [Source:VGNC Symbol;Acc:VGNC:89087]	0.34372741915237	-1.54066	0.00020324764374303	0.0026380518302231	yes	down	0.54	0.21	0.4	0.16	0.08	0.47	0.56	0.45	1.67	3.74	0.79	0.54	0.31	1.2916666666667
ENSSSCG00000011482	CFAP20DC	CFAP20 domain containing [Source:HGNC Symbol;Acc:HGNC:24763]	0.40979926682536	-1.28701	0.0050623646470897	0.03180015166481	yes	down	0.15	0.07	0.53	0.15	0.15	0.22	0.21	0.5	1.09	1.25	0.82	0.44	0.21166666666667	0.71833333333333
ENSSSCG00000011500	KBTBD8	kelch repeat and BTB domain containing 8 [Source:VGNC Symbol;Acc:VGNC:89321]	1.9519677975163	0.96492925231331	0.0032249714403918	0.022813122560635	yes	up	0.7	0.57	0.71	0.98	0.29	0.59	0.6	0.22	0.6	0.44	0.22	0.35	0.64	0.405
ENSSSCG00000011519	GXYLT2	glucoside xylosyltransferase 2 [Source:VGNC Symbol;Acc:VGNC:88757]	0.3868706812792	-1.37008	4.8721245532516E-6	0.00011774985921995	yes	down	0.34	0.2	0.43	0.59	0.14	0.27	0.65	0.72	1.23	2.27	0.97	0.91	0.32833333333333	1.125
ENSSSCG00000011521	PDZRN3	PDZ domain containing ring finger 3 [Source:VGNC Symbol;Acc:VGNC:91298]	1.76703	0.82132566163523	0.0037817554508964	0.02563432092704	yes	up	27.22	14.27	24.93	19.87	7.3	8.72	12.75	7.17	10.25	17.22	12.7	11.61	17.051666666667	11.95
ENSSSCG00000011522	CNTN3	contactin 3 [Source:VGNC Symbol;Acc:VGNC:108642]	0.41350799031282	-1.27401	0.0060785687396022	0.036739289135649	yes	down	0.3	0.31	0.29	0.43	0.1	0.54	0.43	0.46	1.24	4.19	0.28	0.74	0.32833333333333	1.2233333333333
ENSSSCG00000011538	LMCD1	LIM and cysteine rich domains 1 [Source:VGNC Symbol;Acc:VGNC:89756]	1.8541292311723	0.89074180203998	0.0082934453293009	0.046363289140501	yes	up	225.81	295.94	168.92	193.56	582.06	316.82	218.01	229.44	194.07	270.53	136.23	189.45	297.185	206.28833333333
ENSSSCG00000011559		-	1.6509612771674	0.72330628264142	0.0023282867203672	0.017699280759262	yes	up	5.99	7.14	6.35	5.71	5.95	5.09	4.73	5.18	6.52	4.14	2.92	4.04	6.0383333333333	4.5883333333333
ENSSSCG00000011560	CRELD1	cysteine rich with EGF like domains 1 [Source:VGNC Symbol;Acc:VGNC:86991]	1.8952571346507	0.92239359600546	2.9480540700228E-6	7.7014402991166E-5	yes	up	19.43	21.25	21.71	12.66	13.82	16.69	7.13	9.07	12.76	13.3	14.99	11.43	17.593333333333	11.446666666667
ENSSSCG00000011563	FANCD2	FA complementation group D2 [Source:VGNC Symbol;Acc:VGNC:88003]	0.37854793497206	-1.40145	0.00026307587471171	0.0032432230307156	yes	down	0.15	0.94	0.37	0.2	0.55	0.96	0.93	1.14	2.74	3.83	1.66	1.2	0.52833333333333	1.9166666666667
ENSSSCG00000011570	IRAK2	interleukin 1 receptor associated kinase 2 [Source:VGNC Symbol;Acc:VGNC:89200]	2.0118539069762	1.0085255460315	0.00030347819288949	0.0036228184190467	yes	up	2.06	2.82	1.7	1.23	2.36	1.87	1.46	0.73	2.23	1.7	0.97	0.85	2.0066666666667	1.3233333333333
ENSSSCG00000011578	TAMM41	TAM41 mitochondrial translocator assembly and maintenance homolog [Source:VGNC Symbol;Acc:VGNC:108698]	1.5921006630102	0.67093155537557	0.0080707310549332	0.045403616463735	yes	up	8.29	7.24	7.04	5.37	9.51	3.67	4.5	4.47	6.53	7.15	6.03	4.61	6.8533333333333	5.5483333333333
ENSSSCG00000011600	SLC6A6	solute carrier family 6 member 6 [Source:VGNC Symbol;Acc:VGNC:93166]	0.51428732259184	-0.959354	0.0025108599623314	0.018740922113401	yes	down	2.17	3.2	3.23	0.57	1.74	2.01	3.85	2.23	8.29	7.1	3.71	6.88	2.1533333333333	5.3433333333333
ENSSSCG00000011611	HMCES	5-hydroxymethylcytosine binding, ES cell specific [Source:VGNC Symbol;Acc:VGNC:96736]	1.5105417773726	0.5950660855387	0.0074890457564056	0.043026336849211	yes	up	42.71	50.54	44.36	29.73	47.45	36.31	26.88	31.79	35.82	31.71	40.12	35.71	41.85	33.671666666667
ENSSSCG00000011618	GATA2	GATA binding protein 2 [Source:VGNC Symbol;Acc:VGNC:88364]	1.9569107102847	0.96857793032946	7.5586707415158E-9	4.7300609529987E-7	yes	up	11.13	8.94	8.83	5.86	6.67	6.78	4.24	3.82	7.2	5.61	4.56	4.18	8.035	4.935
ENSSSCG00000011622	KBTBD12	kelch repeat and BTB domain containing 12 [Source:VGNC Symbol;Acc:VGNC:89315]	1.5161263123836	0.60038995315158	0.00083760329557718	0.0080146947898891	yes	up	10.42	7.68	11.66	6.79	5.22	6.64	6.07	4.32	6.75	9.34	6.93	5.45	8.0683333333333	6.4766666666667
ENSSSCG00000011624	MCM2	minichromosome maintenance complex component 2 [Source:VGNC Symbol;Acc:VGNC:90073]	0.23877170821013	-2.0663	1.4876871822863E-8	8.5015123771069E-7	yes	down	0.51	1.34	1.27	0.66	2.38	1.5	3.92	4.43	9.19	9.88	10.96	5.14	1.2766666666667	7.2533333333333
ENSSSCG00000011629	ACAD11	acyl-CoA dehydrogenase family member 11 [Source:VGNC Symbol;Acc:VGNC:84999]	1.54167	0.62449156832051	0.0012437961661998	0.01089430404647	yes	up	3.48	4.3	3.79	4.01	2.24	2.99	2.7	2.14	2.76	4.44	2.07	2.83	3.4683333333333	2.8233333333333
ENSSSCG00000011653	PCCB	propionyl-CoA carboxylase subunit beta [Source:NCBI gene (formerly Entrezgene);Acc:100158147]	1.5238094969552	0.60768255179641	0.001403993046159	0.011910782244167	yes	up	49.97	45.24	50.63	32.7	31.85	40.85	32.57	30.2	32.83	34.78	38.59	30.06	41.873333333333	33.171666666667
ENSSSCG00000011664	RBP1	retinol binding protein 1 [Source:VGNC Symbol;Acc:VGNC:107167]	0.20482635110408	-2.28753	7.8704616588873E-7	2.4767123897126E-5	yes	down	0	0.67	1.33	0.23	1.12	2.22	5.8	4.56	5.24	8.56	6.72	5.37	0.92833333333333	6.0416666666667
ENSSSCG00000011677	GK5	glycerol kinase 5 [Source:VGNC Symbol;Acc:VGNC:96734]	0.40047114270125	-1.32023	4.5411012014173E-7	1.5098473449076E-5	yes	down	0.18	0.2	0.23	0.19	0.12	0.2	0.39	0.51	0.64	1.31	0.38	0.46	0.18666666666667	0.615
ENSSSCG00000011692	ZIC1	Zic family member 1 [Source:VGNC Symbol;Acc:VGNC:95166]	1.9680443787743	0.97676275335787	0.00017383732527241	0.0023298165304017	yes	up	11.01	11.73	18.42	13.42	8.14	6.89	5.39	6.45	6.9	5.95	8.05	8.65	11.601666666667	6.8983333333333
ENSSSCG00000011693	ZIC4	Zic family member 4 [Source:VGNC Symbol;Acc:VGNC:95169]	2.0249818259727	1.0179089599989	0.001874911136967	0.014957483030636	yes	up	6.3	4.64	11.58	8.36	2.9	2.1	2.54	3.94	4.33	3.29	2.8	3.67	5.98	3.4283333333333
ENSSSCG00000011714	MED12L	mediator complex subunit 12L [Source:VGNC Symbol;Acc:VGNC:90105]	2.4002271850414	1.2631709655091	0.00056097861700232	0.0058208712127182	yes	up	0.73	0.68	1.39	1.23	0.31	0.47	0.4	0.17	0.69	0.82	0.2	0.36	0.80166666666667	0.44
ENSSSCG00000011727	PTX3	pentraxin 3 [Source:NCBI gene (formerly Entrezgene);Acc:100513178]	0.20582837832344	-2.28049	4.3828962742653E-6	0.00010871455990086	yes	down	1.28	0.76	1.13	0.62	0.33	1.79	2.36	1.95	19.62	15.51	1.42	2.72	0.985	7.2633333333333
ENSSSCG00000011731	SMC4	structural maintenance of chromosomes 4 [Source:VGNC Symbol;Acc:VGNC:93240]	0.47168688817028	-1.0841	2.1007783671548E-5	0.00039111550188501	yes	down	0.62	0.96	0.49	0.71	0.63	0.67	1.01	1.68	2.76	3.71	1.34	1.18	0.68	1.9466666666667
ENSSSCG00000011732	TRIM59	tripartite motif containing 59 [Source:VGNC Symbol;Acc:VGNC:101498]	0.52070172009019	-0.941471	0.0004444400394607	0.004869902909084	yes	down	0.39	0.49	0.72	0.89	0.37	0.27	0.81	0.89	1.54	2.31	0.72	1.21	0.52166666666667	1.2466666666667
ENSSSCG00000011733	IFT80	intraflagellar transport 80 [Source:VGNC Symbol;Acc:VGNC:108666]	0.51479280317728	-0.957936	0.0045647138016154	0.029403545889232	yes	down	0.57	0.31	0.56	0.65	0.24	0.28	0.94	0.67	1.13	2.53	0.65	0.78	0.435	1.1166666666667
ENSSSCG00000011736	SLITRK3	SLIT and NTRK like family member 3 [Source:VGNC Symbol;Acc:VGNC:93208]	0.075522650421356	-3.72695	0.0048016096636419	0.030617935623486	yes	down	0	0	0	0	0	0.07	0	0	0.12	0.6	0.15	0.12	0.011666666666667	0.165
ENSSSCG00000011747	CLDN11	claudin 11 [Source:NCBI gene (formerly Entrezgene);Acc:100302016]	0.41121753989403	-1.28203	0.00052459605764834	0.0055168063365983	yes	down	0.66	0.55	0.46	0.26	0.32	0.5	1.12	0.65	1.76	3.54	0.65	1.35	0.45833333333333	1.5116666666667
ENSSSCG00000011791	MAP3K13	mitogen-activated protein kinase kinase kinase 13 [Source:VGNC Symbol;Acc:VGNC:108672]	0.26615320761796	-1.90967	1.0108155372042E-5	0.0002154922553278	yes	down	0.08	0.1	0.09	0.18	0.03	0.03	0.3	0.29	0.58	0.67	0.27	0.35	0.085	0.41
ENSSSCG00000011803		eukaryotic translation initiation factor 4A2 [Source:VGNC Symbol;Acc:VGNC:87624]	1.5190376865757	0.60315766283631	0.0049199498871245	0.031191269353734	yes	up	195.55	230.74	206.44	277.65	129.55	162.82	179.77	120.48	199.44	224.35	105.64	114.29	200.45833333333	157.32833333333
ENSSSCG00000011806	MASP1	MBL associated serine protease 1 [Source:VGNC Symbol;Acc:VGNC:90032]	0.65065732836612	-0.62003	0.0091867657737168	0.049998608169256	yes	down	10.89	9.86	9.33	10.75	4.94	5.57	8.91	22.83	12.84	20.54	8.72	13.39	8.5566666666667	14.538333333333
ENSSSCG00000011826	TMEM44	transmembrane protein 44 [Source:VGNC Symbol;Acc:VGNC:94181]	0.5810123044909	-0.783359	0.0070498371369739	0.041144049503658	yes	down	2.52	2.86	1.86	0.95	2.61	0.95	2.8	2.87	5.07	9.19	3.6	3.91	1.9583333333333	4.5733333333333
ENSSSCG00000011831	APOD	apolipoprotein D [Source:VGNC Symbol;Acc:VGNC:85422]	1.5195867906818	0.60367907624906	0.0011151529122823	0.0099981357675084	yes	up	268.4	274.67	268.14	181.6	164.75	148.69	118.79	158.53	206.53	232.02	93.55	186.56	217.70833333333	165.99666666667
ENSSSCG00000011841	SENP5	SUMO specific peptidase 5 [Source:VGNC Symbol;Acc:VGNC:92714]	0.60143804728566	-0.733512	0.0013986626548274	0.011883939067191	yes	down	0.89	0.9	1.37	1.35	0.48	0.64	1.51	1.58	2.72	3.12	1.33	1.72	0.93833333333333	1.9966666666667
ENSSSCG00000011860	SLC12A8	solute carrier family 12 member 8 [Source:VGNC Symbol;Acc:VGNC:92927]	0.31693537711864	-1.65774	0.0075648014005784	0.043243902938757	yes	down	0.03	0.08	0.1	0.02	0.05	0.05	0.13	0.11	0.3	0.54	0.15	0.16	0.055	0.23166666666667
ENSSSCG00000011872	SEMA5B	semaphorin 5B [Source:VGNC Symbol;Acc:VGNC:92707]	0.32092435903786	-1.63969	0.0028168154734429	0.020431533301861	yes	down	0.18	0.02	0.1	0.02	0.04	0.07	0.16	0.05	0.49	0.72	0.24	0.24	0.071666666666667	0.31666666666667
ENSSSCG00000011874	PARP14	poly(ADP-ribose) polymerase family member 14 [Source:VGNC Symbol;Acc:VGNC:108680]	3.1115292727058	1.6376238189037	9.5424971901977E-6	0.0002066452878372	yes	up	1.04	0.9	0.46	1.15	0.53	0.73	0.38	0.07	0.47	0.83	0.17	0.23	0.80166666666667	0.35833333333333
ENSSSCG00000011876	DTX3L	deltex E3 ubiquitin ligase 3L [Source:VGNC Symbol;Acc:VGNC:87469]	2.3044732378517	1.2044370135661	0.00097220558078312	0.0090009846880872	yes	up	1.12	1.35	0.65	1.21	0.49	0.44	0.52	0.32	0.39	0.87	0.51	0.2	0.87666666666667	0.46833333333333
ENSSSCG00000011882	GOLGB1	golgin B1 [Source:VGNC Symbol;Acc:VGNC:88554]	0.65625378108699	-0.607674	0.0071685841811218	0.041615717267338	yes	down	2.26	2.43	1.89	1.71	1.1	0.91	2.07	2.41	4.6	6.69	1.98	2.92	1.7166666666667	3.445
ENSSSCG00000011885	FBXO40	F-box protein 40 [Source:VGNC Symbol;Acc:VGNC:88045]	2.9446129686912	1.5580780229035	4.813408981873E-12	7.0731325913988E-10	yes	up	49.57	53.3	34.66	53.73	27.81	26.91	17.12	8.21	20.26	28.69	14.58	17.91	40.996666666667	17.795
ENSSSCG00000011888	GPR156	G protein-coupled receptor 156 [Source:VGNC Symbol;Acc:VGNC:88610]	0.34425819118378	-1.53844	3.2779614841946E-6	8.4032227580803E-5	yes	down	0.13	0.48	0.22	0.18	0.15	0.21	0.4	0.7	0.99	1.26	0.67	1.02	0.22833333333333	0.84
ENSSSCG00000011894	POPDC2	popeye domain containing 2 [Source:VGNC Symbol;Acc:VGNC:91667]	0.61359417502863	-0.704643	0.006674300720299	0.039569755495202	yes	down	18.47	25.87	17.9	9.62	24.2	12.75	29.87	37.43	40.32	27.97	36.17	28.01	18.135	33.295
ENSSSCG00000011895	PLA1A	phospholipase A1 member A [Source:VGNC Symbol;Acc:VGNC:91488]	0.40385803004156	-1.30808	1.0800783031768E-6	3.2556645995759E-5	yes	down	3.03	2.46	2.6	2.46	1.46	1.88	5.2	3.58	6.85	7.87	3.1	3.55	2.315	5.025
ENSSSCG00000011928	CCDC80	coiled-coil domain containing 80 [Source:VGNC Symbol;Acc:VGNC:86315]	0.49884079513146	-1.00335	0.00036781923820095	0.00419803676998	yes	down	12.15	13.34	11.19	4.79	6.62	13.41	16.3	12.21	38.22	66.26	20.06	16.73	10.25	28.296666666667
ENSSSCG00000011950	NXPE3	neurexophilin and PC-esterase domain family member 3 [Source:VGNC Symbol;Acc:VGNC:90997]	0.63815594807733	-0.648019	0.0059641123587119	0.036193717256519	yes	down	0.7	1.31	0.83	0.92	0.66	0.32	1.15	1.25	1.72	3.61	1.69	1.77	0.79	1.865
ENSSSCG00000011965	TMEM45A	transmembrane protein 45A [Source:VGNC Symbol;Acc:VGNC:94182]	0.37757976795895	-1.40515	0.0022966985048314	0.017499566663202	yes	down	1.39	0.93	0.97	0.81	1.34	2.64	3.8	1.67	6.47	17.44	1.99	1.38	1.3466666666667	5.4583333333333
ENSSSCG00000011973	COL8A1	collagen type VIII alpha 1 chain [Source:VGNC Symbol;Acc:VGNC:86880]	0.42318711397155	-1.24063	0.0060820190234378	0.036746647976409	yes	down	0.71	0.91	0.74	0.29	1.2	0.96	1.31	0.47	2.9	8.95	0.78	1.55	0.80166666666667	2.66
ENSSSCG00000012001	ROBO1	roundabout guidance receptor 1 [Source:HGNC Symbol;Acc:HGNC:10249]	0.31487964452576	-1.66713	1.0875260116937E-5	0.00022888111381656	yes	down	0.09	0.15	0.15	0.18	0.16	0.27	0.28	0.36	0.99	1.34	0.46	0.49	0.16666666666667	0.65333333333333
ENSSSCG00000012018	CHODL	chondrolectin [Source:VGNC Symbol;Acc:VGNC:86655]	0.41757491169048	-1.25989	1.5365058788664E-5	0.00030467245487209	yes	down	1.6	3.14	3.53	2.12	2.92	5.24	6.59	5.2	13.68	21.59	8.62	5.88	3.0916666666667	10.26
ENSSSCG00000012034	TIAM1	TIAM Rac1 associated GEF 1 [Source:VGNC Symbol;Acc:VGNC:96601]	0.37962305476519	-1.39736	0.0044376616289152	0.028822034368069	yes	down	0.36	0.04	0.27	0.26	0.36	0.2	0.37	0.29	1.19	2.8	0.68	0.37	0.24833333333333	0.95
ENSSSCG00000012050	RCAN1	regulator of calcineurin 1 [Source:VGNC Symbol;Acc:VGNC:92170]	2.8535339968269	1.5127497512959	2.3215164746345E-9	1.768866580534E-7	yes	up	39.21	78.41	75.18	87.71	71.14	80.61	23.93	30.59	46.03	66.49	17.07	21.38	72.043333333333	34.248333333333
ENSSSCG00000012056	CHAF1B	chromatin assembly factor 1 subunit B [Source:VGNC Symbol;Acc:VGNC:86624]	0.37141041033622	-1.42891	5.4864833306832E-5	0.000871588249579	yes	down	0.22	0.43	0.36	0.25	0.57	0.73	0.82	1.09	2.07	2.5	1.54	1.09	0.42666666666667	1.5183333333333
ENSSSCG00000012062	TTC3	tetratricopeptide repeat domain 3 [Source:VGNC Symbol;Acc:VGNC:94545]	0.65799742341709	-0.603846	0.0081889301975802	0.045888121617901	yes	down	3.03	2.42	3.48	3.57	1.48	1.52	3.23	3.33	6.71	10.35	3.48	3.82	2.5833333333333	5.1533333333333
ENSSSCG00000012076	MX2	MX dynamin like GTPase 2 [Source:NCBI gene (formerly Entrezgene);Acc:396893]	2.2875915114189	1.1938294572456	0.00043150076328467	0.004769401989348	yes	up	11.21	6.76	2.13	6.4	4.14	4.03	3.57	1.65	3.02	6.31	3.39	1.73	5.7783333333333	3.2783333333333
ENSSSCG00000012077	MX1	MX dynamin like GTPase 1 [Source:NCBI gene (formerly Entrezgene);Acc:397128]	5.0891794756404	2.3474330704762	5.267398552636E-15	1.6671316419093E-12	yes	up	21.18	18.88	5.79	11	12.23	12.46	2.59	2.29	3.02	7.36	4.15	2.22	13.59	3.605
ENSSSCG00000012087	SLC37A1	solute carrier family 37 member 1 [Source:VGNC Symbol;Acc:VGNC:98322]	1.62495	0.70039381393265	0.00021631030632642	0.0027640023459008	yes	up	5.55	8.55	6.22	5.26	6.32	5.37	2.84	3.46	5.66	8.51	4.86	4.53	6.2116666666667	4.9766666666667
ENSSSCG00000012100		patatin like phospholipase domain containing 4 [Source:NCBI gene (formerly Entrezgene);Acc:100294680]	2.40331	1.2650200525077	0.0033046082565665	0.023217577396714	yes	up	3.58	2.64	3.52	2.86	1.95	1.53	0.41	0.92	1.3	2.22	0.31	3	2.68	1.36
ENSSSCG00000012111	HCCS	holocytochrome c synthase [Source:VGNC Symbol;Acc:VGNC:88798]	1.9192460377096	0.94053966965245	7.4392584087759E-6	0.0001677196094406	yes	up	64.19	82.56	51.08	57.37	62.18	71.63	40.55	40.3	58.4	39.42	39.34	33.23	64.835	41.873333333333
ENSSSCG00000012133	ASB11	ankyrin repeat and SOCS box containing 11 [Source:VGNC Symbol;Acc:VGNC:85560]	3.6776840504245	1.8788	2.0173285481758E-16	9.2225536794105E-14	yes	up	67.09	38.55	60.18	44.86	40.83	39.37	16.47	9.03	20.91	13.8	17.52	19.07	48.48	16.133333333333
ENSSSCG00000012135	VEGFD	vascular endothelial growth factor D [Source:VGNC Symbol;Acc:VGNC:94816]	1.5721773442494	0.65276396520353	0.0024741909420822	0.018526039365236	yes	up	5.34	4.86	3.56	3.06	3.94	5.13	3.53	3.02	4.24	4.33	3	2.49	4.315	3.435
ENSSSCG00000012138	ACE2	angiotensin converting enzyme 2 [Source:VGNC Symbol;Acc:VGNC:85008]	0.47964599380323	-1.05996	1.7622157228408E-5	0.00033763150601297	yes	down	6.03	13.84	9.95	12.7	6.51	11.54	32.29	19.94	29.06	38.51	18.99	19.9	10.095	26.448333333333
ENSSSCG00000012152		-	0.48641519142788	-1.03974	0.0041842029099837	0.027656068872494	yes	down	0.22	0.24	0.24	0.27	0.18	0.14	0.35	0.53	0.76	0.67	0.59	0.45	0.215	0.55833333333333
ENSSSCG00000012153	RAI2	retinoic acid induced 2 [Source:VGNC Symbol;Acc:VGNC:92069]	0.51956168423491	-0.944633	0.00081704213144946	0.007863672163389	yes	down	2.56	3.15	1.93	1.96	2.21	3.74	3.32	4.45	6.43	7.72	5.76	10.29	2.5916666666667	6.3283333333333
ENSSSCG00000012157	PHKA2	phosphorylase kinase regulatory subunit alpha 2 [Source:VGNC Symbol;Acc:VGNC:91394]	2.0478613696399	1.0341180551317	2.0785642807829E-7	7.9187525308161E-6	yes	up	3.28	3.03	3.05	2.88	1.69	1.98	0.82	1.46	2.35	2.79	1.31	1.61	2.6516666666667	1.7233333333333
ENSSSCG00000012164	CNKSR2	connector enhancer of kinase suppressor of Ras 2 [Source:VGNC Symbol;Acc:VGNC:86822]	2.7287945697216	1.4482637891157	7.1631998707683E-5	0.0010936172863924	yes	up	2.29	3.38	1.16	2.85	2.84	3.74	1.56	1.45	1.79	1.6	0.32	0.9	2.71	1.27
ENSSSCG00000012173	SAT1	spermidine/spermine N1-acetyltransferase 1 [Source:NCBI gene (formerly Entrezgene);Acc:397645]	0.62582149624837	-0.676177	0.0043360125771872	0.028313723590578	yes	down	22.63	33.66	31.08	35.15	22.49	20.64	42.19	54.54	58.63	98.77	23.85	53.52	27.608333333333	55.25
ENSSSCG00000012249	CXorf38	chromosome X CXorf38 homolog [Source:VGNC Symbol;Acc:VGNC:87112]	0.666246	-0.585872	0.0073914672300652	0.042609025454435	yes	down	2.26	1.57	3.63	2.04	1.37	1.22	2.25	2.44	4.46	4.63	6.96	6.66	2.015	4.5666666666667
ENSSSCG00000012253	CASK	calcium/calmodulin dependent serine protein kinase [Source:HGNC Symbol;Acc:HGNC:1497]	0.62887472604378	-0.669155	0.0081369744020664	0.04565916287392	yes	down	0.91	1.38	0.95	1.41	0.47	1.2	1.8	1.32	3.18	5.5	1.07	1.23	1.0533333333333	2.35
ENSSSCG00000012290	WDR45	WD repeat domain 45 [Source:VGNC Symbol;Acc:VGNC:94922]	1.69322	0.75976547613087	5.1908969984623E-8	2.4794787383786E-6	yes	up	58.49	58.9	50.49	31.08	39.29	36.77	22.02	24.25	36.44	40.67	29.67	31.82	45.836666666667	30.811666666667
ENSSSCG00000012307	CCNB3	cyclin B3 [Source:VGNC Symbol;Acc:VGNC:86351]	0.19852581061942	-2.3326	6.1684372271478E-7	1.9945017659017E-5	yes	down	0.09	0.33	0.01	0.04	0.34	0.23	0.88	0.85	1.71	1.63	0.8	1.01	0.17333333333333	1.1466666666667
ENSSSCG00000012309	SHROOM4	shroom family member 4 [Source:VGNC Symbol;Acc:VGNC:92861]	1.5506166082247	0.63284202242381	0.0055077889500029	0.033975708597881	yes	up	5.95	6.19	3.29	2.78	2.68	3.43	2.19	1.81	5.7	5.67	2.45	2.83	4.0533333333333	3.4416666666667
ENSSSCG00000012318	MAGED1	MAGE family member D1 [Source:VGNC Symbol;Acc:VGNC:89952]	0.57994177601854	-0.78602	0.00024919981493355	0.0030976816874444	yes	down	23.24	31.55	45.06	25.75	19.08	34.05	33.64	44.53	69.18	127.41	72.79	53.52	29.788333333333	66.845
ENSSSCG00000012322	KDM5C	lysine demethylase 5C [Source:NCBI gene (formerly Entrezgene);Acc:100037295]	1.5180326536901	0.60220282422514	0.0010914074924884	0.0098424024719862	yes	up	21.53	19.98	18.68	9.71	14.07	19.03	8.09	10.5	20.29	20.75	13.58	13.72	17.166666666667	14.488333333333
ENSSSCG00000012327	HSD17B10	hydroxysteroid 17-beta dehydrogenase 10 [Source:VGNC Symbol;Acc:VGNC:98038]	1.7529332171505	0.80977103367817	0.00038187321025035	0.0043343926167588	yes	up	154.82	156.88	167.84	204.27	181.37	214.36	117.37	144.5	131.8	132.19	115.6	105.94	179.92333333333	124.56666666667
ENSSSCG00000012361	AMER1	APC membrane recruitment protein 1 [Source:VGNC Symbol;Acc:VGNC:85276]	1.57972	0.65966866737379	0.0018795399103247	0.014987145273316	yes	up	5.13	4.63	3.5	3.37	2.8	4.04	3.02	2.6	3.91	6.27	1.89	1.75	3.9116666666667	3.24
ENSSSCG00000012377	KIF4A	kinesin family member 4A [Source:HGNC Symbol;Acc:HGNC:13339]	0.19447905238087	-2.36231	3.1280524878881E-8	1.6322469399151E-6	yes	down	0.02	0.5	0.21	0.1	0.46	0.26	1.02	1.44	2.65	3.06	1.34	1.25	0.25833333333333	1.7933333333333
ENSSSCG00000012386	NALF2	NALCN channel auxiliary factor 2 [Source:VGNC Symbol;Acc:VGNC:87911]	1.6177807848943	0.69401613065283	0.0032534061917167	0.022951081011917	yes	up	1.65	2.15	1.54	1.01	1.71	1.57	1.04	0.69	2.17	1.49	1.25	1.04	1.605	1.28
ENSSSCG00000012399	FOXO4	forkhead box O4 [Source:VGNC Symbol;Acc:VGNC:88221]	1.9332911130134	0.95105889346149	2.4539435056903E-6	6.5140326155889E-5	yes	up	43.23	26.17	52.8	30.65	20.41	29.17	15.91	18.87	23.3	23.73	21.17	22.99	33.738333333333	20.995
ENSSSCG00000012400	SNX12	sorting nexin 12 [Source:VGNC Symbol;Acc:VGNC:93305]	1.6519880221798	0.72420322646408	0.00020149326147896	0.0026235570390986	yes	up	14.49	16	11.68	11.55	12.72	17.05	10.15	8.77	15.85	16.96	8.9	6.94	13.915	11.261666666667
ENSSSCG00000012408	NHSL2	NHS like 2 [Source:VGNC Symbol;Acc:VGNC:98155]	0.54744009433259	-0.869227	0.0018825275016691	0.014999058865581	yes	down	0.94	0.83	0.59	0.46	0.25	0.48	0.85	0.58	1.74	2.85	1.35	0.96	0.59166666666667	1.3883333333333
ENSSSCG00000012409	CITED1	Cbp/p300 interacting transactivator with Glu/Asp rich carboxy-terminal domain 1 [Source:VGNC Symbol;Acc:VGNC:86711]	0.53843016483803	-0.893169	0.0047111412927977	0.030204894194337	yes	down	6.53	11.78	3.05	6.27	7.51	9.04	11.35	22.86	16.84	21.22	14.01	16.9	7.3633333333333	17.196666666667
ENSSSCG00000012411	PHKA1	phosphorylase kinase regulatory subunit alpha 1 [Source:VGNC Symbol;Acc:VGNC:91393]	2.5308670747735	1.3396317367647	1.7073456341463E-9	1.3640531284844E-7	yes	up	74.87	86.58	62.08	44.91	38	49.28	28.58	16.76	38.2	27.36	33.57	26.15	59.286666666667	28.436666666667
ENSSSCG00000012427		-	0.0088466386453665	-6.82065	8.4967442924046E-8	3.6703259203253E-6	yes	down	0.72	0	0.93	0	0.86	0.09	172.32	3.3	89.6	2.1	82.85	2.19	0.43333333333333	58.726666666667
ENSSSCG00000012452		SH3 domain binding glutamate rich protein like [Source:VGNC Symbol;Acc:VGNC:92815]	0.49236450311378	-1.0222	0.0078651448759959	0.044421604107461	yes	down	0.49	0.56	1.06	0.56	0.23	0.59	0.68	1.19	2.14	4.1	0.61	1.05	0.58166666666667	1.6283333333333
ENSSSCG00000012467	KLHL4	kelch like family member 4 [Source:VGNC Symbol;Acc:VGNC:89532]	0.36740542425357	-1.44456	0.0018509421196116	0.014792601401552	yes	down	0.21	0.09	0.21	0.19	0.03	0.17	0.27	0.27	1	1.23	0.42	0.27	0.15	0.57666666666667
ENSSSCG00000012480	TNMD	tenomodulin [Source:NCBI gene (formerly Entrezgene);Acc:100048961]	0.17148008897858	-2.54389	0.0030873051811397	0.022015107743153	yes	down	0.7	9	2.5	3.36	11.56	23.37	32.87	5.32	82.82	317.46	33.58	30.46	8.415	83.751666666667
ENSSSCG00000012489	TRMT2B	tRNA methyltransferase 2 homolog B [Source:VGNC Symbol;Acc:VGNC:94449]	1.7036349840909	0.76861626100241	0.0010909411392748	0.0098424024719862	yes	up	1.91	1.82	1.41	1.16	1.18	1.37	0.98	1.18	1.05	1.43	0.59	1.14	1.475	1.0616666666667
ENSSSCG00000012491	CENPI	centromere protein I [Source:VGNC Symbol;Acc:VGNC:97924]	0.34139459028999	-1.55049	8.1565795854904E-8	3.5513488576191E-6	yes	down	0.42	0.28	0.25	0.27	0.4	0.3	0.87	0.81	1.95	2.17	0.8	0.98	0.32	1.2633333333333
ENSSSCG00000012508	ARMCX6	armadillo repeat containing X-linked 6 [Source:HGNC Symbol;Acc:HGNC:26094]	0.51000612781656	-0.971414	1.9694561880119E-5	0.00037200465295825	yes	down	3.89	2.63	4.72	2.42	1.38	2.36	4.63	6.51	8.73	8.51	5.46	7.49	2.9	6.8883333333333
ENSSSCG00000012510	ARMCX2	armadillo repeat containing X-linked 2 [Source:HGNC Symbol;Acc:HGNC:16869]	0.38463090709381	-1.37845	1.1589730583974E-6	3.4492547188254E-5	yes	down	2.27	4.16	19.81	25.01	2.47	5.25	8.83	16.55	13.84	25.99	14.68	22.98	9.8283333333333	17.145
ENSSSCG00000012521	GPRASP2	G protein-coupled receptor associated sorting protein 2 [Source:VGNC Symbol;Acc:VGNC:88641]	0.47724886262729	-1.06719	4.525716944642E-5	0.00074484249474918	yes	down	0.62	0.63	0.71	0.39	0.36	0.57	0.98	1.15	1.91	3.26	0.81	1.17	0.54666666666667	1.5466666666667
ENSSSCG00000012527	TCEAL9	transcription elongation factor A like 9 [Source:HGNC Symbol;Acc:HGNC:30084]	0.37259	-1.42434	0.0013951788332392	0.011866590820388	yes	down	0.57	0.52	0.5	0.87	0.39	0.31	1.63	0.83	1.95	3.2	1.02	2.37	0.52666666666667	1.8333333333333
ENSSSCG00000012532	TCEAL1	transcription elongation factor A like 1 [Source:VGNC Symbol;Acc:VGNC:93813]	1.6195390689834	0.69558327143577	0.00075738932649678	0.0074241295625277	yes	up	14.74	11.1	11.61	10.75	11.99	11.86	7.59	10.33	10.91	14.56	5.41	7.96	12.008333333333	9.46
ENSSSCG00000012546	NRK	Nik related kinase [Source:VGNC Symbol;Acc:VGNC:98161]	0.32268280944191	-1.63181	1.3749237906877E-7	5.546199938024E-6	yes	down	0.46	0.53	1.04	1.12	0.25	1.08	2.15	2.74	3.42	5.29	1.66	1.88	0.74666666666667	2.8566666666667
ENSSSCG00000012557	NUP62CL	nucleoporin 62 C-terminal like [Source:VGNC Symbol;Acc:VGNC:104013]	0.41823118790973	-1.25763	0.00079740904933526	0.0077153193027394	yes	down	0.36	0.49	0.24	0.35	0.57	0.36	1.51	0.59	1.9	1.86	0.93	0.73	0.395	1.2533333333333
ENSSSCG00000012560	PRPS1	phosphoribosyl pyrophosphate synthetase 1 [Source:HGNC Symbol;Acc:HGNC:9462]	1.6972750864796	0.76322040915697	2.2157339624996E-5	0.00040805693568652	yes	up	49.85	62.35	96.34	69.09	70.31	82.03	45.5	47.43	58.11	58.26	61.38	43.34	71.661666666667	52.336666666667
ENSSSCG00000012561	FRMPD3	FERM and PDZ domain containing 3 [Source:VGNC Symbol;Acc:VGNC:88242]	0.33377340960059	-1.58306	0.0026892023951388	0.019689841913214	yes	down	0.12	0.05	0.05	0	0.04	0.05	0.04	0.11	0.32	0.38	0.14	0.21	0.051666666666667	0.2
ENSSSCG00000012584	CAPN6	calpain 6 [Source:VGNC Symbol;Acc:VGNC:86176]	0.5215207813485	-0.939203	0.00051621928455424	0.005453104611806	yes	down	19.13	32.72	16.65	12.63	17.46	35.21	29.75	40.51	76.17	82.74	68.84	36.58	22.3	55.765
ENSSSCG00000012595	LRCH2	leucine rich repeats and calponin homology domain containing 2 [Source:VGNC Symbol;Acc:VGNC:89802]	0.38420292027982	-1.38006	0.0064212421116824	0.038429382790571	yes	down	0.05	0.07	0.26	0.16	0.03	0.07	0.11	0.2	0.39	1	0.22	0.38	0.10666666666667	0.38333333333333
ENSSSCG00000012619	SEPTIN6	septin 6 [Source:VGNC Symbol;Acc:VGNC:92723]	0.57269194586668	-0.804169	0.00034346923130091	0.0039949233984101	yes	down	4	4.45	8.11	3.26	2.56	3.01	5.51	5.37	10.08	13.03	8.96	8.64	4.2316666666667	8.5983333333333
ENSSSCG00000012631	LONRF3	LON peptidase N-terminal domain and ring finger 3 [Source:VGNC Symbol;Acc:VGNC:89778]	1.9938585121612	0.99556303709533	2.2895326800512E-7	8.5638929200643E-6	yes	up	3.25	3.41	3.81	3.12	3.79	3.2	2.06	1.43	3.25	3.41	1.25	2.16	3.43	2.26
ENSSSCG00000012644	TENM1	teneurin transmembrane protein 1 [Source:VGNC Symbol;Acc:VGNC:98363]	0.12004349409982	-3.05837	0.0048677845480917	0.030932045595557	yes	down	0.01	0.01	0	0.01	0	0	0.03	0.01	0.03	0.15	0.02	0.03	0.005	0.045
ENSSSCG00000012647	PRR32	proline rich 32 [Source:VGNC Symbol;Acc:VGNC:91858]	0.24325428523322	-2.03946	8.9271322587024E-6	0.00019589699028497	yes	down	0.22	2.13	3.41	1.53	0.46	2.41	7.79	12.66	6.68	6.26	7.99	5.78	1.6933333333333	7.86
ENSSSCG00000012669		Rho GTPase activating protein 36 [Source:VGNC Symbol;Acc:VGNC:85474]	0.11422084502877	-3.1301	1.2848024074158E-29	1.0572639010625E-25	yes	down	6.96	23.73	15.11	15.22	8.35	24.64	141.76	163.73	218.59	256.05	129.9	133.58	15.668333333333	173.935
ENSSSCG00000012676	MBNL3	muscleblind like splicing regulator 3 [Source:VGNC Symbol;Acc:VGNC:90056]	0.22825443475913	-2.13129	0.0037795213751627	0.02563432092704	yes	down	0.06	0.05	0.11	0.03	0	0.04	0.18	0.08	0.28	0.38	0.32	0.08	0.048333333333333	0.22
ENSSSCG00000012686	MOSPD1	motile sperm domain containing 1 [Source:VGNC Symbol;Acc:VGNC:103990]	0.6078351955941	-0.718248	0.0034712645299109	0.02413606744118	yes	down	4.81	3.41	7.44	6.56	2.22	3.57	7.9	8.13	12.35	9.05	7.79	9.88	4.6683333333333	9.1833333333333
ENSSSCG00000012698	SLC9A6	solute carrier family 9 member A6 [Source:VGNC Symbol;Acc:VGNC:93188]	1.5052860444834	0.59003766356014	0.0002734441149525	0.0033335875880653	yes	up	4.77	6.32	5.46	5.75	4.23	4.3	4.26	2.93	5.24	6.98	3.62	3.35	5.1383333333333	4.3966666666667
ENSSSCG00000012699		four and a half LIM domains 1 [Source:VGNC Symbol;Acc:VGNC:88127]	2.2494608939186	1.1695792863923	1.2195386053809E-8	7.1939664399134E-7	yes	up	8092.87	10225.7	5306.89	6388.23	5856.7	8592.62	3786.41	3491.72	4273.77	6017.16	2694.88	4460.39	7410.49	4120.7216666667
ENSSSCG00000012733		-	0.14548918647345	-2.78102	0.0082860773537032	0.046337839309292	yes	down	0.12	0	0.11	0	0	0.11	0.39	0.48	0.7	0.38	0.37	0.39	0.056666666666667	0.45166666666667
ENSSSCG00000012739	TMEM185A	transmembrane protein 185A [Source:VGNC Symbol;Acc:VGNC:94122]	1.7336730098597	0.79383181578036	1.6510070456085E-8	9.305573272817E-7	yes	up	26.77	24.71	24.82	21.53	24.25	24.31	12.57	14.38	22.48	22.32	15.79	17.85	24.398333333333	17.565
ENSSSCG00000012744	CD99L2	CD99 molecule like 2 [Source:VGNC Symbol;Acc:VGNC:86438]	1.9741846223631	0.98125691447152	1.9369742539971E-9	1.5108399181177E-7	yes	up	39.35	25.25	43.06	28.96	26.25	26.32	12.93	15.31	26.89	25.74	17.49	22.39	31.531666666667	20.125
ENSSSCG00000012759	ZNF185	zinc finger protein 185 with LIM domain [Source:VGNC Symbol;Acc:VGNC:95201]	0.50855811154992	-0.975515	0.00055815372488331	0.0057993017702837	yes	down	6.58	5.8	6.7	3.59	4.05	5.58	8	5.4	15.16	35.42	8.27	9.04	5.3833333333333	13.548333333333
ENSSSCG00000012766	BGN	biglycan [Source:VGNC Symbol;Acc:VGNC:85811]	0.23125939906315	-2.11242	0.0017005305740287	0.013861286003641	yes	down	36	72.9	24.63	10.78	112.46	97.47	125.73	82.78	376.8	1490.99	209.34	241.87	59.04	421.25166666667
ENSSSCG00000012769	ATP2B3	ATPase plasma membrane Ca2+ transporting 3 [Source:VGNC Symbol;Acc:VGNC:85650]	0.6238914768843	-0.680633	0.0053675052188333	0.033295350719517	yes	down	4.95	2.98	7.11	2.34	2.43	3.33	3.8	4.91	11.46	11.24	8.57	6.89	3.8566666666667	7.8116666666667
ENSSSCG00000012771	SLC6A8	solute carrier family 6 member 8 [Source:NCBI gene (formerly Entrezgene);Acc:100302506]	2.5524915805227	1.35191	9.4812472611038E-10	8.2562099165739E-8	yes	up	88.89	59.2	55.61	36.14	45.47	57.81	13.44	12.75	50.54	42.96	20.69	33.45	57.186666666667	28.971666666667
ENSSSCG00000012845	CEND1	cell cycle exit and neuronal differentiation 1 [Source:VGNC Symbol;Acc:VGNC:86544]	0.36894274834296	-1.43853	0.0075260251390894	0.04311868913159	yes	down	0.23	0.51	0.21	0.09	0.2	0.1	0.43	0.81	1.21	0.51	0.36	1.1	0.22333333333333	0.73666666666667
ENSSSCG00000012853	IRF7	interferon regulatory factor 7 [Source:VGNC Symbol;Acc:VGNC:89210]	3.1071599964263	1.6355965318066	4.8366664203427E-10	4.5228327242046E-8	yes	up	9.53	5.13	3.37	3.95	5.56	5.15	1.54	1.18	2.92	3.36	2.31	2.29	5.4483333333333	2.2666666666667
ENSSSCG00000012890	TCIRG1	T cell immune regulator 1, ATPase H+ transporting V0 subunit a3 [Source:VGNC Symbol;Acc:VGNC:93828]	1.8061330109343	0.85290414262456	1.9710053310219E-5	0.00037200465295825	yes	up	3.63	2.96	3.87	2.07	3.03	2.13	1.14	1.35	2.7	3.56	1.89	2.15	2.9483333333333	2.1316666666667
ENSSSCG00000012902	CDK2AP2	cyclin dependent kinase 2 associated protein 2 [Source:VGNC Symbol;Acc:VGNC:86503]	1.6370063416496	0.71105991072393	0.0069184380498988	0.040618281891104	yes	up	24.9	28.85	32.67	18.12	37.52	35.39	20.09	22.3	27.54	17.12	21.59	24.4	29.575	22.173333333333
ENSSSCG00000012915	CLCF1	cardiotrophin like cytokine factor 1 [Source:VGNC Symbol;Acc:VGNC:86725]	2.7469023942636	1.4578056480135	0.00017174743611826	0.0023112177462259	yes	up	7.45	9.19	1.95	2.63	4.82	3.02	1.84	0.96	4.29	3.32	0.51	2.94	4.8433333333333	2.31
ENSSSCG00000012955	KLC2	kinesin light chain 2 [Source:VGNC Symbol;Acc:VGNC:89486]	1.6349245919857	0.70922409549267	3.3535767773293E-5	0.00058343727908336	yes	up	45.2	38.32	46.3	29.02	34.92	36.62	20.02	21.29	37.62	32.16	36.8	27.26	38.396666666667	29.191666666667
ENSSSCG00000012960	CST6	cystatin E/M [Source:VGNC Symbol;Acc:VGNC:87049]	8.5339506974267	3.0932137757859	1.7967905655416E-10	1.883540071827E-8	yes	up	12.84	7.32	77.99	41.25	21.32	17.56	4.98	2.77	2.31	3.26	2.48	7.94	29.713333333333	3.9566666666667
ENSSSCG00000012970	CTSW	cathepsin W [Source:VGNC Symbol;Acc:VGNC:87080]	2.8983099918681	1.53521	0.0050284945987255	0.031659894455174	yes	up	0.95	1.13	1.13	1	0.88	2.05	0.97	0.58	0.35	0.34	0	0.69	1.19	0.48833333333333
ENSSSCG00000012975	SNX32	sorting nexin 32 [Source:VGNC Symbol;Acc:VGNC:93320]	0.23127814854885	-2.1123	0.00082976304441232	0.0079581819259545	yes	down	0.18	0	0.11	0.1	0.21	0	0.51	0.4	0.6	1.07	0.31	0.45	0.1	0.55666666666667
ENSSSCG00000012978	AP5B1	adaptor related protein complex 5 subunit beta 1 [Source:VGNC Symbol;Acc:VGNC:85395]	1.7639932976152	0.81884507931056	0.00056333564211714	0.0058310553446314	yes	up	1.67	2.38	2.66	1.05	1.31	1.88	1	0.84	1.33	1.33	1.31	1.5	1.825	1.2183333333333
ENSSSCG00000013008	CDCA5	cell division cycle associated 5 [Source:VGNC Symbol;Acc:VGNC:86468]	0.21097802617849	-2.24484	3.7377240464823E-9	2.5955891289876E-7	yes	down	0.14	0.6	0.33	0.15	0.66	0.44	1.39	1.78	2.91	3.56	2.88	1.87	0.38666666666667	2.3983333333333
ENSSSCG00000013022	PYGM	glycogen phosphorylase, muscle associated [Source:VGNC Symbol;Acc:VGNC:92020]	1.9261953106026	0.94575399567968	0.0003115624639399	0.0036943047777543	yes	up	4734.45	4997.85	3631.29	2424.86	3592.54	3507.28	1876.82	1800.54	2788.27	1705.18	3617.17	2512.93	3814.7116666667	2383.49
ENSSSCG00000013028	ESRRA	estrogen related receptor alpha [Source:VGNC Symbol;Acc:VGNC:87793]	1.7441758966126	0.80254554032956	0.0016100558454419	0.013242528287997	yes	up	154.74	150.13	139.67	121.31	201.78	179.63	100.9	108.53	123.81	87.17	127.45	115.1	157.87666666667	110.49333333333
ENSSSCG00000013038	DNAJC4	DnaJ heat shock protein family (Hsp40) member C4 [Source:HGNC Symbol;Acc:HGNC:5271]	0.0018824418313242	-9.05318	1.2932183701745E-22	1.9348898123938E-19	yes	down	0	0	0	0	0	0	14.96	22.1	5.94	19.98	12.99	9.04	0	14.168333333333
ENSSSCG00000013049	RCOR2	REST corepressor 2 [Source:VGNC Symbol;Acc:VGNC:92184]	0.2893113877758	-1.7893	1.8288775009578E-8	1.0203276579919E-6	yes	down	2.06	2.81	1.68	0.53	1.36	2.73	5.12	4.04	10.58	9.5	9.47	9.65	1.8616666666667	8.06
ENSSSCG00000013054	ATL3	atlastin GTPase 3 [Source:VGNC Symbol;Acc:VGNC:85629]	0.46704637228507	-1.09836	0.00031905770560432	0.0037668950637273	yes	down	1.85	1.29	1.47	2.06	1.27	1.07	2.25	1.75	5.76	12.21	2.25	3.03	1.5016666666667	4.5416666666667
ENSSSCG00000013064		eukaryotic translation elongation factor 1 gamma [Source:VGNC Symbol;Acc:VGNC:87555]	1.5216002920514	0.60558942821775	0.00090855426784158	0.0085056803982575	yes	up	1157.45	1362.78	1142.8	948.15	1060.46	1359.28	834.24	774.37	982.67	1058.61	1049.37	892.05	1171.82	931.885
ENSSSCG00000013066	INCENP	inner centromere protein [Source:VGNC Symbol;Acc:VGNC:89130]	0.42310465245608	-1.24091	4.6453363177708E-6	0.00011343166931435	yes	down	0.91	1.1	1.4	0.54	1.47	1.29	2.05	2.84	3.73	3.8	4.12	3.36	1.1183333333333	3.3166666666667
ENSSSCG00000013074	RAB3IL1	RAB3A interacting protein like 1 [Source:VGNC Symbol;Acc:VGNC:92042]	0.57118645470592	-0.807966	0.0015969547220986	0.013154494903053	yes	down	4.19	2.96	4.03	2.47	3.02	5.09	4.83	4.16	13.22	21.12	6.18	6.77	3.6266666666667	9.38
ENSSSCG00000013093	VWCE	von Willebrand factor C and EGF domains [Source:VGNC Symbol;Acc:VGNC:94888]	0.4811606384056	-1.05541	0.0061986762126309	0.037301194038977	yes	down	0.18	0.19	0.2	0.13	0.06	0.16	0.23	0.2	0.63	1.09	0.24	0.27	0.15333333333333	0.44333333333333
ENSSSCG00000013110	TMEM109	transmembrane protein 109 [Source:VGNC Symbol;Acc:VGNC:94066]	2.1178022337426	1.0825678727484	4.6616516387745E-8	2.3057692762235E-6	yes	up	66.61	68.6	78.9	39.65	65.22	71.6	29.03	25.03	53.17	40.03	45.21	39.17	65.096666666667	38.606666666667
ENSSSCG00000013113	TMEM132A	transmembrane protein 132A [Source:VGNC Symbol;Acc:VGNC:94080]	0.61867030532413	-0.692757	0.0065185189181443	0.038842065298631	yes	down	4.05	5.34	4.69	2.5	5.34	5.89	4.91	6.61	11.46	14.52	12.9	8.08	4.635	9.7466666666667
ENSSSCG00000013124	PATL1	PAT1 homolog 1, processing body mRNA decay factor [Source:VGNC Symbol;Acc:VGNC:91189]	2.1097455089554	1.0770689822921	7.252398388852E-9	4.5731790300278E-7	yes	up	27.81	28.54	16.72	19.61	21.73	29.21	10.28	11.74	20.74	18.73	12.4	13.6	23.936666666667	14.581666666667
ENSSSCG00000013145	DTX4	deltex E3 ubiquitin ligase 4 [Source:VGNC Symbol;Acc:VGNC:87470]	0.53005176946063	-0.915795	3.23650543282E-6	8.3489665224688E-5	yes	down	2.35	3.25	2.77	1.53	1.7	2.77	3.78	4.74	10.55	7.41	5.93	4.54	2.395	6.1583333333333
ENSSSCG00000013147	FAM111B	FAM111 trypsin like peptidase B [Source:VGNC Symbol;Acc:VGNC:87889]	0.36271594610348	-1.46309	0.00044927685825819	0.0049043513833036	yes	down	0.16	0.43	0.26	0.44	0.11	0.14	1.01	0.6	1.24	1.81	0.35	0.66	0.25666666666667	0.945
ENSSSCG00000013176	TMX2	thioredoxin related transmembrane protein 2 [Source:VGNC Symbol;Acc:VGNC:98379]	1.7416402983068	0.8004466942963	0.00035573467274702	0.0040970477565224	yes	up	32.85	37.64	23.04	21.84	38.97	38.69	19.82	21.54	34.71	31.8	18.73	17.99	32.171666666667	24.098333333333
ENSSSCG00000013178	ZDHHC5	zinc finger DHHC-type palmitoyltransferase 5 [Source:VGNC Symbol;Acc:VGNC:95127]	1.8654445087163	0.89951944501641	0.0001528463700348	0.0021068220754042	yes	up	18.86	24.92	13.41	11.29	20.32	22.81	8.06	7.77	22.79	17.03	12.34	11.36	18.601666666667	13.225
ENSSSCG00000013246	CSTPP1	centriolar satellite-associated tubulin polyglutamylase complex regulator 1 [Source:VGNC Symbol;Acc:VGNC:85997]	0.54360183293953	-0.879378	0.00087065342471008	0.0082446571138541	yes	down	0.81	1.35	1.34	1.02	0.62	0.89	1.4	2.16	2.96	3.04	2.12	1.83	1.005	2.2516666666667
ENSSSCG00000013263	CREB3L1	cAMP responsive element binding protein 3 like 1 [Source:VGNC Symbol;Acc:VGNC:86980]	0.42129512374606	-1.2471	0.0005860149592613	0.0060241312926436	yes	down	6.47	7.7	6.67	3.12	6.76	8.96	9	4.55	36.19	58.73	17.7	13.61	6.6133333333333	23.296666666667
ENSSSCG00000013282	ACCS	1-aminocyclopropane-1-carboxylate synthase homolog (inactive) [Source:HGNC Symbol;Acc:HGNC:23989]	0.51607070488348	-0.954359	0.00041656595139144	0.0046638593617615	yes	down	1.24	1.18	1.68	1.12	0.87	1.46	1.59	1.99	3.7	7.91	2.4	2.17	1.2583333333333	3.2933333333333
ENSSSCG00000013292	PRR5L	proline rich 5 like [Source:VGNC Symbol;Acc:VGNC:91862]	0.30946849375867	-1.69214	2.2339279678069E-8	1.2255328831389E-6	yes	down	1.15	0.36	0.54	0.64	1.21	1.03	2.27	2.36	5.32	4.9	3.64	2.99	0.82166666666667	3.58
ENSSSCG00000013294	LDLRAD3	low density lipoprotein receptor class A domain containing 3 [Source:VGNC Symbol;Acc:VGNC:89672]	0.62280633025402	-0.683144	0.0048955236072655	0.031060342146637	yes	down	1.22	1.4	0.91	0.82	1.02	1.33	1.15	1.34	2.71	3.31	2.75	2.55	1.1166666666667	2.3016666666667
ENSSSCG00000013295	TRIM44	tripartite motif containing 44 [Source:VGNC Symbol;Acc:VGNC:94416]	0.56724605362227	-0.817953	0.0049483070998709	0.031346896939829	yes	down	4.59	4.16	5.98	4.86	1.34	4.35	6.46	3.3	16.45	17.06	9.05	6.96	4.2133333333333	9.88
ENSSSCG00000013318	RCN1	reticulocalbin 1 [Source:VGNC Symbol;Acc:VGNC:100849]	0.33603180840176	-1.57333	3.9407919783479E-5	0.00066520568594513	yes	down	4.88	8.67	11.91	7.66	8.69	15.73	24.27	9.5	56.8	125.98	24.39	18.01	9.59	43.158333333333
ENSSSCG00000013327	MPPED2	metallophosphoesterase domain containing 2 [Source:VGNC Symbol;Acc:VGNC:90331]	2.9244035067275	1.5481423868688	2.1221519100959E-6	5.7634284053398E-5	yes	up	5.08	3.56	4.91	2.5	1.2	1.57	1.21	0.65	1.22	3.16	1.08	0.93	3.1366666666667	1.375
ENSSSCG00000013332	KIF18A	kinesin family member 18A [Source:VGNC Symbol;Acc:VGNC:89457]	0.21885500259438	-2.19195	0.0032255520840076	0.022813122560635	yes	down	0.04	0.01	0.02	0.01	0.01	0.01	0.01	0.13	0.11	0.09	0.12	0.07	0.016666666666667	0.088333333333333
ENSSSCG00000013336	CCDC34	coiled-coil domain containing 34 [Source:VGNC Symbol;Acc:VGNC:86294]	0.34404881525488	-1.53931	0.00067988652750918	0.0067651586878755	yes	down	0.09	0.21	0.34	0.1	0.15	0.11	0.35	0.45	0.88	0.98	0.49	0.59	0.16666666666667	0.62333333333333
ENSSSCG00000013351	NAV2	neuron navigator 2 [Source:VGNC Symbol;Acc:VGNC:90588]	0.58173025065195	-0.781578	0.000101465168698	0.001484367774606	yes	down	1.58	1.14	1.51	0.96	0.77	0.9	1.41	1.56	3.72	3.56	2.93	1.8	1.1433333333333	2.4966666666667
ENSSSCG00000013352	E2F8	E2F transcription factor 8 [Source:VGNC Symbol;Acc:VGNC:87519]	0.20851996466119	-2.26174	2.433545212392E-7	9.020560158907E-6	yes	down	0.05	0.57	0.13	0.06	0.31	0.31	0.7	0.91	2.12	2.4	1.6	1.15	0.23833333333333	1.48
ENSSSCG00000013366		lactate dehydrogenase A [Source:VGNC Symbol;Acc:VGNC:99784]	2.0306503176624	1.0219418258436	0.00048050543628086	0.0051721114913737	yes	up	993.41	1903.34	1527.95	1378.92	1712.44	1215.71	1081.14	595.12	1021.5	620.33	1243.53	638.35	1455.3	866.66166666667
ENSSSCG00000013374	KCNC1	potassium voltage-gated channel subfamily C member 1 [Source:VGNC Symbol;Acc:VGNC:89332]	2.8576314948548	1.5148198860549	0.00027217478069301	0.0033242693671789	yes	up	7.55	7.83	1.56	8.29	10.86	12.68	2.14	3.24	10.15	4.35	1.2	1.83	8.1283333333333	3.8183333333333
ENSSSCG00000013380		-	0.29183917828458	-1.77675	0.0010856776282122	0.0098091769864935	yes	down	0.12	0.25	0.27	0.42	0.19	0.26	0.5	0.32	1.07	4.38	0.41	0.64	0.25166666666667	1.22
ENSSSCG00000013388	PDE3B	phosphodiesterase 3B [Source:VGNC Symbol;Acc:VGNC:91253]	0.53530642869331	-0.901563	0.0065527951675578	0.038975750946031	yes	down	1.32	0.7	1.91	1.28	0.95	1.12	1.69	0.84	2.46	1.99	2.28	2.58	1.2133333333333	1.9733333333333
ENSSSCG00000013397	BMAL1	aryl hydrocarbon receptor nuclear translocator like [Source:VGNC Symbol;Acc:VGNC:96796]	1.6564720226736	0.72811383692879	0.00054471156423356	0.0056919764597816	yes	up	10.36	11.83	7.78	5.84	8.58	10.2	6.26	4.25	9.99	8.19	5.23	6.93	9.0983333333333	6.8083333333333
ENSSSCG00000013418	CFD	complement factor D [Source:NCBI gene (formerly Entrezgene);Acc:396877]	2.1287045710197	1.0899757414769	1.3136372342998E-5	0.00026757229705577	yes	up	196.95	74.63	254.59	152.67	94.2	103.47	88.54	62.69	86.4	104.75	70.31	82.64	146.085	82.555
ENSSSCG00000013432	MIDN	midnolin [Source:VGNC Symbol;Acc:VGNC:90216]	2.9811	1.5758446990159	2.7910420711132E-9	2.0415542402836E-7	yes	up	26.26	33.32	20.95	12.39	34.98	31.46	7.35	8.84	20.92	15.9	8.96	10.11	26.56	12.013333333333
ENSSSCG00000013436	UQCR11	ubiquinol-cytochrome c reductase, complex III subunit XI [Source:VGNC Symbol;Acc:VGNC:110224]	9.3170982840147	3.2198807120595	0.0053432526112934	0.033184623198742	yes	up	0.14	0	0.22	0.09	0.08	0.09	0	0	0	0	0.07	0	0.10333333333333	0.011666666666667
ENSSSCG00000013448	MKNK2	MAPK interacting serine/threonine kinase 2 [Source:VGNC Symbol;Acc:VGNC:90247]	1.6912746840056	0.75811099036295	1.6464538623135E-5	0.00031974899072923	yes	up	87.91	83.49	94.46	52.02	82.89	72.92	40.95	48.78	68.98	76.61	50.15	67.11	78.948333333333	58.763333333333
ENSSSCG00000013474	S1PR4	sphingosine-1-phosphate receptor 4 [Source:VGNC Symbol;Acc:VGNC:92554]	4.8098573340787	2.2659941026295	0.0040118914512228	0.026775226887358	yes	up	0.2	0.12	0.13	0.06	0.08	0.13	0	0	0.07	0.11	0	0.04	0.12	0.036666666666667
ENSSSCG00000013475	NCLN	nicalin [Source:VGNC Symbol;Acc:VGNC:90613]	1.64482	0.71793000720404	0.00023096720797592	0.0029091520742367	yes	up	21.3	17.48	17.32	10.45	14.77	16.3	6.36	7.98	20.39	16.15	13.97	10.64	16.27	12.581666666667
ENSSSCG00000013492	APBA3	amyloid beta protein binding family A member 3 [Source:VGNC Symbol;Acc:VGNC:85401]	1.6984598486711	0.76422711353194	0.00081101526240896	0.0078102335802965	yes	up	14.22	14.46	12.8	6.73	12.61	12.52	6.35	6.98	12.5	8.28	9.99	9.72	12.223333333333	8.97
ENSSSCG00000013509	CHAF1A	chromatin assembly factor 1 subunit A [Source:VGNC Symbol;Acc:VGNC:86623]	0.30325563309138	-1.72139	1.2599736274579E-10	1.3696959326862E-8	yes	down	0.59	0.95	0.82	0.45	0.89	0.52	1.64	2.3	4.38	3.17	3.67	2.5	0.70333333333333	2.9433333333333
ENSSSCG00000013512	PLIN4	perilipin 4 [Source:VGNC Symbol;Acc:VGNC:91560]	2.0204287768759	1.0146614952685	1.5407389783716E-5	0.00030514418900167	yes	up	171	130.03	82.91	77.35	62.33	87.8	34.66	40.94	87.62	54.49	53.71	77.79	101.90333333333	58.201666666667
ENSSSCG00000013517	UHRF1	ubiquitin like with PHD and ring finger domains 1 [Source:VGNC Symbol;Acc:VGNC:94689]	0.22633160208777	-2.14349	3.1324409170342E-6	8.1315004120738E-5	yes	down	0.32	1.53	0.64	0.37	2.78	1.72	3.82	5.14	10.18	8.98	9.99	5.68	1.2266666666667	7.2983333333333
ENSSSCG00000013550	SLC25A23	solute carrier family 25 member 23 [Source:VGNC Symbol;Acc:VGNC:93000]	2.0179969963536	1.0129240270959	3.4267898509016E-9	2.4309529037129E-7	yes	up	19.71	20.26	14.81	11.73	11.9	13.7	7.19	7.34	12.81	10.15	9.12	8.96	15.351666666667	9.2616666666667
ENSSSCG00000013554	TRIP10	thyroid hormone receptor interactor 10 [Source:VGNC Symbol;Acc:VGNC:94436]	1.7873805780749	0.83784685298214	9.6982177572731E-6	0.00020864479457412	yes	up	151.85	120.81	107.42	80.1	122.24	121.37	54.53	70.87	96.3	99.52	79.34	95.7	117.29833333333	82.71
ENSSSCG00000013594	FBN3	fibrillin 3 [Source:VGNC Symbol;Acc:VGNC:88026]	0.34575422687032	-1.53218	0.00016059279928065	0.0021915723802329	yes	down	1.34	2.1	0.61	0.45	1.4	2.53	1.85	3.85	6.4	4.27	8.5	5.53	1.405	5.0666666666667
ENSSSCG00000013598	KANK3	KN motif and ankyrin repeat domains 3 [Source:VGNC Symbol;Acc:VGNC:89297]	1.6950179534329	0.76130055430055	1.0172040481771E-5	0.00021629385303486	yes	up	21.6	17.76	23.49	13.09	13.65	17.18	9.86	11.4	13.7	14.15	12.81	13.72	17.795	12.606666666667
ENSSSCG00000013601	MARCHF2	membrane associated ring-CH-type finger 2 [Source:VGNC Symbol;Acc:VGNC:90019]	1.8585680685978	0.8941915267416	0.0040429107079357	0.02694946311511	yes	up	7.79	18.74	10.49	7.29	10.08	10.6	6.48	8.96	6.85	5.14	8.39	5.35	10.831666666667	6.8616666666667
ENSSSCG00000013642	PDE4A	phosphodiesterase 4A [Source:VGNC Symbol;Acc:VGNC:91254]	2.1855628581363	1.1280048715198	2.1545070347325E-5	0.00039841434581604	yes	up	39.46	24.57	20.77	17.25	16.23	19.61	9.19	5.52	20.59	12.24	17.35	13.68	22.981666666667	13.095
ENSSSCG00000013645	ATG4D	autophagy related 4D cysteine peptidase [Source:VGNC Symbol;Acc:VGNC:85624]	1.6464483162512	0.71935722492543	0.0054008977889335	0.033457582020462	yes	up	41.03	46.94	39.97	27.6	53.3	42.99	24.01	31.46	35.14	24.08	33.79	36.45	41.971666666667	30.821666666667
ENSSSCG00000013655	ICAM1	intercellular adhesion molecule 1 [Source:NCBI gene (formerly Entrezgene);Acc:396750]	1.7608694730815	0.8162879713399	0.001376861648516	0.011753519756998	yes	up	5.38	8.13	3.96	3.95	6.52	4.99	3.3	3.01	6.63	7.18	2.83	2.46	5.4883333333333	4.235
ENSSSCG00000013663	ANGPTL6	angiopoietin like 6 [Source:VGNC Symbol;Acc:VGNC:85308]	0.1099411786365	-3.1852	5.2868956280459E-8	2.5075426007602E-6	yes	down	0.15	0.14	0.14	0.08	0.13	0.59	1.15	0.72	2.25	10.6	1.46	1.14	0.205	2.8866666666667
ENSSSCG00000013729	GCDH	glutaryl-CoA dehydrogenase [Source:VGNC Symbol;Acc:VGNC:88381]	1.5793413868732	0.65932305461448	0.00040532243155682	0.0045503387302607	yes	up	26.37	30.54	22.21	15.22	16.09	18.84	14.25	16.29	20.66	19.83	16.96	15.54	21.545	17.255
ENSSSCG00000013734	HOOK2	hook microtubule tethering protein 2 [Source:VGNC Symbol;Acc:VGNC:88931]	2.3657665454173	1.2423077151036	0.00038888328772539	0.0043927530194815	yes	up	11.45	13.75	5.71	4.78	9.42	14.14	2.88	6.45	5.35	12.29	1.74	4.92	9.875	5.605
ENSSSCG00000013735	JUNB	JunB proto-onco, AP-1 transcription factor subunit [Source:VGNC Symbol;Acc:VGNC:89295]	1.9579175046398	0.96931997936737	0.0011472527575231	0.01022278607651	yes	up	14.4	6.74	6.61	5.67	10.54	9.57	3.32	5.28	10.55	4.35	4.41	6.86	8.9216666666667	5.795
ENSSSCG00000013736	PRDX2	peroxiredoxin 2 [Source:NCBI gene (formerly Entrezgene);Acc:100512521]	1.9130548911155	0.93587826939963	0.00020165825536037	0.0026236296970127	yes	up	550.43	515.75	619.81	536.36	595.7	427.19	298.31	406.47	326.64	305.2	371.14	375.31	540.87333333333	347.17833333333
ENSSSCG00000013747	RAD23A	RAD23 homolog A, nucleotide excision repair protein [Source:VGNC Symbol;Acc:VGNC:92055]	1.5928531700571	0.6716132846953	0.00046696891067193	0.0050582460258649	yes	up	252.92	213.25	284.13	165.5	173.17	206.02	114.79	108.25	200.39	165.13	217.64	176.34	215.83166666667	163.75666666667
ENSSSCG00000013753	IER2	immediate early response 2 [Source:HGNC Symbol;Acc:HGNC:28871]	1.7507128910656	0.80794250775874	0.00020999648773553	0.002700095464962	yes	up	8.86	6.2	5.65	3.89	6.71	6.47	3.67	2.63	8.04	6.57	3.69	3.89	6.2966666666667	4.7483333333333
ENSSSCG00000013754	CACNA1A	calcium voltage-gated channel subunit alpha1 A [Source:VGNC Symbol;Acc:VGNC:99705]	0.3809389897258	-1.39237	0.0066385121122337	0.039414369532158	yes	down	0.07	0.06	0.02	0.04	0.01	0.05	0.04	0.12	0.23	0.28	0.07	0.1	0.041666666666667	0.14
ENSSSCG00000013768		MISP family member 3 [Source:NCBI gene (formerly Entrezgene);Acc:100513647]	2.0837152846703	1.0591581636742	9.5753298744267E-5	0.0014133702159042	yes	up	8.39	6.61	9.28	6.91	7.82	8.62	4.77	5.65	4.3	3.15	4.08	4.74	7.9383333333333	4.4483333333333
ENSSSCG00000013772	ASF1B	anti-silencing function 1B histone chaperone [Source:NCBI gene (formerly Entrezgene);Acc:100192434]	0.21164967952899	-2.24025	7.8193402864463E-9	4.8379963321178E-7	yes	down	0.49	1.64	0.68	0.27	2.09	0.95	3.88	4.96	7.47	9.3	7.77	4.44	1.02	6.3033333333333
ENSSSCG00000013773	ADGRL1	adhesion G protein-coupled receptor L1 [Source:VGNC Symbol;Acc:VGNC:85135]	0.56032570130158	-0.835662	0.004159006335571	0.027522688488471	yes	down	2.3	1.7	3.03	0.69	1.66	1.32	1.82	4.28	4.93	7.78	4.19	3.29	1.7833333333333	4.3816666666667
ENSSSCG00000013784	DNAJB1	DnaJ heat shock protein family (Hsp40) member B1 [Source:NCBI gene (formerly Entrezgene);Acc:396741]	1.5804730244081	0.66035641146207	3.2092107868952E-5	0.00055950414333391	yes	up	24.45	29.14	22.61	19.84	31.32	25.73	12.85	13.62	28.07	31.8	16.63	15.35	25.515	19.72
ENSSSCG00000013830	ILVBL	ilvB acetolactate synthase like [Source:VGNC Symbol;Acc:VGNC:89123]	1.6164351743697	0.69281565068041	0.0011719065560697	0.010395716692174	yes	up	39.68	41.08	26.07	34.05	41.55	39.64	21.48	26.8	35.06	28.07	30.51	29.41	37.011666666667	28.555
ENSSSCG00000013833	SLC1A6	solute carrier family 1 member 6 [Source:VGNC Symbol;Acc:VGNC:92968]	0.15607901309214	-2.67965	0.0028427540284547	0.020601517305287	yes	down	0	0.16	0.04	0	0.04	0	0.09	0.23	0.34	0.58	0.26	0.23	0.04	0.28833333333333
ENSSSCG00000013837	AKAP8	A-kinase anchoring protein 8 [Source:VGNC Symbol;Acc:VGNC:85223]	0.072018576768227	-3.79549	0.0081311080030347	0.045641806109804	yes	down	0	0	0	0	0	0.02	0.12	0	0.31	0.03	0	0.22	0.0033333333333333	0.11333333333333
ENSSSCG00000013849	TPM4	tropomyosin 4 [Source:VGNC Symbol;Acc:VGNC:94339]	0.52020861511165	-0.942838	5.0265366905982E-6	0.0001205929166966	yes	down	28.59	45.62	27.72	32.7	32.05	41.67	63.44	55.41	139.08	164.19	54.17	63.48	34.725	89.961666666667
ENSSSCG00000013853	HSH2D	hematopoietic SH2 domain containing [Source:VGNC Symbol;Acc:VGNC:88996]	9.45703	3.2413865431301	0.003231825483227	0.022837863376106	yes	up	0.06	0.42	0.17	0.1	0.16	0.34	0	0	0.06	0	0.05	0.05	0.20833333333333	0.026666666666667
ENSSSCG00000013869	CPAMD8	C3 and PZP like alpha-2-macroglobulin domain containing 8 [Source:HGNC Symbol;Acc:HGNC:23228]	0.41439934987822	-1.27091	0.0021715168465611	0.016747340328352	yes	down	0.13	0.13	0.11	0.02	0.08	0.09	0.18	0.08	0.43	0.56	0.27	0.28	0.093333333333333	0.3
ENSSSCG00000013878	PGLS	6-phosphogluconolactonase [Source:VGNC Symbol;Acc:VGNC:91352]	0.62902116633137	-0.66882	0.0026906340055182	0.019689841913214	yes	down	13.42	15.68	10.67	10.79	16.72	20	20.39	21.88	34.08	48.46	29.87	29.42	14.546666666667	30.683333333333
ENSSSCG00000013879	SLC27A1	solute carrier family 27 member 1 [Source:VGNC Symbol;Acc:VGNC:93035]	1.5413064092856	0.62415369586567	0.00045465740056405	0.0049554645685319	yes	up	32.03	37.81	26.78	25.11	19.56	28.65	16.17	15.85	34.28	23.77	24.69	22.78	28.323333333333	22.923333333333
ENSSSCG00000013886	B3GNT3	UDP-GlcNAc:betaGal beta-1,3-N-acetylglucosaminyltransferase 3 [Source:VGNC Symbol;Acc:VGNC:85724]	1.5288417263075	0.61243905909215	0.0064905777442343	0.038689579324378	yes	up	14.34	20.37	11.33	9.27	13.13	13.9	10.5	11.12	16.9	12.75	9.28	7.18	13.723333333333	11.288333333333
ENSSSCG00000013892	KCNN1	potassium calcium-activated channel subfamily N member 1 [Source:VGNC Symbol;Acc:VGNC:89379]	3.3514830215916	1.7447996252582	0.00021432240198517	0.0027428601025442	yes	up	0.67	1.39	0.59	0.26	1.44	0.91	0.41	0.09	0.52	0.4	0.41	0.18	0.87666666666667	0.335
ENSSSCG00000013900	PIK3R2	phosphoinositide-3-kinase regulatory subunit 2 [Source:VGNC Symbol;Acc:VGNC:100324]	0.59071021374275	-0.759478	0.001372056750611	0.011728926034269	yes	down	7.26	7.09	9.6	3.89	3.91	6.97	6.38	7.89	16.3	24.1	17.19	12.28	6.4533333333333	14.023333333333
ENSSSCG00000013905	FKBP8	FKBP prolyl isomerase 8 [Source:VGNC Symbol;Acc:VGNC:88150]	1.5685907266754	0.64946897651285	0.00020297204006609	0.0026365539348127	yes	up	155.41	131.36	149.66	93.56	119.84	113.13	72.38	94.02	109.62	112.68	102.22	105.19	127.16	99.351666666667
ENSSSCG00000013919	HOMER3	homer scaffold protein 3 [Source:VGNC Symbol;Acc:VGNC:99759]	2.27998	1.1890200811673	1.1748974394139E-7	4.8462310921991E-6	yes	up	53.46	41.42	50.2	33.89	56.67	36.9	16.7	20.22	25.31	25.45	25.6	30.68	45.423333333333	23.993333333333
ENSSSCG00000013927	SLC25A42	solute carrier family 25 member 42 [Source:VGNC Symbol;Acc:VGNC:100861]	0.62265651095496	-0.683492	0.00052179486521055	0.005497887254568	yes	down	25.17	14.82	22.14	11.75	12.45	16.25	20.67	26.52	38.39	44.57	34.61	40.46	17.096666666667	34.203333333333
ENSSSCG00000014009	CNOT6	CCR4-NOT transcription complex subunit 6 [Source:VGNC Symbol;Acc:VGNC:86837]	0.46446422058278	-1.10636	0.0002411811470814	0.0030185241967039	yes	down	0.67	0.52	0.8	1.13	0.2	0.51	1.6	1.35	2.58	3.61	1.03	1.31	0.63833333333333	1.9133333333333
ENSSSCG00000014016	SQSTM1	sequestosome 1 [Source:VGNC Symbol;Acc:VGNC:93445]	1.9631464538644	0.97316780417571	5.8566017356496E-7	1.9124593524865E-5	yes	up	356.92	293.99	257.23	252.86	272.32	266.39	124.01	164.32	212.01	175.76	177.32	219.09	283.285	178.75166666667
ENSSSCG00000014041	MXD3	MAX dimerization protein 3 [Source:VGNC Symbol;Acc:VGNC:100175]	0.26009458526131	-1.94289	5.5485175129973E-9	3.6093874003522E-7	yes	down	0.9	2.24	1.63	0.94	2.86	2.58	6.36	9.95	9.52	9.57	8.36	10.34	1.8583333333333	9.0166666666667
ENSSSCG00000014046	ZNF346	zinc finger protein 346 [Source:VGNC Symbol;Acc:VGNC:95227]	0.50767061826831	-0.978035	4.8431584656143E-5	0.00078530740913379	yes	down	1.63	1.92	1.31	1.21	0.92	1.38	2.05	2.72	4.02	6.74	3.19	2.48	1.395	3.5333333333333
ENSSSCG00000014047	FGFR4	fibroblast growth factor receptor 4 [Source:VGNC Symbol;Acc:VGNC:88120]	0.64687264553003	-0.628446	0.0038247446972051	0.025834641115576	yes	down	5.78	5.65	7.46	4.35	4.57	8.58	7.35	8.99	14.66	13.92	15.51	9.84	6.065	11.711666666667
ENSSSCG00000014049	UNC5A	unc-5 netrin receptor A [Source:VGNC Symbol;Acc:VGNC:94707]	1.76494	0.81962240947094	0.00077012732144596	0.0075042957112834	yes	up	1.5	1.53	0.88	0.8	0.82	1.08	0.5	0.61	1.21	1.04	0.86	0.56	1.1016666666667	0.79666666666667
ENSSSCG00000014051	TSPAN17	tetraspanin 17 [Source:VGNC Symbol;Acc:VGNC:94506]	2.0326657891415	1.0233730267986	3.9050888534269E-9	2.6891193451757E-7	yes	up	33.32	36.89	42.05	29.8	32.78	38.28	13.94	20.52	22.29	24.23	23.87	19.53	35.52	20.73
ENSSSCG00000014063	SFXN1	sideroflexin 1 [Source:VGNC Symbol;Acc:VGNC:92783]	0.48886163313843	-1.0325	0.0004172488670711	0.0046683085345045	yes	down	1.27	1.18	1.24	0.91	1.26	0.69	1.92	1.06	3.32	7.62	2	2.51	1.0916666666667	3.0716666666667
ENSSSCG00000014070	ANKRA2	ankyrin repeat family A member 2 [Source:VGNC Symbol;Acc:VGNC:85320]	0.58332114304136	-0.777638	0.00076361816435445	0.0074662160604456	yes	down	2.7	1.9	2.79	3.58	1.31	2.95	3.51	5.21	6.13	9.88	4.19	5.13	2.5383333333333	5.675
ENSSSCG00000014083	ANKDD1B	ankyrin repeat and death domain containing 1B [Source:VGNC Symbol;Acc:VGNC:85312]	0.15058153041606	-2.73138	6.9698304397379E-6	0.00015887738140887	yes	down	0.03	0.06	0.13	0.05	0	0.03	0.46	0.19	0.52	0.71	0.27	0.31	0.05	0.41
ENSSSCG00000014088	IQGAP2	IQ motif containing GTPase activating protein 2 [Source:VGNC Symbol;Acc:VGNC:89192]	0.43248039477074	-1.20929	0.0014518602937032	0.01223487798964	yes	down	0.43	0.75	0.5	0.89	0.39	0.94	1.43	1.01	4.21	4.82	0.81	0.92	0.65	2.2
ENSSSCG00000014113	HOMER1	homer scaffold protein 1 [Source:VGNC Symbol;Acc:VGNC:88928]	1.62376	0.69933658840305	0.00045903694006111	0.0049899801582072	yes	up	5.22	5.9	6.64	7.75	5.3	4.37	5.66	4.23	4.97	5.14	3.95	3.55	5.8633333333333	4.5833333333333
ENSSSCG00000014123	FAM151B	family with sequence similarity 151 member B [Source:VGNC Symbol;Acc:VGNC:87910]	0.38229171700438	-1.38725	4.6697824842172E-5	0.00076245317584571	yes	down	0.38	0.45	0.46	0.59	0.12	0.1	0.95	0.82	1.57	1.78	0.95	0.71	0.35	1.13
ENSSSCG00000014124	ANKRD34B	ankyrin repeat domain 34B [Source:VGNC Symbol;Acc:VGNC:85336]	0.073224310254231	-3.77153	0.0013521592161129	0.01161860899766	yes	down	0	0.03	0.02	0	0	0	0.21	0.15	0.26	0	0.14	0.04	0.0083333333333333	0.13333333333333
ENSSSCG00000014127	RASGRF2	Ras protein specific guanine nucleotide releasing factor 2 [Source:VGNC Symbol;Acc:VGNC:92112]	1.7413351170612	0.80019387398133	0.0074893652390121	0.043026336849211	yes	up	2.46	1.44	4.08	2.5	0.83	1.19	0.94	1.07	1.69	3.46	0.85	1.45	2.0833333333333	1.5766666666667
ENSSSCG00000014136	VCAN	versican [Source:VGNC Symbol;Acc:VGNC:108163]	0.25018749869402	-1.99892	9.6289158162919E-6	0.00020742499542478	yes	down	1.22	1.58	1.78	1.8	1	3.15	3.55	2.28	11.26	35.17	3.99	3.84	1.755	10.015
ENSSSCG00000014157	NR2F1	nuclear receptor subfamily 2 group F member 1 [Source:VGNC Symbol;Acc:VGNC:90880]	0.42917649091941	-1.22036	0.0016882847671339	0.013782634274549	yes	down	1.05	0.54	1.28	0.3	0.47	0.68	1.39	0.63	3.17	4.9	0.96	2.28	0.72	2.2216666666667
ENSSSCG00000014213	KCNN2	potassium calcium-activated channel subfamily N member 2 [Source:VGNC Symbol;Acc:VGNC:89380]	0.62474481990224	-0.678661	0.0047144066543818	0.030214059469555	yes	down	1.42	2.11	1.5	0.86	1.1	1.75	2.15	2.2	3.08	3.12	2.49	3.66	1.4566666666667	2.7833333333333
ENSSSCG00000014221	LVRN	laeverin [Source:VGNC Symbol;Acc:VGNC:89898]	0.45309708668658	-1.14211	0.00011863441741898	0.0016963381771343	yes	down	0.67	0.38	0.76	0.88	0.22	0.7	1.31	0.86	2.75	3.4	1.23	1.16	0.60166666666667	1.785
ENSSSCG00000014224	SEMA6A	semaphorin 6A [Source:VGNC Symbol;Acc:VGNC:92708]	0.6293947202362	-0.667963	0.0010105362135165	0.0092935834521608	yes	down	4.91	3.42	2.91	1.82	1.85	2.29	4.08	2.98	8.31	10.38	5.72	5.53	2.8666666666667	6.1666666666667
ENSSSCG00000014232	LOX	lysyl oxidase [Source:NCBI gene (formerly Entrezgene);Acc:100525278]	0.1757332305772	-2.50854	0.0002352400856013	0.0029520207817818	yes	down	1.25	0.8	1.22	1.33	0.73	3.15	3.5	1.39	14.42	53.17	3.74	4.02	1.4133333333333	13.373333333333
ENSSSCG00000014248	LMNB1	lamin B1 [Source:VGNC Symbol;Acc:VGNC:89760]	0.21083346411206	-2.24582	1.2796005449687E-24	3.0085236812994E-21	yes	down	1.8	3.14	2.42	1.57	1.7	3.22	9.84	9.4	21.08	18.5	15.23	10.21	2.3083333333333	14.043333333333
ENSSSCG00000014256	FBN2	fibrillin 2 [Source:VGNC Symbol;Acc:VGNC:88025]	0.23354153779088	-2.09825	0.0014153141210962	0.011975958768638	yes	down	0.57	1.74	0.49	0.65	0.67	3.53	3.39	1.95	12.9	28.07	3.63	2.35	1.275	8.715
ENSSSCG00000014277	IRF1	interferon regulatory factor 1 [Source:VGNC Symbol;Acc:VGNC:89203]	1.5753787880375	0.65569875554585	0.00080756514451305	0.0077906841432566	yes	up	9.48	12.5	7.85	6.06	8.17	9.92	5.17	5.03	9.65	14.51	6.49	5.35	8.9966666666667	7.7
ENSSSCG00000014292	HSPA4	heat shock protein family A (Hsp70) member 4 [Source:VGNC Symbol;Acc:VGNC:111098]	1.6888481839925	0.75603964546002	0.00017678164645333	0.0023558480464202	yes	up	10.54	14.3	14.01	19.11	10.09	13.07	11.01	6.79	13.59	14.42	8.02	7.36	13.52	10.198333333333
ENSSSCG00000014298	PPP2CA	protein phosphatase 2 catalytic subunit alpha [Source:NCBI gene (formerly Entrezgene);Acc:397656]	1.5787003181933	0.65873733301589	0.00031604272983144	0.0037393466912766	yes	up	28.17	48.51	38.53	38.04	31.39	40.52	29.14	26.43	36	38.15	20.54	26.73	37.526666666667	29.498333333333
ENSSSCG00000014305	SAR1B	secretion associated Ras related GTPase 1B [Source:NCBI gene (formerly Entrezgene);Acc:494017]	1.7875738344934	0.83800283263654	1.730889856418E-6	4.8612602827521E-5	yes	up	77.49	101.62	89.68	83.91	59.58	67.62	62.18	54.89	64.85	59.36	46.52	50.84	79.983333333333	56.44
ENSSSCG00000014314		F-box and leucine rich repeat protein 21 [Source:VGNC Symbol;Acc:VGNC:109146]	1.7710848769929	0.82463335307373	0.002746709918487	0.020035531470116	yes	up	1.49	0.89	0.55	1.24	0.86	1.09	0.37	0.58	0.82	1.16	0.63	0.35	1.02	0.65166666666667
ENSSSCG00000014316	TGFBI	transforming growth factor beta induced [Source:VGNC Symbol;Acc:VGNC:93930]	0.45856030152696	-1.12482	0.0019295113226814	0.015309327951244	yes	down	34.6	26.02	19.11	15.11	21.67	45.86	39.74	26.7	119.46	257.79	48.19	41.19	27.061666666667	88.845
ENSSSCG00000014324	MYOT	myotilin [Source:NCBI gene (formerly Entrezgene);Acc:100101550]	2.1180524995498	1.0827383494348	9.6109411253001E-7	2.9455655314747E-5	yes	up	854.92	953.24	656.71	975.94	415.86	796.19	542.56	339.91	620.11	568.83	306.35	360.38	775.47666666667	456.35666666667
ENSSSCG00000014326	KIF20A	kinesin family member 20A [Source:VGNC Symbol;Acc:VGNC:89462]	0.18663509740402	-2.42171	0.00030528149785137	0.0036408136895926	yes	down	0.39	2.84	0.18	0.27	2.7	1.99	6.04	8.86	12.19	15.12	9.36	9.44	1.395	10.168333333333
ENSSSCG00000014348	SPATA24	spermatosis associated 24 [Source:VGNC Symbol;Acc:VGNC:93381]	1.7579515453946	0.81389530587252	0.0012632035695602	0.011005719612399	yes	up	34.88	29.9	48.26	28.71	30.18	37.63	20.13	36.18	26.29	24.93	25.13	29.92	34.926666666667	27.096666666667
ENSSSCG00000014361	CYSTM1	cysteine rich transmembrane module containing 1 [Source:VGNC Symbol;Acc:VGNC:87134]	2.1496246737732	1.1040847860683	1.2524198235018E-5	0.00025927453402758	yes	up	152.44	116.86	161.51	115.58	177.68	150.96	81.34	94.28	94.9	62.68	81.08	80.21	145.83833333333	82.415
ENSSSCG00000014362	HBEGF	heparin binding EGF like growth factor [Source:VGNC Symbol;Acc:VGNC:88792]	2.6012481839216	1.3792	4.8301736753699E-6	0.00011707658077944	yes	up	19.11	30.45	16.11	10.74	35.08	16.55	10.47	10.15	12.79	16.3	7	7.62	21.34	10.721666666667
ENSSSCG00000014387	DIAPH1	diaphanous related formin 1 [Source:VGNC Symbol;Acc:VGNC:99632]	4.1476706148997	2.0523013278254	1.5703134480555E-13	3.0766927057259E-11	yes	up	56.21	66.89	26.62	31.08	51.32	46.06	7.27	6.47	28.18	23.06	13.5	13.81	46.363333333333	15.381666666667
ENSSSCG00000014394	RNF14	ring finger protein 14 [Source:VGNC Symbol;Acc:VGNC:92357]	1.5290030964219	0.61259132833904	0.00020531619577197	0.0026607038976497	yes	up	49.94	64.36	52.08	35.91	39.33	37.45	35.34	33.65	44.62	42.18	35.4	32.55	46.511666666667	37.29
ENSSSCG00000014430	ABLIM3	actin binding LIM protein family member 3 [Source:VGNC Symbol;Acc:VGNC:84988]	1.5256549112822	0.60942867509315	0.0013623371722843	0.011689960991374	yes	up	43.52	39.59	31.2	22.25	35.2	28.01	22.53	24.26	35.44	28.83	24.38	25.12	33.295	26.76
ENSSSCG00000014436	ARHGEF37	Rho guanine nucleotide exchange factor 37 [Source:VGNC Symbol;Acc:VGNC:85498]	0.43053919447014	-1.21578	7.3874140284791E-6	0.00016677923193513	yes	down	1.1	0.92	1.91	1.14	0.79	0.7	1.96	3.44	4.06	2.55	2.48	3.96	1.0933333333333	3.075
ENSSSCG00000014443	CAMK2A	calcium/calmodulin dependent protein kinase II alpha [Source:VGNC Symbol;Acc:VGNC:86155]	1.8380838591992	0.87820258843922	1.7413358210746E-5	0.0003344096259422	yes	up	133.05	135.35	136.31	77.06	72.78	86.85	51.81	45.95	86.47	74.95	93.18	71.43	106.9	70.631666666667
ENSSSCG00000014565		-	3.1493578354669	1.6550576882844	2.0246107597652E-15	7.0895838051521E-13	yes	up	78.38	54.52	60.5	69.08	48.41	69.44	24.64	19.86	22.44	25.61	28.1	24.99	63.388333333333	24.273333333333
ENSSSCG00000014570	NRIP3	nuclear receptor interacting protein 3 [Source:HGNC Symbol;Acc:HGNC:1167]	0.38905784035098	-1.36194	0.0085726681664407	0.047584813721174	yes	down	0.42	0.19	0.19	0.08	0.22	0.15	0.14	0.48	1.45	1.78	0.31	0.41	0.20833333333333	0.76166666666667
ENSSSCG00000014581	TUB	TUB bipartite transcription factor [Source:VGNC Symbol;Acc:VGNC:94577]	0.39103541802308	-1.35463	0.00014014533241989	0.0019596532548569	yes	down	0.4	0.32	0.41	0.27	0.41	0.41	0.46	0.46	1.55	4.07	1	0.85	0.37	1.3983333333333
ENSSSCG00000014627	SMPD1	sphingomyelin phosphodiesterase 1 [Source:VGNC Symbol;Acc:VGNC:93261]	1.6067555316915	0.68415043925184	0.0027476117710567	0.020035531470116	yes	up	50.95	50.69	37.27	26.67	49.24	44.65	20.29	21.74	52.81	38.24	38.56	38.02	43.245	34.943333333333
ENSSSCG00000014630	CNGA4	cyclic nucleotide gated channel subunit alpha 4 [Source:VGNC Symbol;Acc:VGNC:86818]	2.1164967630822	1.0816782822359	0.0031815741512849	0.022569977319762	yes	up	1.32	1.29	0.95	0.33	1.1	0.91	0.31	0.58	1.32	0.57	0.29	0.54	0.98333333333333	0.60166666666667
ENSSSCG00000014632	FHIP1B	FHF complex subunit HOOK interacting protein 1B [Source:VGNC Symbol;Acc:VGNC:87913]	1.6424981202015	0.71589171941974	0.00079027471653931	0.0076598005210859	yes	up	23.07	16.58	17.97	9.7	12.79	12.05	6.67	8.14	18.72	12.9	11.97	13.33	15.36	11.955
ENSSSCG00000014634	C11orf42	chromosome 9 C11orf42 homolog [Source:VGNC Symbol;Acc:VGNC:86084]	1.8958896121934	0.92287496604136	0.0053403548555439	0.033179146928102	yes	up	1.11	0.89	1.27	0.58	0.58	0.58	0.49	0.56	0.52	1.11	0.34	0.35	0.835	0.56166666666667
ENSSSCG00000014670		-	1.7347277672007	0.79470927679477	0.00038149746462458	0.0043331161302908	yes	up	14.39	11.03	5.56	8.23	6.6	9.44	5.63	4.15	8.41	12.71	5.08	5.91	9.2083333333333	6.9816666666667
ENSSSCG00000014672	TRIM34	tripartite motif containing 34 [Source:HGNC Symbol;Acc:HGNC:10063]	3.2836018655934	1.7152792119651	0.00064741866106108	0.0064852199170683	yes	up	2.57	0.81	0.53	1.15	0.76	0.63	0.13	0.24	0.37	1.45	0.45	0.08	1.075	0.45333333333333
ENSSSCG00000014823	P2RY6	pyrimidinergic receptor P2Y6 [Source:VGNC Symbol;Acc:VGNC:91128]	4.7554781915789	2.24959	0.0080484819553502	0.045301612866332	yes	up	0.28	0.31	0.23	0	1.67	0.58	0	0.05	0.45	0.28	0.1	0.16	0.51166666666667	0.17333333333333
ENSSSCG00000014834	UCP3	uncoupling protein 3 [Source:NCBI gene (formerly Entrezgene);Acc:397116]	2.8903256650087	1.5312320563325	4.8126984975787E-8	2.3573628533676E-6	yes	up	102.4	95.85	77.08	113.06	135.1	99.64	32.9	39.81	80.97	26.73	43.49	49.49	103.855	45.565
ENSSSCG00000014838	PGM2L1	phosphoglucomutase 2 like 1 [Source:VGNC Symbol;Acc:VGNC:91357]	2.0220967837266	1.0158520506835	0.0011841081137609	0.010477446954987	yes	up	1.23	1.02	1.85	2.02	0.7	0.4	0.81	0.48	0.81	0.99	0.73	0.62	1.2033333333333	0.74
ENSSSCG00000014840	P4HA3	prolyl 4-hydroxylase subunit alpha 3 [Source:VGNC Symbol;Acc:VGNC:91134]	0.23766695226264	-2.07299	3.1504749825407E-5	0.0005504301195611	yes	down	1.11	1.34	1.68	0.66	1.89	2.26	3.3	2.13	8.94	41.03	2.69	3.81	1.49	10.316666666667
ENSSSCG00000014861		monoacylglycerol O-acyltransferase 2 [Source:NCBI gene (formerly Entrezgene);Acc:100312975]	31.910877192157	4.9959763620248	0.0019999745102692	0.015749081574167	yes	up	0.22	2.25	0.26	0	0.18	1.64	0	0	0.21	0	0	0	0.75833333333333	0.035
ENSSSCG00000014869	LRRC32	leucine rich repeat containing 32 [Source:VGNC Symbol;Acc:VGNC:108602]	1.5811750473534	0.66099709316696	0.0056700477048228	0.034755175093472	yes	up	6.12	6.31	6.14	2.74	5.38	4.32	2.77	1.81	7.34	6.98	3.97	3.42	5.1683333333333	4.3816666666667
ENSSSCG00000014891	GAB2	GRB2 associated binding protein 2 [Source:VGNC Symbol;Acc:VGNC:108586]	1.6009871715821	0.67896174784852	0.00048490665868157	0.0052058667896812	yes	up	7.04	5.73	5.35	3.56	3.42	5.4	2.52	2.41	5.02	5.11	4.33	4.45	5.0833333333333	3.9733333333333
ENSSSCG00000014904	DLG2	discs large MAGUK scaffold protein 2 [Source:VGNC Symbol;Acc:VGNC:108581]	0.17674664071563	-2.50025	2.6781612384492E-5	0.00048074171506307	yes	down	0.05	0.01	0.11	0.05	0	0.06	0.2	0.09	0.33	1.31	0.16	0.26	0.046666666666667	0.39166666666667
ENSSSCG00000014915	EED	embryonic ectoderm development [Source:VGNC Symbol;Acc:VGNC:87552]	1.5424343935843	0.62520912661068	0.0050819951560959	0.031895051129797	yes	up	6.12	8.06	6.62	8.22	6.74	8.02	7.4	4.71	7.9	8.24	3.84	4.37	7.2966666666667	6.0766666666667
ENSSSCG00000014919	ME3	malic enzyme 3 [Source:VGNC Symbol;Acc:VGNC:90097]	1.7658479228495	0.82036110153787	1.6723950566709E-6	4.7260193615974E-5	yes	up	24.54	22.95	21.77	19.45	14.9	14.83	10.31	10.79	13.9	18.47	13.09	14.95	19.74	13.585
ENSSSCG00000014960	AMOTL1	angiomotin like 1 [Source:VGNC Symbol;Acc:VGNC:85284]	1.5987443348234	0.67693924690262	3.7444080256853E-5	0.00063761527049169	yes	up	57.83	48.81	68.15	34.76	29.62	54.81	30.5	24.76	48.89	51.57	37.37	36.49	48.996666666667	38.263333333333
ENSSSCG00000014978	ANGPTL5	angiopoietin like 5 [Source:VGNC Symbol;Acc:VGNC:85307]	0.10575237768363	-3.24124	0.0021764680880306	0.016777663603188	yes	down	0	0.06	0.06	0.1	0.45	0.53	0.91	0.11	2.57	15.2	0.5	1.34	0.2	3.4383333333333
ENSSSCG00000015022	LAYN	layilin [Source:NCBI gene (formerly Entrezgene);Acc:100513941]	0.48017533246265	-1.05837	0.002637474628877	0.019453924058957	yes	down	1.98	3.44	1.42	0.79	2.24	1.43	4.25	1.69	7.27	9.25	4.44	4.1	1.8833333333333	5.1666666666667
ENSSSCG00000015035	C11orf52	chromosome 9 C11orf52 homolog [Source:VGNC Symbol;Acc:VGNC:86085]	3.9423525155815	1.9790567844339	0.0042053166470359	0.027722986214527	yes	up	0.87	0	1.31	1.4	1.68	0.5	0.28	0.5	0.37	0.32	0	0.4	0.96	0.31166666666667
ENSSSCG00000015048	DRD2	dopamine receptor D2 [Source:VGNC Symbol;Acc:VGNC:87444]	4.1136996767268	2.0404364728341	8.2665586261891E-7	2.5865213283236E-5	yes	up	2.35	2.55	1.53	1.1	2.15	2.06	0.37	0.75	0.1	0.59	0.56	0.9	1.9566666666667	0.545
ENSSSCG00000015073	TAGLN	transgelin [Source:VGNC Symbol;Acc:VGNC:93730]	2.02576	1.0184617578728	2.6785766965174E-5	0.00048074171506307	yes	up	281.41	294.96	177.69	161.49	285.92	242.35	118.7	80.66	275.97	199.91	101.11	186.2	240.63666666667	160.425
ENSSSCG00000015080	CEP164	centrosomal protein 164 [Source:VGNC Symbol;Acc:VGNC:86563]	0.62075719800046	-0.687899	0.0017012879892669	0.013861286003641	yes	down	1.86	1.9	2.27	0.82	1.22	1.48	1.87	1.72	5.13	5.77	3.15	2.85	1.5916666666667	3.415
ENSSSCG00000015106	HYOU1	hypoxia up-regulated 1 [Source:VGNC Symbol;Acc:VGNC:89014]	1.6215767679575	0.69739732482979	0.0029486279267634	0.021247162179804	yes	up	13.4	17.85	10.79	6.9	11.73	18.34	6.58	7.25	16.84	13.13	10.5	9.07	13.168333333333	10.561666666667
ENSSSCG00000015135	SORL1	sortilin related receptor 1 [Source:VGNC Symbol;Acc:VGNC:108617]	0.54854510951219	-0.866318	0.00084766317583106	0.0080827581389499	yes	down	0.42	0.36	0.67	0.49	0.37	0.26	0.94	0.61	1.44	1.33	1.24	0.45	0.42833333333333	1.0016666666667
ENSSSCG00000015140	HSPA8	heat shock protein family A (Hsp70) member 8 [Source:NCBI gene (formerly Entrezgene);Acc:100511890]	2.4114401399474	1.2698949980024	5.9678421133714E-7	1.9410819269143E-5	yes	up	469.65	805.65	456.04	421.73	809.88	667.87	348.88	247.2	386.77	392.42	317.6	221.86	605.13666666667	319.12166666667
ENSSSCG00000015200	ESAM	endothelial cell adhesion molecule [Source:VGNC Symbol;Acc:VGNC:87785]	1.9464511276688	0.96084612133299	5.2840984893918E-7	1.7393138587682E-5	yes	up	83.23	84.26	59.88	39.32	60.59	58.95	31.03	33.59	58.37	47.12	36.78	42.52	64.371666666667	41.568333333333
ENSSSCG00000015215	CHEK1	checkpoint kinase 1 [Source:VGNC Symbol;Acc:VGNC:86637]	0.38115991162802	-1.39153	0.00061145879137837	0.006236917287211	yes	down	0.32	0.23	0.49	0.22	0.1	0.14	0.58	0.54	1.47	1.59	0.45	0.55	0.25	0.86333333333333
ENSSSCG00000015238	ARHGAP32	Rho GTPase activating protein 32 [Source:VGNC Symbol;Acc:VGNC:85471]	0.51645873888087	-0.953275	0.0059884211217529	0.036314456456083	yes	down	0.47	0.32	0.23	0.22	0.11	0.33	0.24	0.33	1.05	1.67	0.68	0.51	0.28	0.74666666666667
ENSSSCG00000015249	ADAMTS8	ADAM metallopeptidase with thrombospondin type 1 motif 8 [Source:VGNC Symbol;Acc:VGNC:85088]	2.5261823875335	1.3369588038488	0.0016035408786533	0.013200448011872	yes	up	12.32	89.15	8.35	29.43	33.83	28.93	12.98	25.73	18.07	16.51	11.38	14.5	33.668333333333	16.528333333333
ENSSSCG00000015267	FMO2	flavin containing dimethylaniline monoxygenase 2 [Source:VGNC Symbol;Acc:VGNC:88171]	5.0772671112593	2.3440521611808	6.0302781379014E-5	0.00094918112677216	yes	up	0.68	0.18	0.52	0.72	0.04	0.31	0.12	0.03	0.02	0.2	0.08	0.15	0.40833333333333	0.1
ENSSSCG00000015268	FMO1	flavin containing dimethylaniline monoxygenase 1 [Source:VGNC Symbol;Acc:VGNC:88170]	3.2108877228829	1.6829722183268	5.2278795763169E-19	4.0971639079535E-16	yes	up	58.41	70.94	44.81	71.87	39.99	54.23	22.98	20.34	26.28	36.55	15.71	20.19	56.708333333333	23.675
ENSSSCG00000015297	ADAM22	ADAM metallopeptidase domain 22 [Source:VGNC Symbol;Acc:VGNC:85067]	0.56580021053855	-0.821635	0.0067078025240246	0.039739745838876	yes	down	0.18	0.25	0.37	0.4	0.11	0.2	0.61	0.32	0.68	1.11	0.44	0.33	0.25166666666667	0.58166666666667
ENSSSCG00000015298	SRI	sorcin [Source:VGNC Symbol;Acc:VGNC:93457]	0.66119612201412	-0.59685	0.0032287786078432	0.022826133302356	yes	down	9.64	17.13	10.03	6.46	7.42	13.87	14.67	17.42	15.54	31.85	14.94	13.33	10.758333333333	17.958333333333
ENSSSCG00000015302	STEAP2	STEAP2 metalloreductase [Source:HGNC Symbol;Acc:HGNC:17885]	0.24138691152273	-2.05058	0.008377692347293	0.04672316524966	yes	down	0	0.06	0.04	0.06	0.05	0.06	0.02	0.07	0.21	1.16	0.08	0.04	0.045	0.26333333333333
ENSSSCG00000015311	CYP51A1	cytochrome P450 family 51 subfamily A member 1 [Source:VGNC Symbol;Acc:VGNC:103377]	0.4622831694742	-1.11315	1.3985674133281E-6	4.0311072659464E-5	yes	down	1.84	2.07	2.01	3.07	2.32	2.07	5.74	4.69	8.92	6.53	4.68	5.64	2.23	6.0333333333333
ENSSSCG00000015328	SGCE	sarcoglycan epsilon [Source:VGNC Symbol;Acc:VGNC:92790]	0.5032130810633	-0.990759	0.00011584001635741	0.0016723640256231	yes	down	5.24	4.59	5.24	7.29	3.77	7.77	10.44	8.69	18.43	34.16	8.25	9.69	5.65	14.943333333333
ENSSSCG00000015331	PON2	paraoxonase 2 [Source:VGNC Symbol;Acc:VGNC:91662]	1.7942393909141	0.84337239028154	0.0012469464551318	0.01090448711932	yes	up	12.58	18.59	19.3	24.08	10.68	13.15	14.4	10.03	14.19	15.87	5.63	8.34	16.396666666667	11.41
ENSSSCG00000015333	ASB4	ankyrin repeat and SOCS box containing 4 [Source:VGNC Symbol;Acc:VGNC:97891]	1.7566712535903	0.81284422823242	0.0011026923566298	0.0099007696701659	yes	up	19.98	18.87	16.22	21.26	8.98	12.05	10.47	7.76	10.81	9.99	12.75	12.41	16.226666666667	10.698333333333
ENSSSCG00000015340	ASNS	asparagine synthetase (glutamine-hydrolyzing) [Source:NCBI gene (formerly Entrezgene);Acc:100312961]	0.24713015023831	-2.01666	3.0410952600185E-7	1.0904214768929E-5	yes	down	1.56	2.95	2.65	1.51	2.64	2.27	4.5	9.48	8.56	15.5	28.42	4.8	2.2633333333333	11.876666666667
ENSSSCG00000015342	COL28A1	collagen type XXVIII alpha 1 chain [Source:VGNC Symbol;Acc:VGNC:86873]	0.33583801508389	-1.57416	7.0634717928764E-5	0.0010814011048108	yes	down	0.5	0.2	0.53	0.39	0.41	0.19	1.1	0.37	2.25	4.98	0.46	1.69	0.37	1.8083333333333
ENSSSCG00000015346	ICA1	islet cell autoantigen 1 [Source:VGNC Symbol;Acc:VGNC:89018]	1.6930055484816	0.75958670138105	0.007848106441787	0.044355815871886	yes	up	20.33	12.91	35.4	17.69	10.48	9.15	10.39	12.63	11.93	12.81	7.73	16.29	17.66	11.963333333333
ENSSSCG00000015353	SCIN	scinderin [Source:NCBI gene (formerly Entrezgene);Acc:100512981]	0.38881506925173	-1.36284	0.0054930446697635	0.033922900253271	yes	down	0.28	0.49	0.33	0.14	0.11	0.81	0.52	0.27	2.19	2.94	1.24	0.79	0.36	1.325
ENSSSCG00000015396	SEMA3D	semaphorin 3D [Source:VGNC Symbol;Acc:VGNC:92696]	0.24873636235261	-2.00731	0.00030899880531831	0.00367269442885	yes	down	0.09	0.14	0.07	0.16	0.07	0.37	0.32	0.11	1.4	3.24	0.44	0.36	0.15	0.97833333333333
ENSSSCG00000015398	SEMA3A	semaphorin 3A [Source:VGNC Symbol;Acc:VGNC:92693]	0.13067609350997	-2.93593	0.0041535020870026	0.027497319930768	yes	down	0.03	0.01	0.01	0	0	0.01	0.05	0.02	0.16	0.49	0.08	0	0.01	0.13333333333333
ENSSSCG00000015401		piccolo presynaptic cytomatrix protein [Source:VGNC Symbol;Acc:VGNC:108606]	5.7074185885883	2.5128383757942	0.0037266581685209	0.025365318501868	yes	up	0.02	0.04	0.04	0.03	0.01	0.02	0.01	0.01	0.01	0	0.01	0	0.026666666666667	0.0066666666666667
ENSSSCG00000015433	CDHR3	cadherin related family member 3 [Source:VGNC Symbol;Acc:VGNC:108575]	0.20137895048291	-2.31202	0.0019796339402311	0.015618799323262	yes	down	0	0	0.22	0.02	0	0.05	0.34	0.19	0.2	0.33	0.34	0.29	0.048333333333333	0.28166666666667
ENSSSCG00000015435	NAMPT	nicotinamide phosphoribosyltransferase [Source:VGNC Symbol;Acc:VGNC:90573]	2.0063588664276	1.0045796759952	0.0022175191052238	0.017046207115261	yes	up	6.39	4.86	6.65	20.45	6.85	6.06	5.34	4.12	7.94	7.48	4.31	4.69	8.5433333333333	5.6466666666667
ENSSSCG00000015496	CENPL	centromere protein L [Source:VGNC Symbol;Acc:VGNC:86552]	0.17835827367696	-2.48715	6.2969818410332E-7	2.0320730811711E-5	yes	down	0.01	0.06	0.02	0	0.05	0.09	0.16	0.2	0.34	0.43	0.22	0.35	0.038333333333333	0.28333333333333
ENSSSCG00000015507	TNN	tenascin N [Source:VGNC Symbol;Acc:VGNC:108622]	0.074245712503838	-3.75155	8.3597328157639E-15	2.5015360487608E-12	yes	down	0.36	0.1	0.05	0.02	0.31	0.28	2.71	1.87	5.02	5.95	1.9	0.74	0.18666666666667	3.0316666666667
ENSSSCG00000015515	BRINP2	BMP/retinoic acid inducible neural specific 2 [Source:VGNC Symbol;Acc:VGNC:85882]	4.2856671127185	2.0995197936725	0.0001485940298213	0.0020568213143809	yes	up	0.62	0.32	0.16	0.37	0.85	0.22	0.1	0.25	0.12	0.13	0.12	0.02	0.42333333333333	0.12333333333333
ENSSSCG00000015522	ANGPTL1	angiopoietin like 1 [Source:VGNC Symbol;Acc:VGNC:85303]	0.44877847754995	-1.15592	0.00057144386229904	0.0059030371776779	yes	down	1.44	1.36	3.44	1.96	0.51	1.73	3.26	2.61	6.09	11.9	2.91	3.49	1.74	5.0433333333333
ENSSSCG00000015541	IER5	immediate early response 5 [Source:NCBI gene (formerly Entrezgene);Acc:100511095]	1.7916239848373	0.84126788508961	0.0052102803674186	0.032481361472339	yes	up	14.57	14.38	19.91	11.63	32.66	23.17	10.35	11.5	18.56	12.77	16.8	13.39	19.386666666667	13.895
ENSSSCG00000015565		chromosome 9 C1orf21 homolog [Source:VGNC Symbol;Acc:VGNC:86094]	1.7414755617326	0.80031022761049	8.1441493524546E-7	2.5579467565401E-5	yes	up	151.06	171.71	160.55	151.48	157.07	166.01	111.77	134.38	137.39	136.16	84.88	106.53	159.64666666667	118.51833333333
ENSSSCG00000015581	CENPF	centromere protein F [Source:VGNC Symbol;Acc:VGNC:86548]	0.19468968858632	-2.36075	4.9450047739462E-7	1.6342347102331E-5	yes	down	0.04	0.23	0.03	0.02	0.24	0.16	0.53	0.71	1.27	1.41	0.52	0.68	0.12	0.85333333333333
ENSSSCG00000015582	PTPN14	protein tyrosine phosphatase non-receptor type 14 [Source:VGNC Symbol;Acc:VGNC:91975]	1.61549	0.69197585676356	1.1751696975948E-5	0.00024544343760172	yes	up	5.82	4.54	4.97	3.43	3.07	3.41	2.8	2.16	4.69	5.63	2.48	2.42	4.2066666666667	3.3633333333333
ENSSSCG00000015583	SMYD2	SET and MYND domain containing 2 [Source:VGNC Symbol;Acc:VGNC:93273]	2.8626957323327	1.5173743385936	6.3359286768594E-13	1.1093267464229E-10	yes	up	44.3	47.33	34.17	40.83	29.86	25.51	18.55	13.28	15.11	20.42	12.16	15.31	37	15.805
ENSSSCG00000015589	VASH2	vasohibin 2 [Source:VGNC Symbol;Acc:VGNC:94802]	0.54216680932307	-0.883191	0.00087359111412778	0.0082534802275057	yes	down	1.98	1.11	1.57	1.54	1.05	1.9	3.09	1.32	6.12	7.44	2.23	2.95	1.525	3.8583333333333
ENSSSCG00000015595	ATF3	activating transcription factor 3 [Source:VGNC Symbol;Acc:VGNC:85606]	12.879213650884	3.6869726063056	1.8267985105893E-7	7.0909079922828E-6	yes	up	9.88	91.11	12.92	13.59	170.33	57.08	4.73	5.01	11.35	8.81	5.76	2.97	59.151666666667	6.4383333333333
ENSSSCG00000015600	DTL	denticleless E3 ubiquitin [Source:VGNC Symbol;Acc:VGNC:87461]	0.12125729974643	-3.04386	7.032064922545E-6	0.00015963272344172	yes	down	0	0.13	0.04	0.03	0.16	0	0.59	0.09	1.18	0.9	0.72	0.37	0.06	0.64166666666667
ENSSSCG00000015604	NEK2	NIMA related kinase 2 [Source:VGNC Symbol;Acc:VGNC:90675]	0.20789302282615	-2.26609	5.4246622054744E-10	4.9599494765387E-8	yes	down	0.15	0.6	0.17	0.21	0.68	0.47	1.39	2.25	3.03	3.6	2.21	2.26	0.38	2.4566666666667
ENSSSCG00000015617	G0S2	G0/G1 switch 2 [Source:VGNC Symbol;Acc:VGNC:88286]	0.36963989335067	-1.43581	0.00081900527380621	0.0078779595536543	yes	down	1.31	6.37	2.67	1.46	2.92	5.03	13.7	4.13	13.78	14.72	37.52	18.6	3.2933333333333	17.075
ENSSSCG00000015618	LAMB3	laminin subunit beta 3 [Source:VGNC Symbol;Acc:VGNC:89622]	0.30599196033436	-1.70843	1.2231597963377E-6	3.5947792728796E-5	yes	down	0.33	0.33	0.26	0.15	0.28	0.31	0.47	0.63	1.29	1.39	1.94	1.13	0.27666666666667	1.1416666666667
ENSSSCG00000015650	MAPKAPK2	MAPK activated protein kinase 2 [Source:VGNC Symbol;Acc:VGNC:90011]	1.6392126229581	0.71300299915491	0.00014042724517959	0.0019602642927614	yes	up	122.78	137.43	94.86	69.83	102.85	111.09	60.78	76.5	99.5	91.82	76.28	89.6	106.47333333333	82.413333333333
ENSSSCG00000015662		-	3.9809666016872	1.9931187679924	0.0012753284791995	0.011082025401618	yes	up	0.61	0.59	0.21	0.35	0.38	0.4	0.26	0	0.16	0.4	0.06	0	0.42333333333333	0.14666666666667
ENSSSCG00000015700	TMEM163	transmembrane protein 163 [Source:VGNC Symbol;Acc:VGNC:96078]	0.17811300069384	-2.48914	0.0035016393276045	0.024255042110149	yes	down	0	0.04	0.08	0.04	0	0.08	0.07	0.41	0.27	0.7	0.21	0.15	0.04	0.30166666666667
ENSSSCG00000015710	ACTR3	actin related protein 3 [Source:VGNC Symbol;Acc:VGNC:103894]	0.61437645702083	-0.702805	0.00080435160953057	0.0077687903695153	yes	down	9.32	10.02	9.21	13.41	7.15	7.78	15.97	16.24	39.66	33.44	15.67	17.28	9.4816666666667	23.043333333333
ENSSSCG00000015726	CNTNAP5	contactin associated protein family member 5 [Source:VGNC Symbol;Acc:VGNC:95459]	2.9874174595058	1.5788988528736	0.0031171041055957	0.022169965155529	yes	up	1.43	0.58	1.55	1.95	0.63	0.35	0.53	0.15	0.45	0.99	1	0.08	1.0816666666667	0.53333333333333
ENSSSCG00000015742	TMEM177	transmembrane protein 177 [Source:VGNC Symbol;Acc:VGNC:96166]	1.7880088721645	0.83835389524381	0.0023731655738738	0.017916311474686	yes	up	6.68	2.82	3.91	4.04	5.42	5.66	2.02	4.1	3.77	3.75	3.24	3.06	4.755	3.3233333333333
ENSSSCG00000015755	AGPAT5	1-acylglycerol-3-phosphate O-acyltransferase 5 [Source:VGNC Symbol;Acc:VGNC:95954]	0.5717992601664	-0.806419	0.0066224462099229	0.039336006242719	yes	down	4.64	4.32	9.84	8.23	1.91	2.99	11.24	8.94	12.42	15.17	9.93	9.91	5.3216666666667	11.268333333333
ENSSSCG00000015756	XKR5	XK related 5 [Source:VGNC Symbol;Acc:VGNC:95946]	0.27014554685169	-1.88819	0.00034447715448371	0.0040009915373979	yes	down	0.13	0.44	0.09	0	0.39	0.2	0.56	0.42	0.96	2.24	1.24	0.93	0.20833333333333	1.0583333333333
ENSSSCG00000015771	NEIL3	nei like DNA glycosylase 3 [Source:VGNC Symbol;Acc:VGNC:96046]	0.1951595324651	-2.35727	1.0095936212514E-5	0.0002154922553278	yes	down	0.09	0.17	0	0.1	0.18	0.11	0.63	0.63	1.17	1.02	0.26	0.7	0.10833333333333	0.735
ENSSSCG00000015774	TENM3	teneurin transmembrane protein 3 [Source:VGNC Symbol;Acc:VGNC:96233]	0.60126241262027	-0.733933	5.31067277178E-6	0.00012575978773806	yes	down	2.14	2.48	2.45	2.18	1.31	2.19	3.41	2.76	5.25	8.91	3.84	3.65	2.125	4.6366666666667
ENSSSCG00000015776	RWDD4	RWD domain containing 4 [Source:VGNC Symbol;Acc:VGNC:96022]	1.6920703835777	0.75878958023478	0.0012505386396102	0.010916977300514	yes	up	9.51	5.85	9.13	12.45	5.24	4.78	4.33	4.77	9.46	9.07	4.18	4.34	7.8266666666667	6.025
ENSSSCG00000015785	CENPU	centromere protein U [Source:VGNC Symbol;Acc:VGNC:95965]	0.2105649682028	-2.24766	0.0002848486610672	0.0034369789324369	yes	down	0	0.06	0.38	0	0.27	0.21	0.22	0.84	1.22	1.9	0.71	0.97	0.15333333333333	0.97666666666667
ENSSSCG00000015786	PRIMPOL	primase and DNA directed polymerase [Source:VGNC Symbol;Acc:VGNC:96133]	0.55871431140319	-0.839817	0.0038387263611537	0.025903139996666	yes	down	0.5	0.67	0.74	0.59	0.24	0.24	1.13	0.82	1.66	1.26	0.99	0.67	0.49666666666667	1.0883333333333
ENSSSCG00000015792	LRP2BP	LRP2 binding protein [Source:VGNC Symbol;Acc:VGNC:96080]	0.52697015758224	-0.924207	0.006669858816111	0.039557670773173	yes	down	0.51	0.84	0.69	0.38	0.35	0.07	1.45	0.75	1.57	0.92	1.34	1.14	0.47333333333333	1.195
ENSSSCG00000015796	PDLIM3	PDZ and LIM domain 3 [Source:VGNC Symbol;Acc:VGNC:95945]	1.9378205753943	0.95443499646386	5.2055417487684E-6	0.00012416960673897	yes	up	835.28	1336.13	1177.21	738.25	956.52	1317.96	605.04	723.66	794.59	713.85	530.24	644.44	1060.22	668.63666666667
ENSSSCG00000015819	PLPP5	phospholipid phosphatase 5 [Source:VGNC Symbol;Acc:VGNC:96061]	0.28052727703254	-1.83379	0.0001255392303745	0.0017780762938929	yes	down	0.1	0.55	0.17	0.19	0.31	0.04	1.36	0.6	1.51	2.12	0.71	1.02	0.22666666666667	1.22
ENSSSCG00000015835	DUSP26	dual specificity phosphatase 26 [Source:VGNC Symbol;Acc:VGNC:87484]	2.7577364226506	1.4634845743622	4.1551493083723E-14	9.2412766644853E-12	yes	up	121.24	71.69	158.94	96.87	67.15	89.56	27.28	40.14	56.17	63.07	35.83	51.56	100.90833333333	45.675
ENSSSCG00000015842	PPP2CB	protein phosphatase 2 catalytic subunit beta [Source:VGNC Symbol;Acc:VGNC:96501]	1.5640533838936	0.64528975520551	0.00014099226499533	0.0019664836417739	yes	up	43.37	52.51	50.27	47.17	34.49	54.99	41.15	28.9	49.29	51.23	27.19	30.57	47.133333333333	38.055
ENSSSCG00000015868	ARL6IP6	ADP ribosylation factor like GTPase 6 interacting protein 6 [Source:VGNC Symbol;Acc:VGNC:96029]	0.64560650816683	-0.631273	0.0050856599751632	0.031897786536294	yes	down	6.77	4.56	8.25	7.19	2.63	4.93	8	7.33	14.03	21.22	9.71	7.21	5.7216666666667	11.25
ENSSSCG00000015896	FAP	fibroblast activation protein alpha [Source:VGNC Symbol;Acc:VGNC:99714]	0.32262013578319	-1.63209	6.4174721059612E-6	0.00014710133136478	yes	down	1.96	2	1.86	2.02	1.36	4.03	5.42	4.1	12.12	32.57	4.3	4.62	2.205	10.521666666667
ENSSSCG00000015897	IFIH1	interferon induced with helicase C domain 1 [Source:VGNC Symbol;Acc:VGNC:98042]	2.6658420848142	1.4145913227364	0.0002178280418005	0.0027769278946186	yes	up	0.46	0.32	0.38	0.77	0.18	0.27	0.15	0.14	0.2	0.48	0.09	0.14	0.39666666666667	0.2
ENSSSCG00000015908	TTC21B	tetratricopeptide repeat domain 21B [Source:VGNC Symbol;Acc:VGNC:96098]	0.49116680505968	-1.02572	0.0020941124864408	0.016280067690998	yes	down	2.26	0.24	0.61	0.5	0.13	1.8	2.86	2.9	3.53	2.7	0.57	3.39	0.92333333333333	2.6583333333333
ENSSSCG00000015917	XIRP2	xin actin binding repeat containing 2 [Source:VGNC Symbol;Acc:VGNC:109485]	1.6248560105345	0.70031187685382	0.0035325831169943	0.024408030726817	yes	up	130.63	162.88	162.56	149.77	136.83	80.63	99.31	141.57	143.78	222.96	52.69	73.48	137.21666666667	122.29833333333
ENSSSCG00000015923	NOSTRIN	nitric oxide synthase trafficking [Source:VGNC Symbol;Acc:VGNC:95934]	1.8969654614032	0.92369341142416	0.0035337587011507	0.024408030726817	yes	up	2.18	2.31	3.15	4.06	1.1	1.27	1.58	1.2	2.39	2.14	1.05	1.05	2.345	1.5683333333333
ENSSSCG00000015924	SPC25	SPC25 component of NDC80 kinetochore complex [Source:VGNC Symbol;Acc:VGNC:96028]	0.33146827027342	-1.59306	2.8635771187016E-5	0.00051011228755622	yes	down	0.08	0.1	0.03	0.16	0.13	0.16	0.38	0.38	0.57	0.57	0.37	0.35	0.11	0.43666666666667
ENSSSCG00000015933	FASTKD1	FAST kinase domains 1 [Source:VGNC Symbol;Acc:VGNC:96115]	1.7473626467498	0.80517905552009	0.0030000419214138	0.021523404508557	yes	up	9.78	7.66	14.91	18.61	5.6	6.6	6.37	6.33	9.16	12.44	4.46	6.64	10.526666666667	7.5666666666667
ENSSSCG00000015961	CDCA7	cell division cycle associated 7 [Source:VGNC Symbol;Acc:VGNC:95623]	0.41611751058478	-1.26494	0.0001593230285648	0.0021796661713379	yes	down	0.89	1.27	0.41	0.29	0.79	0.98	1.58	1.81	3.97	3.05	2.78	1.36	0.77166666666667	2.425
ENSSSCG00000015984	HOXD4	homeobox D4 [Source:HGNC Symbol;Acc:HGNC:5138]	0.53665041577827	-0.897945	0.0076922971292578	0.043760741843527	yes	down	1.19	0.5	1.39	0.61	0.94	0.64	0.89	1.03	2.84	5.07	1.59	2.15	0.87833333333333	2.2616666666667
ENSSSCG00000015985	HOXD3	homeobox D3 [Source:VGNC Symbol;Acc:VGNC:96355]	0.4458053615708	-1.16551	0.00046716089192579	0.0050582460258649	yes	down	1.09	0.85	1.28	0.39	0.53	0.55	0.93	1.17	3.4	6.51	1.19	1.61	0.78166666666667	2.4683333333333
ENSSSCG00000015996	RBM45	RNA binding motif protein 45 [Source:VGNC Symbol;Acc:VGNC:96042]	0.50885275587727	-0.97468	0.0014712818884564	0.012354263938885	yes	down	0.76	0.98	0.75	0.83	0.65	0.64	2.52	1.38	1.82	1.84	2.03	1.31	0.76833333333333	1.8166666666667
ENSSSCG00000016002	CCDC141	coiled-coil domain containing 141 [Source:VGNC Symbol;Acc:VGNC:109490]	0.37327772709122	-1.42168	1.6192688094131E-9	1.3193032705604E-7	yes	down	0.55	0.6	0.63	0.38	0.31	0.54	1.77	0.92	1.52	2.28	1.58	1.54	0.50166666666667	1.6016666666667
ENSSSCG00000016009	ITGA4	integrin subunit alpha 4 [Source:VGNC Symbol;Acc:VGNC:96377]	0.31150323423548	-1.68268	0.002006599959464	0.015778605892431	yes	down	0.05	0.22	0.11	0.16	0.04	0.06	0.13	0.24	0.66	1.07	0.07	0.18	0.10666666666667	0.39166666666667
ENSSSCG00000016032	TFPI	tissue factor pathway inhibitor [Source:VGNC Symbol;Acc:VGNC:98366]	0.39137368363277	-1.35338	0.00022555385946235	0.0028555118607934	yes	down	0.09	0.32	0.14	0.18	0.12	0.21	0.36	0.29	0.83	0.89	0.66	0.53	0.17666666666667	0.59333333333333
ENSSSCG00000016034	COL3A1	collagen type III alpha 1 chain [Source:NCBI gene (formerly Entrezgene);Acc:100152001]	0.47461192370983	-1.07518	0.0076690375310828	0.043688826475099	yes	down	336.74	274.37	255.4	160.38	120.63	501.55	508.06	179.71	1301.54	2465.08	417.81	306.4	274.845	863.1
ENSSSCG00000016035	COL5A2	collagen type V alpha 2 chain [Source:VGNC Symbol;Acc:VGNC:95981]	0.3693135919873	-1.43708	0.00044937184870712	0.0049043513833036	yes	down	20.04	19.62	14.95	12.71	11.15	35.18	37.33	16.97	102.29	255.17	34.6	28.08	18.941666666667	79.073333333333
ENSSSCG00000016062	NABP1	nucleic acid binding protein 1 [Source:NCBI gene (formerly Entrezgene);Acc:100155066]	1.8745416567578	0.90653788608484	0.00057863390480137	0.0059631539168572	yes	up	1.14	0.99	0.96	1.02	1.04	0.67	0.45	0.33	0.88	1.39	0.5	0.46	0.97	0.66833333333333
ENSSSCG00000016069	CCDC150	coiled-coil domain containing 150 [Source:VGNC Symbol;Acc:VGNC:96142]	0.45663077171628	-1.1309	0.0036513107683582	0.024997201591364	yes	down	0.42	0.17	0.82	0.95	0.2	0.29	0.99	0.72	1.66	1.31	0.93	0.76	0.475	1.0616666666667
ENSSSCG00000016070	GTF3C3	ral transcription factor IIIC subunit 3 [Source:VGNC Symbol;Acc:VGNC:96339]	0.64149752274445	-0.640484	0.0024461169686753	0.018357589179416	yes	down	1.45	1.73	1.54	2.09	1.01	1.01	2.39	2.18	4.18	5.15	1.98	2.08	1.4716666666667	2.9933333333333
ENSSSCG00000016110	KIAA2012	KIAA2012 [Source:VGNC Symbol;Acc:VGNC:96349]	0.14359476574225	-2.79992	0.0011146228692943	0.0099981357675084	yes	down	0	0	0.03	0.06	0.02	0	0.06	0.09	0.62	0.18	0.07	0.11	0.018333333333333	0.18833333333333
ENSSSCG00000016147	PIKFYVE	phosphoinositide kinase, FYVE-type zinc finger containing [Source:VGNC Symbol;Acc:VGNC:96023]	0.61936836836731	-0.69113	0.0060878703319501	0.036756720546315	yes	down	0.57	0.43	0.58	0.79	0.21	0.53	0.79	0.6	1.79	1.94	0.85	0.78	0.51833333333333	1.125
ENSSSCG00000016159	CPS1	carbamoyl-phosphate synthase 1 [Source:VGNC Symbol;Acc:VGNC:95991]	0.096138333969076	-3.37874	3.6193057047261E-9	2.5374981076163E-7	yes	down	0	0.03	0.04	0.01	0.04	0.03	0.41	0.26	0.34	0.39	0.18	0.26	0.025	0.30666666666667
ENSSSCG00000016170	BARD1	BRCA1 associated RING domain 1 [Source:VGNC Symbol;Acc:VGNC:96509]	0.28378319828278	-1.81714	4.7700341677757E-9	3.1731655928181E-7	yes	down	0.41	0.15	0.2	0.16	0.06	0.4	0.66	0.5	1.7	1.72	0.55	0.77	0.23	0.98333333333333
ENSSSCG00000016205	NHEJ1	non-homologous end joining factor 1 [Source:VGNC Symbol;Acc:VGNC:96101]	1.8034798225625	0.85078328225943	4.8668590800343E-5	0.00078837368837799	yes	up	4.31	6.27	5.23	3.66	4.81	4.09	2.92	2.74	3.67	3.07	2.95	3.77	4.7283333333333	3.1866666666667
ENSSSCG00000016210	ABCB6	ATP binding cassette subfamily B member 6 [Source:VGNC Symbol;Acc:VGNC:111313]	1.8852708514141	0.91477180621076	0.00020849393953074	0.002692997513896	yes	up	11.99	15.64	11.02	8.13	14.04	7.04	5.05	5.64	10.01	7.43	8.51	8.48	11.31	7.52
ENSSSCG00000016211	ATG9A	autophagy related 9A [Source:VGNC Symbol;Acc:VGNC:99703]	1.8193666988454	0.86343635183375	1.8542338605484E-5	0.00035279746678504	yes	up	94.46	98.31	76.98	48.05	59.94	69.01	30.66	37.36	64.17	55.7	58.37	57.17	74.458333333333	50.571666666667
ENSSSCG00000016213	GLB1L	galactosidase beta 1 like [Source:VGNC Symbol;Acc:VGNC:96165]	0.52937463121609	-0.917639	0.0018851993017504	0.015010454817711	yes	down	2.19	2.18	1.93	1.41	1.55	2.34	1.87	2.3	5.96	15.05	3.34	3.73	1.9333333333333	5.375
ENSSSCG00000016216	TUBA4A	tubulin alpha 4a [Source:VGNC Symbol;Acc:VGNC:95557]	2.7754877366679	1.47274	6.250149563376E-9	4.0025276853713E-7	yes	up	199.18	329.92	223.87	317.2	374.3	256.7	83.12	118.28	142.49	157.21	172.32	109.93	283.52833333333	130.55833333333
ENSSSCG00000016218	PTPRN	protein tyrosine phosphatase receptor type N [Source:VGNC Symbol;Acc:VGNC:96523]	0.092799405969231	-3.42974	0.00026964743629249	0.0033093642852363	yes	down	0.03	0.03	0.06	0	0	0	0.19	0.42	0.47	0.19	0.23	0.08	0.02	0.26333333333333
ENSSSCG00000016220	DNPEP	aspartyl aminopeptidase [Source:VGNC Symbol;Acc:VGNC:96230]	2.0378854373419	1.0270729506086	1.524439308896E-7	6.0845334896102E-6	yes	up	60.75	36.72	49.59	34.17	44.44	41.42	18.89	22.5	29.85	31.93	32.79	27.11	44.515	27.178333333333
ENSSSCG00000016256	SPHKAP	SPHK1 interactor, AKAP domain containing [Source:VGNC Symbol;Acc:VGNC:96245]	0.020925626295136	-5.57859	0.0023720719159908	0.017916273333353	yes	down	0.01	0	0.01	0	0	0	0	0	0.13	1.62	0.09	0.04	0.0033333333333333	0.31333333333333
ENSSSCG00000016260	SLC16A14	solute carrier family 16 member 14 [Source:VGNC Symbol;Acc:VGNC:96129]	0.28344793778025	-1.81884	1.0085726148155E-7	4.2561764345215E-6	yes	down	0.47	0.28	0.54	0.22	0.11	0.13	0.68	0.71	1.35	3.16	1.31	0.94	0.29166666666667	1.3583333333333
ENSSSCG00000016263		-	1.8533722168433	0.89015265010097	0.0030081814845183	0.021553613788508	yes	up	2.66	1.23	1.39	2.2	0.79	1.36	0.86	1.09	1.09	2.43	0.63	0.89	1.605	1.165
ENSSSCG00000016300	ATG16L1	autophagy related 16 like 1 [Source:VGNC Symbol;Acc:VGNC:95967]	1.5906011738486	0.66957214073468	0.00026626826041995	0.0032703306193966	yes	up	21.13	20.14	15.61	9.45	13.44	16	8.02	10.59	15.19	17.63	11.61	12.93	15.961666666667	12.661666666667
ENSSSCG00000016318	ASB18	ankyrin repeat and SOCS box containing 18 [Source:VGNC Symbol;Acc:VGNC:95922]	1.9077890119135	0.93190162821067	0.0016405623950728	0.013433022834879	yes	up	24.28	22.12	30.18	11.41	15.17	30.9	9.78	9.64	7.41	20.04	14.28	21.12	22.343333333333	13.711666666667
ENSSSCG00000016322	ACKR3	atypical chemokine receptor 3 [Source:VGNC Symbol;Acc:VGNC:96017]	0.57099276540794	-0.808456	0.00013236027364559	0.0018634605506066	yes	down	27.78	26.95	20.48	16.27	23.99	26.73	25.71	32.79	86.34	81.69	53.38	52.57	23.7	55.413333333333
ENSSSCG00000016323	COPS8	COP9 signalosome subunit 8 [Source:VGNC Symbol;Acc:VGNC:96040]	1.8623629770422	0.89713428350031	5.2145766660608E-10	4.8214327398893E-8	yes	up	155.89	142.42	170.61	118.58	118.63	137.15	81.27	80.05	128.98	101.15	92.2	77.65	140.54666666667	93.55
ENSSSCG00000016331	RAMP1	receptor activity modifying protein 1 [Source:NCBI gene (formerly Entrezgene);Acc:397401]	1.7058262897073	0.77047073942425	0.0045731520011522	0.029446375444039	yes	up	313.94	337.34	682.3	516.87	366.36	406.56	250.83	374.86	278.04	216.99	334.04	376.49	437.22833333333	305.20833333333
ENSSSCG00000016340	ASB1	ankyrin repeat and SOCS box containing 1 [Source:VGNC Symbol;Acc:VGNC:95728]	1.8361899954989	0.87671534599698	0.00022553055349808	0.0028555118607934	yes	up	28.53	24.22	45.66	19.87	11.41	15.59	13.64	11.36	20.17	18.44	17.37	14.27	24.213333333333	15.875
ENSSSCG00000016343	TWIST2	twist family bHLH transcription factor 2 [Source:HGNC Symbol;Acc:HGNC:20670]	0.37144047710149	-1.4288	0.0044497317235169	0.02884546996286	yes	down	0.22	0.3	0.33	0.24	0.37	0.78	0.72	0.47	2.12	7.23	0.73	1.31	0.37333333333333	2.0966666666667
ENSSSCG00000016346	MAD2L1BP	MAD2L1 binding protein [Source:VGNC Symbol;Acc:VGNC:89940]	0.63295331946135	-0.659829	0.0034568615003565	0.024056248022354	yes	down	1.1	1.36	1.29	1	0.81	1.81	1.72	1.67	2.79	4.5	2.39	1.95	1.2283333333333	2.5033333333333
ENSSSCG00000016365	ANKMY1	ankyrin repeat and MYND domain containing 1	0.23253566584191	-2.10448	0.000186608522401	0.002470798923311	yes	down	0.35	0.4	0.26	0.36	0.06	0.41	1.92	3.79	1.44	0.85	2.75	3.51	0.30666666666667	2.3766666666667
ENSSSCG00000016367	RNPEPL1	arginyl aminopeptidase like 1 [Source:VGNC Symbol;Acc:VGNC:95470]	1.6475616595827	0.72033245874442	0.00069371836521151	0.0068737006951541	yes	up	74.19	64.35	77.34	31.51	45.95	48.92	24.24	28.47	50.56	45.06	47.96	49.53	57.043333333333	40.97
ENSSSCG00000016378	PASK	PAS domain containing serine/threonine kinase [Source:VGNC Symbol;Acc:VGNC:95840]	0.26245128042449	-1.92988	1.0689769662962E-5	0.00022608065958435	yes	down	0.02	0.15	0.14	0.03	0.08	0.04	0.18	0.15	0.66	0.56	0.37	0.36	0.076666666666667	0.38
ENSSSCG00000016381	SNED1	sushi, nidogen and EGF like domains 1 [Source:VGNC Symbol;Acc:VGNC:107172]	0.54066250817644	-0.8872	0.0007952348369561	0.0076988087921315	yes	down	7.78	4.73	7.95	3.22	3.34	2.77	4.74	7.8	20.69	20.33	9.54	9.24	4.965	12.056666666667
ENSSSCG00000016397	NEB	nebulin [Source:VGNC Symbol;Acc:VGNC:96437]	1.5603286617144	0.64184994491094	0.0035515089523507	0.024487111159525	yes	up	340.09	427.16	296.65	334.21	145.49	248.71	273	149.48	282.76	324.54	189.34	182.51	298.71833333333	233.605
ENSSSCG00000016420	INSIG1	insulin induced gene 1 [Source:NCBI gene (formerly Entrezgene);Acc:403162]	0.32747628523089	-1.61054	8.8420853005599E-11	1.0105766658098E-8	yes	down	5.25	4.9	2.75	2.22	4.66	3.28	11.15	11.79	17.53	15.85	16.4	15.03	3.8433333333333	14.625
ENSSSCG00000016426		actin related protein 3B [Source:VGNC Symbol;Acc:VGNC:110296]	2.3518342415072	1.2337863818654	9.7302754641393E-11	1.0968552985535E-8	yes	up	32.02	24.96	35.33	27.32	27.67	21.37	8.8	11.53	16.89	17.1	14.46	18.19	28.111666666667	14.495
ENSSSCG00000016432	PRKAG2	protein kinase AMP-activated non-catalytic subunit gamma 2 [Source:VGNC Symbol;Acc:VGNC:91801]	3.4559834736585	1.7890963186218	9.1192305797013E-7	2.8211334000136E-5	yes	up	11.7	6.16	4.22	14.36	13.9	19.53	3.36	2.8	9.13	8.29	2.29	3.57	11.645	4.9066666666667
ENSSSCG00000016475		-	3.7536815741563	1.90831	0.00061231726448582	0.0062399489405001	yes	up	1.62	0.69	1.16	0.85	0.62	2.11	0.26	0.42	0.31	0.33	0.17	0.51	1.175	0.33333333333333
ENSSSCG00000016496	ADCK2	aarF domain containing kinase 2 [Source:VGNC Symbol;Acc:VGNC:85103]	1.7428059860154	0.80141197359864	0.00057558461821003	0.0059354458937975	yes	up	21.31	17.68	13.34	10.99	19.71	13.36	9.45	9.19	13.85	11.21	11.88	13	16.065	11.43
ENSSSCG00000016502	PARP12	poly(ADP-ribose) polymerase family member 12 [Source:VGNC Symbol;Acc:VGNC:96688]	2.6412459464133	1.4012186480215	4.2041468638021E-9	2.8829937118523E-7	yes	up	8.33	5.96	3.38	4.35	5.16	3.23	1.96	1.67	3.07	4.59	1.95	1.92	5.0683333333333	2.5266666666667
ENSSSCG00000016511	IFT56	intraflagellar transport 56 [Source:VGNC Symbol;Acc:VGNC:94541]	0.40410396262786	-1.3072	4.3710511666807E-7	1.4651478635689E-5	yes	down	0.51	0.48	0.26	0.41	0.25	0.42	1	0.88	1.41	2.53	0.82	0.94	0.38833333333333	1.2633333333333
ENSSSCG00000016516	ATP6V0A4	ATPase H+ transporting V0 subunit a4 [Source:VGNC Symbol;Acc:VGNC:85665]	3.9193770271247	1.9706243606411	0.0010755777194461	0.0097519398711434	yes	up	0.79	1.55	0.55	0.72	0.49	1.34	0	0.41	0.06	1.12	0.09	0.27	0.90666666666667	0.325
ENSSSCG00000016521	DGKI	diacylglycerol kinase iota [Source:VGNC Symbol;Acc:VGNC:87274]	0.055093632792081	-4.18197	7.7278352533913E-5	0.001166832225691	yes	down	0	0.02	0	0	0.02	0	0.11	0.17	0.48	0.58	0.07	0.06	0.0066666666666667	0.245
ENSSSCG00000016522	PTN	pleiotrophin [Source:VGNC Symbol;Acc:VGNC:91965]	0.16180950401545	-2.62763	8.6897233061888E-10	7.6890035577019E-8	yes	down	1.36	1.69	3	1.7	1.06	2.98	6.67	5.33	21.41	64.11	6.79	7.45	1.965	18.626666666667
ENSSSCG00000016548		podocalyxin like [Source:VGNC Symbol;Acc:VGNC:110306]	1.7790536706483	0.83111003461304	2.3879012491564E-6	6.3489626427489E-5	yes	up	29.5	27.33	20.98	18.13	15.42	23.71	13.52	12.27	27.84	20.63	10.99	12.01	22.511666666667	16.21
ENSSSCG00000016554	MEST	mesoderm specific transcript [Source:VGNC Symbol;Acc:VGNC:90150]	0.36647916359715	-1.4482	3.866674646677E-6	9.715684173284E-5	yes	down	2.44	7.11	3.06	3.46	6.72	8.47	10.43	15.11	27.48	43.65	14.14	12.55	5.21	20.56
ENSSSCG00000016569	SMO	smoothened, frizzled class receptor [Source:VGNC Symbol;Acc:VGNC:93258]	0.63488780407188	-0.655426	0.0012462724948508	0.010904387411087	yes	down	8.17	8.11	10.77	3.91	5.17	6.68	7.16	8.16	23.99	25.34	15.85	14.2	7.135	15.783333333333
ENSSSCG00000016574	KCP	kielin cysteine rich BMP regulator [Source:VGNC Symbol;Acc:VGNC:89392]	0.42346374803847	-1.23969	0.00020601560303824	0.002667667029743	yes	down	1.25	1.52	1.11	0.27	0.36	1.19	1.62	1.47	4.2	5.74	2.07	2.49	0.95	2.9316666666667
ENSSSCG00000016578	FLNC	filamin C [Source:VGNC Symbol;Acc:VGNC:88157]	3.01432	1.5918320704893	6.6913255774905E-7	2.1467024630475E-5	yes	up	462.17	609.36	285.7	183.91	751.69	488.96	124.83	179.79	245.5	230.38	197.33	207.95	463.63166666667	197.63
ENSSSCG00000016625	CTTNBP2	cortactin binding protein 2 [Source:VGNC Symbol;Acc:VGNC:110293]	0.38287855907257	-1.38504	0.00027039244397979	0.003313565780357	yes	down	0.15	0.15	0.19	0.22	0.09	0.13	0.29	0.18	0.89	1.47	0.29	0.4	0.155	0.58666666666667
ENSSSCG00000016640	PPP1R3A	protein phosphatase 1 regulatory subunit 3A [Source:VGNC Symbol;Acc:VGNC:91736]	2.0006656582553	1.0004800910422	0.00013183982603734	0.0018609089682011	yes	up	10.75	11.19	11.28	14.91	4.17	4.84	6.02	4	7.32	7.27	5.06	5.34	9.5233333333333	5.835
ENSSSCG00000016646	IFRD1	interferon related developmental regulator 1 [Source:NCBI gene (formerly Entrezgene);Acc:493185]	2.0494817907098	1.0352591719345	4.4602508291695E-5	0.00073680090099502	yes	up	36.28	50.68	27.95	56.63	50.44	34.81	27.78	21.64	23.97	36.72	18.71	25.43	42.798333333333	25.708333333333
ENSSSCG00000016652	LRRN3	leucine rich repeat neuronal 3 [Source:VGNC Symbol;Acc:VGNC:89862]	0.35823053968582	-1.48104	0.007787814155748	0.044121117168778	yes	down	0.09	0.14	0.12	0.04	0.12	0.02	0.38	0.15	0.74	0.36	0.09	0.23	0.088333333333333	0.325
ENSSSCG00000016658	ANLN	anillin, actin binding protein [Source:VGNC Symbol;Acc:VGNC:85353]	0.24018914444888	-2.05776	3.0665417268116E-8	1.6124327073439E-6	yes	down	0.18	0.48	0.09	0.25	0.28	0.5	1.2	0.69	2.76	3.48	1.19	1.1	0.29666666666667	1.7366666666667
ENSSSCG00000016665	BMPER	BMP binding endothelial regulator [Source:VGNC Symbol;Acc:VGNC:97902]	0.59298734758546	-0.753927	0.00092825116115193	0.00866052018721	yes	down	1.52	1.93	1.65	1.35	0.59	1.14	1.94	1.82	4.01	5.2	2.43	2.03	1.3633333333333	2.905
ENSSSCG00000016672	ADCYAP1R1	ADCYAP receptor type I [Source:VGNC Symbol;Acc:VGNC:85115]	0.49593906702345	-1.01177	0.00028140127977379	0.0034053693106743	yes	down	0.72	0.37	0.45	0.43	0.53	0.69	0.68	0.89	1.92	3.22	1.45	1.03	0.53166666666667	1.5316666666667
ENSSSCG00000016685	WIPF3	WAS/WASL interacting protein family member 3 [Source:VGNC Symbol;Acc:VGNC:94958]	1.7839223778401	0.83505284197267	0.00021895131977117	0.0027890873225959	yes	up	31.49	29.54	22.26	14.93	24.42	23.89	11.36	18.04	24.25	15.59	13.94	18.31	24.421666666667	16.915
ENSSSCG00000016687	CHN2	chimerin 2 [Source:HGNC Symbol;Acc:HGNC:1944]	0.53184731896449	-0.910916	0.0014776879886807	0.012382784581317	yes	down	3.15	4.75	3.5	4.54	2.98	3.17	9.12	9.79	9.46	8.27	8.01	6.92	3.6816666666667	8.595
ENSSSCG00000016695	HIBADH	3-hydroxyisobutyrate dehydrogenase [Source:VGNC Symbol;Acc:VGNC:88877]	1.5388050571474	0.62181047604522	0.0028044874645879	0.020358459154207	yes	up	124.81	138.94	123.11	163.91	92.95	112.15	103.85	109.54	96.3	123.79	83.21	87.5	125.97833333333	100.69833333333
ENSSSCG00000016704		-	0.51488320579264	-0.957683	4.7159702997754E-5	0.00076676002068631	yes	down	9.22	8.01	8.37	5.41	7.56	4.51	11.93	17.41	18.64	15.94	18.01	19.15	7.18	16.846666666667
ENSSSCG00000016705	HOXA3	homeobox A3 [Source:VGNC Symbol;Acc:VGNC:88938]	0.25967929134569	-1.9452	2.9582401915391E-7	1.0676911638674E-5	yes	down	0.51	0.63	0.5	1.21	0.56	0.06	5.6	1.42	2.73	2.87	2.53	2.29	0.57833333333333	2.9066666666667
ENSSSCG00000016706	HOXA2	homeobox A2 [Source:VGNC Symbol;Acc:VGNC:88937]	0.15913855860961	-2.65164	1.4088047422143E-7	5.6689751705045E-6	yes	down	0.86	0.59	0.62	0.86	0.46	0.98	7.16	5.94	3.95	1.51	5.48	1.7	0.72833333333333	4.29
ENSSSCG00000016722	UBE2D4	ubiquitin conjugating enzyme E2 D4 (putative) [Source:HGNC Symbol;Acc:HGNC:21647]	1.6171675111426	0.69346912530382	0.00087415361447284	0.0082540563321824	yes	up	45.59	65.46	51.35	28.47	34.84	39.39	28.53	23.65	37.88	35.09	40.61	32.22	44.183333333333	32.996666666667
ENSSSCG00000016746	NPC1L1	NPC1 like intracellular cholesterol transporter 1 [Source:VGNC Symbol;Acc:VGNC:90842]	5.2808897232791	2.4007810150432	0.00019462402996929	0.0025560440431511	yes	up	0.2	0.21	0.03	0.06	0.07	0.1	0.01	0.03	0.05	0.04	0	0.04	0.11166666666667	0.028333333333333
ENSSSCG00000016751	GCK	glucokinase [Source:HGNC Symbol;Acc:HGNC:4195]	0.28216871301277	-1.82537	1.6821902322203E-8	9.4489716183899E-7	yes	down	1.19	1.48	1.38	1.5	1.23	1.29	6.87	18.95	7.88	6.59	8.01	9.49	1.345	9.6316666666667
ENSSSCG00000016755	POLM	DNA polymerase mu [Source:VGNC Symbol;Acc:VGNC:91639]	0.56220733124669	-0.830826	0.0077684819756265	0.044072277268135	yes	down	3.17	2.15	2.73	1.35	2.88	2	1.49	3.03	5.75	11.59	4.27	4.36	2.38	5.0816666666667
ENSSSCG00000016784	ANKH	ANKH inorganic pyrophosphate transport regulator [Source:VGNC Symbol;Acc:VGNC:85315]	2.8904727121108	1.5313054524661	3.0996318273276E-9	2.2179887223547E-7	yes	up	7.73	9.79	7.08	8.26	6.16	4.8	1.61	1.21	3.34	7.81	3.12	3.15	7.3033333333333	3.3733333333333
ENSSSCG00000016792	RETREG1	reticulophagy regulator 1 [Source:VGNC Symbol;Acc:VGNC:92223]	2.2801670775735	1.1891395406863	5.5762951188674E-5	0.00088366144229999	yes	up	32.59	34.11	30.69	58.53	25.67	39.64	12.81	23.14	38.89	19.96	13.53	33.58	36.871666666667	23.651666666667
ENSSSCG00000016793	ZNF622	zinc finger protein 622 [Source:VGNC Symbol;Acc:VGNC:95277]	1.7646759579573	0.81940329014371	0.00024189379379568	0.0030251429014357	yes	up	27.06	19.12	19.9	17.67	27.69	27.31	11.2	17.33	15.96	20.21	21.66	14.69	23.125	16.841666666667
ENSSSCG00000016816	ADAMTS12	ADAM metallopeptidase with thrombospondin type 1 motif 12 [Source:VGNC Symbol;Acc:VGNC:85074]	0.47233477117922	-1.08212	0.0010713102795694	0.0097304771419164	yes	down	2.53	3.25	1.23	0.72	1.15	2.34	3.4	2.62	8.98	11.87	3.35	2.71	1.87	5.4883333333333
ENSSSCG00000016821	SLC45A2	solute carrier family 45 member 2 [Source:VGNC Symbol;Acc:VGNC:93123]	2.0696349051529	1.0493762909223	6.8378388459837E-8	3.0747855663169E-6	yes	up	5.67	4.97	5.24	3.43	4.73	5.14	2.67	2.49	3.96	3.66	3.08	2.21	4.8633333333333	3.0116666666667
ENSSSCG00000016823	C1QTNF3	C1q and TNF related 3 [Source:NCBI gene (formerly Entrezgene);Acc:100270814]	0.1813030166106	-2.46353	4.1663982976236E-5	0.00069898657678174	yes	down	0.96	1.45	1.17	1.51	2.34	5.02	6.64	3.73	19.16	65.26	9.16	7.94	2.075	18.648333333333
ENSSSCG00000016831	SPEF2	sperm flagellar 2 [Source:NCBI gene (formerly Entrezgene);Acc:733620]	0.14355317505571	-2.80034	0.0034975174860683	0.024252167265978	yes	down	0	0.04	0	0	0	0.06	0.15	0.09	0.38	0.49	0.06	0.13	0.016666666666667	0.21666666666667
ENSSSCG00000016835	SKP2	S-phase kinase associated protein 2 [Source:NCBI gene (formerly Entrezgene);Acc:100329128]	0.45773074685422	-1.12743	1.9087115523658E-6	5.2884805940802E-5	yes	down	1.19	1.37	0.87	0.87	0.71	1.39	1.93	1.93	4.56	4.08	2.52	2.03	1.0666666666667	2.8416666666667
ENSSSCG00000016843	CPLANE1	ciliosis and planar polarity effector complex subunit 1 [Source:VGNC Symbol;Acc:VGNC:86941]	0.47053019778273	-1.08764	0.00016230000835836	0.00220937430733	yes	down	1.83	1.05	0.8	1.53	0.84	0.51	1.29	2.67	5.72	6.89	2.22	2.83	1.0933333333333	3.6033333333333
ENSSSCG00000016848	EGFLAM	EGF like, fibronectin type III and laminin G domains [Source:VGNC Symbol;Acc:VGNC:87586]	1.62018	0.69615441751924	0.00038840119662762	0.0043927530194815	yes	up	18.89	23.52	15.57	13.24	16.3	12.86	11.04	12.24	14.96	12.82	10.75	13.2	16.73	12.501666666667
ENSSSCG00000016857	DAB2	DAB adaptor protein 2 [Source:VGNC Symbol;Acc:VGNC:87144]	0.40015593586096	-1.32137	0.00079466191940988	0.0076977903882565	yes	down	4.26	4.17	3.3	2.74	2.55	6.51	6.87	3.41	21.36	49.8	6.52	6.07	3.9216666666667	15.671666666667
ENSSSCG00000016863	OXCT1	3-oxoacid CoA-transferase 1 [Source:NCBI gene (formerly Entrezgene);Acc:396978]	2.4187100091152	1.2742378079741	3.7767406879301E-8	1.9008439829343E-6	yes	up	119.93	64.28	69.27	79.56	29.64	43.92	27.93	23.79	40.63	51.52	26.54	34.49	67.766666666667	34.15
ENSSSCG00000016872	HMGCS1	3-hydroxy-3-methylglutaryl-CoA synthase 1 [Source:VGNC Symbol;Acc:VGNC:88907]	0.58736726881403	-0.767665	0.0043316309543596	0.028312145451489	yes	down	3.08	3.72	3.38	7.24	2.21	3.74	8.46	4.48	14.7	11.45	6.7	6.53	3.895	8.72
ENSSSCG00000016878	FGF10	fibroblast growth factor 10 [Source:VGNC Symbol;Acc:VGNC:88101]	0.08259738695549	-3.59776	0.00014941124099836	0.0020663951297067	yes	down	0	0	0.02	0.02	0.02	0.02	0.03	0.1	0.25	0.76	0.13	0.1	0.013333333333333	0.22833333333333
ENSSSCG00000016885	ITGA1	integrin subunit alpha 1 [Source:VGNC Symbol;Acc:VGNC:89231]	1.95728	0.96885374108266	9.2641638428897E-7	2.8552361147243E-5	yes	up	3.93	5.27	3.42	4.76	4.9	4.03	2.15	2.01	4.79	4.05	2.95	2.8	4.385	3.125
ENSSSCG00000016887	ITGA2	integrin subunit alpha 2 [Source:VGNC Symbol;Acc:VGNC:89234]	0.22596459008302	-2.14583	0.0025712686204454	0.019087929163415	yes	down	0.04	0.08	0.02	0.07	0.02	0.34	0.26	0.14	1	2.34	0.24	0.1	0.095	0.68
ENSSSCG00000016912	PLPP1	phospholipid phosphatase 1 [Source:VGNC Symbol;Acc:VGNC:91570]	1.7245441295099	0.78621504652015	1.3590635805263E-5	0.00027411113245467	yes	up	14.67	22.24	17.92	17.18	14.49	20.68	12.29	12.06	14.72	20.87	8.45	11.5	17.863333333333	13.315
ENSSSCG00000016941	RNF180	ring finger protein 180 [Source:VGNC Symbol;Acc:VGNC:92370]	0.41968611736205	-1.25262	0.0018828567028977	0.014999058865581	yes	down	0.31	0.16	0.28	0.28	0.06	0.17	0.31	0.55	1.09	1.02	0.2	0.39	0.21	0.59333333333333
ENSSSCG00000016943	ADAMTS6	ADAM metallopeptidase with thrombospondin type 1 motif 6 [Source:VGNC Symbol;Acc:VGNC:85086]	0.30290986374497	-1.72304	2.3316126816155E-8	1.2648359650554E-6	yes	down	0.49	0.42	0.44	0.51	0.4	0.26	0.84	1.62	2.46	5.1	0.91	1.15	0.42	2.0133333333333
ENSSSCG00000016971	MCCC2	methylcrotonyl-CoA carboxylase subunit 2 [Source:VGNC Symbol;Acc:VGNC:90064]	1.9787201568175	0.9845675917087	4.222745208229E-7	1.4359078644015E-5	yes	up	7.65	11.09	5.6	6.3	4.93	8.74	3.43	3.68	6.13	7.47	4.52	3.54	7.385	4.795
ENSSSCG00000016976	ZNF366	zinc finger protein 366 [Source:VGNC Symbol;Acc:VGNC:95231]	1.6261364077066	0.70144828230074	5.3660836332922E-5	0.0008599318835124	yes	up	6.45	7.98	6.43	4.53	4.16	5.03	3.12	2.5	6.12	7.45	4.79	3.52	5.7633333333333	4.5833333333333
ENSSSCG00000016979	NSG2	neuronal vesicle trafficking associated 2 [Source:HGNC Symbol;Acc:HGNC:24955]	87.791042250511	6.4560018369253	0.00071557060359023	0.007081696328255	yes	up	1.09	0	10.79	7.96	0	0.28	0	0	0	0.87	0.08	0	3.3533333333333	0.15833333333333
ENSSSCG00000016982		-	1.9715454105476	0.97932694038101	1.1169150738262E-10	1.233703911747E-8	yes	up	120.68	124.36	96.52	99.15	95.39	92.64	62.99	58.65	75.68	93.05	56.34	54.51	104.79	66.87
ENSSSCG00000016983	STC2	stanniocalcin 2 [Source:NCBI gene (formerly Entrezgene);Acc:100126236]	4.6694581627832	2.2232551513872	8.8518563787694E-7	2.748751929845E-5	yes	up	3.41	14.49	1.53	4.32	15.25	5.47	1.61	2.28	2.86	3.21	1.24	1.77	7.4116666666667	2.1616666666667
ENSSSCG00000017000	RANBP17	RAN binding protein 17 [Source:VGNC Symbol;Acc:VGNC:92078]	0.4694935130893	-1.09082	9.9038852097461E-5	0.0014527463706061	yes	down	0.36	0.24	0.49	0.26	0.32	0.24	0.62	0.58	1.14	1.71	0.65	0.71	0.31833333333333	0.90166666666667
ENSSSCG00000017005	KCNMB1	potassium calcium-activated channel subfamily M regulatory beta subunit 1 [Source:VGNC Symbol;Acc:VGNC:89376]	2.8208889124624	1.4961498532346	0.00027281964046728	0.0033284400613866	yes	up	4.35	4.02	0.83	1.33	2.74	1.66	1.14	0.38	1.56	1.42	0.68	1.6	2.4883333333333	1.13
ENSSSCG00000017022	HMMR	hyaluronan mediated motility receptor [Source:VGNC Symbol;Acc:VGNC:88911]	0.25092360890708	-1.99468	3.4285720323758E-5	0.00059305815755791	yes	down	0.06	0.08	0.13	0.05	0.16	0.05	0.16	0.2	0.49	0.94	0.25	0.3	0.088333333333333	0.39
ENSSSCG00000017024	CCNG1	cyclin G1 [Source:NCBI gene (formerly Entrezgene);Acc:595110]	1.5984386984024	0.67666341649463	0.0055264208655446	0.034065106593683	yes	up	93.38	76.02	143.15	150.06	61.3	72.77	93.34	47.19	98.81	103.4	63.26	67.35	99.446666666667	78.891666666667
ENSSSCG00000017032		-	0.26639666667096	-1.90835	7.1959126429176E-5	0.0010975934224016	yes	down	0.46	3.55	0.81	1.09	6.07	3.16	10.05	14.5	11.1	10.86	10.66	12.72	2.5233333333333	11.648333333333
ENSSSCG00000017041	ADRA1B	adrenoceptor alpha 1B [Source:VGNC Symbol;Acc:VGNC:85155]	0.40046541901919	-1.32025	0.00062573817430627	0.0063318707276709	yes	down	0.21	0.31	0.19	0.17	0.3	0.19	0.71	0.54	0.75	1.14	0.37	0.8	0.22833333333333	0.71833333333333
ENSSSCG00000017068	FAXDC2	fatty acid hydroxylase domain containing 2 [Source:VGNC Symbol;Acc:VGNC:88021]	1.9463373324158	0.96076177467566	0.00044514768103388	0.0048713809751345	yes	up	9.8	14.34	7.21	7.94	6.69	5.16	2.49	4.66	6.95	12.24	2.91	5.96	8.5233333333333	5.8683333333333
ENSSSCG00000017099	FASTKD3	FAST kinase domains 3 [Source:VGNC Symbol;Acc:VGNC:88018]	1.50309	0.58793172135899	0.0016110545720191	0.013244123949196	yes	up	3.5	4.52	3.07	3.89	3.6	3.67	2.25	2.44	4.31	3.95	2.92	3.09	3.7083333333333	3.16
ENSSSCG00000017101	ADCY2	adenylate cyclase 2 [Source:VGNC Symbol;Acc:VGNC:85106]	2.1040722719641	1.0731842600549	1.600055817213E-14	4.1146435374519E-12	yes	up	62.38	59.16	49.96	46.6	31.41	45.55	22.13	22.02	34.74	41.28	29.18	31.11	49.176666666667	30.076666666667
ENSSSCG00000017103	SRD5A1	steroid 5 alpha-reductase 1 [Source:HGNC Symbol;Acc:HGNC:11284]	0.54167741385309	-0.884494	0.0073394846758096	0.04239846921533	yes	down	0.65	1.21	0.42	0.42	0.65	1.11	1.16	1.15	2.97	4.02	1.12	1.09	0.74333333333333	1.9183333333333
ENSSSCG00000017131	FN3K	fructosamine 3 kinase [Source:VGNC Symbol;Acc:VGNC:88176]	1.9267369791643	0.9461596412993	6.9972607356064E-5	0.0010732611107792	yes	up	40.7	29.93	43.39	36.92	28.37	43.39	21.73	23.03	19.42	20.84	28.76	22.59	37.116666666667	22.728333333333
ENSSSCG00000017137	METRNL	meteorin like, glial cell differentiation regulator [Source:VGNC Symbol;Acc:VGNC:90153]	3.7487606319988	1.9064137087806	8.985155705862E-9	5.4457741969631E-7	yes	up	33.37	22.37	26.95	19.02	70.76	33.54	8.89	7.98	19.33	17.53	9.57	12.84	34.335	12.69
ENSSSCG00000017146		-	2.3815912868407	1.2519258485332	0.0010970288707726	0.0098768605881701	yes	up	1.94	1.11	0.88	0.45	0.42	0.84	0.43	0.19	0.63	1.08	0.57	0.21	0.94	0.51833333333333
ENSSSCG00000017152	SGSH	N-sulfoglucosamine sulfohydrolase [Source:VGNC Symbol;Acc:VGNC:92799]	0.49197284079488	-1.02335	5.4753846792826E-6	0.00012901079985787	yes	down	3.27	3.21	3.12	1.52	2.62	3.17	4.27	4.47	7.65	14.44	6.99	7.35	2.8183333333333	7.5283333333333
ENSSSCG00000017177	ST6GALNAC2	ST6 N-acetylgalactosaminide alpha-2,6-sialyltransferase 2 [Source:VGNC Symbol;Acc:VGNC:93510]	1.8447907246533	0.88345716445404	6.250498938554E-5	0.00097692983409992	yes	up	58.09	78.19	39.25	32.99	51.5	45.38	26.56	28.64	49.88	37.66	30.08	37.51	50.9	35.055
ENSSSCG00000017178	SPHK1	sphingosine kinase 1 [Source:VGNC Symbol;Acc:VGNC:93404]	1.5562728256298	0.63809499713661	0.0042287164053232	0.027823576774377	yes	up	2.53	3.32	2.2	1.63	2.6	2.56	1.67	1.59	3.34	2.13	1.64	1.88	2.4733333333333	2.0416666666667
ENSSSCG00000017197	FBF1	Fas binding factor 1 [Source:VGNC Symbol;Acc:VGNC:98992]	0.46301096386668	-1.11088	4.4328705854736E-6	0.00010937958635041	yes	down	8.28	5.42	6.76	3.62	3.01	3.26	7.22	8.93	19.25	15.18	15.39	14.88	5.0583333333333	13.475
ENSSSCG00000017199	TRIM47	tripartite motif containing 47 [Source:VGNC Symbol;Acc:VGNC:94419]	0.49613770994776	-1.01119	0.00066016865966124	0.0065893100252637	yes	down	14	14.87	18.43	5.03	14.66	16.09	19.52	23.86	42	36.63	34.36	56.3	13.846666666667	35.445
ENSSSCG00000017215	SLC16A5	solute carrier family 16 member 5 [Source:VGNC Symbol;Acc:VGNC:92945]	4.1690897390699	2.0597324262882	5.2169852763041E-8	2.4815359444339E-6	yes	up	8.78	20.18	6.64	3.09	17.62	14.47	2.65	1.6	5.89	7.08	3.58	3.14	11.796666666667	3.99
ENSSSCG00000017232	NHERF1	NHERF family PDZ scaffold protein 1 [Source:NCBI gene (formerly Entrezgene);Acc:100233201]	2.3936240288005	1.2591965631496	0.0014550423713288	0.012255418294437	yes	up	1.88	2.51	1.6	1.62	7.96	5.53	0.76	1.36	2.43	1.8	2.42	1.74	3.5166666666667	1.7516666666667
ENSSSCG00000017238	TTYH2	tweety family member 2 [Source:VGNC Symbol;Acc:VGNC:94575]	0.45222129754255	-1.1449	6.1313441304983E-7	1.9864106633807E-5	yes	down	5.8	4.85	6.07	2.36	3.8	3.21	6.95	7.82	13.36	21.27	15.19	9.83	4.3483333333333	12.403333333333
ENSSSCG00000017245	CDC42EP4	CDC42 effector protein 4 [Source:VGNC Symbol;Acc:VGNC:86458]	1.56894	0.64979041464386	0.0008415675124629	0.0080479477746162	yes	up	14.2	19.18	20.78	12.07	17.45	17.38	10.14	9.18	15.53	18.03	16.95	11.55	16.843333333333	13.563333333333
ENSSSCG00000017246	MTNAP1	mitochondrial nucleoid associated protein 1 [Source:VGNC Symbol;Acc:VGNC:85927]	1.5804075704386	0.66029666221541	0.0035183690404994	0.024340192378537	yes	up	5.5	5.93	4.19	4.28	4.49	4.93	4	2.2	3.88	5.06	3.61	5.2	4.8866666666667	3.9916666666667
ENSSSCG00000017256	ABCA6	ATP binding cassette subfamily A member 6 [Source:VGNC Symbol;Acc:VGNC:84950]	0.57736301830169	-0.792449	1.7256794518459E-5	0.00033179009834673	yes	down	3.92	4.25	3.6	3.31	2.36	3.78	6.24	5.61	13.06	13.84	4.62	5.52	3.5366666666667	8.1483333333333
ENSSSCG00000017257	ABCA9	ATP binding cassette subfamily A member 9 [Source:VGNC Symbol;Acc:VGNC:110642]	0.51295555110803	-0.963094	7.2452394858982E-5	0.0011030726314423	yes	down	4.55	3.49	4.44	3.97	2.25	4.56	7.48	4.9	17.78	19.94	5.24	6.6	3.8766666666667	10.323333333333
ENSSSCG00000017258	FAM20A	FAM20A golgi associated secretory pathway pseudokinase [Source:VGNC Symbol;Acc:VGNC:87949]	0.50075007792794	-0.997837	0.0061893302973376	0.037271861702738	yes	down	0.79	0.97	0.89	0.46	0.96	1.04	1.9	0.68	2.78	6.44	1.21	1.56	0.85166666666667	2.4283333333333
ENSSSCG00000017260	WIPI1	WD repeat domain, phosphoinositide interacting 1 [Source:NCBI gene (formerly Entrezgene);Acc:100462758]	1.8233172770315	0.86656562784566	7.5834253578864E-6	0.0001702701426195	yes	up	63.15	56.6	40.22	44.54	59.16	55.87	25.98	33.07	51.12	54.73	26.25	30.04	53.256666666667	36.865
ENSSSCG00000017261	ARSG	arylsulfatase G [Source:VGNC Symbol;Acc:VGNC:97887]	0.44939626657198	-1.15394	0.0078172489279371	0.044242188052265	yes	down	0.15	0.24	0.09	0.18	0.21	0.29	0.29	0.18	0.74	1.59	0.52	0.43	0.19333333333333	0.625
ENSSSCG00000017278	TEX2	testis expressed 2 [Source:VGNC Symbol;Acc:VGNC:93894]	1.5835099503026	0.6631259328584	0.0013516676446423	0.01161860899766	yes	up	17.02	18.34	17.24	16.36	7.59	13.01	11.9	8.27	16.82	12.9	11.21	9.66	14.926666666667	11.793333333333
ENSSSCG00000017311	MAPT	microtubule associated protein tau [Source:VGNC Symbol;Acc:VGNC:90016]	2.5616105439654	1.3570511513238	4.9396377901072E-16	1.9828428963313E-13	yes	up	29.41	22.93	25.22	14.76	16.3	17.46	6.57	9.52	11.85	12.87	10.04	7.76	21.013333333333	9.7683333333333
ENSSSCG00000017324		-	0.064090346754327	-3.96375	0.00026419124293081	0.0032521013284632	yes	down	0	0.03	0.05	0	0	0	0.12	0	0.37	0.75	0.26	0.3	0.013333333333333	0.3
ENSSSCG00000017342	KIF18B	kinesin family member 18B [Source:VGNC Symbol;Acc:VGNC:89458]	0.21294074328249	-2.23148	0.00056164439699821	0.0058208712127182	yes	down	0.21	1.38	0.09	0.12	1.29	0.82	2.15	2.85	5.99	5.15	4.68	4.17	0.65166666666667	4.165
ENSSSCG00000017355	GRN	granulin precursor [Source:NCBI gene (formerly Entrezgene);Acc:733645]	1.5008427472435	0.58577282462237	0.0059527603513005	0.036163582937714	yes	up	87.71	76.08	55.09	48.83	60.85	59.3	29.18	29.43	75	117.56	53.33	47.72	64.643333333333	58.703333333333
ENSSSCG00000017372	MPP3	MAGUK p55 scaffold protein 3 [Source:VGNC Symbol;Acc:VGNC:98134]	0.36190219947538	-1.46633	1.9446307752331E-7	7.4952536999498E-6	yes	down	0.96	0.9	1.31	0.7	0.96	1.86	1.62	2.58	4.76	6.36	5.19	3.82	1.115	4.055
ENSSSCG00000017380	ARL4D	ADP ribosylation factor like GTPase 4D [Source:VGNC Symbol;Acc:VGNC:85523]	2.8091212259049	1.49012	1.9678442928151E-7	7.5670049932595E-6	yes	up	1.55	1.74	1.65	1.98	2.23	2.82	0.65	0.56	1.46	1.5	1.08	0.51	1.995	0.96
ENSSSCG00000017393	CNTNAP1	contactin associated protein 1 [Source:VGNC Symbol;Acc:VGNC:86849]	0.49819763554253	-1.00521	0.00049742879672908	0.0053056922466411	yes	down	0.38	0.46	0.35	0.19	0.25	0.45	0.44	0.56	1.53	1.83	0.62	0.61	0.34666666666667	0.93166666666667
ENSSSCG00000017396	PSMC3IP	PSMC3 interacting protein [Source:VGNC Symbol;Acc:VGNC:91914]	0.095347385457285	-3.39066	5.7753409534941E-12	8.1940139148798E-10	yes	down	0	0.17	0.46	0	0.3	0.7	2.08	3.52	3.01	3.88	3.02	1.96	0.27166666666667	2.9116666666667
ENSSSCG00000017397	MLX	MAX dimerization protein MLX [Source:VGNC Symbol;Acc:VGNC:90261]	1.57499	0.65534214866515	0.00014661605599122	0.0020345759270687	yes	up	44.09	57.15	53.6	28.96	38.16	46.78	27.87	28.66	40.59	43.49	36.72	34.19	44.79	35.253333333333
ENSSSCG00000017416	DHX58	DExH-box helicase 58 [Source:VGNC Symbol;Acc:VGNC:87297]	3.6044433751515	1.8497764850109	2.5530718233641E-8	1.3686793507794E-6	yes	up	4.37	3.76	1.56	2.23	3.02	2.88	0.74	0.4	0.95	2.47	1.37	0.81	2.97	1.1233333333333
ENSSSCG00000017422	FKBP10	FKBP prolyl isomerase 10 [Source:NCBI gene (formerly Entrezgene);Acc:100511038]	0.27304237273294	-1.8728	5.7239656423307E-6	0.00013324614786631	yes	down	8.3	8.66	7.08	3.71	9.63	19.2	19.59	13.53	57.04	165.5	34.22	30.53	9.43	53.401666666667
ENSSSCG00000017429	P3H4	prolyl 3-hydroxylase family member 4 (inactive) [Source:VGNC Symbol;Acc:VGNC:99025]	0.6189841770138	-0.692026	0.00044137558355612	0.0048582211711179	yes	down	14.67	14.25	10.44	8.55	13.64	12.99	16.62	16.33	31.89	44.99	27.17	22.85	12.423333333333	26.641666666667
ENSSSCG00000017471	CDC6	cell division cycle 6 [Source:VGNC Symbol;Acc:VGNC:86464]	0.27775113502706	-1.84814	1.6491426572791E-5	0.00031974899072923	yes	down	0.11	0.21	0.03	0.04	0.24	0.19	0.65	0.62	0.99	1.01	0.6	0.65	0.13666666666667	0.75333333333333
ENSSSCG00000017473	TOP2A	DNA topoisomerase II alpha [Source:NCBI gene (formerly Entrezgene);Acc:396917]	0.16376440777355	-2.61031	1.5466114947757E-8	8.7772868900062E-7	yes	down	0.07	0.93	0.16	0.25	0.92	0.86	3.46	3.19	6.03	8.3	3.25	3.08	0.53166666666667	4.5516666666667
ENSSSCG00000017474		-	0.25144841617514	-1.99167	0.00035729251053792	0.0041092383916373	yes	down	0.09	0.12	0.13	0.01	0	0.11	0.4	0.15	0.71	0.91	0.14	0.19	0.076666666666667	0.41666666666667
ENSSSCG00000017489	PSMD3	proteasome 26S subunit, non-ATPase 3 [Source:VGNC Symbol;Acc:VGNC:91922]	1.5096956446082	0.59425773082712	0.0022154283659605	0.017038093479896	yes	up	115.55	113.62	145.19	74.39	90.31	99.47	52.53	71.28	110.45	98	103.77	94.58	106.42166666667	88.435
ENSSSCG00000017498	PPP1R1B	protein phosphatase 1 regulatory inhibitor subunit 1B [Source:VGNC Symbol;Acc:VGNC:91728]	1.8745935193442	0.90657780030118	0.001054886769941	0.0096131375745786	yes	up	3.51	3.96	7.27	3.26	5.93	4.06	1.72	2.41	7.07	5.53	2.3	2.45	4.665	3.58
ENSSSCG00000017500	TCAP	titin-cap [Source:NCBI gene (formerly Entrezgene);Acc:100271745]	3.5659199670754	1.8342743237147	9.6828883104003E-12	1.3062375066604E-9	yes	up	6856.35	4593.4	7873.09	9378.11	5540.83	5142.32	2162.68	2899.55	2315.58	2250.76	1591.99	2321.75	6564.0166666667	2257.0516666667
ENSSSCG00000017521	SCRN2	secernin 2 [Source:VGNC Symbol;Acc:VGNC:92648]	3.5520233323652	1.82864	2.9312383159087E-9	2.1252123437544E-7	yes	up	7.35	13.81	24.1	8.1	6.94	8.91	2	3.63	3.71	3.99	5.4	4.05	11.535	3.7966666666667
ENSSSCG00000017538	HOXB7	homeobox B7 [Source:VGNC Symbol;Acc:VGNC:88947]	0.56704719731311	-0.818459	0.0090391575509087	0.049325747670045	yes	down	2.11	0.93	1.81	0.95	1.21	0.74	2.83	2.63	2.51	3.82	1.78	3.08	1.2916666666667	2.775
ENSSSCG00000017546	ZNF652	zinc finger protein 652 [Source:VGNC Symbol;Acc:VGNC:99108]	0.66192846246596	-0.595253	0.0084219472510874	0.046922277541773	yes	down	1.77	1.81	1.84	1.77	0.8	1.35	2	1.51	2.95	6.08	1.88	1.67	1.5566666666667	2.6816666666667
ENSSSCG00000017562	CACNA1G	calcium voltage-gated channel subunit alpha1 G [Source:VGNC Symbol;Acc:VGNC:86119]	0.40697926967286	-1.29697	0.00085920912870019	0.0081765298399244	yes	down	0.52	0.44	0.38	0.23	0.36	0.61	0.41	0.32	2.7	3.75	1.04	1.03	0.42333333333333	1.5416666666667
ENSSSCG00000017565	SPATA20	spermatosis associated 20 [Source:VGNC Symbol;Acc:VGNC:93380]	2.5392718602256	1.3444148614695	1.2570699688075E-14	3.3916159912513E-12	yes	up	29.33	22.91	25.45	22	17.82	23.06	6.75	8.64	12.03	15.34	13.3	13.02	23.428333333333	11.513333333333
ENSSSCG00000017571	EME1	essential meiotic structure-specific endonuclease 1 [Source:VGNC Symbol;Acc:VGNC:87676]	0.27121191954028	-1.88251	1.1422614834539E-6	3.4056774446893E-5	yes	down	0.06	0.41	0.12	0.14	0.36	0.17	0.59	0.74	1.4	1.87	1.02	0.82	0.21	1.0733333333333
ENSSSCG00000017577		-	0.17574547012753	-2.50844	0.00042905306405629	0.004762881249814	yes	down	0.01	0.01	0.05	0	0.01	0.03	0.13	0.03	0.31	0.18	0.05	0.15	0.018333333333333	0.14166666666667
ENSSSCG00000017583	SGCA	sarcoglycan alpha [Source:VGNC Symbol;Acc:VGNC:92788]	1.62973	0.70462854830882	0.0064522893828879	0.038569650327806	yes	up	172.39	186.46	234.78	161.07	156.54	174.49	112.86	126.59	156.77	87.56	199.83	115.54	180.955	133.19166666667
ENSSSCG00000017585	SAMD14	sterile alpha motif domain containing 14 [Source:VGNC Symbol;Acc:VGNC:92566]	0.20618009988522	-2.27802	0.0031643097974511	0.022457184409853	yes	down	0.03	0.21	0.07	0.02	0	0.17	0.2	0	0.75	1.73	0.38	0.42	0.083333333333333	0.58
ENSSSCG00000017592	MBTD1	mbt domain containing 1 [Source:VGNC Symbol;Acc:VGNC:90060]	0.56013514927293	-0.836153	0.0034846295452801	0.024198326184059	yes	down	1.22	1.13	1.11	2.23	0.61	0.64	1.81	1.72	3.31	5.69	1.97	2.19	1.1566666666667	2.7816666666667
ENSSSCG00000017617	SCPEP1	serine carboxypeptidase 1 [Source:VGNC Symbol;Acc:VGNC:92645]	1.6000153658567	0.67808576019942	7.9444949626598E-6	0.00017723570342597	yes	up	39.23	37.1	53.88	29.56	29.61	36.76	22.22	20.91	37.34	52.25	29.15	20.87	37.69	30.456666666667
ENSSSCG00000017635	MKS1	MKS transition zone complex subunit 1 [Source:VGNC Symbol;Acc:VGNC:96589]	0.29946015725861	-1.73956	6.9815640105028E-8	3.1223527305667E-6	yes	down	0.56	0.62	0.52	0.4	0.14	0.44	0.92	1.22	2.21	4.22	1.55	1.6	0.44666666666667	1.9533333333333
ENSSSCG00000017731	PSMD11	proteasome 26S subunit, non-ATPase 11 [Source:VGNC Symbol;Acc:VGNC:91919]	1.8749219227096	0.90683051877383	1.1207573619896E-8	6.658998073511E-7	yes	up	70.04	83.42	70.3	54.19	54.42	70.83	32.44	43.29	53.15	51.25	42.95	42.11	67.2	44.198333333333
ENSSSCG00000017754		galectin 9 [Source:NCBI gene (formerly Entrezgene);Acc:396972]	3.0331379168389	1.6008110988246	7.7050299310069E-9	4.785259720925E-7	yes	up	36.31	26.64	11.43	14.83	23.85	18.81	7.78	4.76	8.71	12.55	10.36	10.28	21.978333333333	9.0733333333333
ENSSSCG00000017758	SPAG5	sperm associated antigen 5 [Source:NCBI gene (formerly Entrezgene);Acc:100286810]	0.23471614117862	-2.09101	5.2284322195957E-6	0.00012416960673897	yes	down	0.08	0.94	0.19	0.08	0.55	0.47	1.36	1.31	3	4.03	2.06	2.27	0.385	2.3383333333333
ENSSSCG00000017769	RAB34	RAB34, member RAS onco family [Source:VGNC Symbol;Acc:VGNC:98258]	0.46086711293628	-1.11758	3.6332319380843E-8	1.845547260401E-6	yes	down	3.07	3.39	3.18	2.8	2.65	4.14	5.69	5.7	11.61	18.26	6.17	6.08	3.205	8.9183333333333
ENSSSCG00000017777	FLOT2	flotillin 2 [Source:VGNC Symbol;Acc:VGNC:88159]	1.7325470986272	0.79289457200596	0.00028300566860368	0.0034222684010869	yes	up	104.5	86.02	103.08	58.57	51.5	70.01	32.82	42.41	58.47	57.78	63.63	74.66	78.946666666667	54.961666666667
ENSSSCG00000017792	CORO6	coronin 6 [Source:VGNC Symbol;Acc:VGNC:86917]	2.1741900431059	1.12048	8.326071788396E-10	7.4070534861309E-8	yes	up	156.05	124.08	135.35	81.34	101.99	103.31	39.29	56.26	77.72	85.86	63	81.28	117.02	67.235
ENSSSCG00000017819	SMYD4	SET and MYND domain containing 4 [Source:VGNC Symbol;Acc:VGNC:93274]	2.0619079369558	1.0439799186117	5.5327092640231E-6	0.00013008189866756	yes	up	3.16	2.84	3.37	1.49	1.09	1.52	0.76	1.05	1.48	2.21	1.16	1.2	2.245	1.31
ENSSSCG00000017835	CLUH	clustered mitochondria homolog [Source:VGNC Symbol;Acc:VGNC:86792]	1.6050057752239	0.68257848854499	0.0028575953345662	0.020690850865064	yes	up	70.52	62.1	47.95	36.52	63.83	62.6	30.41	35	59.16	42.32	53.67	46.43	57.253333333333	44.498333333333
ENSSSCG00000017874	ATP2A3	ATPase sarcoplasmic/endoplasmic reticulum Ca2+ transporting 3 [Source:VGNC Symbol;Acc:VGNC:85648]	1.9148217781091	0.93721011966799	5.7128742106924E-8	2.6787032410135E-6	yes	up	14.13	10.99	11.44	6.41	7.59	8.7	4.27	4.01	9.69	10.82	5.84	5.53	9.8766666666667	6.6933333333333
ENSSSCG00000017882	MYBBP1A	MYB binding protein 1a [Source:VGNC Symbol;Acc:VGNC:90497]	1.5143465276155	0.59869537472139	0.004269698624913	0.028007453156165	yes	up	37.06	34.82	34.95	20.33	28.66	28.88	13.83	18.87	32.26	27.03	32.26	27.26	30.783333333333	25.251666666667
ENSSSCG00000017890	PITPNM3	PITPNM family member 3 [Source:HGNC Symbol;Acc:HGNC:21043]	0.59920730320735	-0.738873	0.00064526456859531	0.0064751101594513	yes	down	2.08	2.19	2.1	1.25	1.2	1.3	2.1	2.52	4.82	7.73	2.3	3.08	1.6866666666667	3.7583333333333
ENSSSCG00000017893	PIMREG	PICALM interacting mitotic regulator [Source:VGNC Symbol;Acc:VGNC:91451]	0.22522977325105	-2.15053	0.00086097497949867	0.0081765298399244	yes	down	0.24	1.7	0.53	0.06	2.18	1.09	3.99	4.86	6.21	6.6	6.07	6.55	0.96666666666667	5.7133333333333
ENSSSCG00000017900	KIF1C	kinesin family member 1C [Source:VGNC Symbol;Acc:VGNC:89461]	1.94288	0.95819582759126	5.8220537024988E-8	2.7115999270268E-6	yes	up	174.34	142.98	193.91	96.49	115.55	121.84	61.23	67.39	106.73	107.51	95.3	100.54	140.85166666667	89.783333333333
ENSSSCG00000017904	ENO3	enolase 3 [Source:NCBI gene (formerly Entrezgene);Acc:692156]	1.8573392066109	0.89323731931512	0.0011273065005132	0.010077789454344	yes	up	7030.18	6902.12	4443.49	3182.16	5746.26	6265.32	3413.33	2620.03	4093.81	2555.25	5665.23	3498.47	5594.9216666667	3641.02
ENSSSCG00000017912	PLD2	phospholipase D2 [Source:VGNC Symbol;Acc:VGNC:91526]	0.59322737287382	-0.753343	0.0021246550586949	0.016455328449883	yes	down	3.34	2.42	2.24	1.45	1.95	2.54	2.73	2.44	6.9	11.36	4.32	4.17	2.3233333333333	5.32
ENSSSCG00000017915	VMO1	vitelline membrane outer layer 1 homolog [Source:NCBI gene (formerly Entrezgene);Acc:100512921]	1.6490375892132	0.72162428485989	0.0071877743281653	0.041712408283831	yes	up	2.38	3.6	3.69	4.05	1.5	5.83	1.68	2.06	2.7	2.63	3.17	2.37	3.5083333333333	2.435
ENSSSCG00000017934	CLDN7	claudin 7 [Source:VGNC Symbol;Acc:VGNC:97930]	1.6721753135403	0.74172610980894	0.0035667176964207	0.024561104538783	yes	up	10.49	20.01	13.26	12.21	9.7	18.33	9.57	11.04	9.2	9.97	10.67	9.86	14	10.051666666667
ENSSSCG00000017938	YBX2	Y-box binding protein 2 [Source:VGNC Symbol;Acc:VGNC:95020]	1.7596616205183	0.81529802810399	0.0014811538866021	0.012401378340758	yes	up	15.7	14.17	19.94	13.21	11.19	15.08	7.55	8.12	9.14	7.19	15.48	9.78	14.881666666667	9.5433333333333
ENSSSCG00000017943	ACAP1	ArfGAP with coiled-coil, ankyrin repeat and PH domains 1 [Source:VGNC Symbol;Acc:VGNC:85001]	5.4720673584031	2.4520859891851	0.0020906765856192	0.016268393863486	yes	up	0.25	0.11	0.25	0.11	0.16	0.09	0.03	0.03	0.04	0.08	0	0.06	0.16166666666667	0.04
ENSSSCG00000017953	FXR2	FMR1 autosomal homolog 2 [Source:HGNC Symbol;Acc:HGNC:4024]	1.68355	0.75150741817004	0.00017597175185105	0.002348488273684	yes	up	121.43	126.01	88.37	73.27	108.07	104.29	59.45	71.31	88.89	80.73	75.41	83.56	103.57333333333	76.558333333333
ENSSSCG00000017983	PER1	period circadian regulator 1 [Source:VGNC Symbol;Acc:VGNC:91314]	1.7088880297396	0.77305787142515	2.1703475120265E-5	0.00040076865869637	yes	up	56.33	82.97	74.67	37.24	48.09	51.28	24.51	36.78	57.49	57.66	40.99	40.83	58.43	43.043333333333
ENSSSCG00000017991	PIK3R5	phosphoinositide-3-kinase regulatory subunit 5 [Source:NCBI gene (formerly Entrezgene);Acc:396851]	1.9966144819102	0.99755579561184	0.00023102817845591	0.0029091520742367	yes	up	1.26	1.01	1.07	0.68	0.53	1.14	0.29	0.35	1.07	0.88	0.39	0.73	0.94833333333333	0.61833333333333
ENSSSCG00000017995	USP43	ubiquitin specific peptidase 43 [Source:VGNC Symbol;Acc:VGNC:94765]	1.7707976873905	0.8243993944325	0.0033355416391681	0.023360146509544	yes	up	1.76	1.02	1.81	1.06	1.19	1.18	1.05	0.94	1.3	0.75	0.49	0.93	1.3366666666667	0.91
ENSSSCG00000017996	DHRS7C	dehydrogenase/reductase 7C [Source:VGNC Symbol;Acc:VGNC:87285]	1.9546567494234	0.96691528304014	0.0001113363404857	0.0016158496399592	yes	up	393.67	309.49	416.44	395.5	376.58	415.38	211.76	199.11	227.28	175.84	343.91	251.04	384.51	234.82333333333
ENSSSCG00000018005	MYH8	myosin heavy chain 8 [Source:VGNC Symbol;Acc:VGNC:109664]	0.15077391467334	-2.72954	2.8301048987499E-14	6.560262876567E-12	yes	down	35.4	80.64	110.09	61.18	12.29	56.55	396.74	547.21	544.63	357.54	476.91	333.48	59.358333333333	442.75166666667
ENSSSCG00000018007	MYH3	myosin heavy chain 3 [Source:VGNC Symbol;Acc:VGNC:98145]	0.10872749418905	-3.20121	5.3280573164574E-12	7.6920322205488E-10	yes	down	4.7	62.08	14.28	6.3	21.07	40.11	197.57	274.21	267.82	402.46	237.06	231.72	24.756666666667	268.47333333333
ENSSSCG00000018033	UBB	ubiquitin B [Source:VGNC Symbol;Acc:VGNC:98389]	1.6735409140611	0.74290382188879	0.0020826488698168	0.016228116594598	yes	up	2148.9	1737.59	2505.78	1958.72	2642.89	2381.39	1472.73	1782.47	1468.67	1492.79	1701.17	1634.55	2229.2116666667	1592.0633333333
ENSSSCG00000018045	ULK2	unc-51 like autophagy activating kinase 2 [Source:VGNC Symbol;Acc:VGNC:94695]	1.86144	0.89641946126139	1.6477355519144E-8	9.305573272817E-7	yes	up	52.74	47.57	56.72	31.62	28.31	40.7	18.02	19.14	39.74	41.86	25.53	31.51	42.943333333333	29.3
ENSSSCG00000018050		GRB2 related adaptor protein [Source:VGNC Symbol;Acc:VGNC:99000]	1.7597858930533	0.81539991191919	0.00021204937210921	0.0027179973256802	yes	up	3.29	2.85	3.99	2.9	3.17	2.32	1.78	1.3	3.04	2.47	2.29	2.41	3.0866666666667	2.215
ENSSSCG00000018052	NT5M	5',3'-nucleotidase, mitochondrial [Source:VGNC Symbol;Acc:VGNC:90926]	2.0812377950241	1.0574418118308	1.2908488176206E-5	0.00026522833758301	yes	up	17.21	18.15	15.26	12.37	14.89	15.63	6.52	5.88	10.25	7.04	12.23	10.41	15.585	8.7216666666667
ENSSSCG00000018061		-	3.0249679567739	1.5969198601234	1.677741504665E-9	1.3469399845744E-7	yes	up	791.85	665.01	923.48	946.05	395.72	650.98	290.51	357.24	214.42	279.29	210.14	327.21	728.84833333333	279.80166666667
ENSSSCG00000018063		-	6.33789	2.6640036062935	5.9741859000508E-16	2.2865849196055E-13	yes	up	909	217.71	675.46	542.31	263.43	308.65	43.38	103.07	64.49	173.53	73.8	108.94	486.09333333333	94.535
ENSSSCG00000018701	ssc-mir-378-1	ssc-mir-378-1 [Source:miRBase;Acc:MI0013088]	0.48449513685281	-1.04545	0.0027897816203503	0.020271181416214	yes	down	8.11	10.14	7.81	18.8	8.43	10.63	31.33	32.95	23.97	12.98	24.54	27.59	10.653333333333	25.56
ENSSSCG00000018758	ssc-mir-214	ssc-mir-214 [Source:miRBase;Acc:MI0002441]	0.14355	-2.80037	1.0893308597741E-7	4.5387866557371E-6	yes	down	0.18	0.27	0.65	0.36	0.12	0.28	1.4	0.91	2.64	12.51	0.61	1.65	0.31	3.2866666666667
ENSSSCG00000019004	ssc-mir-1	ssc-mir-1 [Source:miRBase;Acc:MI0010682]	0.46076497390517	-1.1179	3.7819900326557E-5	0.0006430164458414	yes	down	1.61	3.69	2.44	1.81	0.35	1.52	2.31	4.93	4.27	6.38	2.09	2.45	1.9033333333333	3.7383333333333
ENSSSCG00000019768	U12	U12 minor spliceosomal RNA [Source:RFAM;Acc:RF00007]	2.1540642710564	1.1070612963775	6.8964398599673E-5	0.001059772242907	yes	up	2.02	1.34	1.78	0.98	1.03	1.76	0.31	0.92	1.33	1.35	0.76	0.65	1.485	0.88666666666667
ENSSSCG00000020666	EHD4	EH domain containing 4 [Source:VGNC Symbol;Acc:VGNC:87598]	0.61406580820025	-0.703535	0.0045513800930657	0.029375142577128	yes	down	3.93	9.87	5.4	3.71	4.35	8.09	8.46	8.1	20.95	19.31	10.21	9.18	5.8916666666667	12.701666666667
ENSSSCG00000020701	TTC9	tetratricopeptide repeat domain 9 [Source:VGNC Symbol;Acc:VGNC:94560]	1.5612275869122	0.64268086055522	0.0046046667037131	0.029637702232972	yes	up	29.54	26.14	58.59	23.25	23.55	35.36	18.66	19.69	40.34	24.83	22.17	29.39	32.738333333333	25.846666666667
ENSSSCG00000020710	PRDM2	PR/SET domain 2 [Source:VGNC Symbol;Acc:VGNC:91778]	1.5736229138042	0.65408987022211	0.00052507471534741	0.0055183139624443	yes	up	7.27	8.05	6.6	4.77	4.59	6.31	5.45	3.07	10.43	9.29	6.96	5.47	6.265	6.7783333333333
ENSSSCG00000020720	IRAG1	inositol 1,4,5-triphosphate receptor associated 1 [Source:VGNC Symbol;Acc:VGNC:98801]	1.6957702646278	0.76194073326663	0.00072613291909689	0.0071606443775593	yes	up	4.92	3.79	3.07	2.25	2.15	1.99	1.77	1.53	2.98	4.58	1.41	1.79	3.0283333333333	2.3433333333333
ENSSSCG00000020744	DUSP3	dual specificity phosphatase 3 [Source:VGNC Symbol;Acc:VGNC:87486]	2.1606547913522	1.1114685906669	4.3630027621418E-10	4.1267988195017E-8	yes	up	164.55	138.34	102.64	94.07	104.55	112.42	61.58	52.4	90.14	74.79	67.53	61.12	119.42833333333	67.926666666667
ENSSSCG00000020754	POLR1G	RNA polymerase I subunit G [Source:VGNC Symbol;Acc:VGNC:86415]	1.5672584318229	0.64824309146852	0.0037154950110762	0.025310271892505	yes	up	3.43	3.98	3.53	3.7	5.23	5.13	2.84	2.51	5.22	4.09	3.29	2.86	4.1666666666667	3.4683333333333
ENSSSCG00000020783	SLC41A1	solute carrier family 41 member 1 [Source:VGNC Symbol;Acc:VGNC:93113]	2.2252978627935	1.1539984580628	9.8232947135132E-9	5.9220433844322E-7	yes	up	79.58	77.86	36.97	39.37	41.98	54.72	22.31	24.72	38.49	44.93	27.08	30.24	55.08	31.295
ENSSSCG00000020803	BRPF3	bromodomain and PHD finger containing 3 [Source:VGNC Symbol;Acc:VGNC:85886]	1.6135729547329	0.69025880810188	0.00027204271474297	0.0033242693671789	yes	up	8.18	10.04	6.52	4.37	5.37	7.68	3.42	3.52	7.85	9.3	4.75	5.15	7.0266666666667	5.665
ENSSSCG00000020853	BTBD3	BTB domain containing 3 [Source:VGNC Symbol;Acc:VGNC:95673]	0.60773241499802	-0.718492	0.0059275890547809	0.036065161058626	yes	down	3.88	2.1	3.68	3.19	1.94	1.52	3.2	3.59	6.86	8.71	4	3.94	2.7183333333333	5.05
ENSSSCG00000020856	PPME1	protein phosphatase methylesterase 1 [Source:VGNC Symbol;Acc:VGNC:91713]	1.5157283666226	0.60001123158347	0.001240109318144	0.010867795078815	yes	up	23.44	23.88	17.61	14.09	19.01	18.58	12.7	13.23	23.68	15.77	15.92	14.11	19.435	15.901666666667
ENSSSCG00000020872		-	5.6969613556846	2.5101926199787	5.8723272091903E-8	2.7147966631701E-6	yes	up	2.88	1.95	1.79	2.03	2.06	3.91	0.37	0.25	1.04	0.96	0.23	0.63	2.4366666666667	0.58
ENSSSCG00000020912	HECTD2	HECT domain E3 ubiquitin protein ligase 2 [Source:VGNC Symbol;Acc:VGNC:88833]	0.40204762835737	-1.31456	0.0003672692851502	0.0041960620375295	yes	down	0.23	0.28	0.19	0.22	0.21	0.14	0.3	0.2	1.21	1.7	0.47	0.64	0.21166666666667	0.75333333333333
ENSSSCG00000020962	DYNLL2	dynein light chain LC8-type 2 [Source:VGNC Symbol;Acc:VGNC:87501]	2.1757101777768	1.1214863907189	4.1642497614349E-7	1.4303501670042E-5	yes	up	57.41	52.69	87.26	96.56	44.75	61.84	36.96	36.89	47.46	38.66	34.89	29.54	66.751666666667	37.4
ENSSSCG00000020963	EPDR1	ependymin related 1 [Source:VGNC Symbol;Acc:VGNC:87727]	1.8400142241211	0.87971691899403	0.00027897621567297	0.0033884801162698	yes	up	41.94	42.26	50.86	52.44	23.6	23.75	30.9	17.75	22.84	29.68	25.71	24.78	39.141666666667	25.276666666667
ENSSSCG00000020965	LYSMD1	LysM domain containing 1 [Source:NCBI gene (formerly Entrezgene);Acc:100154705]	1.5964151142904	0.67483584294989	0.000107405580174	0.0015615556877241	yes	up	5.16	3.65	3.75	3.55	3.77	4.21	2.5	3.04	3.85	3.86	2.89	2.72	4.015	3.1433333333333
ENSSSCG00000020976	CSRP1	cysteine and glycine rich protein 1 [Source:VGNC Symbol;Acc:VGNC:96051]	1.6191917769302	0.69527386843279	0.003933677706191	0.02642468068918	yes	up	130.66	108.28	79.26	68.43	128.49	109.17	51.69	64.3	114.24	92.78	62.32	110.65	104.04833333333	82.663333333333
ENSSSCG00000020984	LXN	latexin [Source:VGNC Symbol;Acc:VGNC:89899]	0.48203331433135	-1.0528	0.0046780893940329	0.030024026181192	yes	down	5.08	15.82	8.09	2.34	6.93	7.17	26.44	20.12	14.1	23.5	11.78	16.22	7.5716666666667	18.693333333333
ENSSSCG00000020988		zinc finger protein 114 [Source:VGNC Symbol;Acc:VGNC:98749]	0.3643911230478	-1.45644	0.00016685312824238	0.0022582802505042	yes	down	0.55	0.53	0.4	0.32	0.43	0.22	0.95	1.07	1.98	3.72	0.58	1.03	0.40833333333333	1.555
ENSSSCG00000021060	RCBTB1	RCC1 and BTB domain containing protein 1 [Source:VGNC Symbol;Acc:VGNC:92173]	0.42404893626026	-1.2377	1.2515887494531E-12	2.1235719214947E-10	yes	down	5.9	4.41	5.89	4.84	2.7	4.12	11.41	11.53	16.83	23.87	11.51	12.25	4.6433333333333	14.566666666667
ENSSSCG00000021068	TRAF5	TNF receptor associated factor 5 [Source:VGNC Symbol;Acc:VGNC:94364]	0.36468349808656	-1.45528	0.00011668826107482	0.0016770509291268	yes	down	0.41	0.24	0.22	0.45	0.09	0.17	0.42	0.62	1.62	0.98	1.1	0.78	0.26333333333333	0.92
ENSSSCG00000021092	FAM53C	family with sequence similarity 53 member C [Source:VGNC Symbol;Acc:VGNC:87975]	1.8431627362822	0.88218345483325	2.3016449937472E-6	6.1594265539985E-5	yes	up	28.01	27.18	23.71	17.11	19.98	31.01	11.96	14.17	20.92	17.38	17.41	15.9	24.5	16.29
ENSSSCG00000021126	SOSTDC1	sclerostin domain containing 1 [Source:VGNC Symbol;Acc:VGNC:93346]	0.044652006535259	-4.48513	3.5495178905566E-5	0.0006096731993401	yes	down	0	0	0	0.09	0	0	0.18	0.14	0.44	2.17	0.25	0.45	0.015	0.605
ENSSSCG00000021129	PFKM	phosphofructokinase, muscle [Source:VGNC Symbol;Acc:VGNC:91338]	2.6300398219648	1.3950846438203	2.8880051567255E-8	1.5234227201727E-6	yes	up	665.79	964.27	682.78	554.59	786.45	767.54	347.42	221.11	445.3	264.54	464.33	307.35	736.90333333333	341.675
ENSSSCG00000021181	DHCR7	7-dehydrocholesterol reductase [Source:VGNC Symbol;Acc:VGNC:97964]	0.58025622798457	-0.785238	0.0014281575507355	0.012059834258597	yes	down	1	1.79	1.73	1.01	1.24	1.07	1.38	1.78	4.46	5.23	2.59	3.38	1.3066666666667	3.1366666666667
ENSSSCG00000021204	HOXA10	homeobox A10 [Source:VGNC Symbol;Acc:VGNC:88934]	0.63880517798515	-0.646552	0.0015828130059725	0.013070715731207	yes	down	16.82	12.72	26.7	17.18	9.22	10.29	19.27	18.7	37.84	52.25	24.33	24.98	15.488333333333	29.561666666667
ENSSSCG00000021205	STK26	serine/threonine kinase 26 [Source:NCBI gene (formerly Entrezgene);Acc:100233205]	0.49020919290432	-1.02853	0.001556864249982	0.012895255071064	yes	down	0.94	1.08	1.98	2.71	0.64	1.41	4.73	2	6.69	7.14	4.6	1.53	1.46	4.4483333333333
ENSSSCG00000021250	FKBP9	FKBP prolyl isomerase 9 [Source:NCBI gene (formerly Entrezgene);Acc:100623924]	0.50794455858232	-0.977257	1.2096631246525E-5	0.00025200804690546	yes	down	22.74	25.28	22.46	19.73	15.4	25.19	32.89	28.6	72.83	143.13	44.21	37.62	21.8	59.88
ENSSSCG00000021310	LIN9	lin-9 DREAM MuvB core complex component [Source:VGNC Symbol;Acc:VGNC:103976]	0.40527187430372	-1.30304	0.002068047922195	0.016138422334511	yes	down	0.14	0.26	0.29	0.37	0.12	0.18	0.21	0.33	0.87	1.55	0.46	0.49	0.22666666666667	0.65166666666667
ENSSSCG00000021319	ALG3	ALG3 alpha-1,3- mannosyltransferase [Source:VGNC Symbol;Acc:VGNC:85251]	1.6314897582593	0.70618993088375	0.0038443082395537	0.02590893734913	yes	up	8.37	10.52	5.89	4.11	8.43	9.39	4.74	4.55	8.46	7.44	6.14	5.38	7.785	6.1183333333333
ENSSSCG00000021354	CNOT4	CCR4-NOT transcription complex subunit 4 [Source:VGNC Symbol;Acc:VGNC:86836]	1.5513859870008	0.63355767557593	0.00030317461154912	0.0036228184190467	yes	up	8.01	10.13	6.15	5.92	3.87	5.94	4.09	4.05	7.47	7.52	4.66	4.66	6.67	5.4083333333333
ENSSSCG00000021363	CHD3	chromodomain helicase DNA binding protein 3 [Source:VGNC Symbol;Acc:VGNC:86631]	0.65602212204556	-0.608184	0.0057906490610439	0.035415273967544	yes	down	14.25	10.97	13.42	6.91	6.6	10.29	10.9	10.13	30.34	45.98	15.93	16.39	10.406666666667	21.611666666667
ENSSSCG00000021374		-	1.6911453466173	0.7580006584662	0.0059376757670796	0.036099840330475	yes	up	194.02	110.49	335.23	308.67	313.8	318.23	203.55	250.88	111.88	92.64	181.57	211.76	263.40666666667	175.38
ENSSSCG00000021418	LSS	lanosterol synthase [Source:VGNC Symbol;Acc:VGNC:96406]	0.28886720000181	-1.79152	1.3291054601356E-9	1.127547302212E-7	yes	down	0.92	1.3	1.27	1.35	2.09	1.45	2.31	3.89	10.43	9.24	6.6	7.34	1.3966666666667	6.635
ENSSSCG00000021439	CCDC66	coiled-coil domain containing 66 [Source:VGNC Symbol;Acc:VGNC:86307]	0.43715150614827	-1.19379	0.0086045077877005	0.047729352601946	yes	down	0.08	0.25	0.42	0.31	0	0.22	0.36	0.45	1.06	0.91	0.36	0.63	0.21333333333333	0.62833333333333
ENSSSCG00000021440	GPSM2	G protein signaling modulator 2 [Source:VGNC Symbol;Acc:VGNC:88649]	0.36196914624092	-1.46606	4.53386366235E-6	0.00011120466192989	yes	down	0.67	0.67	0.44	0.6	0.28	0.69	1.62	1.05	2.74	4.93	0.84	1.62	0.55833333333333	2.1333333333333
ENSSSCG00000021443	SGK1	serum/glucocorticoid regulated kinase 1 [Source:VGNC Symbol;Acc:VGNC:92793]	1.6884912700249	0.75573472022524	0.00031775356364357	0.0037541910627752	yes	up	23.12	26.23	22.49	16.42	20.91	15.81	13.51	7.36	22.93	30.38	12.92	11.88	20.83	16.496666666667
ENSSSCG00000021457	ZBTB8A	zinc finger and BTB domain containing 8A [Source:VGNC Symbol;Acc:VGNC:95084]	0.51879493039359	-0.946764	0.0047410082443542	0.030325500849429	yes	down	0.31	0.42	0.4	0.43	0.21	0.23	0.4	0.72	1.23	1.62	0.59	0.32	0.33333333333333	0.81333333333333
ENSSSCG00000021464	SOAT1	sterol O-acyltransferase 1 [Source:VGNC Symbol;Acc:VGNC:93327]	0.60124593236569	-0.733973	0.00872955629776	0.048160065069822	yes	down	0.65	0.92	0.51	0.47	0.47	0.88	1.13	0.79	1.8	2.72	1.52	0.64	0.65	1.4333333333333
ENSSSCG00000021542	SNORA71	Small nucleolar RNA SNORA71 [Source:RFAM;Acc:RF00056]	0.53428236945374	-0.904326	0.0090144177495784	0.04920972682977	yes	down	2.27	3.49	4.78	4.58	8	4.28	11.76	12.55	9.8	8.83	9.36	9.85	4.5666666666667	10.358333333333
ENSSSCG00000021569	MMP25	matrix metallopeptidase 25 [Source:VGNC Symbol;Acc:VGNC:90276]	3.8535502422795	1.9461882008249	0.0077420769628527	0.043952777735298	yes	up	0.22	0.21	0.09	0	0.5	0.17	0.02	0.04	0.17	0.11	0.06	0.06	0.19833333333333	0.076666666666667
ENSSSCG00000021591	RBM3	RNA binding motif protein 3 [Source:NCBI gene (formerly Entrezgene);Acc:100627807]	0.58522621336946	-0.772934	0.0046324273376668	0.029793078985275	yes	down	10.34	7.03	20.82	18.9	9.09	8.39	16.05	22.35	30.99	60.66	20.41	21.18	12.428333333333	28.606666666667
ENSSSCG00000021598	EVA1C	eva-1 homolog C [Source:VGNC Symbol;Acc:VGNC:87817]	3.5682778506091	1.8352279577719	4.4921323761461E-9	3.0550212663889E-7	yes	up	1.68	3.62	2.7	2.15	3.68	2.06	1.1	0.55	1.02	0.94	1.11	0.85	2.6483333333333	0.92833333333333
ENSSSCG00000021606	FLVCR2	FLVCR heme transporter 2 [Source:NCBI gene (formerly Entrezgene);Acc:100217391]	0.21587804067402	-2.21171	5.9545352565016E-9	3.8431271079021E-7	yes	down	0.19	0.2	0.25	0.14	0.23	0.34	0.47	0.6	2.04	4.38	2.42	1.01	0.225	1.82
ENSSSCG00000021612	ARHGAP28	Rho GTPase activating protein 28 [Source:VGNC Symbol;Acc:VGNC:85467]	0.42896660677081	-1.22106	1.555954826909E-5	0.0003066814915122	yes	down	0.34	0.25	0.3	0.2	0.08	0.18	0.46	0.42	0.82	1.21	0.51	0.59	0.225	0.66833333333333
ENSSSCG00000021624		ladinin 1 [Source:VGNC Symbol;Acc:VGNC:96400]	2.5146764842146	1.3303728077283	3.3128447213385E-7	1.1775982380948E-5	yes	up	20.9	22.16	23.14	13.11	16.65	17.84	6.59	11.21	12.97	5.55	7.78	11.61	18.966666666667	9.285
ENSSSCG00000021638	NEU3	neuraminidase 3 [Source:VGNC Symbol;Acc:VGNC:90693]	2.4946977112707	1.31887	6.251513126901E-15	1.9053222785655E-12	yes	up	6.82	7.05	10.34	6.36	4.65	7.49	2.77	2.37	3.93	5.29	3.64	3.14	7.1183333333333	3.5233333333333
ENSSSCG00000021651	SCN2B	sodium voltage-gated channel beta subunit 2 [Source:VGNC Symbol;Acc:VGNC:92633]	0.37657316232459	-1.409	0.0042084804965472	0.027722986214527	yes	down	0.07	0.11	0.09	0.1	0.08	0.05	0.13	0.12	0.32	0.77	0.38	0.12	0.083333333333333	0.30666666666667
ENSSSCG00000021654	ZNF641	zinc finger protein 641 [Source:VGNC Symbol;Acc:VGNC:109450]	1.5765415814385	0.65676322174591	1.9606937602558E-6	5.4086674411723E-5	yes	up	8.22	9.06	7.98	6.93	6.51	8.64	5.11	4.57	8.32	8.06	6.25	5.57	7.89	6.3133333333333
ENSSSCG00000021688	ZDHHC13	zinc finger DHHC-type palmitoyltransferase 13 [Source:VGNC Symbol;Acc:VGNC:95116]	0.51555615730404	-0.955799	0.0025493553688279	0.018968033752337	yes	down	0.32	0.8	0.7	0.54	0.18	0.42	1	0.91	1.94	1.41	0.82	1.14	0.49333333333333	1.2033333333333
ENSSSCG00000021696	NRSN1	neurensin 1 [Source:VGNC Symbol;Acc:VGNC:90902]	3.3643913705845	1.7503455401826	0.0030343181569888	0.021712525316401	yes	up	0.51	1.36	1.1	6.71	0.46	0.91	0.22	0.53	0.54	2.49	0.44	0.41	1.8416666666667	0.77166666666667
ENSSSCG00000021712	HERC6	HECT and RLD domain containing E3 ubiquitin protein ligase family member 6 [Source:VGNC Symbol;Acc:VGNC:88851]	2.0320663827675	1.0229475322898	0.00041509700942172	0.0046537238290617	yes	up	12.99	5.64	4.16	8.35	4.35	5.56	3.9	2.02	5.47	9.68	3.25	2.83	6.8416666666667	4.525
ENSSSCG00000021761	UBAP1	ubiquitin associated protein 1 [Source:VGNC Symbol;Acc:VGNC:95558]	1.5740004120066	0.6544359184819	9.744510411099E-5	0.0014357668070355	yes	up	29.59	36.1	26.85	21.54	28.25	31.51	18.25	21.11	28.36	29.09	20.2	21.76	28.973333333333	23.128333333333
ENSSSCG00000021837	TMEM120A	transmembrane protein 120A [Source:HGNC Symbol;Acc:HGNC:21697]	2.0877528749878	1.0619509517883	1.3211910946235E-6	3.8349493889441E-5	yes	up	55.62	64.77	36.09	55.26	45.63	35.78	23.49	29.84	31.95	33.71	17.69	26.81	48.858333333333	27.248333333333
ENSSSCG00000021867	HPN	hepsin [Source:VGNC Symbol;Acc:VGNC:88963]	3.7342152431379	1.90081	7.9348521978902E-8	3.473186103002E-6	yes	up	2.35	1.21	2.29	1.93	1.13	1.5	0.16	0.86	0.38	0.96	1.27	0.29	1.735	0.65333333333333
ENSSSCG00000021873	CRABP1	cellular retinoic acid binding protein 1 [Source:NCBI gene (formerly Entrezgene);Acc:100169745]	0.14814545890628	-2.75491	0.00010226774470749	0.0014934538974231	yes	down	0.53	0.95	1.28	2.07	3.12	2.97	7.34	2.56	11.49	81.52	12.92	6.69	1.82	20.42
ENSSSCG00000021880	MXRA8	matrix remodeling associated 8 [Source:VGNC Symbol;Acc:VGNC:90494]	0.57502983465793	-0.798291	0.003942205625904	0.026460367125256	yes	down	20.91	22.66	20.33	11.91	19.97	29.22	20.57	21.14	65.15	112.58	37.68	49.1	20.833333333333	51.036666666667
ENSSSCG00000021891		zinc finger DHHC-type containing 24 [Source:VGNC Symbol;Acc:VGNC:100885]	0.63552842101144	-0.653971	0.0004374961987776	0.004822714293022	yes	down	2.36	2.93	4.09	2.39	2.11	2.99	3.44	5.09	5.97	8.8	5.65	4.59	2.8116666666667	5.59
ENSSSCG00000021944	RAC2	Rac family small GTPase 2 [Source:VGNC Symbol;Acc:VGNC:92048]	2.0607541179738	1.0431723777827	0.0036883208480873	0.025208631444278	yes	up	1.66	1.4	1.13	0.65	1.05	2.61	0.79	0.85	1.16	1.13	0.99	0.69	1.4166666666667	0.935
ENSSSCG00000021988	TUSC3	tumor suppressor candidate 3 [Source:VGNC Symbol;Acc:VGNC:108742]	0.58551177477242	-0.77223	0.0047225478038245	0.030230918613513	yes	down	1.52	2.55	1.15	1.21	2	2.34	3.37	2.57	7.63	6.76	4.39	2.71	1.795	4.5716666666667
ENSSSCG00000022004	SH3BP2	SH3 domain binding protein 2 [Source:VGNC Symbol;Acc:VGNC:92818]	0.46065845168983	-1.11823	4.4538128529941E-5	0.00073669197924198	yes	down	2.07	1.23	2.3	0.99	1.58	1.48	1.9	3.51	7.04	7.64	2.73	5.07	1.6083333333333	4.6483333333333
ENSSSCG00000022026	AIPL1	aryl hydrocarbon receptor interacting protein like 1 [Source:VGNC Symbol;Acc:VGNC:85205]	0.17920194860406	-2.48034	0.0073284311861865	0.042349480499388	yes	down	0	0	0	0	0.16	0.08	0.19	0.15	0.23	0.7	0.11	0.56	0.04	0.32333333333333
ENSSSCG00000022101	BRCA1	BRCA1 DNA repair associated [Source:VGNC Symbol;Acc:VGNC:85869]	0.45181227231526	-1.1462	2.3292913819348E-8	1.2648359650554E-6	yes	down	0.82	0.72	0.82	0.69	0.57	1.11	1.91	2.1	2.99	4.14	1.62	1.63	0.78833333333333	2.3983333333333
ENSSSCG00000022107	CHTOP	chromatin target of PRMT1 [Source:VGNC Symbol;Acc:VGNC:86687]	1.5077900523442	0.59243555889274	0.00037278559020518	0.0042488263459812	yes	up	51.9	79.99	71.3	61.28	50.26	60.39	43.32	45.54	59.9	63.96	44.51	40.46	62.52	49.615
ENSSSCG00000022149	RMI2	RecQ mediated genome instability 2 [Source:VGNC Symbol;Acc:VGNC:92334]	0.2081888647015	-2.26404	9.3627318723405E-8	3.9711100601481E-6	yes	down	0.03	0.46	0.17	0.2	0.46	0.51	0.77	1.67	2.3	2.8	2.46	1.65	0.305	1.9416666666667
ENSSSCG00000022155	RBPJ	recombination signal binding protein for immunoglobulin kappa J region [Source:VGNC Symbol;Acc:VGNC:98956]	0.60491333436723	-0.7252	0.002204907882925	0.016973046743302	yes	down	1.44	1.8	1.8	2.86	1.29	1.77	3.34	2.73	5.28	7.62	2.16	2.8	1.8266666666667	3.9883333333333
ENSSSCG00000022175	MYH15	myosin heavy chain 15 [Source:VGNC Symbol;Acc:VGNC:103998]	0.08108919824913	-3.62435	4.206125885427E-5	0.00070350020144672	yes	down	0.01	0.03	0	0.02	0	0.02	0.03	0	0.38	0.39	0.25	0.4	0.013333333333333	0.24166666666667
ENSSSCG00000022192	NCAPD3	non-SMC condensin II complex subunit D3 [Source:VGNC Symbol;Acc:VGNC:90598]	0.59761836521385	-0.742704	7.2267447792787E-5	0.0011012756071979	yes	down	2.19	1.8	1.74	1	1.53	1.6	1.96	2.22	4.32	5.91	2.86	3.18	1.6433333333333	3.4083333333333
ENSSSCG00000022204	AGRN	agrin [Source:VGNC Symbol;Acc:VGNC:85188]	1.7656753963691	0.82022014078214	0.0041765301159009	0.027616445418842	yes	up	18.65	21.29	8.74	4.71	14.36	11.53	5.77	6	13.61	14.92	9.7	7.87	13.213333333333	9.645
ENSSSCG00000022208	TNFRSF1B	TNF receptor superfamily member 1B [Source:VGNC Symbol;Acc:VGNC:94264]	2.0197408880907	1.0141702219651	2.9359658415614E-5	0.00052125270572188	yes	up	14.31	16.2	8.46	5.88	7.46	10.49	4.49	4.23	12.06	11.65	4.63	4.43	10.466666666667	6.915
ENSSSCG00000022240	POLA1	DNA polymerase alpha 1, catalytic subunit [Source:VGNC Symbol;Acc:VGNC:91626]	0.63861601189733	-0.646979	0.0009442185698957	0.0087995182465138	yes	down	0.47	0.42	0.52	0.37	0.34	0.42	0.72	0.56	0.97	1.52	0.8	0.66	0.42333333333333	0.87166666666667
ENSSSCG00000022280	DACT3	dishevelled binding antagonist of beta catenin 3 [Source:VGNC Symbol;Acc:VGNC:87149]	0.65619022781689	-0.607814	0.0017551738321498	0.014215871520434	yes	down	6.05	4.73	4.38	3.28	3.28	3.22	4.73	4.47	11.04	15.77	6.93	7.44	4.1566666666667	8.3966666666667
ENSSSCG00000022290	UMODL1	uromodulin like 1 [Source:VGNC Symbol;Acc:VGNC:94699]	0.14206481424876	-2.81538	0.0023958769486087	0.018054644148444	yes	down	0	0.04	0	0	0	0.19	0.46	0.09	0.65	1.38	0.33	0.19	0.038333333333333	0.51666666666667
ENSSSCG00000022300	MAT2A	methionine adenosyltransferase 2A [Source:NCBI gene (formerly Entrezgene);Acc:100312974]	1.6892025924315	0.7563423663681	1.4539560963121E-5	0.00029110960380905	yes	up	42.96	61.52	40.85	41.29	39.34	42.82	19.15	26.38	53.02	57.58	20.26	22.82	44.796666666667	33.201666666667
ENSSSCG00000022301	EIF4EBP1	eukaryotic translation initiation factor 4E binding protein 1 [Source:NCBI gene (formerly Entrezgene);Acc:100627508]	0.5904035954132	-0.760227	0.0042501116298478	0.027901211489443	yes	down	240.23	202.76	310.83	185.34	226.13	264.46	399.31	611.27	385.98	361.23	563.04	509.3	238.29166666667	471.68833333333
ENSSSCG00000022324	PPFIA3	PTPRF interacting protein alpha 3 [Source:VGNC Symbol;Acc:VGNC:91693]	0.59749231329464	-0.743008	0.0052964720449613	0.032931370198705	yes	down	2.1	1.53	3.18	2.52	2.08	1.14	4.1	5.03	3.5	7.36	5.72	4.07	2.0916666666667	4.9633333333333
ENSSSCG00000022404	SLC3A2	solute carrier family 3 member 2 [Source:VGNC Symbol;Acc:VGNC:93112]	2.5015333687448	1.3228126970244	1.6342157199043E-14	4.1378342027976E-12	yes	up	32	48.43	39.61	31.27	29.8	30.75	13.23	12.34	20.66	22.88	20.58	15.69	35.31	17.563333333333
ENSSSCG00000022423		-	0.36600487166584	-1.45007	0.0039401147997538	0.026457123367747	yes	down	0.14	0.08	0.1	0.13	0	0.06	0.19	0.13	0.55	0.39	0.31	0.19	0.085	0.29333333333333
ENSSSCG00000022429	KAZALD1	Kazal type serine peptidase inhibitor domain 1 [Source:NCBI gene (formerly Entrezgene);Acc:100624902]	0.16267306611422	-2.61995	3.8505787670597E-10	3.7498713223828E-8	yes	down	0.21	0.2	0.4	0.11	0.41	0.45	0.93	0.59	4.47	6.81	2.16	1.5	0.29666666666667	2.7433333333333
ENSSSCG00000022447	F3	coagulation factor III, tissue factor [Source:VGNC Symbol;Acc:VGNC:87864]	2.1250105103902	1.0874699768975	0.00035117549531884	0.0040558921417245	yes	up	2.17	4.41	2.24	1.66	2.89	4.74	1.25	1.28	2.08	3.98	1.23	1.8	3.0183333333333	1.9366666666667
ENSSSCG00000022451	WDR73	WD repeat domain 73 [Source:VGNC Symbol;Acc:VGNC:94939]	0.6254545073397	-0.677023	0.00047589079775494	0.0051349052189561	yes	down	2.52	2.48	2.14	1.56	2.07	2.61	3.23	4.55	5.11	5.98	4.06	3.86	2.23	4.465
ENSSSCG00000022492	AMPD3	adenosine monophosphate deaminase 3 [Source:VGNC Symbol;Acc:VGNC:85288]	2.5194021344412	1.3330814162606	6.9248730790243E-5	0.0010631488911808	yes	up	5.76	5.46	9.68	9.05	5.26	9.73	1.39	5.92	4.53	4.6	1.59	4.36	7.49	3.7316666666667
ENSSSCG00000022496	STK39	serine/threonine kinase 39 [Source:VGNC Symbol;Acc:VGNC:98348]	0.38868778964776	-1.36332	1.6646029229658E-5	0.00032192755471411	yes	down	0.73	0.53	0.3	0.35	0.41	0.29	1.22	0.88	2.17	2.59	0.79	0.77	0.435	1.4033333333333
ENSSSCG00000022504	CDON	cell adhesion associated, onco regulated [Source:VGNC Symbol;Acc:VGNC:86519]	0.52978683673619	-0.916516	0.0020324606052696	0.015921102637566	yes	down	1.31	1.26	1.94	0.93	0.86	1.53	1.6	1.24	4.22	9.54	2.15	2.33	1.305	3.5133333333333
ENSSSCG00000022506	COL6A1	collagen type VI alpha 1 chain [Source:HGNC Symbol;Acc:HGNC:2211]	0.53799869877069	-0.894325	0.0077308612593779	0.043904249346736	yes	down	210.11	203.04	185.42	95.07	212.23	278.05	225.26	152.37	637.19	1348.74	386.27	371.21	197.32	520.17333333333
ENSSSCG00000022507	POLR2H	RNA polymerase II, I and III subunit H [Source:VGNC Symbol;Acc:VGNC:91652]	1.8411953018629	0.88064266638626	4.1929991584063E-6	0.00010471681357974	yes	up	10.07	10.7	9.15	10.4	12.56	13.22	6.49	6.12	10.52	11.15	5.42	6.96	11.016666666667	7.7766666666667
ENSSSCG00000022521	DPY19L3	dpy-19 like C-mannosyltransferase 3 [Source:VGNC Symbol;Acc:VGNC:87426]	0.4723615854209	-1.08204	0.00035409822330273	0.004081056413947	yes	down	0.58	0.54	0.72	1.1	0.4	0.46	1.16	0.95	2.42	4.65	0.97	1.24	0.63333333333333	1.8983333333333
ENSSSCG00000022543	VWDE	von Willebrand factor D and EGF domains [Source:VGNC Symbol;Acc:VGNC:104093]	0.3237237890032	-1.62716	0.0072594644316341	0.04203950232788	yes	down	0	0.05	0.01	0.09	0.03	0.06	0.18	0.07	0.29	0.23	0.14	0.09	0.04	0.16666666666667
ENSSSCG00000022545	CALM3	calmodulin 3 [Source:NCBI gene (formerly Entrezgene);Acc:396838]	1.5084817242561	0.59309721787355	0.0016981112703842	0.01384911560356	yes	up	254.54	271.75	351.27	182.4	171.3	231.23	145.42	145.73	242.97	228.79	270.63	171.44	243.74833333333	200.83
ENSSSCG00000022611	CAPRIN2	caprin family member 2 [Source:VGNC Symbol;Acc:VGNC:86179]	0.35078200884252	-1.51135	1.4530142669318E-6	4.180718322581E-5	yes	down	0.26	0.25	0.32	0.54	0.28	0.29	0.61	0.81	1.45	2.56	0.83	0.87	0.32333333333333	1.1883333333333
ENSSSCG00000022676	OPHN1	oligophrenin 1 [Source:VGNC Symbol;Acc:VGNC:91048]	0.6607955693154	-0.597724	0.0074478484819324	0.042873973527682	yes	down	11.66	7.56	8.91	20.88	0.23	3.63	12.31	4.34	4.39	2.73	2.05	3.19	8.8116666666667	4.835
ENSSSCG00000022687	NAA40	N-alpha-acetyltransferase 40, NatD catalytic subunit [Source:VGNC Symbol;Acc:VGNC:96753]	0.5209085064046	-0.940898	0.00021940360263782	0.0027905289738897	yes	down	4.17	3.12	4.59	1.23	2.21	3.34	4.42	5.01	8.41	9.98	8.69	7.76	3.11	7.3783333333333
ENSSSCG00000022714	OSER1	oxidative stress responsive serine rich 1 [Source:VGNC Symbol;Acc:VGNC:95738]	1.8281867072821	0.8704134160825	7.4629721155973E-6	0.00016802406987483	yes	up	37.49	46.33	39.67	32.01	40.63	37.65	22.36	25.75	29.81	26.42	24.75	28.64	38.963333333333	26.288333333333
ENSSSCG00000022726	RHOD	ras homolog family member D [Source:VGNC Symbol;Acc:VGNC:92287]	3.0221906292647	1.59559	0.00019810940790252	0.0025897415689116	yes	up	7.26	4.29	3.44	6.22	12.84	5.96	3.2	6.04	10.03	12.4	4.15	4.71	6.6683333333333	6.755
ENSSSCG00000022728	HOXC10	homeobox C10 [Source:VGNC Symbol;Acc:VGNC:88949]	1.5358305859916	0.61901908439918	0.0045132448088974	0.029181777729682	yes	up	47.57	40.23	34.2	23.61	31.2	26.16	20.58	21.79	32.61	23.95	29.22	32.14	33.828333333333	26.715
ENSSSCG00000022742	PRDX6	peroxiredoxin 6 [Source:NCBI gene (formerly Entrezgene);Acc:399538]	2.5025611280821	1.3234053090628	5.9522679845203E-8	2.7369883983187E-6	yes	up	108.25	187.02	116.74	148.6	162.11	123.44	70.64	54.4	69.31	65.25	72.14	73.38	141.02666666667	67.52
ENSSSCG00000022794		-	0.49382318282961	-1.01793	0.0035884561737687	0.024679821022936	yes	down	1.07	0.92	1.02	0.32	0.95	1.12	1.31	0.89	3.27	7.03	1.76	1.5	0.9	2.6266666666667
ENSSSCG00000022823	MCM5	minichromosome maintenance complex component 5 [Source:VGNC Symbol;Acc:VGNC:96415]	0.33430568180442	-1.58076	3.6221639950982E-8	1.845547260401E-6	yes	down	1.69	2.3	2.36	1.01	2.82	2.02	3.89	5.75	8.77	9.37	11.38	6.93	2.0333333333333	7.6816666666667
ENSSSCG00000022849	IL2RA	interleukin 2 receptor subunit alpha [Source:VGNC Symbol;Acc:VGNC:108275]	0.34179682405383	-1.54879	0.00034503597437558	0.0040046559000517	yes	down	1.22	0.27	0.32	0.3	0.09	0.19	0.79	0.45	2.43	2.93	0.83	1.09	0.39833333333333	1.42
ENSSSCG00000022868	KCTD4	potassium channel tetramerization domain containing 4 [Source:VGNC Symbol;Acc:VGNC:89401]	0.12706711711403	-2.97634	1.29768893141E-7	5.3127772221756E-6	yes	down	0.17	0.14	0.07	0.1	0.38	0.14	2.79	0.5	1.26	1.1	3.03	0.77	0.16666666666667	1.575
ENSSSCG00000022919	KIF5C	kinesin family member 5C [Source:VGNC Symbol;Acc:VGNC:96394]	0.051396300398227	-4.28219	0.00045837550309798	0.0049860832980744	yes	down	0	0	0	0	0	0	0.05	0.01	0.03	0.14	0.02	0.09	0	0.056666666666667
ENSSSCG00000022961	CLMP	CXADR like membrane protein [Source:VGNC Symbol;Acc:VGNC:86770]	0.043535317914614	-4.52167	0.0062678802560924	0.037620996810638	yes	down	0	0	0	0.27	0	0	0.41	0.09	3.09	6.84	0.23	0.43	0.045	1.8483333333333
ENSSSCG00000022975	AMT	aminomethyltransferase [Source:NCBI gene (formerly Entrezgene);Acc:396679]	2.5122396790614	1.32897	9.2546453869733E-6	0.00020173901162756	yes	up	3.69	2.42	2.85	1.97	2.52	2.65	0.8	1.91	1.21	1.59	0.97	1.05	2.6833333333333	1.255
ENSSSCG00000022999	ZNF232	zinc finger protein 232 [Source:VGNC Symbol;Acc:VGNC:95208]	0.58648465681866	-0.769835	0.0014039202573467	0.011910782244167	yes	down	1.38	2.26	1.91	1.94	1.54	1.03	2.73	2.95	4.77	4.02	3.42	4.02	1.6766666666667	3.6516666666667
ENSSSCG00000023026	CLCN5	chloride voltage-gated channel 5 [Source:NCBI gene (formerly Entrezgene);Acc:397263]	0.35717414077854	-1.4853	2.7656146756677E-12	4.2940081445414E-10	yes	down	0.35	0.63	0.59	0.42	0.27	0.4	1.03	1.01	2.42	2.77	1.44	0.98	0.44333333333333	1.6083333333333
ENSSSCG00000023031	TNNT2	troponin T2, cardiac type [Source:NCBI gene (formerly Entrezgene);Acc:100622450]	0.080107387492081	-3.64192	1.2350417307966E-27	4.06526336109E-24	yes	down	1.78	3.89	3.8	1.82	2.7	3.94	37.15	68.55	64.55	29.32	26.93	41.32	2.9883333333333	44.636666666667
ENSSSCG00000023080	TPP1	tripeptidyl peptidase 1 [Source:VGNC Symbol;Acc:VGNC:94342]	1.58332	0.66294962280218	0.00042976753204462	0.004762881249814	yes	up	33.54	37.5	22.59	17.24	21.11	28.5	12.91	16.19	27.48	35.88	20.86	18.05	26.746666666667	21.895
ENSSSCG00000023128	IGF2BP1	insulin like growth factor 2 mRNA binding protein 1 [Source:VGNC Symbol;Acc:VGNC:99006]	0.2393477484293	-2.06282	0.0040621575143154	0.027066796911175	yes	down	0	0.14	0	0.03	0.13	0.09	0.13	0.25	0.54	0.3	0.3	0.29	0.065	0.30166666666667
ENSSSCG00000023142	GAMT	guanidinoacetate N-methyltransferase [Source:VGNC Symbol;Acc:VGNC:88342]	2.3531377794763	1.2345857948282	1.2814862871046E-5	0.00026429450267126	yes	up	69.71	82.92	71.16	50.16	112.54	68.82	37.73	40.36	39.46	31.24	42.54	46.74	75.885	39.678333333333
ENSSSCG00000023160	SMIM29	small integral membrane protein 29 [Source:HGNC Symbol;Acc:HGNC:1340]	1.8878253322627	0.91672528803894	0.0033757926909418	0.0235918454809	yes	up	8.06	11.31	5.65	10.4	13.88	9.87	6.6	8	7.68	8.15	3.27	6.73	9.8616666666667	6.7383333333333
ENSSSCG00000023165	SEMA7A	semaphorin 7A (JohnMiltonHagen blood group) [Source:HGNC Symbol;Acc:HGNC:10741]	2.9861067683626	1.5782657500114	8.6661535911446E-20	8.9142222376911E-17	yes	up	21.25	22.12	18.96	13.98	15.91	14.53	7.06	6.68	10.17	8.16	6.69	5.54	17.791666666667	7.3833333333333
ENSSSCG00000023171	SLC66A2	solute carrier family 66 member 2 [Source:VGNC Symbol;Acc:VGNC:93151]	1.9333901193188	0.95113277382415	2.4512581995347E-9	1.8254664003594E-7	yes	up	22.92	24.76	20.16	15.93	18.23	21.79	11.72	11.69	18.27	16.2	14.31	10.97	20.631666666667	13.86
ENSSSCG00000023176	TROAP	trophinin associated protein [Source:VGNC Symbol;Acc:VGNC:94458]	0.19792913321259	-2.33694	0.0010981686879711	0.0098817169309072	yes	down	0.08	0.77	0.1	0.06	1.36	0.47	1.52	2.47	4.29	5.5	2.98	3.87	0.47333333333333	3.4383333333333
ENSSSCG00000023177	RRP9	ribosomal RNA processing 9, U3 small nucleolar RNA binding protein [Source:VGNC Symbol;Acc:VGNC:92468]	1.6295496167537	0.70447328012477	3.1057881820897E-5	0.00054377725426417	yes	up	11.04	11.05	11.86	10.03	11.85	11.22	5.99	7.34	13.01	11.82	8.66	6.54	11.175	8.8933333333333
ENSSSCG00000023178	BATF2	basic leucine zipper ATF-like transcription factor 2 [Source:VGNC Symbol;Acc:VGNC:85759]	2.7619519514806	1.4656882218539	0.0068973309327114	0.040541525889487	yes	up	1.24	0.45	0.46	0.3	0.36	0.32	0.23	0	0.2	0.7	0.23	0.17	0.52166666666667	0.255
ENSSSCG00000023181	ZNF385B	zinc finger protein 385B [Source:VGNC Symbol;Acc:VGNC:98425]	2.4867137310353	1.3142404349424	8.3088164008386E-7	2.5948102528463E-5	yes	up	9.77	11.88	5.62	11.97	6.63	7.33	4.28	3.23	3.94	11.46	3.99	3.48	8.8666666666667	5.0633333333333
ENSSSCG00000023215	MAOB	monoamine oxidase B [Source:VGNC Symbol;Acc:VGNC:89976]	2.65728	1.4099476818211	2.6433532967426E-7	9.6676241239531E-6	yes	up	3.72	3.21	4.19	4.01	5.86	3.55	0.91	1.15	2.33	3.75	2.28	2.13	4.09	2.0916666666667
ENSSSCG00000023263	MRPL45	mitochondrial ribosomal protein L45 [Source:VGNC Symbol;Acc:VGNC:90369]	1.6300644246001	0.7049289848332	0.00026559516798995	0.0032644998317988	yes	up	61.68	74.67	72.56	66.37	61.54	55.24	50.7	47.4	49.6	50.63	48.27	44.65	65.343333333333	48.541666666667
ENSSSCG00000023267	SCN1B	sodium voltage-gated channel beta subunit 1 [Source:VGNC Symbol;Acc:VGNC:92632]	2.8623372447371	1.51719	1.2650004968301E-10	1.3696959326862E-8	yes	up	152.99	134.27	185.42	109.03	125.66	139.15	54.2	43.31	70.68	42.33	81.42	60.36	141.08666666667	58.716666666667
ENSSSCG00000023280	SULT2B1	sulfotransferase family 2B member 1 [Source:NCBI gene (formerly Entrezgene);Acc:100626471]	2.6490878432125	1.4055	0.0074793186938769	0.043025035674179	yes	up	2.47	1.22	2.27	1.14	2.62	1.86	2.04	0.89	0.53	0.23	0.94	1.11	1.93	0.95666666666667
ENSSSCG00000023296	CENPE	centromere protein E [Source:VGNC Symbol;Acc:VGNC:86547]	0.22913454744499	-2.12573	7.1275564800587E-5	0.0010891859289583	yes	down	0	0.05	0.01	0.11	0.04	0.03	0.17	0.17	0.37	0.5	0.12	0.13	0.04	0.24333333333333
ENSSSCG00000023322		-	0.33961236581041	-1.55804	0.0075428747001146	0.043182483938435	yes	down	0.03	0.09	0.08	0	0.11	0.25	0.31	0.21	0.62	0.34	0.26	0.41	0.093333333333333	0.35833333333333
ENSSSCG00000023328	GPM6A	glycoprotein M6A [Source:VGNC Symbol;Acc:VGNC:98025]	0.21751362208658	-2.20082	0.00019832721935773	0.002590531250944	yes	down	0.32	0.26	0.41	0.22	0.26	0.24	0.69	0.12	2.31	7.45	0.44	0.49	0.285	1.9166666666667
ENSSSCG00000023349	ZNF768	zinc finger protein 768 [Source:VGNC Symbol;Acc:VGNC:95299]	1.7242608549556	0.78597804918489	0.00039867884166413	0.0044849325879072	yes	up	104.54	79.69	79.63	55.35	91.92	76.95	41.99	44.27	73.06	54.95	67.24	69.32	81.346666666667	58.471666666667
ENSSSCG00000023351	PLA2G4A	phospholipase A2 group IVA [Source:VGNC Symbol;Acc:VGNC:91495]	0.30671850674092	-1.70501	0.00046416257078348	0.0050357202306886	yes	down	0.21	0.23	0.16	0.26	0.08	0.37	0.78	0.22	1.12	3.15	0.45	0.48	0.21833333333333	1.0333333333333
ENSSSCG00000023376	PARD6G	par-6 family cell polarity regulator gamma [Source:VGNC Symbol;Acc:VGNC:91180]	0.49191384207463	-1.02352	0.0076753861317333	0.043695461489554	yes	down	0.8	0.23	0.67	0.35	0.1	0.53	0.65	0.68	2.03	2.21	0.94	0.68	0.44666666666667	1.1983333333333
ENSSSCG00000023377	EMP3	epithelial membrane protein 3 [Source:VGNC Symbol;Acc:VGNC:87690]	0.52667741482472	-0.925009	0.00016486593736379	0.0022387488425192	yes	down	18.06	22.44	18.07	18.54	30.45	37.23	39.21	45.45	80.29	102.57	58.34	54.19	24.131666666667	63.341666666667
ENSSSCG00000023379	UBE2L6	ubiquitin conjugating enzyme E2 L6 [Source:NCBI gene (formerly Entrezgene);Acc:100514753]	1.9615663281028	0.97200611930854	0.00014767609060539	0.0020458359420737	yes	up	18.54	9.68	8.61	10.23	17.93	10.11	6.16	7.08	8.39	14.49	7.53	6.03	12.516666666667	8.28
ENSSSCG00000023423	UBALD2	UBA like domain containing 2 [Source:VGNC Symbol;Acc:VGNC:94633]	0.57451052671812	-0.799595	0.0048011485991859	0.030617935623486	yes	down	40.25	33.96	48.08	26.67	40.58	32.09	60.63	79.64	65.15	49.21	89.73	105.53	36.938333333333	74.981666666667
ENSSSCG00000023434	PPM1L	protein phosphatase, Mg2+/Mn2+ dependent 1L [Source:VGNC Symbol;Acc:VGNC:91711]	2.19429	1.1337529132804	4.25386389906E-6	0.00010607589704656	yes	up	6.63	6.09	7.03	9.34	3.11	3.42	3.55	2.95	4.47	4.03	2.72	2.39	5.9366666666667	3.3516666666667
ENSSSCG00000023478	SLC46A1	solute carrier family 46 member 1 [Source:NCBI gene (formerly Entrezgene);Acc:100628018]	0.56323781892702	-0.828184	0.0091359548992416	0.049787929050238	yes	down	0.83	1.07	1.6	0.46	0.39	1.04	1.25	1.31	2.25	5.15	1.56	1.22	0.89833333333333	2.1233333333333
ENSSSCG00000023479	NCKAP5	NCK associated protein 5 [Source:HGNC Symbol;Acc:HGNC:29847]	0.19575994236813	-2.35284	0.0066665330827971	0.039552199522954	yes	down	0.01	0.02	0.01	0	0.01	0.03	0.01	0.15	0.29	0.43	0.04	0.08	0.013333333333333	0.16666666666667
ENSSSCG00000023498	HSPB6	heat shock protein family B (small) member 6 [Source:VGNC Symbol;Acc:VGNC:96628]	1.9924601646536	0.99455088063673	2.038679214183E-6	5.5827924304533E-5	yes	up	3400.16	3016.58	2676.35	2506.48	3021.13	3437.63	1325.42	1980.28	1813.26	1895.29	1970.54	1982.49	3009.7216666667	1827.88
ENSSSCG00000023525	TMEM26	transmembrane protein 26 [Source:NCBI gene (formerly Entrezgene);Acc:100157089]	0.20762577383522	-2.26794	6.2829471463261E-6	0.00014502769163287	yes	down	0.03	0.05	0.07	0.09	0.07	0.07	0.27	0.18	0.56	1.43	0.22	0.2	0.063333333333333	0.47666666666667
[truncated: 1,142 more rows]

## Sheet: SOL-21d vs SOL-120d
Gene ID	Gene Name	Gene Description	FC(C/B)	Log2FC(C/B)	Pvalue	Padjust	Significant	Regulate	SOL_120d_1	SOL_120d_2	SOL_120d_3	SOL_120d_4	SOL_120d_5	SOL_120d_6	SOL_21d_1	SOL_21d_2	SOL_21d_3	SOL_21d_4	SOL_21d_5	SOL_21d_6	C	B
[truncated: 1,084 more rows]

[truncated: 7 more sheets: SOL-1d vs SOL-120d, GAS-1d vs GAS-21d, GAS-21d vs GAS-120d, GAS-1d vs GAS-120d, PMM-1d vs PMM-21d, PMM-21d vs PMM-120d, PMM-1d vs PMM-120d]
