# Supplementary material for: Multi-Omics Insights into Postnatal Skeletal Muscle Development in Duroc Pigs
Source: Animals (Basel). 2025 Sep 16;15(18):2715. doi: 10.3390/ani15182715 (PMC12466740; doi:10.3390/ani15182715)
Supplement: Supplementary file 1 [file animals-15-02715-s001.zip › Table S2.xlsx]

## Sheet: SOL-1d vs GAS-1d
Gene ID	Gene Name	Gene Description	FC(A/D)	Log2FC(A/D)	Pvalue	Padjust	Significant	Regulate	SOL_1d_1	SOL_1d_2	SOL_1d_3	SOL_1d_4	SOL_1d_5	SOL_1d_6	GAS_1d_1	GAS_1d_2	GAS_1d_3	GAS_1d_4	GAS_1d_5	GAS_1d_6	A	D
ENSSSCG00000000576		-	1.9191943625943	0.94050082500475	0.00013472804656198	0.048779973358347	yes	up	914.85	1067.14	845.12	1123.51	670.2	882.75	443.12	485.88	396.96	416.63	843.19	529.95	917.26166666667	519.28833333333
ENSSSCG00000001473	COL11A2	collagen type XI alpha 2 chain [Source:VGNC Symbol;Acc:VGNC:86863]	5.8263586405397	2.5425945090655	5.0890497320066E-5	0.025395887952465	yes	up	8.82	3.5	55.02	118.56	25.72	26.07	4.7	4.77	6.02	2.03	27.99	0.55	39.615	7.6766666666667
ENSSSCG00000002001	REC8	REC8 meiotic recombination protein [Source:VGNC Symbol;Acc:VGNC:92193]	2.5834726636086	1.3693116183147	0.00013757553727794	0.048794393109251	yes	up	1.97	1.86	1.68	3.15	1.74	1.65	1.05	0.74	0.47	1.14	0.59	0.59	2.0083333333333	0.76333333333333
ENSSSCG00000003414	ANGPTL7	angiopoietin like 7 [Source:NCBI gene (formerly Entrezgene);Acc:100217376]	21.148148744796	4.4024594739018	6.2822979363325E-7	0.0015597150833646	yes	up	27.94	5.06	80.88	322.11	20.84	62.59	1.96	3.45	1.45	0.3	21.45	0.65	86.57	4.8766666666667
ENSSSCG00000003439	DHRS3	dehydrogenase/reductase 3 [Source:VGNC Symbol;Acc:VGNC:87282]	0.58281156543559	-0.778899	7.5567359545123E-7	0.0016416064269184	yes	down	18.12	17.83	33.96	32.26	21.7	29.89	30.28	41.39	41.31	36	118.09	34.19	25.626666666667	50.21
ENSSSCG00000003778	LHX8	LIM homeobox 8 [Source:VGNC Symbol;Acc:VGNC:89717]	29.914599321092	4.9027778344189	4.214120656382E-6	0.0056478103557197	yes	up	0.19	0.09	1.07	0.25	0.53	0.33	0	0.05	0	0	0	0	0.41	0.0083333333333333
ENSSSCG00000003909	PIK3R3	phosphoinositide-3-kinase regulatory subunit 3 [Source:HGNC Symbol;Acc:HGNC:8981]	2.0660199109694	1.0468541580357	3.8474846690461E-6	0.0056478103557197	yes	up	5.76	3.01	4.75	7.32	5	5.07	2.44	2.78	2.48	2.04	4.01	2.02	5.1516666666667	2.6283333333333
ENSSSCG00000004453	SNAP91	synaptosome associated protein 91 [Source:VGNC Symbol;Acc:VGNC:93279]	2.6532961728681	1.40779	4.8615602720846E-5	0.025395887952465	yes	up	1.69	0.88	2.18	1.72	0.88	0.69	0.48	0.22	0.49	0.88	0.97	0.18	1.34	0.53666666666667
ENSSSCG00000005449	PTPN3	protein tyrosine phosphatase non-receptor type 3 [Source:VGNC Symbol;Acc:VGNC:91980]	2.2923364476408	1.1968188048804	9.396304435758E-6	0.0096057867522964	yes	up	5.78	3.56	9.02	14.42	4.38	6.21	2.71	2.59	2.91	3.5	2.78	2.81	7.2283333333333	2.8833333333333
ENSSSCG00000005938	COL22A1	collagen type XXII alpha 1 chain [Source:VGNC Symbol;Acc:VGNC:97937]	5.34216	2.4174224735417	2.7662423022657E-5	0.020901967378729	yes	up	3.67	8.44	9.7	9.9	7.91	13.4	1.72	2.37	2.58	0.03	1.23	1.51	8.8366666666667	1.5733333333333
ENSSSCG00000007664	AGFG2	ArfGAP with FG repeats 2 [Source:VGNC Symbol;Acc:VGNC:85179]	1.5919273848382	0.67077452939717	5.4068004732218E-5	0.025395887952465	yes	up	5.39	6.78	11.53	18.69	9.05	7.64	4.6	4.87	5.61	5.59	13.45	5.03	9.8466666666667	6.525
ENSSSCG00000007680	MYL10	myosin light chain 10 [Source:VGNC Symbol;Acc:VGNC:90513]	7.8189942275965	2.9669830428039	1.2585349141502E-7	0.00043744156546031	yes	up	24.57	41.98	25.85	10.53	24.31	25.83	3.18	2.83	2.29	1.79	1.32	7.8	25.511666666667	3.2016666666667
ENSSSCG00000009664	PTK2B	protein tyrosine kinase 2 beta [Source:VGNC Symbol;Acc:VGNC:91964]	0.55817469295559	-0.841211	3.4382837325097E-5	0.023901573194915	yes	down	1.06	0.9	1.79	3.02	1.31	1.3	1.72	2.03	3.23	2.76	7.19	1.66	1.5633333333333	3.0983333333333
ENSSSCG00000010256	COL13A1	collagen type XIII alpha 1 chain [Source:VGNC Symbol;Acc:VGNC:86865]	3.0126806375581	1.5910477466028	5.4041985424575E-5	0.025395887952465	yes	up	1.21	2.24	8.66	6.92	3.09	4.3	0.37	0.81	1.69	1.12	4.58	0.63	4.4033333333333	1.5333333333333
ENSSSCG00000010728	CPXM2	carboxypeptidase X, M14 family member 2 [Source:VGNC Symbol;Acc:VGNC:86969]	4.7062659652175	2.2345828538937	9.0052439644553E-5	0.037262413061493	yes	up	3.76	1.33	23.6	65.18	7.9	10.69	1.37	3.12	2.59	2.27	14.1	1.68	18.743333333333	4.1883333333333
ENSSSCG00000011324		-	3.4257398031074	1.7764155778603	4.2247272354195E-6	0.0056478103557197	yes	up	2	3.64	2.82	5.79	2.2	1.87	0.98	1.05	0.62	0.91	0.48	0.94	3.0533333333333	0.83
ENSSSCG00000011692	ZIC1	Zic family member 1 [Source:VGNC Symbol;Acc:VGNC:95166]	5.98872	2.5822473629575	5.0814091236084E-6	0.0063078435113707	yes	up	5.39	6.45	6.9	5.95	8.05	8.65	1.7	2.72	1.03	0.87	0.12	0.41	6.8983333333333	1.1416666666667
ENSSSCG00000011693	ZIC4	Zic family member 4 [Source:VGNC Symbol;Acc:VGNC:95169]	7.2426919376149	2.8565260126715	1.9020970595463E-8	8.4273945843019E-5	yes	up	2.54	3.94	4.33	3.29	2.8	3.67	0.71	0.4	0.82	0.75	0.1	0.1	3.4283333333333	0.48
ENSSSCG00000012018	CHODL	chondrolectin [Source:VGNC Symbol;Acc:VGNC:86655]	1.9366712361683	0.95357906689637	2.1685340612711E-5	0.018843476725415	yes	up	6.59	5.2	13.68	21.59	8.62	5.88	3.34	4.82	3.45	5.68	12.92	3.59	10.26	5.6333333333333
ENSSSCG00000012686	MOSPD1	motile sperm domain containing 1 [Source:VGNC Symbol;Acc:VGNC:103990]	1.6450411810233	0.71812370001797	6.6829207072715E-6	0.0072589049357294	yes	up	7.9	8.13	12.35	9.05	7.79	9.88	4.36	5.41	6.12	5.83	10.5	4.39	9.1833333333333	6.1016666666667
ENSSSCG00000012759	ZNF185	zinc finger protein 185 with LIM domain [Source:VGNC Symbol;Acc:VGNC:95201]	2.5310997213395	1.33976	2.4924314678829E-5	0.020626650704922	yes	up	8	5.4	15.16	35.42	8.27	9.04	3.51	6.01	3.9	4.28	15.27	3.49	13.548333333333	6.0766666666667
ENSSSCG00000013433	ADAMTSL5	ADAMTS like 5 [Source:VGNC Symbol;Acc:VGNC:85094]	1.7507879568312	0.80800436523784	0.00010363444752448	0.039153544859302	yes	up	2.7	4.35	7.75	6.32	2.86	3.84	1.94	2.53	2.93	3.05	4.06	1.57	4.6366666666667	2.68
ENSSSCG00000013916	COMP	cartilage oligomeric matrix protein [Source:VGNC Symbol;Acc:VGNC:86892]	17.1965	4.1040451603878	4.6983128969147E-5	0.025395887952465	yes	up	72.64	13.13	216.86	1325.04	111.15	142.05	4.61	9.23	6.84	1.12	122.02	0.83	313.47833333333	24.108333333333
ENSSSCG00000013934	CILP2	cartilage intermediate layer protein 2 [Source:VGNC Symbol;Acc:VGNC:86704]	14.435987728401	3.8516	4.0122340444145E-5	0.025395887952465	yes	up	12.06	4.29	81.13	207.12	39.99	36.33	1.98	3.12	4.33	0.02	20.29	0.97	63.486666666667	5.1183333333333
ENSSSCG00000015336	SLC25A13	solute carrier family 25 member 13 [Source:VGNC Symbol;Acc:VGNC:92992]	1.8218783302351	0.86542661543661	4.5817830150945E-5	0.025395887952465	yes	up	3.06	3.1	4.65	6.96	2.21	4.41	1.97	2.09	1.64	2.02	3.84	2	4.065	2.26
ENSSSCG00000015435	NAMPT	nicotinamide phosphoribosyltransferase [Source:VGNC Symbol;Acc:VGNC:90573]	0.55206314387329	-0.857095	3.2490936783532E-5	0.023527499598375	yes	down	5.34	4.12	7.94	7.48	4.31	4.69	4.91	12.38	9.08	14.16	24.39	5.55	5.6466666666667	11.745
ENSSSCG00000016018	FRZB	frizzled related protein [Source:VGNC Symbol;Acc:VGNC:96308]	2.4459933364224	1.2904204735614	1.1594815034361E-5	0.011194793915675	yes	up	81.11	56.07	91.03	146.89	63.98	58.08	35.55	28.06	28.06	46.58	25.38	27.1	82.86	31.788333333333
ENSSSCG00000021060	RCBTB1	RCC1 and BTB domain containing protein 1 [Source:VGNC Symbol;Acc:VGNC:92173]	1.7580693651766	0.81399199358827	1.9396730730887E-8	8.4273945843019E-5	yes	up	11.41	11.53	16.83	23.87	11.51	12.25	5.52	8.51	6.7	9.02	15.64	5.57	14.566666666667	8.4933333333333
ENSSSCG00000022175	MYH15	myosin heavy chain 15 [Source:VGNC Symbol;Acc:VGNC:103998]	10.190222573025	3.3491136578231	8.4932026929608E-5	0.036900842400242	yes	up	0.03	0	0.38	0.39	0.25	0.4	0	0.01	0.01	0.03	0.05	0.05	0.24166666666667	0.025
ENSSSCG00000022815	PYGB	glycogen phosphorylase B [Source:VGNC Symbol;Acc:VGNC:96525]	1.9217267160619	0.94240318865345	0.00010166520446878	0.039153544859302	yes	up	0.84	1.04	1.74	1.67	1.5	1.16	0.47	0.67	0.5	0.65	2.15	0.43	1.325	0.81166666666667
ENSSSCG00000022846	SLC4A3	solute carrier family 4 member 3 [Source:VGNC Symbol;Acc:VGNC:95505]	2.9272754620292	1.5495585124035	5.1270396597697E-5	0.025395887952465	yes	up	9.37	20.98	33.15	33.22	19.61	30.19	7.52	6.26	9.53	11.34	3.77	7.68	24.42	7.6833333333333
ENSSSCG00000022945	UCHL1	ubiquitin C-terminal hydrolase L1 [Source:NCBI gene (formerly Entrezgene);Acc:396637]	2.54727	1.3489504632623	4.4452081290086E-5	0.025395887952465	yes	up	13.03	18.75	22.68	23.38	15.58	22.99	4.72	6.25	8.36	3.43	12.35	11.32	19.401666666667	7.7383333333333
ENSSSCG00000023031	TNNT2	troponin T2, cardiac type [Source:NCBI gene (formerly Entrezgene);Acc:100622450]	3.6999093451892	1.8874899224042	2.7265444138344E-5	0.020901967378729	yes	up	37.15	68.55	64.55	29.32	26.93	41.32	8.64	10.67	21.08	10.89	5.09	15.25	44.636666666667	11.936666666667
ENSSSCG00000023181	ZNF385B	zinc finger protein 385B [Source:VGNC Symbol;Acc:VGNC:98425]	4.0062976895859	2.0022696251778	1.5768820005006E-9	1.370231614335E-5	yes	up	4.28	3.23	3.94	11.46	3.99	3.48	0.97	1.15	0.69	1.15	0.96	1.41	5.0633333333333	1.055
ENSSSCG00000023539	MBOAT2	membrane bound O-acyltransferase domain containing 2 [Source:VGNC Symbol;Acc:VGNC:90058]	1.6502579355798	0.72269153556134	9.2890866707495E-5	0.037543031918827	yes	up	10.5	10.3	14.89	18.35	9.6	10.78	5.49	8.17	7.54	7.51	10.28	6.5	12.403333333333	7.5816666666667
ENSSSCG00000025097	TMEM61	transmembrane protein 61 [Source:NCBI gene (formerly Entrezgene);Acc:100628096]	2.5464215714956	1.3484712836376	0.00012568263483656	0.046473159804779	yes	up	1.24	1.38	2.61	4.05	1.93	3.48	0.66	0.97	0.88	0.55	3.93	0.49	2.4483333333333	1.2466666666667
ENSSSCG00000028446	PCBP4	poly(rC) binding protein 4 [Source:VGNC Symbol;Acc:VGNC:111200]	2.0377892649301	1.0270048649679	5.6136853826797E-5	0.025673746911998	yes	up	39.95	67.16	86.49	113.45	66.9	91.75	28.2	30.13	33.45	32.2	22.41	38.08	77.616666666667	30.745
ENSSSCG00000028983	TBC1D1	TBC1 domain family member 1 [Source:VGNC Symbol;Acc:VGNC:93758]	1.6714825821724	0.74112832130628	0.00010313540576273	0.039153544859302	yes	up	37.04	40.23	55.49	58.53	35.57	53.66	18.14	30.21	27.12	19.67	43.41	29.39	46.753333333333	27.99
ENSSSCG00000030278	MLLT11	MLLT11 transcription factor 7 cofactor [Source:NCBI gene (formerly Entrezgene);Acc:100520242]	3.0835891360384	1.6246105503088	1.6012778437496E-6	0.0027828607646525	yes	up	20.08	31.52	29.71	40.66	18.48	21.14	7.89	6.74	10.43	3.45	8.46	11.84	26.931666666667	8.135
ENSSSCG00000031869	VPS72	vacuolar protein sorting 72 homolog [Source:VGNC Symbol;Acc:VGNC:94863]	2.6520525533853	1.4071093643483	4.9270182408345E-7	0.0014271108334577	yes	up	98.67	117.06	116.02	101.49	74.1	108.02	39.69	35.76	48.88	30.25	47.39	39.73	102.56	40.283333333333
ENSSSCG00000034551	SCX	scleraxis bHLH transcription factor [Source:VGNC Symbol;Acc:VGNC:92652]	4.2597440581958	2.0907667503891	5.8502946113093E-6	0.006778151336663	yes	up	2.6	1.52	6.87	12.07	2.65	2.98	0.73	0.45	1.2	0.51	4.43	0.23	4.7816666666667	1.2583333333333
ENSSSCG00000035760	RFLNA	refilin A [Source:VGNC Symbol;Acc:VGNC:92238]	2.5409058686112	1.3453429297387	4.4962269587326E-5	0.025395887952465	yes	up	3.87	6.07	9.36	18.17	4.36	8.42	2.18	2.45	2.67	1.87	3.85	4.26	8.375	2.88
ENSSSCG00000035805	DLK1	delta like non-canonical Notch ligand 1 [Source:VGNC Symbol;Acc:VGNC:87333]	3.3067789597866	1.7254266124242	8.7477864241706E-5	0.037079946406259	yes	up	163.28	594.76	296.5	289.06	240.9	260.86	98.17	91.26	93.36	136.33	44.16	102.55	307.56	94.305
ENSSSCG00000036402	MYL9	myosin light chain 9 [Source:NCBI gene (formerly Entrezgene);Acc:100157760]	0.4780400803738	-1.0648	4.1860515833923E-5	0.025395887952465	yes	down	58.58	55.12	125.03	73.8	130.02	85.64	158.44	156.03	237.59	219.82	270.6	132.6	88.031666666667	195.84666666667
ENSSSCG00000038355	SP5	Sp5 transcription factor [Source:VGNC Symbol;Acc:VGNC:95620]	7.12597	2.8330863648651	6.6644591077572E-11	1.1582163483371E-6	yes	up	1.19	1.72	1.11	2.61	1.33	2.72	0.26	0.18	0.29	0.34	0.16	0.28	1.78	0.25166666666667
ENSSSCG00000038562	RND1	Rho family GTPase 1 [Source:VGNC Symbol;Acc:VGNC:92343]	3.9360518107349	1.9767492111747	4.028111227051E-5	0.025395887952465	yes	up	0.79	0.65	1.78	0.74	0.65	0.37	0.23	0.27	0.15	0.1	0.58	0.1	0.83	0.23833333333333
ENSSSCG00000043551		-	0.025589864210774	-5.28828	1.2245294153056E-5	0.011200577215051	yes	down	0	0	0	0	0	0	0.05	0.11	0	0.2	0.58	0.11	0	0.175
ENSSSCG00000059423		-	4.7554981302322	2.2496	1.0958359603575E-6	0.0021160592394503	yes	up	1.52	2.92	2.58	3.71	0.45	0.83	0.38	0.52	0.56	0.35	0.29	0.31	2.0016666666667	0.40166666666667
ENSSSCG00000062089	PLN	phospholamban [Source:NCBI gene (formerly Entrezgene);Acc:397421]	2.0113824073434	1.0081873952831	6.3524626791647E-5	0.028307551000308	yes	up	49.15	39.1	46.69	60.62	16.66	41.97	16.75	23.14	10.96	20.68	40.58	21.42	42.365	22.255

## Sheet: SOL-1d vs PMM-1d
Gene ID	Gene Name	Gene Description	FC(A/G)	Log2FC(A/G)	Pvalue	Padjust	Significant	Regulate	SOL_1d_1	SOL_1d_2	SOL_1d_3	SOL_1d_4	SOL_1d_5	SOL_1d_6	PMM_1d_1	PMM_1d_2	PMM_1d_3	PMM_1d_4	PMM_1d_5	PMM_1d_6	A	G
ENSSSCG00000000002	GTSE1	G2 and S-phase expressed 1 [Source:VGNC Symbol;Acc:VGNC:88745]	0.60701884494455	-0.720187	0.004844790443208	0.030521984201155	yes	down	2.75	4.48	5.46	5.22	6.06	6.1	2.78	5.53	5.56	6.2	5.46	8.26	5.0116666666667	5.6316666666667
ENSSSCG00000000010	FBLN1	fibulin 1 [Source:VGNC Symbol;Acc:VGNC:103280]	3.14902	1.6549026385648	9.1496073011979E-7	3.187045132482E-5	yes	up	20.78	13.91	73.07	174.12	29.47	36.05	7.08	7.53	12.33	13.06	8.5	13.11	57.9	10.268333333333
ENSSSCG00000000024	PARVB	parvin beta [Source:VGNC Symbol;Acc:VGNC:91186]	0.59311296826709	-0.753621	7.7310295412079E-5	0.0012450228688395	yes	down	10.82	13.59	21.13	17.13	19.4	14.25	12.69	20.28	17.45	20.32	20.64	17.76	16.053333333333	18.19
ENSSSCG00000000029	SCUBE1	signal peptide, CUB domain and EGF like domain containing 1 [Source:VGNC Symbol;Acc:VGNC:92650]	3.3103496092061	1.7269835894896	8.4777579798625E-5	0.0013431006423934	yes	up	0.14	0.17	0.83	2.24	0.54	0.54	0.1	0.05	0.12	0.18	0.13	0.19	0.74333333333333	0.12833333333333
ENSSSCG00000000033	TSPO	translocator protein [Source:NCBI gene (formerly Entrezgene);Acc:396592]	2.3937633394306	1.2592805265893	0.00022827145853958	0.0029684800920918	yes	up	37.52	28.04	45.69	36.35	15.12	21.25	9.77	10.93	17.73	6.56	2.98	5.22	30.661666666667	8.865
ENSSSCG00000000062	CSDC2	cold shock domain containing C2 [Source:VGNC Symbol;Acc:VGNC:87028]	3.1765163395342	1.6674454401695	2.0092937600888E-13	3.6888269560219E-11	yes	up	3.49	3.89	9.36	10.43	4.82	6.24	1	0.97	1.96	1.78	0.88	1.41	6.3716666666667	1.3333333333333
ENSSSCG00000000063	POLR3H	RNA polymerase III subunit H [Source:VGNC Symbol;Acc:VGNC:91658]	0.55571754149093	-0.847576	1.8614798001817E-5	0.00039414372159886	yes	down	7.16	7.8	15.19	8.85	8.75	5.73	14.13	8.11	14.6	10.77	7.55	8.47	8.9133333333333	10.605
ENSSSCG00000000077	ADSL	adenylosuccinate lyase [Source:NCBI gene (formerly Entrezgene);Acc:100170844]	0.62665996710189	-0.674245	0.00032224253894941	0.0038800885959148	yes	down	50.19	57.43	69.62	51.95	59.5	48.75	67.27	60.42	61.82	67.92	61.11	51.54	56.24	61.68
ENSSSCG00000000092	NPTXR	neuronal pentraxin receptor [Source:VGNC Symbol;Acc:VGNC:98158]	6.367	2.67061	1.1585452833603E-7	5.4129039361791E-6	yes	up	0.41	0.19	2	5.63	0.64	0.79	0.06	0.12	0.19	0.1	0.14	0.2	1.61	0.135
ENSSSCG00000000105	KDELR3	KDEL endoplasmic reticulum protein retention receptor 3 [Source:NCBI gene (formerly Entrezgene);Acc:100514523]	3.18055	1.66927	2.515687687523E-6	7.5349916245292E-5	yes	up	10.45	6.26	28.02	76.99	11.88	9.06	3.21	3.64	5.54	2.78	4.19	4.37	23.776666666667	3.955
ENSSSCG00000000133	TST	thiosulfate sulfurtransferase [Source:VGNC Symbol;Acc:VGNC:94529]	0.60682103192878	-0.720657	0.0091408504215729	0.048597698743193	yes	down	46.07	59.57	38.28	36.2	55.54	60.51	59.14	71.35	54.13	50.19	49.27	60.74	49.361666666667	57.47
ENSSSCG00000000137	NCF4	neutrophil cytosolic factor 4 [Source:VGNC Symbol;Acc:VGNC:90608]	2.0635186906505	1.0451065058452	0.0038292806680941	0.0256904233988	yes	up	0.74	0.55	2.69	5.29	1.1	0.92	0.38	0.4	0.79	0.55	0.17	0.81	1.8816666666667	0.51666666666667
ENSSSCG00000000138	PVALB	parvalbumin [Source:VGNC Symbol;Acc:VGNC:92007]	14.126121446952	3.8202934998831	0.0057145329481879	0.034537291501345	yes	up	0.62	0.15	11.57	0.59	75.02	3.43	0.31	1.51	0.3	0	1.88	0.15	15.23	0.69166666666667
ENSSSCG00000000179	CCDC65	coiled-coil domain containing 65 [Source:VGNC Symbol;Acc:VGNC:86306]	3.3973139851427	1.7643945605412	0.0081264145408661	0.04468382625448	yes	up	0.14	0.34	0.29	0.27	0.54	0.31	0.03	0	0.13	0.11	0.1	0.03	0.315	0.066666666666667
ENSSSCG00000000195	PRPH	peripherin [Source:VGNC Symbol;Acc:VGNC:91847]	4.1254261188663	2.0445431442857	0.0087938298437102	0.047234143203042	yes	up	0.17	0.21	0.25	1.58	0.44	0.17	0.09	0	0.2	0.04	0.08	0	0.47	0.068333333333333
ENSSSCG00000000217	RACGAP1	Rac GTPase activating protein 1 [Source:VGNC Symbol;Acc:VGNC:92050]	1.6265765583887	0.70183872757944	0.0039868076846742	0.026493114169844	yes	up	4.63	5.81	10.53	12.4	6.64	5.07	1.73	3.02	3.83	1.68	2.82	4.71	7.5133333333333	2.965
ENSSSCG00000000258	RARG	retinoic acid receptor gamma [Source:VGNC Symbol;Acc:VGNC:111765]	1.8400156785824	0.87971805938921	1.2144529322121E-5	0.00027626148698499	yes	up	7.49	7.59	19.12	25.81	11.11	14.16	4.32	3.52	6.3	4.17	4.37	7.82	14.213333333333	5.0833333333333
ENSSSCG00000000261	IGFBP6	insulin like growth factor binding protein 6 [Source:VGNC Symbol;Acc:VGNC:89059]	2.2253726602387	1.15405	8.5471117183171E-8	4.1550678618174E-6	yes	up	78.43	45.45	131.75	204.61	79.7	57.08	24.65	25.76	42.23	23.02	21.25	23.62	99.503333333333	26.755
ENSSSCG00000000265	ESPL1	extra spindle pole bodies like 1, separase [Source:VGNC Symbol;Acc:VGNC:87790]	1.7952419945331	0.84417832916323	0.0026343062564716	0.019299694428281	yes	up	0.96	1.47	2.92	2.67	2.35	1.82	0.58	0.69	1.09	0.32	0.56	1.19	2.0316666666667	0.73833333333333
ENSSSCG00000000275	MAP3K12	mitogen-activated protein kinase kinase kinase 12 [Source:VGNC Symbol;Acc:VGNC:89983]	1.7359381094814	0.79571551302664	0.006323724283366	0.037263937024022	yes	up	0.81	0.78	2.41	3.68	0.86	1.41	0.23	0.48	0.89	0.45	0.59	0.59	1.6583333333333	0.53833333333333
ENSSSCG00000000292	ZNF385A	zinc finger protein 385A [Source:VGNC Symbol;Acc:VGNC:95233]	0.34714782676035	-1.52638	8.1645731744661E-12	1.0466571910164E-9	yes	down	18.05	9.69	25.43	29.69	12.74	23.34	55.53	30.46	44.38	27.55	32.09	34.14	19.823333333333	37.358333333333
ENSSSCG00000000293	ITGA5	integrin subunit alpha 5 [Source:VGNC Symbol;Acc:VGNC:89236]	1.5107766014403	0.5952903449356	0.00072172009729466	0.0071552999480834	yes	up	19.99	18.17	49.03	49.72	22.94	22.95	9.26	9.74	17.34	12.79	10.13	17.67	30.466666666667	12.821666666667
ENSSSCG00000000298	PPP1R1A	protein phosphatase 1 regulatory inhibitor subunit 1A [Source:VGNC Symbol;Acc:VGNC:91727]	0.39982223335742	-1.32257	1.6703709886327E-5	0.0003590377310966	yes	down	422.38	307.64	311.56	218.27	659.73	458.2	934.52	660.33	567.78	768.56	550.39	720.77	396.29666666667	700.39166666667
ENSSSCG00000000363	GDF11	growth differentiation factor 11 [Source:VGNC Symbol;Acc:VGNC:88398]	1.8307052460256	0.87239952771182	0.001365609929722	0.011603886049703	yes	up	0.54	0.7	1.49	2.57	1.16	1.15	0.38	0.25	0.53	0.56	0.29	0.62	1.2683333333333	0.43833333333333
ENSSSCG00000000402	RBMS2	RNA binding motif single stranded interacting protein 2 [Source:VGNC Symbol;Acc:VGNC:98286]	1.5436087068133	0.62630708661875	0.0053366209737549	0.032786602478521	yes	up	8.45	8.18	17.68	30.95	7.68	9.38	5.55	4.93	6.45	4.69	5.09	6.17	13.72	5.48
ENSSSCG00000000419		-	1.6277882128353	0.70291300662614	0.0063166639145181	0.037238965011732	yes	up	0.26	0.29	0.87	1.27	0.82	0.42	0.25	0.18	0.25	0.24	0.4	0.36	0.655	0.28
ENSSSCG00000000435	ARHGEF25	Rho guanine nucleotide exchange factor 25 [Source:VGNC Symbol;Acc:VGNC:103216]	2.1094905383473	1.0768946166826	5.8176316987906E-7	2.1310831610241E-5	yes	up	10.34	9.47	25.93	41.94	11.81	17.24	5.91	4.88	7.79	6.3	4.21	8.51	19.455	6.2666666666667
ENSSSCG00000000449	DTX3	deltex E3 ubiquitin ligase 3 [Source:VGNC Symbol;Acc:VGNC:87468]	1.8422912705611	0.8815011729243	0.00018671443821381	0.0025053128188534	yes	up	3.57	3.36	8.27	16.23	5.98	6.06	2.32	2.33	3.21	1.84	2.05	2.67	7.245	2.4033333333333
ENSSSCG00000000456	SLC16A7	solute carrier family 16 member 7 [Source:VGNC Symbol;Acc:VGNC:92947]	3.17183	1.6653169266873	0.00015101527861435	0.0021288106800152	yes	up	0.27	0.24	0.81	1.74	0.28	0.35	0.1	0.03	0.22	0.16	0.12	0.03	0.615	0.11
ENSSSCG00000000457	USP15	ubiquitin specific peptidase 15 [Source:VGNC Symbol;Acc:VGNC:94748]	0.50491289629424	-0.985894	8.9274420725949E-12	1.1326238499418E-9	yes	down	2.49	2.16	5.91	6.59	2.97	2.92	4.3	3.25	6.54	6.33	4.94	3.94	3.84	4.8833333333333
ENSSSCG00000000488	MDM2	MDM2 proto-onco [Source:VGNC Symbol;Acc:VGNC:90093]	0.6237084645009	-0.681056	0.0018881267891886	0.015032764563923	yes	down	4.84	2.75	5.73	7.85	3.19	4.17	6.47	3.36	6.63	6.74	5.15	2.76	4.755	5.185
ENSSSCG00000000496	CCT2	chaperonin containing TCP1 subunit 2 [Source:VGNC Symbol;Acc:VGNC:86380]	0.57970792112891	-0.786602	1.1453959484831E-6	3.8856312556693E-5	yes	down	52.12	36.5	65.76	77.13	37.24	36.11	52.11	51.18	65	84.18	51.58	45.98	50.81	58.338333333333
ENSSSCG00000000499	BEST3	bestrophin 3 [Source:VGNC Symbol;Acc:VGNC:85805]	0.61470755530458	-0.702028	0.0027824543605906	0.020109303898128	yes	down	2.04	3.09	5.13	3.38	4.55	3.91	2.7	2.44	4.61	5.62	7.19	3.16	3.6833333333333	4.2866666666667
ENSSSCG00000000512	TBC1D15	TBC1 domain family member 15 [Source:VGNC Symbol;Acc:VGNC:93764]	0.63629957400842	-0.652222	0.0012970443015243	0.011201093705195	yes	down	1.83	1.62	2.58	4.46	1.37	1.85	1.92	1.73	3.56	3.22	2.11	1.58	2.285	2.3533333333333
ENSSSCG00000000516	KCNC2	potassium voltage-gated channel subfamily C member 2 [Source:VGNC Symbol;Acc:VGNC:89333]	17.894073965861	4.1614099798303	0.00027462658151003	0.0034100825596758	yes	up	0.05	0	0.22	0.77	0.07	0.13	0	0	0.02	0	0	0.02	0.20666666666667	0.0066666666666667
ENSSSCG00000000547	MRPS35	mitochondrial ribosomal protein S35 [Source:NCBI gene (formerly Entrezgene);Acc:100514049]	0.54992192074521	-0.862701	2.107446269489E-5	0.00043443459756111	yes	down	10.02	9.1	10.54	11.91	7	8.27	12.84	8.51	16.02	16.18	11.01	7.04	9.4733333333333	11.933333333333
ENSSSCG00000000549	PPFIBP1	PPFIA binding protein 1 [Source:VGNC Symbol;Acc:VGNC:91695]	0.56291624677186	-0.829008	2.0184083010079E-5	0.00041996348716305	yes	down	6.49	5.3	13.97	13.78	5.76	6.27	6.75	6.91	13.53	14.77	6.31	10.59	8.595	9.81
ENSSSCG00000000554	FGFR1OP2	FGFR1 onco partner 2 [Source:VGNC Symbol;Acc:VGNC:88119]	0.64443574807043	-0.633892	0.0019337739241864	0.015324093041051	yes	down	0.87	1.1	2.56	2.54	1.03	1.22	1.13	1.21	2.04	2.19	1.4	1.16	1.5533333333333	1.5216666666667
ENSSSCG00000000576		-	1.8469014450465	0.88510688281402	3.3120799432542E-5	0.00062046827748478	yes	up	914.85	1067.14	845.12	1123.51	670.2	882.75	285.74	246.88	385.97	328.54	488.54	329.44	917.26166666667	344.185
ENSSSCG00000000607	ART4	ADP-ribosyltransferase 4 [Source:VGNC Symbol;Acc:VGNC:103218]	2.7744792270846	1.4722170013692	0.0029653712015622	0.021053056233111	yes	up	0.59	0.25	0.91	1.88	0.36	0.3	0.15	0.16	0.25	0.13	0.25	0.03	0.715	0.16166666666667
ENSSSCG00000000633	YBX3	Y-box binding protein 3 [Source:VGNC Symbol;Acc:VGNC:95021]	0.61940742207915	-0.691039	1.8364044182646E-5	0.00039069457241771	yes	down	1312.02	1301.85	1819.77	1719.41	1779.29	1784.72	1629.03	1694.27	1930.49	2326.87	1541.98	1700.72	1619.51	1803.8933333333
ENSSSCG00000000681	P3H3	prolyl 3-hydroxylase 3 [Source:VGNC Symbol;Acc:VGNC:91131]	3.9951013949326	1.9982321189505	3.4960054340421E-13	6.199450545253E-11	yes	up	13.22	9.52	34.12	79.82	23.84	21.83	3.19	4.58	5.23	4.46	4.19	4.79	30.391666666667	4.4066666666667
ENSSSCG00000000682	GNB3	G protein subunit beta 3 [Source:VGNC Symbol;Acc:VGNC:88532]	2.8490850877096	1.5104987082829	0.001929968839264	0.0153112	yes	up	0.37	0.41	1.05	2.26	0.47	0.87	0.09	0.14	0.35	0.19	0.13	0.27	0.905	0.195
ENSSSCG00000000685	TPI1	triosephosphate isomerase 1 [Source:NCBI gene (formerly Entrezgene);Acc:100157582]	0.52247077104772	-0.936578	0.0014253913898804	0.011971599913392	yes	down	1968.35	2067.41	2117.78	1090.67	2984.71	1871.67	3366.9	3556.41	2283.08	1932.4	2269.78	2873.19	2016.77	2713.6266666667
ENSSSCG00000000694	GAPDH	glyceraldehyde-3-phosphate dehydrogenase [Source:VGNC Symbol;Acc:VGNC:103283]	0.58217923472047	-0.780465	0.0029328306121632	0.02086950374045	yes	down	13242.2	11764.7	13089	9732.23	18299.7	13529.7	18219	16634.1	13147.5	12941.8	14031.5	18326.7	13276.2	15550.1
ENSSSCG00000000707	SCNN1A	sodium channel epithelial 1 subunit alpha [Source:VGNC Symbol;Acc:VGNC:92640]	5.5835124329637	2.4811729671105	3.6020676587901E-15	9.6914251405895E-13	yes	up	0.81	2.13	2.29	2.51	1.15	2.21	0.13	0.26	0.24	0.27	0.25	0.21	1.85	0.22666666666667
ENSSSCG00000000712	ANO2	anoctamin 2	5.7864554727227	2.5326798874528	0.0014836425413256	0.012376164195513	yes	up	0.11	0.17	0.11	0.93	0.09	0.13	0.04	0.06	0	0.04	0	0.02	0.25666666666667	0.026666666666667
ENSSSCG00000000730	PRMT8	protein arginine methyltransferase 8 [Source:VGNC Symbol;Acc:VGNC:91825]	2.2784322927977	1.1880414992439	5.0195065573368E-6	0.000136462369037	yes	up	2.07	2.16	3.19	3.24	1.74	2.21	0.8	0.27	1.04	0.94	0.98	0.57	2.435	0.76666666666667
ENSSSCG00000000734	TSPAN11	tetraspanin 11 [Source:VGNC Symbol;Acc:VGNC:94500]	1.8313783784059	0.87292989504224	8.8798500855949E-6	0.00021563705114683	yes	up	10.03	9.19	19.62	44.25	16.27	14.47	5.04	5.4	6.27	8.52	5.57	6.37	18.971666666667	6.195
ENSSSCG00000000735	TSPAN9	tetraspanin 9 [Source:VGNC Symbol;Acc:VGNC:94516]	0.48750688493595	-1.03651	1.1936897838896E-10	1.2586168295674E-8	yes	down	17.4	22.75	34.85	41.34	27.11	23.08	33.21	28.6	31.85	52.91	46.44	34.68	27.755	37.948333333333
ENSSSCG00000000737	TULP3	TUB like protein 3 [Source:VGNC Symbol;Acc:VGNC:94591]	1.8456	0.88409309277947	0.00011070808344769	0.0016611535021166	yes	up	1.34	1.17	3.21	5	1.62	1.78	0.83	0.49	1.01	0.63	0.71	1.03	2.3533333333333	0.78333333333333
ENSSSCG00000000743	FKBP4	FKBP prolyl isomerase 4 [Source:NCBI gene (formerly Entrezgene);Acc:100337672]	0.51363222724047	-0.961192	2.9094406430407E-5	0.00056190372815161	yes	down	93.04	101.09	130.44	100.24	159.9	109.94	117.16	183.92	140.26	208.01	121.78	146.71	115.775	152.97333333333
ENSSSCG00000000749	SLC6A12	solute carrier family 6 member 12 [Source:VGNC Symbol;Acc:VGNC:93155]	0.32106889668152	-1.63905	3.0809673251233E-5	0.00058560895381911	yes	down	0.32	0.2	0.57	0.77	0.27	0.13	0.58	0.48	1.01	1.48	0.54	0.28	0.37666666666667	0.72833333333333
ENSSSCG00000000757	ADIPOR2	adiponectin receptor 2 [Source:VGNC Symbol;Acc:VGNC:85141]	0.59814824329169	-0.741425	7.5877441532434E-7	2.6849602610286E-5	yes	down	50.15	49.4	74.44	74.25	51.27	54.28	84.07	58.17	75.19	65.38	52.19	59.33	58.965	65.721666666667
ENSSSCG00000000764	HDHD5	haloacid dehalogenase like hydrolase domain containing 5 [Source:VGNC Symbol;Acc:VGNC:88823]	0.65260616950771	-0.615715	0.002401924415042	0.017989911600512	yes	down	8.8	13.59	13.34	13.47	17.08	12.97	11.5	14.43	17.01	14.86	12.16	14.15	13.208333333333	14.018333333333
ENSSSCG00000000779	KIF21A	kinesin family member 21A [Source:VGNC Symbol;Acc:VGNC:89464]	1.8487422902745	0.88654413093166	0.00089011971947559	0.008403096323301	yes	up	1.27	0.76	1.37	1.44	0.76	1.39	0.41	0.2	0.86	0.49	0.31	0.36	1.165	0.43833333333333
ENSSSCG00000000801	TMEM117	transmembrane protein 117 [Source:VGNC Symbol;Acc:VGNC:94070]	0.623285	-0.682035	0.0047400457002125	0.02998314274496	yes	down	1.63	1.05	1.63	1.79	1.17	1.22	0.98	2	1.21	1.6	2.04	1.27	1.415	1.5166666666667
ENSSSCG00000000838	SLC41A2	solute carrier family 41 member 2 [Source:VGNC Symbol;Acc:VGNC:93114]	3.0410364188973	1.6045630939247	0.0076182639341943	0.042686897196805	yes	up	0.2	0.1	0.79	1.63	0.12	0.15	0.07	0.02	0.3	0.05	0.09	0.04	0.49833333333333	0.095
ENSSSCG00000000848	GLT8D2	glycosyltransferase 8 domain containing 2 [Source:VGNC Symbol;Acc:VGNC:88501]	2.0843377861834	1.0595890986155	0.00071840109731138	0.0071314561854607	yes	up	5.45	3.32	8.47	26.35	4.31	4.86	2.32	1.87	2.67	2.45	3.16	2.45	8.7933333333333	2.4866666666667
ENSSSCG00000000853	NT5DC3	5'-nucleotidase domain containing 3 [Source:VGNC Symbol;Acc:VGNC:90924]	0.57832417181467	-0.79005	8.9067143852992E-9	5.7467206091869E-7	yes	down	6.06	5.69	8	9.51	6.35	6.52	9.22	5.66	8.71	10.55	7.77	7.55	7.0216666666667	8.2433333333333
ENSSSCG00000000857	IGF1	insulin like growth factor 1 [Source:VGNC Symbol;Acc:VGNC:98044]	1.6964371984945	0.76250802297692	0.0073664008702508	0.041642165827371	yes	up	3.75	2.63	5.45	5.43	2.91	2.79	1.37	1.27	1.94	1.43	0.98	1.6	3.8266666666667	1.4316666666667
ENSSSCG00000000860	NUP37	nucleoporin 37 [Source:VGNC Symbol;Acc:VGNC:90980]	0.64185696395004	-0.639676	0.0020560782107756	0.01603453297309	yes	down	2.75	2.01	2.61	4.27	1.67	1.82	2.16	2.7	3.01	3.13	2.48	1.98	2.5216666666667	2.5766666666667
ENSSSCG00000000884	APAF1	apoptotic peptidase activating factor 1 [Source:VGNC Symbol;Acc:VGNC:85398]	2.1797453548162	1.12416	0.0011298817277131	0.010079096734694	yes	up	0.54	1.04	2.04	3.84	0.39	1.06	0.27	0.48	0.58	0.46	0.28	0.34	1.485	0.40166666666667
ENSSSCG00000000891	LTA4H	leukotriene A4 hydrolase [Source:NCBI gene (formerly Entrezgene);Acc:100154219]	0.6132835614587	-0.705374	0.00036785642001333	0.004258456553641	yes	down	51.57	30.48	49.44	53.45	47.58	37.47	58.44	45.81	44.93	46.44	60.77	42.66	44.998333333333	49.841666666667
ENSSSCG00000000896	NTN4	netrin 4 [Source:VGNC Symbol;Acc:VGNC:90933]	1.8495634068556	0.88718475987692	4.1820829052401E-5	0.00075446709521701	yes	up	1.05	1.12	1.86	2.39	1.13	1.37	0.54	0.3	0.72	0.79	0.37	0.5	1.4866666666667	0.53666666666667
ENSSSCG00000000915	DCN	decorin [Source:NCBI gene (formerly Entrezgene);Acc:396957]	3.3673150220703	1.7515986957777	4.6209081472696E-8	2.4279216039778E-6	yes	up	152.76	116.83	445.95	1130.08	168.33	196.29	39.16	69.46	76.2	50.65	63.26	69.38	368.37333333333	61.351666666667
ENSSSCG00000000917	KERA	keratocan [Source:VGNC Symbol;Acc:VGNC:89420]	32.260798460577	5.0117102407851	5.654208331266E-13	9.4875183881082E-11	yes	up	3.56	0.94	13.75	44.87	4.78	3.93	0.12	0.17	0.41	0.07	0.41	0.22	11.971666666667	0.23333333333333
ENSSSCG00000000936	SLC6A15	solute carrier family 6 member 15 [Source:VGNC Symbol;Acc:VGNC:93157]	33.285660633114	5.0568288971425	1.55314863961E-5	0.00034016405132693	yes	up	0.06	0.05	0.57	2.03	0.19	0.08	0	0	0	0.05	0	0	0.49666666666667	0.0083333333333333
ENSSSCG00000000937	MYF5	myogenic factor 5 [Source:NCBI gene (formerly Entrezgene);Acc:100153269]	1.77	0.82374708418198	0.0012528401633574	0.010952700699828	yes	up	4.9	4.29	5.79	4.53	5.19	4.38	1.15	1.5	2.06	2.04	2.69	1.78	4.8466666666667	1.87
ENSSSCG00000000939	ACSS3	acyl-CoA synthetase short chain family member 3 [Source:VGNC Symbol;Acc:VGNC:85037]	1.79956	0.84764569629263	3.5490712003537E-6	0.00010143453494784	yes	up	1.53	1.26	2.37	3.19	1.67	1.35	0.65	0.39	0.95	0.66	0.74	0.59	1.895	0.66333333333333
ENSSSCG00000000998	RPP40	ribonuclease P/MRP subunit p40 [Source:VGNC Symbol;Acc:VGNC:92434]	0.64990710237625	-0.621695	0.0021688136411556	0.016705003391033	yes	down	2.13	2.53	3.31	4	2.96	1.85	2.43	2.09	2.89	4.12	4.03	1.69	2.7966666666667	2.875
ENSSSCG00000001025	DSP	desmoplakin [Source:VGNC Symbol;Acc:VGNC:87459]	1.6689643723878	0.7389531576196	0.0032286126930828	0.022515278801175	yes	up	0.6	0.67	1.87	1.24	0.67	1.14	0.37	0.28	0.42	0.49	0.25	0.58	1.0316666666667	0.39833333333333
ENSSSCG00000001027	BMP6	bone morphogenetic protein 6 [Source:NCBI gene (formerly Entrezgene);Acc:100155536]	1.9023835170795	0.92780812023264	5.100882807419E-6	0.00013795368493895	yes	up	3.5	2.85	7.08	7.38	2.19	4.32	1.33	1.16	1.94	1.68	1.28	1.8	4.5533333333333	1.5316666666667
ENSSSCG00000001063	MYLIP	myosin regulatory light chain interacting protein [Source:VGNC Symbol;Acc:VGNC:103999]	2.2081400890249	1.1428317026099	0.00087463941972997	0.0083093908116893	yes	up	4.4	3.66	13.39	29.53	4.66	5.46	3.11	2.11	3.82	2.33	1.1	3.28	10.183333333333	2.625
ENSSSCG00000001064	GMPR	guanosine monophosphate reductase [Source:VGNC Symbol;Acc:VGNC:88514]	0.64942812675162	-0.622758	0.0068026300948566	0.039302126112639	yes	down	200.11	237.34	247.39	169.12	324.29	266.68	243.73	285.89	266.32	241.5	261.8	267.09	240.82166666667	261.055
ENSSSCG00000001068	CAP2	cyclase associated actin cytoskeleton regulatory protein 2 [Source:VGNC Symbol;Acc:VGNC:86168]	0.5416526536223	-0.88456	2.5621708286723E-9	1.8596593386712E-7	yes	down	58.11	38.15	69.8	69.73	49.05	44.14	70.22	57.27	68.56	82.19	63.55	68.83	54.83	68.436666666667
ENSSSCG00000001073	TPMT	thiopurine S-methyltransferase [Source:NCBI gene (formerly Entrezgene);Acc:100157630]	0.52218186480296	-0.937376	0.00033968739320212	0.0040341109367726	yes	down	1.14	1.13	1.5	2.06	0.76	1.08	1.68	1.21	2.18	2.14	1.47	0.86	1.2783333333333	1.59
ENSSSCG00000001080	CDKAL1	CDK5 regulatory subunit associated protein 1 like 1 [Source:VGNC Symbol;Acc:VGNC:86509]	0.62166613079147	-0.685788	0.00026594628543822	0.0033441513168924	yes	down	1.97	1.66	2.73	4.49	2.53	2.04	1.7	2.3	2.32	2.92	2.34	2.38	2.57	2.3266666666667
ENSSSCG00000001100	CARMIL1	capping protein regulator and myosin 1 linker 1 [Source:VGNC Symbol;Acc:VGNC:86192]	3.2540503086127	1.7022365556893	4.3764716245753E-5	0.00078409689668769	yes	up	0.38	0.41	1.51	2.75	0.36	0.73	0.12	0.07	0.39	0.15	0.1	0.28	1.0233333333333	0.185
ENSSSCG00000001203	ZSCAN9	zinc finger and SCAN domain containing 9 [Source:VGNC Symbol;Acc:VGNC:95332]	2.4057341030496	1.2664771955437	0.0067038247829384	0.038918595884581	yes	up	0.24	0.34	0.35	0.71	0.15	0.14	0.05	0.11	0.09	0.08	0.14	0.03	0.32166666666667	0.083333333333333
ENSSSCG00000001422	C2	complement C2 [Source:NCBI gene (formerly Entrezgene);Acc:448981]	3.2539340388745	1.70219	0.00088746704528428	0.008393286813128	yes	up	0.87	0.33	2.25	7.54	0.43	0.99	0.32	0.23	0.39	0.48	0.14	0.47	2.0683333333333	0.33833333333333
ENSSSCG00000001427	C4A	complement C4A (Rodgers blood group) [Source:NCBI gene (formerly Entrezgene);Acc:445467]	2.8288936507076	1.5002379411453	3.5606059039099E-5	0.00065755331515401	yes	up	5.67	3.66	12.44	31.05	6.65	9.68	1.53	1.25	2.31	4.98	1.07	3.66	11.525	2.4666666666667
ENSSSCG00000001439	GPSM3	G protein signaling modulator 3 [Source:VGNC Symbol;Acc:VGNC:88650]	1.5761067174449	0.65636522230452	0.009347323710963	0.049429002544757	yes	up	1.92	2.34	3.12	4.37	1.79	1.86	1.11	0.92	1.28	0.86	0.96	1.24	2.5666666666667	1.0616666666667
ENSSSCG00000001473	COL11A2	collagen type XI alpha 2 chain [Source:VGNC Symbol;Acc:VGNC:86863]	45.586047403473	5.5105204187946	2.2129691225816E-15	6.0584882733132E-13	yes	up	8.82	3.5	55.02	118.56	25.72	26.07	0.15	0.36	1.63	0.17	0.29	0.5	39.615	0.51666666666667
ENSSSCG00000001478	BMP5	bone morphogenetic protein 5 [Source:NCBI gene (formerly Entrezgene);Acc:100151964]	1.5629753799961	0.64429505316974	0.0025745488632949	0.0189524162021	yes	up	1.54	1.29	2.85	3.72	1.13	1.52	0.53	0.51	1.12	1.03	0.87	0.89	2.0083333333333	0.825
ENSSSCG00000001486	LRRC1	leucine rich repeat containing 1 [Source:VGNC Symbol;Acc:VGNC:103977]	2.1930951622378	1.1329684144328	0.00056725207439165	0.0059289809918832	yes	up	0.6	0.35	1.17	1.59	0.66	0.59	0.24	0.18	0.38	0.25	0.1	0.28	0.82666666666667	0.23833333333333
ENSSSCG00000001487	KLHL31	kelch like family member 31 [Source:VGNC Symbol;Acc:VGNC:89526]	0.657672	-0.60456	0.00059639465579453	0.0061838794708795	yes	down	35.09	20.96	41.44	38.04	28.12	22.92	35.18	24.58	45.46	36.54	27.24	23.94	31.095	32.156666666667
ENSSSCG00000001498	BEND6	BEN domain containing 6 [Source:VGNC Symbol;Acc:VGNC:85802]	4.0660431792481	2.0236255359294	0.0032290415864805	0.022515278801175	yes	up	0.27	0.12	0.99	2.84	0.28	0.38	0	0.03	0.37	0.06	0.14	0.14	0.81333333333333	0.12333333333333
ENSSSCG00000001505	PFDN6	prefoldin subunit 6 [Source:VGNC Symbol;Acc:VGNC:104024]	0.57945716204073	-0.787226	0.0037235103315874	0.025186553413273	yes	down	60.1	64.43	62.4	33.8	61.79	53.48	70.4	93.22	67.44	68.2	64.81	43.78	56	67.975
ENSSSCG00000001510	KIFC1	kinesin family member C1 [Source:VGNC Symbol;Acc:VGNC:89477]	1.7781618566145	0.83038665099964	0.00080340407667571	0.0078015685230395	yes	up	5.18	7.95	11.56	12.07	12.41	11.17	2.57	3.96	4.25	2.4	3.58	5.71	10.056666666667	3.745
ENSSSCG00000001511	PHF1	PHD finger protein 1 [Source:VGNC Symbol;Acc:VGNC:91375]	1.5528701662221	0.63493721261142	0.00018864736762194	0.0025290740307048	yes	up	3.5	4.56	7.93	8.57	5.56	6.61	2.22	1.85	3	2.63	2.5	3.41	6.1216666666667	2.6016666666667
ENSSSCG00000001513	SYNGAP1	synaptic Ras GTPase activating protein 1 [Source:VGNC Symbol;Acc:VGNC:93664]	2.1027879547248	1.0723033759419	0.0034285654851259	0.023591862697211	yes	up	0.54	0.58	2.4	4.77	0.83	1	0.3	0.25	0.9	0.6	0.27	0.47	1.6866666666667	0.465
ENSSSCG00000001565	CDKN1A	cyclin dependent kinase inhibitor 1A [Source:VGNC Symbol;Acc:VGNC:86514]	0.41499797572305	-1.26882	5.2559551828559E-6	0.00014081387945499	yes	down	46.03	75.98	77.29	41.68	99.55	56.16	138.63	99.77	127.33	74.38	112.34	117.9	66.115	111.725
ENSSSCG00000001570	PI16	peptidase inhibitor 16 [Source:NCBI gene (formerly Entrezgene);Acc:100155010]	3.5135951628021	1.8129479732859	3.3557741267645E-10	3.1931009297659E-8	yes	up	20.97	17.45	65.85	85.92	14.76	26.35	5.86	5.38	9.79	3.67	5.6	8.52	38.55	6.47
ENSSSCG00000001582	MDGA1	MAM domain containing glycosylphosphatidylinositol anchor 1 [Source:VGNC Symbol;Acc:VGNC:90091]	2.0892	1.06295	0.00022098435349669	0.00288574128562	yes	up	0.63	0.63	1.83	2.3	0.88	1.23	0.22	0.39	0.64	0.37	0.21	0.46	1.25	0.38166666666667
ENSSSCG00000001595	DAAM2	dishevelled associated activator of morphosis 2 [Source:VGNC Symbol;Acc:VGNC:87142]	1.6176909677833	0.6939360318539	0.00095992979282185	0.0089164907243958	yes	up	6.11	5.76	18.49	22.72	8.21	8.13	4.34	3.77	6.29	3.85	3	5.05	11.57	4.3833333333333
ENSSSCG00000001619	FOXP4	forkhead box P4 [Source:VGNC Symbol;Acc:VGNC:88224]	1.9459759286634	0.96049386437762	0.00027379129337141	0.0034071077616115	yes	up	3.13	3.51	12.22	16.34	5.95	9.69	1.88	1.84	3.42	2.85	2.05	3.94	8.4733333333333	2.6633333333333
ENSSSCG00000001637	GUCA1B	guanylate cyclase activator 1B [Source:VGNC Symbol;Acc:VGNC:88747]	2.8377524753331	1.5047487549435	0.0017607491914916	0.014199737019755	yes	up	1.01	0.33	1.59	4.05	1.26	0.84	0.2	0.1	0.45	0.67	0.11	0.37	1.5133333333333	0.31666666666667
ENSSSCG00000001657	CUL7	cullin 7 [Source:VGNC Symbol;Acc:VGNC:97954]	2.9616907982324	1.5664210305182	6.4740886856298E-13	1.0634542519921E-10	yes	up	2.49	3.93	6.09	10.39	5.15	6.29	0.78	0.94	1.72	1.34	1.07	1.67	5.7233333333333	1.2533333333333
ENSSSCG00000001701	HSP90AB1	heat shock protein 90 alpha family class B member 1 [Source:NCBI gene (formerly Entrezgene);Acc:396742]	0.66180740430146	-0.595517	0.0012024446025291	0.010607206343961	yes	down	271.24	297.07	433.82	516.05	428.55	331.25	294.04	402.8	329.95	597.84	318.8	345.52	379.66333333333	381.49166666667
ENSSSCG00000001716	RCAN2	regulator of calcineurin 2 [Source:VGNC Symbol;Acc:VGNC:92171]	1.76711	0.82138799187816	6.1237097637741E-6	0.00015860252324355	yes	up	41.64	33.97	44.06	64.91	37.03	54.55	20.6	7.07	20.75	18.02	17.01	20.13	46.026666666667	17.263333333333
ENSSSCG00000001770	CTSH	cathepsin H [Source:NCBI gene (formerly Entrezgene);Acc:396969]	1.8331539831694	0.87432797596206	0.00011386131673175	0.0016921960453324	yes	up	18.49	21.2	42.73	100.2	23.88	21.62	9.01	12.55	11.54	10.59	11.03	14.35	38.02	11.511666666667
ENSSSCG00000001773	TMED3	transmembrane p24 trafficking protein 3 [Source:VGNC Symbol;Acc:VGNC:94055]	2.0117081422684	1.0084210147636	2.3330634142117E-5	0.00046991132730054	yes	up	10.26	8.25	13.83	32.31	14.13	11.24	3.37	5.74	4.69	3.25	5.46	5.09	15.003333333333	4.6
ENSSSCG00000001787	IL16	interleukin 16 [Source:VGNC Symbol;Acc:VGNC:89084]	2.3187524862401	1.2133488286377	0.00090068344588777	0.0084925469323738	yes	up	0.87	0.64	2.38	3.98	0.68	1.33	0.26	0.26	0.5	0.44	0.52	0.72	1.6466666666667	0.45
ENSSSCG00000001793	ADAMTSL3	ADAMTS like 3 [Source:VGNC Symbol;Acc:VGNC:85092]	2.2651989274687	1.1796377518479	0.00076786074058343	0.0075172314032651	yes	up	3.22	2.12	13.13	22.78	4.23	3.36	2.04	1.22	3.34	2.19	1.2	2.31	8.14	2.05
ENSSSCG00000001795	SH3GL3	SH3 domain containing GRB2 like 3, endophilin A3 [Source:VGNC Symbol;Acc:VGNC:92825]	7.1719831623376	2.8423721011956	0.00027015489951834	0.00338784523032	yes	up	0.32	0.32	0.79	2.29	0.13	0.37	0	0.05	0.1	0.17	0.1	0	0.70333333333333	0.07
ENSSSCG00000001804	HOMER2	homer scaffold protein 2 [Source:VGNC Symbol;Acc:VGNC:88929]	1.8118869049882	0.85749290753391	6.0040034258056E-9	3.9928258826843E-7	yes	up	80.82	96.01	102.89	157.74	81.74	105.1	34.64	30.37	47.38	52.83	35.53	33.03	104.05	38.963333333333
ENSSSCG00000001806	FSD2	fibronectin type III and SPRY domain containing 2 [Source:VGNC Symbol;Acc:VGNC:88253]	0.53111292918537	-0.912909	1.510516577795E-5	0.00033293236153237	yes	down	30.09	19.92	26.87	31.18	36.28	22.72	39.69	32.44	29.86	38.69	39.26	34.95	27.843333333333	35.815
ENSSSCG00000001825	SLC41A3	solute carrier family 41 member 3 [Source:VGNC Symbol;Acc:VGNC:93115]	0.2517702904898	-1.98982	1.5175593777333E-33	2.3681514089529E-30	yes	down	7.69	7.1	19.1	14.6	15.46	9.19	26.17	31.33	39.53	32.67	29.62	32.33	12.19	31.941666666667
ENSSSCG00000001832	ACAN	aggrecan [Source:VGNC Symbol;Acc:VGNC:109451]	46.896845822204	5.5514189884236	6.1656989734242E-10	5.3453184711269E-8	yes	up	0.51	0.09	2.79	14.33	1.44	1.75	0.03	0.01	0.06	0.04	0.01	0.09	3.485	0.04
ENSSSCG00000001844	PLIN1	perilipin 1 [Source:NCBI gene (formerly Entrezgene);Acc:654411]	4.5583544116561	2.18851	0.0019584461292322	0.015468719126829	yes	up	2.03	0.21	9.83	6.43	1.49	1.26	0.08	0.32	0.85	0.2	0.75	0.44	3.5416666666667	0.44
ENSSSCG00000001849	ANPEP	alanyl aminopeptidase, membrane [Source:VGNC Symbol;Acc:VGNC:85362]	1.9923521728834	0.99447268413552	0.0081431957691361	0.04472881730988	yes	up	3.5	1.9	12.16	19.49	3.06	5.1	2.21	1.21	2.56	2.35	0.85	3.83	7.535	2.1683333333333
ENSSSCG00000001862	ETFA	electron transfer flavoprotein subunit alpha [Source:VGNC Symbol;Acc:VGNC:87801]	0.62260469239924	-0.683612	0.0018896354198628	0.015033506419975	yes	down	212.89	129.84	170.45	161.99	107.4	111.19	174.82	125.91	233.6	196.24	129.03	152.91	148.96	168.75166666667
ENSSSCG00000001867	PSTPIP1	proline-serine-threonine phosphatase interacting protein 1 [Source:VGNC Symbol;Acc:VGNC:91935]	7.9114470318644	2.9839415928986	3.6863757118818E-10	3.465415239995E-8	yes	up	1.13	0.76	3.39	12.85	1.51	1.61	0.21	0.22	0.23	0.17	0.04	0.18	3.5416666666667	0.175
ENSSSCG00000001908	CCDC33	coiled-coil domain containing 33 [Source:VGNC Symbol;Acc:VGNC:86293]	4.3469526503297	2.1200043809837	0.0024585514365853	0.018304243877822	yes	up	0.57	0.31	0.68	1.85	0.1	0.62	0.05	0.15	0.05	0.19	0	0.15	0.68833333333333	0.098333333333333
ENSSSCG00000001910	ISLR	immunoglobulin superfamily containing leucine rich repeat [Source:VGNC Symbol;Acc:VGNC:98052]	2.02968	1.02125	2.3377026686168E-5	0.00047010116164647	yes	up	16.11	16.51	40.36	77.54	28.5	27.25	10.71	8.14	8.02	8.45	13.13	11.93	34.378333333333	10.063333333333
ENSSSCG00000001916	INSYN1	inhibitory synaptic factor 1 [Source:VGNC Symbol;Acc:VGNC:89155]	0.61446225008563	-0.702604	0.0014481937624465	0.012136983707292	yes	down	4.24	5.17	5.3	4.03	3.33	3.32	6.11	4.9	7	4.21	2.61	3.94	4.2316666666667	4.795
ENSSSCG00000001917	CD276	CD276 molecule [Source:VGNC Symbol;Acc:VGNC:86405]	1.6874907646955	0.75487960659938	0.0001337409351239	0.0019270796792321	yes	up	10.1	9.34	21.97	37.11	16.21	15.23	4.32	6.94	7.47	7.41	7.17	7.86	18.326666666667	6.8616666666667
ENSSSCG00000001930	PKM	pyruvate kinase M1/2 [Source:VGNC Symbol;Acc:VGNC:111763]	0.50301131697829	-0.991337	0.00063706457382447	0.0065210576585067	yes	down	1713.39	1419.55	2045.53	1174.32	2631.95	1574.26	2649.18	3075.79	1870.74	1508.79	2858.82	2564.93	1759.8333333333	2421.38
ENSSSCG00000001959	CFL2	cofilin 2 [Source:VGNC Symbol;Acc:VGNC:86611]	0.4987903074731	-1.00349	2.0089534504684E-7	8.5889639985096E-6	yes	down	158.46	124.58	128.69	166.33	87.88	100.07	143.62	149.51	204.4	250.35	169.73	162.74	127.66833333333	180.05833333333
ENSSSCG00000001963	EGLN3	egl-9 family hypoxia inducible factor 3 [Source:VGNC Symbol;Acc:VGNC:87589]	1.5367820089731	0.61991253465925	0.0007098309803916	0.0070778993284415	yes	up	33.89	33.1	37.34	45.75	33.39	27.57	15.51	9.33	18.12	23.07	16.91	12.04	35.173333333333	15.83
ENSSSCG00000001986	NFATC4	nuclear factor of activated T cells 4 [Source:VGNC Symbol;Acc:VGNC:90711]	2.8319973844625	1.5018199329969	2.6912562420773E-7	1.1081016796205E-5	yes	up	4.24	3.81	17.69	27.24	6.4	9.01	1.68	1.67	3.49	2.33	1.45	3.24	11.398333333333	2.31
ENSSSCG00000002001	REC8	REC8 meiotic recombination protein [Source:VGNC Symbol;Acc:VGNC:92193]	3.0530284083588	1.6102410138512	2.4439193545669E-8	1.3759908889246E-6	yes	up	1.97	1.86	1.68	3.15	1.74	1.65	0.4	0.21	0.72	0.52	0.47	0.38	2.0083333333333	0.45
ENSSSCG00000002012	CARMIL3	capping protein regulator and myosin 1 linker 3 [Source:VGNC Symbol;Acc:VGNC:86194]	2.9806362699819	1.5756203325548	0.0028022498475246	0.020198202711603	yes	up	0.13	0.1	0.28	0.81	0.2	0.16	0.03	0.01	0.07	0.06	0.09	0.06	0.28	0.053333333333333
ENSSSCG00000002014	JPH4	junctophilin 4 [Source:VGNC Symbol;Acc:VGNC:89292]	2.35063	1.2330460525836	2.7848735382333E-5	0.00054458585919962	yes	up	0.73	0.62	2.33	3.3	0.9	1.03	0.26	0.25	0.46	0.57	0.31	0.44	1.485	0.38166666666667
ENSSSCG00000002016	THTPA	thiamine triphosphatase [Source:VGNC Symbol;Acc:VGNC:93969]	0.62036509304295	-0.688811	8.2564126226081E-5	0.0013133671659103	yes	down	3.13	5	6.13	6.92	5.8	4.25	3.83	5.24	6.01	6.83	6.56	5.22	5.205	5.615
ENSSSCG00000002025	SLC22A17	solute carrier family 22 member 17 [Source:VGNC Symbol;Acc:VGNC:92977]	1.8879288659898	0.91680440738137	6.7346114230853E-8	3.4121302356249E-6	yes	up	7.6	7.66	17.83	25.82	11.8	11.86	3.75	4.05	6.06	4.44	4.51	5.17	13.761666666667	4.6633333333333
ENSSSCG00000002026	EFS	embryonal Fyn-associated substrate [Source:VGNC Symbol;Acc:VGNC:87581]	1.7961253548878	0.84488804192982	5.9142385325314E-5	0.00099882783874624	yes	up	6.03	6.18	14.76	18.07	8.54	10.4	2.39	2.57	5.97	5.89	3.61	3.15	10.663333333333	3.93
ENSSSCG00000002032	SLC7A8	solute carrier family 7 member 8 [Source:VGNC Symbol;Acc:VGNC:93176]	0.48278870730018	-1.05054	0.0010572574277474	0.0096033190686831	yes	down	1.08	1.94	3.58	1.95	1.78	1.8	1.68	4.43	3.58	1.4	1.44	3.53	2.0216666666667	2.6766666666667
ENSSSCG00000002039	MMP14	matrix metallopeptidase 14 [Source:VGNC Symbol;Acc:VGNC:109465]	2.22445	1.1534479557267	1.2794544960514E-7	5.8550989474728E-6	yes	up	28.69	27.75	98.36	151.56	49.74	45.58	11.4	13.89	21.82	18.24	13.61	23.76	66.946666666667	17.12
ENSSSCG00000002041	SLC7A7	solute carrier family 7 member 7 [Source:VGNC Symbol;Acc:VGNC:93175]	1.9494697441633	0.96308176423321	0.0010167114368596	0.0093285835075474	yes	up	1.84	1.88	3.08	4.71	1.42	2.05	0.48	0.86	0.88	0.38	1.06	1.2	2.4966666666667	0.81
ENSSSCG00000002138	OSGEP	O-sialoglycoprotein endopeptidase [Source:VGNC Symbol;Acc:VGNC:91078]	0.65524624626961	-0.609891	0.0050512193766401	0.031491921043735	yes	down	10.81	11.57	12.69	10.28	13.19	12.22	11.66	13.35	12	10.9	13.72	12.67	11.793333333333	12.383333333333
ENSSSCG00000002140	KLHL33	kelch like family member 33 [Source:HGNC Symbol;Acc:HGNC:31952]	0.46372596081196	-1.10866	8.855977649478E-8	4.2591656625589E-6	yes	down	14.34	12.62	22.36	22.76	28.55	19.46	30.91	18.09	36.64	42.5	27.28	25.33	20.015	30.125
ENSSSCG00000002269	MTHFD1	methylenetetrahydrofolate dehydrogenase, cyclohydrolase and formyltetrahydrofolate synthetase 1 [Source:VGNC Symbol;Acc:VGNC:90450]	0.53433827847728	-0.904175	7.9552085037377E-5	0.0012745485492898	yes	down	12.75	11.89	30.53	24.43	31.68	15.17	20.13	21.96	27.57	27.57	38.96	20.46	21.075	26.108333333333
ENSSSCG00000002276	PLEKHG3	pleckstrin homology and RhoGEF domain containing G3 [Source:VGNC Symbol;Acc:VGNC:91544]	1.58134	0.66115179356204	0.00081619254904229	0.0078864920915201	yes	up	5.56	7.27	17.95	22.85	10.44	12.44	4.1	3.29	7.41	5.31	5.32	5.69	12.751666666667	5.1866666666667
ENSSSCG00000002279	GPX2	glutathione peroxidase 2 [Source:NCBI gene (formerly Entrezgene);Acc:767625]	0.13463814366204	-2.89284	1.5699307695201E-15	4.4543217560658E-13	yes	down	5.52	3.44	10.12	1	5.83	3.16	26.44	21.64	40.93	18.48	14.71	27.5	4.845	24.95
ENSSSCG00000002281	FNTB	farnesyltransferase, CAAX box, beta [Source:VGNC Symbol;Acc:VGNC:109191]	0.44120474280157	-1.18048	1.4136835595779E-9	1.0975389028464E-7	yes	down	6.2	10.19	15.62	15.85	9.59	10.19	9.98	18.76	16.69	21.79	13.95	18.12	11.273333333333	16.548333333333
ENSSSCG00000002314	SMOC1	SPARC related modular calcium binding 1 [Source:VGNC Symbol;Acc:VGNC:93259]	2.2697969482358	1.1825632425048	1.8598344081538E-8	1.0789113732059E-6	yes	up	1.95	2.37	4.92	6.22	2.57	3.53	0.92	0.45	1.4	1.06	1.03	1.26	3.5933333333333	1.02
ENSSSCG00000002333	DPF3	double PHD fingers 3 [Source:VGNC Symbol;Acc:VGNC:87414]	0.4791326135598	-1.0615	5.3537665599847E-12	7.3285550147861E-10	yes	down	2.89	2.07	4.52	5.11	4.15	2.38	4.17	3.93	6.17	5.73	4.66	4.1	3.52	4.7933333333333
ENSSSCG00000002368	LTBP2	latent transforming growth factor beta binding protein 2 [Source:VGNC Symbol;Acc:VGNC:89886]	2.3623735694186	1.2402371205914	0.00060602973145094	0.0062629761319814	yes	up	1.58	0.68	4.38	7.29	1.46	2.19	0.59	0.23	1.03	0.95	0.46	1.19	2.93	0.74166666666667
ENSSSCG00000002375	RPS6KL1	ribosomal protein S6 kinase like 1 [Source:VGNC Symbol;Acc:VGNC:92448]	3.40426	1.7673425454208	0.0017839046590283	0.014342005257154	yes	up	0.17	0.32	0.34	0.69	0.22	0.21	0.02	0.06	0	0.07	0.06	0.15	0.325	0.06
ENSSSCG00000002385	TGFB3	transforming growth factor beta 3 [Source:VGNC Symbol;Acc:VGNC:98367]	1.9869878213038	0.99058303001159	0.0010598210367195	0.0096132084801909	yes	up	5.22	3.76	11.94	28.95	5.89	7.62	2.15	1.36	3.77	4.6	3.36	3.8	10.563333333333	3.1733333333333
ENSSSCG00000002396	GSTZ1	glutathione S-transferase zeta 1 [Source:VGNC Symbol;Acc:VGNC:88727]	0.6663812464094	-0.58558	0.0004222544755491	0.0047439028732496	yes	down	11.68	16.61	21.17	19.06	21.91	14.18	16.01	18.69	20.18	15.95	21.24	16.34	17.435	18.068333333333
ENSSSCG00000002406	AHSA1	activator of HSP90 ATPase activity 1 [Source:VGNC Symbol;Acc:VGNC:85194]	0.48011397076251	-1.05855	1.7895227117762E-6	5.6644020116162E-5	yes	down	70.28	70.07	87.65	73.55	77.63	64.39	66.94	107.25	86.27	175.67	100.76	99.98	73.928333333333	106.145
ENSSSCG00000002440	CCDC88C	coiled-coil domain containing 88C [Source:VGNC Symbol;Acc:VGNC:97917]	0.64355720160509	-0.63586	0.002057333884479	0.016036311322325	yes	down	3.62	4.4	7.02	8.02	7.46	6.45	5.29	4.31	6.85	9.41	4.48	8.53	6.1616666666667	6.4783333333333
ENSSSCG00000002444	FBLN5	fibulin 5 [Source:VGNC Symbol;Acc:VGNC:88024]	1.6964521061574	0.76252070079189	0.0013942066324311	0.011749786468191	yes	up	29.87	30.64	86.32	95.4	34.97	34.37	15.82	19.37	26.56	12.48	13.55	26.37	51.928333333333	19.025
ENSSSCG00000002467	ASB2	ankyrin repeat and SOCS box containing 2 [Source:VGNC Symbol;Acc:VGNC:85564]	0.48480919718648	-1.04451	0.00027028947848436	0.00338784523032	yes	down	35.04	35.17	56.41	39.84	55.1	77.95	84.6	62.96	50.06	70.32	41.4	113.08	49.918333333333	70.403333333333
ENSSSCG00000002490	GSC	goosecoid homeobox [Source:VGNC Symbol;Acc:VGNC:88714]	15.0675	3.9133696653451	1.9775146549597E-6	6.184191621372E-5	yes	up	0.33	0.1	0.75	1.53	0.52	0.82	0.1	0	0	0	0.03	0.03	0.675	0.026666666666667
ENSSSCG00000002520		solute carrier family 25 member 29 [Source:VGNC Symbol;Acc:VGNC:93006]	2.3355718375685	1.2237758202654	7.5121000940432E-8	3.7214705386522E-6	yes	up	3.75	7.13	17.21	14.19	7.38	10.2	2.55	2.14	4.6	2.62	2.02	2.24	9.9766666666667	2.695
ENSSSCG00000002525	TRAF3	TNF receptor associated factor 3 [Source:VGNC Symbol;Acc:VGNC:94360]	1.5039	0.58870733835547	0.0041256155664534	0.02713031222693	yes	up	1.44	1.65	4.24	4.24	2.19	2.86	0.71	0.86	1.79	1.54	1.28	1.03	2.77	1.2016666666667
ENSSSCG00000002531	MOK	MOK protein kinase [Source:VGNC Symbol;Acc:VGNC:90298]	1.99355	0.99534115912038	0.0024221662547664	0.018102444638712	yes	up	0.58	0.93	1.71	1.77	1.12	1.11	0.27	0.4	0.43	0.46	0.37	0.43	1.2033333333333	0.39333333333333
ENSSSCG00000002535	HSP90AA1	heat shock protein 90 alpha family class A member 1 [Source:NCBI gene (formerly Entrezgene);Acc:397028]	0.50037400659895	-0.998921	5.3695509787084E-6	0.00014274589952768	yes	down	252.12	187.22	358.52	344.33	271.4	213	217.07	342.19	282.8	652.12	298.88	378.87	271.09833333333	361.98833333333
ENSSSCG00000002546	XRCC3	X-ray repair cross complementing 3 [Source:VGNC Symbol;Acc:VGNC:95010]	1.86804	0.9015281439197	0.00014409976087396	0.0020517123799617	yes	up	1.17	2.08	4.44	4.88	3.02	3.37	0.89	0.89	1.65	0.77	1.13	1.17	3.16	1.0833333333333
ENSSSCG00000002558	CEP170B	centrosomal protein 170B [Source:VGNC Symbol;Acc:VGNC:86564]	2.3810224795271	1.2515812413345	0.00012177343075857	0.0017792831338835	yes	up	0.88	1.34	5.59	3.61	1.67	3.37	0.44	0.63	1.12	0.7	0.35	1.1	2.7433333333333	0.72333333333333
ENSSSCG00000002559	CDCA4	cell division cycle associated 4 [Source:VGNC Symbol;Acc:VGNC:86467]	1.8532725586627	0.89007507246852	1.0773292313585E-5	0.00025170869773183	yes	up	1.35	2.19	3.54	4.21	2.78	3.24	0.61	0.86	0.92	0.85	0.8	0.93	2.885	0.82833333333333
ENSSSCG00000002620	EFHC1	EF-hand domain containing 1 [Source:VGNC Symbol;Acc:VGNC:87570]	1.6471108140907	0.71993761976437	0.0047182778424606	0.029869665611196	yes	up	0.48	0.66	1.23	1.52	0.57	0.86	0.27	0.28	0.28	0.38	0.32	0.52	0.88666666666667	0.34166666666667
ENSSSCG00000002648	CBFA2T3	CBFA2/RUNX1 partner transcriptional co-repressor 3 [Source:VGNC Symbol;Acc:VGNC:96574]	0.46139753910233	-1.11592	0.00014854683863524	0.0021092569762538	yes	down	9.12	15.45	20.85	18.08	16.88	19.83	17.04	19.5	23.69	50.98	10.84	19.26	16.701666666667	23.551666666667
ENSSSCG00000002664	GSE1	Gse1 coiled-coil protein [Source:VGNC Symbol;Acc:VGNC:88720]	0.60194843038972	-0.732288	0.0012643538816934	0.011016844008988	yes	down	6.11	7.62	15.51	11.95	11.03	11.19	6.87	7.55	13.84	22.36	8.17	10.75	10.568333333333	11.59
ENSSSCG00000002669	CRISPLD2	cysteine rich secretory protein LCCL domain containing 2 [Source:VGNC Symbol;Acc:VGNC:96958]	4.1777875025169	2.0627391135487	6.1945602227047E-12	8.3332855409747E-10	yes	up	4.77	3.79	20.49	32.76	7.03	9.39	1.42	1.45	2.55	1.79	1.57	2.02	13.038333333333	1.8
ENSSSCG00000002688	PLCG2	phospholipase C gamma 2 [Source:VGNC Symbol;Acc:VGNC:91520]	1.7212852451715	0.7834861953993	0.0090282312364103	0.04821545121293	yes	up	0.24	0.19	0.95	1.01	0.34	0.46	0.14	0.15	0.17	0.24	0.23	0.2	0.53166666666667	0.18833333333333
ENSSSCG00000002709		-	11.994	3.58425	9.9297039987187E-7	3.4281644004426E-5	yes	up	0.59	0.18	1.21	9.03	0.57	0.4	0.05	0.05	0.14	0.09	0.08	0.07	1.9966666666667	0.08
ENSSSCG00000002712	LDHD	lactate dehydrogenase D [Source:VGNC Symbol;Acc:VGNC:89670]	0.33515445533806	-1.5771	4.8091369034535E-10	4.3509368316043E-8	yes	down	2.82	2.99	4.07	5.21	7.29	6.08	7.19	9.27	8.99	10.96	8.75	12.65	4.7433333333333	9.635
ENSSSCG00000002752	ZFHX3	zinc finger homeobox 3 [Source:VGNC Symbol;Acc:VGNC:95141]	0.48126924526034	-1.05508	0.00010510704506078	0.0015986310313582	yes	down	0.29	0.2	0.75	1.61	0.46	0.42	0.62	0.44	1.03	0.93	0.77	0.85	0.62166666666667	0.77333333333333
ENSSSCG00000002778	ZDHHC1	zinc finger DHHC-type containing 1 [Source:VGNC Symbol;Acc:VGNC:95115]	4.14703	2.0520770583526	2.3360644329024E-19	9.480156605767E-17	yes	up	10.04	18.97	24.46	19.9	14.54	29.27	3.16	2.55	4.12	3.19	2.44	3.8	19.53	3.21
ENSSSCG00000002779	LRRC36	leucine rich repeat containing 36 [Source:VGNC Symbol;Acc:VGNC:89836]	2.1594341036037	1.1106532925326	0.00030508032360814	0.0037077713784307	yes	up	0.63	0.84	1.66	1.8	0.84	1.1	0.24	0.33	0.26	0.59	0.36	0.27	1.145	0.34166666666667
ENSSSCG00000002782	PLEKHG4	pleckstrin homology and RhoGEF domain containing G4 [Source:VGNC Symbol;Acc:VGNC:91545]	3.52581	1.8179550764116	0.0087394504247049	0.047011073380738	yes	up	0.06	0.04	0.17	0.27	0.1	0.11	0.04	0.03	0.03	0.02	0.01	0.02	0.125	0.025
ENSSSCG00000002795	CDH11	cadherin 11 [Source:VGNC Symbol;Acc:VGNC:86475]	3.7638441584429	1.9122068946722	5.263553994062E-7	1.9510156787966E-5	yes	up	1.36	0.7	4.82	11.37	1.63	1.77	0.46	0.35	0.75	0.57	0.51	0.54	3.6083333333333	0.53
ENSSSCG00000002828	LPCAT2	lysophosphatidylcholine acyltransferase 2 [Source:VGNC Symbol;Acc:VGNC:89789]	2.07852	1.0555560706658	0.0021845474923496	0.016793036265081	yes	up	1.7	1.12	8.16	10.76	3.37	2.9	1.13	0.83	1.9	1.22	0.75	2.16	4.6683333333333	1.3316666666667
ENSSSCG00000002829	MMP2	matrix metallopeptidase 2 [Source:NCBI gene (formerly Entrezgene);Acc:397391]	2.3163757593633	1.2118693043624	3.2046343367992E-6	9.2952265475375E-5	yes	up	74.45	76.93	289.38	487.82	138.73	132.57	37.42	37.13	60.34	43.14	43.86	74.92	199.98	49.468333333333
ENSSSCG00000002831	IRX3	iroquois homeobox 3 [Source:VGNC Symbol;Acc:VGNC:89217]	0.11022880020287	-3.18143	1.3554587078462E-47	5.2879832839851E-44	yes	down	1.12	0.62	1.84	1.29	0.84	0.68	6.25	5.79	8.25	7.58	3.74	5.59	1.065	6.2
ENSSSCG00000002860	PDCD5	programmed cell death 5 [Source:VGNC Symbol;Acc:VGNC:98529]	0.60709550163059	-0.720005	0.00091116936416974	0.008559931261404	yes	down	46.37	52.07	38	42.55	69.56	63.7	54.4	53.42	110.75	63.88	49.41	94.74	52.041666666667	71.1
ENSSSCG00000002864	SLC7A10	solute carrier family 7 member 10 [Source:VGNC Symbol;Acc:VGNC:93170]	2.3653309556726	1.2420420587032	2.1473830232364E-5	0.00043976262569033	yes	up	1.54	2.3	3.45	7.49	3.75	2.91	0.94	0.92	1.24	0.67	1.35	0.55	3.5733333333333	0.945
ENSSSCG00000002873	GPI	glucose-6-phosphate isomerase [Source:NCBI gene (formerly Entrezgene);Acc:397602]	0.50610583806533	-0.982489	0.001026159090887	0.0093974252425418	yes	down	357	458.23	549.1	317.39	701.72	555.83	643.18	776.43	469.75	406.88	842.3	848.83	489.87833333333	664.56166666667
ENSSSCG00000002915	KIRREL2	kirre like nephrin family adhesion molecule 2 [Source:VGNC Symbol;Acc:VGNC:89481]	0.56213769901579	-0.831005	0.0066698534943176	0.038822478097287	yes	down	0.43	0.96	1.76	0.61	1.02	1.26	1.03	1	1.74	1.11	0.87	1.71	1.0066666666667	1.2433333333333
ENSSSCG00000002921	CLIP3	CAP-Gly domain containing linker protein 3 [Source:VGNC Symbol;Acc:VGNC:97931]	2.6062374229931	1.3819685165125	2.7286936613509E-7	1.1176184930546E-5	yes	up	3.44	4.48	10.05	19.83	5.84	8.27	1.41	2.28	2.04	1.48	1.84	2.85	8.6516666666667	1.9833333333333
ENSSSCG00000002923	WDR62	WD repeat domain 62 [Source:VGNC Symbol;Acc:VGNC:94933]	1.5952179239576	0.6737535251418	0.0086015435416727	0.04639719563353	yes	up	0.75	1.12	2.59	2.79	1.92	2.03	0.6	0.75	0.93	0.48	0.84	1.04	1.8666666666667	0.77333333333333
ENSSSCG00000002955	CATSPERG	cation channel sperm associated auxiliary subunit gamma [Source:VGNC Symbol;Acc:VGNC:86215]	2.0999406038601	1.0703485223065	0.0026484279010832	0.019357713066231	yes	up	0.53	1.37	3.6	7.05	1.11	2.19	0.66	0.42	0.36	0.95	1.03	0.98	2.6416666666667	0.73333333333333
ENSSSCG00000002957	GGN	gametotin [Source:VGNC Symbol;Acc:VGNC:88436]	1.8182235798533	0.86252961301551	0.008332040941757	0.045366887263125	yes	up	0.54	0.37	1.25	2.22	1.03	0.52	0.35	0.17	0.41	0.35	0.33	0.31	0.98833333333333	0.32
ENSSSCG00000002993	CYP2A19	cytochrome P450 family 2 subfamily A member 19 [Source:NCBI gene (formerly Entrezgene);Acc:403149]	2.7422918321289	1.4553821095423	0.0011238825857541	0.010044781071416	yes	up	1.38	0.81	2.04	5.81	1.54	0.57	0.32	0.43	0.59	0.39	0.58	0.3	2.025	0.435
ENSSSCG00000003015	EXOSC5	exosome component 5 [Source:VGNC Symbol;Acc:VGNC:87841]	0.55687085343664	-0.844585	2.7971996729744E-7	1.1337740492666E-5	yes	down	10.27	12.18	14.61	14.83	13.57	12.73	14.51	15.35	15.68	19.74	15.85	14.43	13.031666666667	15.926666666667
ENSSSCG00000003038	GRIK5	glutamate ionotropic receptor kainate type subunit 5 [Source:VGNC Symbol;Acc:VGNC:88681]	2.5250896834771	1.3363346288981	0.00018938272904932	0.0025367532075662	yes	up	0.46	0.41	1.52	2.79	0.78	1.29	0.2	0.1	0.31	0.35	0.39	0.4	1.2083333333333	0.29166666666667
ENSSSCG00000003054	ZNF575	zinc finger protein 575 [Source:VGNC Symbol;Acc:VGNC:95268]	1.5945722844596	0.6731694986988	0.0054580883621229	0.033309921349601	yes	up	1.21	1.9	3.24	3.58	2.17	2.79	1.03	0.83	1.16	0.96	1.03	1.08	2.4816666666667	1.015
ENSSSCG00000003063	PHLDB3	pleckstrin homology like domain family B member 3 [Source:VGNC Symbol;Acc:VGNC:91400]	2.0658122728389	1.0467091577123	0.0064826791013191	0.038002331846764	yes	up	0.43	0.75	1	2.36	0.61	0.85	0.11	0.39	0.3	0.38	0.2	0.21	1	0.265
ENSSSCG00000003081	CEACAM16	CEA cell adhesion molecule 16, tectorial membrane component [Source:VGNC Symbol;Acc:VGNC:96943]	0.64358011755812	-0.635808	0.0090397503464927	0.048251509422674	yes	down	3.69	4.34	4.25	3.81	4.75	5.81	4.45	2.45	8.67	5.62	5.15	5.11	4.4416666666667	5.2416666666667
ENSSSCG00000003088	APOE	apolipoprotein E [Source:NCBI gene (formerly Entrezgene);Acc:397576]	2.1339645662518	1.0935362209059	3.9750340448786E-5	0.00072128379384105	yes	up	35.63	17.83	85.5	127.62	49.1	43.15	9.68	17.11	17.36	26.29	17.02	14.26	59.805	16.953333333333
ENSSSCG00000003101	HIF3A	hypoxia inducible factor 3 subunit alpha [Source:VGNC Symbol;Acc:VGNC:88881]	1.7355123774728	0.7953616543368	0.00026214636929818	0.0033043571025025	yes	up	2.89	6.07	8	9.16	2.88	3.88	1.9	1.88	2.59	2.72	1.58	1.56	5.48	2.0383333333333
ENSSSCG00000003105	SLC1A5	solute carrier family 1 member 5 [Source:VGNC Symbol;Acc:VGNC:92967]	1.9094067567798	0.93312446967717	4.2787757214296E-5	0.00076835782661575	yes	up	10.59	10.69	32.29	37.28	15.31	16.56	4.52	5.99	9.25	4.96	5.53	8.99	20.453333333333	6.54
ENSSSCG00000003113	C5AR2	complement C5a receptor 2 [Source:VGNC Symbol;Acc:VGNC:86039]	3.85269	1.94587	0.004692410644166	0.029802632520232	yes	up	0.19	0.05	0.61	1.33	0.11	0.22	0.05	0.07	0.07	0.07	0	0.09	0.41833333333333	0.058333333333333
ENSSSCG00000003115	MEIS3	Meis homeobox 3 [Source:VGNC Symbol;Acc:VGNC:98500]	2.1431339137592	1.0997219996553	0.00023898876591347	0.0030720096310377	yes	up	1.55	1.5	8.05	9.07	2.29	3.95	1.04	0.66	2.09	1.08	0.93	1.34	4.4016666666667	1.19
ENSSSCG00000003139	BCAT2	branched chain amino acid transaminase 2 [Source:VGNC Symbol;Acc:VGNC:85774]	0.604264	-0.726749	0.00011783020359961	0.0017379398177429	yes	down	40.05	42.4	54.33	50.02	64.14	54.39	54.67	56.98	56.57	58.83	51.15	66.11	50.888333333333	57.385
ENSSSCG00000003253	MYADM	myeloid associated differentiation marker [Source:VGNC Symbol;Acc:VGNC:98508]	1.6307535014564	0.70553872619306	0.00052614828681084	0.0055816070806819	yes	up	69.27	90.25	251.18	168.43	114.52	125.22	34.58	51.59	63.02	44.59	54.76	70.83	136.47833333333	53.228333333333
ENSSSCG00000003329	ACAP3	ArfGAP with coiled-coil, ankyrin repeat and PH domains 3 [Source:VGNC Symbol;Acc:VGNC:85003]	1.5748902904904	0.65525133154699	0.0026776182298968	0.019507111334052	yes	up	2.84	3.26	8.38	9.55	7.16	6.52	2.24	1.68	3.65	2.54	2.08	3.38	6.285	2.595
ENSSSCG00000003338	PUSL1	pseudouridine synthase like 1 [Source:VGNC Symbol;Acc:VGNC:98229]	0.60034313104493	-0.736141	0.0012536564406108	0.010953700311159	yes	down	3.88	5.1	8.94	5.33	6.76	5.46	5.5	6	9.21	8.61	8.61	4.09	5.9116666666667	7.0033333333333
ENSSSCG00000003369	ICMT	isoprenylcysteine carboxyl methyltransferase [Source:NCBI gene (formerly Entrezgene);Acc:100514410]	0.51766870072132	-0.949899	5.733217516958E-15	1.376413220802E-12	yes	down	22.76	24.75	46.06	37.54	29.65	25.63	33.06	31.71	42.6	44.36	43.04	41.84	31.065	39.435
ENSSSCG00000003371	GPR153	G protein-coupled receptor 153 [Source:VGNC Symbol;Acc:VGNC:88609]	3.1805652529493	1.6692831853706	6.3611237589907E-7	2.3138773020757E-5	yes	up	6.27	5.69	21.14	26.4	4.08	9.32	1.09	1.45	4.42	2.73	1.98	2.21	12.15	2.3133333333333
ENSSSCG00000003377	ACOT7	acyl-CoA thioesterase 7 [Source:VGNC Symbol;Acc:VGNC:96893]	1.6163068001369	0.69270107001135	0.0019057314955198	0.015149740187257	yes	up	5.69	6.43	9.56	9.38	6.23	8.87	1.88	4.24	3.23	4.03	3.43	2.85	7.6933333333333	3.2766666666667
ENSSSCG00000003414	ANGPTL7	angiopoietin like 7 [Source:NCBI gene (formerly Entrezgene);Acc:100217376]	86.926698892638	6.4417274531018	3.8022495584322E-15	1.0056627857514E-12	yes	up	27.94	5.06	80.88	322.11	20.84	62.59	0.12	0.09	1.5	0.2	0.91	0.56	86.57	0.56333333333333
ENSSSCG00000003428	MTHFR	methylenetetrahydrofolate reductase [Source:VGNC Symbol;Acc:VGNC:90451]	1.6158581483325	0.69230055348591	2.776234492143E-5	0.00054357765683678	yes	up	2.8	3.54	7.27	8.32	4.68	5.43	1.77	1.84	2.03	2.59	1.89	2.59	5.34	2.1183333333333
ENSSSCG00000003429	CLCN6	chloride voltage-gated channel 6 [Source:VGNC Symbol;Acc:VGNC:86729]	1.61715	0.69345199283862	0.0061558446171041	0.036483841720437	yes	up	0.88	1.39	3.05	4.41	1.74	2.45	0.64	0.6	0.98	0.8	0.92	1.43	2.32	0.895
ENSSSCG00000003472	ARHGEF19	Rho guanine nucleotide exchange factor 19 [Source:VGNC Symbol;Acc:VGNC:85492]	2.5353796182697	1.3422017757856	6.3863894531219E-6	0.00016472662382804	yes	up	0.56	0.68	1.19	2.26	0.99	1.05	0.19	0.19	0.43	0.31	0.29	0.3	1.1216666666667	0.285
ENSSSCG00000003479	MFAP2	microfibril associated protein 2 [Source:VGNC Symbol;Acc:VGNC:90173]	2.6240186119813	1.3917779529278	7.6428411141066E-10	6.4468397613856E-8	yes	up	32.72	26.87	60	124.74	42.53	36.89	10.43	11.45	15.5	13.91	15.75	9.97	53.958333333333	12.835
ENSSSCG00000003554	SELENON	selenoprotein N [Source:VGNC Symbol;Acc:VGNC:98611]	1.7292082676342	0.79011163912941	9.6327762437263E-6	0.00022984628942408	yes	up	20.54	25.77	59.89	74.15	37.07	33.04	10.37	12.15	20.18	16.48	12.85	19.62	41.743333333333	15.275
ENSSSCG00000003582	SMPDL3B	sphingomyelin phosphodiesterase acid like 3B [Source:VGNC Symbol;Acc:VGNC:93266]	0.58283521059945	-0.77884	0.0025998067535871	0.019091757359871	yes	down	5.95	4.39	7.25	4.26	8	5.3	8.65	7.3	6.21	5.96	7.58	5.89	5.8583333333333	6.9316666666667
ENSSSCG00000003589	MECR	mitochondrial trans-2-enoyl-CoA reductase [Source:NCBI gene (formerly Entrezgene);Acc:100515782]	0.65052653350616	-0.62032	0.00057775756215762	0.0060186293441052	yes	down	6.84	9.68	11.04	8.72	9.42	9.11	7.25	9.81	10.98	11.57	10.1	9.25	9.135	9.8266666666667
ENSSSCG00000003590	PTPRU	protein tyrosine phosphatase receptor type U [Source:VGNC Symbol;Acc:VGNC:91995]	3.3880250733695	1.7604445514977	0.00011430915594901	0.0016972353744856	yes	up	0.3	0.22	1.85	4.29	0.52	0.7	0.18	0.12	0.27	0.22	0.2	0.27	1.3133333333333	0.21
ENSSSCG00000003592	SDC3	syndecan 3 [Source:VGNC Symbol;Acc:VGNC:92656]	1.51322	0.59761710419282	0.0063266979922489	0.037263937024022	yes	up	3.83	3.75	12.34	13.02	5.51	6.47	2.09	2.14	5.18	2.89	2.49	3.96	7.4866666666667	3.125
ENSSSCG00000003603	COL16A1	collagen type XVI alpha 1 chain [Source:VGNC Symbol;Acc:VGNC:86867]	7.2408665188226	2.8561623558173	5.5501881899061E-10	4.8932591357901E-8	yes	up	14.75	6.51	49.18	129.67	28.86	23.15	2.64	2.76	5.67	3.32	1.94	3.72	42.02	3.3416666666667
ENSSSCG00000003604	ADGRB2	adhesion G protein-coupled receptor B2 [Source:VGNC Symbol;Acc:VGNC:85121]	1.9135585973564	0.9362580801656	0.0027490770051547	0.019916131228152	yes	up	0.54	0.58	1.76	4.12	1.36	0.93	0.35	0.41	0.69	0.56	0.38	0.49	1.5483333333333	0.48
ENSSSCG00000003619	AZIN2	antizyme inhibitor 2 [Source:NCBI gene (formerly Entrezgene);Acc:100144439]	1.7300618166988	0.79082358760274	0.0052186754043965	0.03225244740024	yes	up	2.02	1.56	3.81	3.55	2.54	1.65	1.07	1.25	0.56	0.63	1.07	1.52	2.5216666666667	1.0166666666667
ENSSSCG00000003687	EPB41L3	erythrocyte membrane protein band 4.1 like 3 [Source:VGNC Symbol;Acc:VGNC:87724]	2.6482150967267	1.4050203073332	0.00020228735037737	0.0026842636927201	yes	up	0.73	0.73	4.54	7.59	1.31	1.06	0.41	0.43	0.75	0.66	0.62	0.43	2.66	0.55
ENSSSCG00000003705	CABLES1	Cdk5 and Abl enzyme substrate 1 [Source:VGNC Symbol;Acc:VGNC:86109]	1.6956154206557	0.76180899205433	0.008572895339186	0.046290668431833	yes	up	0.73	0.63	1.55	2.84	1.42	1.26	0.49	0.42	0.55	0.27	0.58	0.75	1.405	0.51
ENSSSCG00000003708	ANKRD29	ankyrin repeat domain 29 [Source:VGNC Symbol;Acc:VGNC:85332]	1.8867662250311	0.91591568055282	0.0017978951316582	0.014417345081977	yes	up	2.02	1.72	3.41	7.98	1.85	1.76	1.19	0.72	1.06	0.85	1.75	0.92	3.1233333333333	1.0816666666667
ENSSSCG00000003709	LAMA3	laminin subunit alpha 3 [Source:VGNC Symbol;Acc:VGNC:98490]	3.8873295443942	1.9587794158609	7.0956753548618E-6	0.00017946193502855	yes	up	0.84	0.39	1.88	6.84	0.77	0.91	0.17	0.31	0.34	0.16	0.38	0.31	1.9383333333333	0.27833333333333
ENSSSCG00000003713	IMPACT	impact RWD domain protein [Source:HGNC Symbol;Acc:HGNC:20387]	0.63827840682017	-0.647742	0.0040063081894033	0.026535840108505	yes	down	1.67	1.02	2.23	2.63	1.02	1.14	1.67	1.05	2.63	2.26	1.5	1.06	1.6183333333333	1.695
ENSSSCG00000003715	ZNF521	zinc finger protein 521 [Source:VGNC Symbol;Acc:VGNC:98715]	2.2149140038592	1.1472506858619	3.5828929157777E-6	0.00010209322088133	yes	up	2.72	2.86	5.67	12.77	4.07	4.73	1.26	1.08	1.59	1.52	1.12	2.46	5.47	1.505
ENSSSCG00000003721	CHST9	carbohydrate sulfotransferase 9 [Source:VGNC Symbol;Acc:VGNC:86683]	0.30221025411874	-1.72638	5.1920105452359E-10	4.6034843499094E-8	yes	down	1.19	0.46	2.74	0.99	0.9	1.16	2.11	0.87	5.13	3.03	2.03	3.66	1.24	2.805
ENSSSCG00000003736	ASXL3	ASXL transcriptional regulator 3 [Source:VGNC Symbol;Acc:VGNC:85596]	2.24172	1.1646062059176	0.00025491088889645	0.0032209590455297	yes	up	0.26	0.33	0.66	0.78	0.29	0.3	0.06	0.05	0.19	0.13	0.12	0.2	0.43666666666667	0.125
ENSSSCG00000003738	MAPRE2	microtubule associated protein RP/EB family member 2 [Source:VGNC Symbol;Acc:VGNC:98117]	0.58420837742719	-0.775445	3.3843814282733E-5	0.00063022997837953	yes	down	7.68	6.83	16.21	21.77	11.57	9.17	14.83	8.91	13.54	10.37	16.26	14.98	12.205	13.148333333333
ENSSSCG00000003766	DNAJB4	DnaJ heat shock protein family (Hsp40) member B4 [Source:VGNC Symbol;Acc:VGNC:96623]	0.46513274564926	-1.10429	7.5818759350722E-5	0.0012260639789306	yes	down	10.45	11.2	17.37	22.8	9.1	9.43	10.71	7.71	25.85	35.34	25.74	10.56	13.391666666667	19.318333333333
ENSSSCG00000003768	NEXN	nexilin F-actin binding protein [Source:VGNC Symbol;Acc:VGNC:98154]	0.52539442049605	-0.928527	2.8126391791395E-6	8.2657691884128E-5	yes	down	25.92	20.64	36.87	53.72	16.85	21.27	22.69	24.12	36.19	59	38.03	32.39	29.211666666667	35.403333333333
ENSSSCG00000003775	MSH4	Rab geranylgeranyltransferase subunit beta [Source:NCBI gene (formerly Entrezgene);Acc:733698]	0.54247076629533	-0.882383	0.00013523708329927	0.0019450457925208	yes	down	17.8	11.19	14.23	17.98	9.39	9.24	17.92	11.17	21.06	26.1	13.7	11.64	13.305	16.931666666667
ENSSSCG00000003776	ACADM	acyl-CoA dehydrogenase medium chain [Source:NCBI gene (formerly Entrezgene);Acc:397104]	0.5967684931586	-0.744757	3.5962134514257E-5	0.00066187560865868	yes	down	63.41	50.06	93.64	94.13	37.69	75.86	66.67	48.46	112.55	103.76	62.27	76.47	69.131666666667	78.363333333333
ENSSSCG00000003778	LHX8	LIM homeobox 8 [Source:VGNC Symbol;Acc:VGNC:89717]	30.576388915399	4.9343461287454	6.3462317568887E-6	0.00016396183206332	yes	up	0.19	0.09	1.07	0.25	0.53	0.33	0	0	0	0	0	0	0.41	0
ENSSSCG00000003795	WLS	Wnt ligand secretion mediator [Source:VGNC Symbol;Acc:VGNC:94961]	1.5979268760751	0.67620138953147	6.6137519080737E-5	0.0010933008318378	yes	up	12.38	12.72	19.56	28.59	19.05	14.84	6.62	7.2	6.5	6.91	9.34	6.82	17.856666666667	7.2316666666667
ENSSSCG00000003798	SERBP1	SERPINE1 mRNA binding protein 1 [Source:VGNC Symbol;Acc:VGNC:92727]	0.66180832224465	-0.595515	1.351696288356E-5	0.00030176281230035	yes	down	48.63	44.72	63.26	67.02	52.14	47.99	56.76	50.3	66.24	69.05	50.01	44.76	53.96	56.186666666667
ENSSSCG00000003805	PDE4B	phosphodiesterase 4B [Source:VGNC Symbol;Acc:VGNC:91255]	0.50400092224423	-0.988502	7.0827040719174E-5	0.0011538862669481	yes	down	7.73	3.68	16.23	8.36	8.31	5.49	13.91	6.76	16.5	10.08	10.75	6.91	8.3	10.818333333333
ENSSSCG00000003812	EFCAB7	phosphoglucomutase 1 [Source:VGNC Symbol;Acc:VGNC:91355]	0.46839113007133	-1.09421	2.5713002275136E-5	0.00050985723828655	yes	down	310	289.9	511.69	285.41	609.26	321.13	582.91	657.86	491.63	429.47	602.3	587.66	387.89833333333	558.63833333333
ENSSSCG00000003909	PIK3R3	phosphoinositide-3-kinase regulatory subunit 3 [Source:HGNC Symbol;Acc:HGNC:8981]	1.7147023756182	0.77795818661281	0.0013127385605171	0.011311587651502	yes	up	5.76	3.01	4.75	7.32	5	5.07	2.59	1.3	3.35	1.59	2.27	1.26	5.1516666666667	2.06
ENSSSCG00000003919	MUTYH	mutY DNA glycosylase [Source:VGNC Symbol;Acc:VGNC:98507]	1.6219391750394	0.6977197175118	0.0013712997951382	0.01163628782117	yes	up	1.78	2.46	3.39	4.8	3.18	2.88	1.15	1.38	1.5	1.36	1.21	0.91	3.0816666666667	1.2516666666667
ENSSSCG00000003921	ZSWIM5	zinc finger SWIM-type containing 5 [Source:VGNC Symbol;Acc:VGNC:95334]	2.5475152408082	1.3490907775089	0.00010254530089062	0.0015673059945133	yes	up	0.22	0.24	0.58	1.08	0.46	0.38	0.16	0.08	0.08	0.11	0.12	0.16	0.49333333333333	0.11833333333333
ENSSSCG00000003926	BTBD19	BTB domain containing 19 [Source:VGNC Symbol;Acc:VGNC:85905]	2.3004957254188	1.2019447757531	0.00069847077297673	0.0069824704755297	yes	up	1.1	1	2.6	8.03	2.27	2.66	0.4	0.47	0.98	0.75	1.02	1.01	2.9433333333333	0.77166666666667
ENSSSCG00000003949	CDC20	cell division cycle 20 [Source:VGNC Symbol;Acc:VGNC:86444]	1.86079	0.89591871999107	0.0010820776244067	0.0097493194739414	yes	up	8.45	17.45	22.13	22.66	19	19.42	3.93	7.81	7.87	3.4	5.72	9.82	18.185	6.425
ENSSSCG00000003973	CTPS1	CTP synthase 1 [Source:VGNC Symbol;Acc:VGNC:87070]	0.48925883965132	-1.03133	1.2179290947842E-6	4.0735860609974E-5	yes	down	2.78	2.53	4.29	4.41	3.52	2.57	3.6	3.89	4.12	9.23	4.21	4.4	3.35	4.9083333333333
ENSSSCG00000003984		-	0.61896306775068	-0.692075	0.00030627663585795	0.0037165216971721	yes	down	5.11	3.16	5.91	6.69	4.03	3.5	5.17	2.67	6.56	7	4.63	4.9	4.7333333333333	5.155
ENSSSCG00000004012	THBS2	thrombospondin 2 [Source:VGNC Symbol;Acc:VGNC:93947]	12.886225203887	3.6877578079902	6.9529935407778E-11	7.6988249464589E-9	yes	up	13.6	6.03	86.62	179.7	28.35	25.49	1.27	1.33	4.22	2.56	2.39	2.87	56.631666666667	2.44
ENSSSCG00000004013	SMOC2	SPARC related modular calcium binding 2 [Source:VGNC Symbol;Acc:VGNC:93260]	3.6805122801592	1.8799065849259	2.997488186477E-11	3.5436214507555E-9	yes	up	2.81	3.28	10.17	18.2	4.91	3.76	0.79	1.06	1.38	1.39	1.13	1.39	7.1883333333333	1.19
ENSSSCG00000004024		-	1.9912627328544	0.99368358689414	7.3953680042611E-5	0.0011971443745487	yes	up	8.57	8.19	13.08	30.5	7.95	9.71	3.04	3.84	4.33	3.72	3.85	6.49	13	4.2116666666667
ENSSSCG00000004048	TCP1	t-complex 1 [Source:NCBI gene (formerly Entrezgene);Acc:100153485]	0.56991933230269	-0.81117	4.3183259968232E-6	0.00011969356515174	yes	down	50.93	58.71	75.72	78.61	65.26	52.92	58.48	79.8	66.08	91.02	81.07	66.33	63.691666666667	73.796666666667
ENSSSCG00000004052	FNDC1	fibronectin type III domain containing 1 [Source:VGNC Symbol;Acc:VGNC:88181]	13.506984765662	3.7556337451887	1.261729970479E-12	1.9303231558162E-10	yes	up	13.4	6.06	53.56	166.92	21.68	20.33	1.31	1.32	3.13	1.72	1.81	2.07	46.991666666667	1.8933333333333
ENSSSCG00000004053	TAGAP	T cell activation RhoGTPase activating protein [Source:NCBI gene (formerly Entrezgene);Acc:100155114]	4.1010682328224	2.0359997471608	0.0011035582265713	0.0098957285632878	yes	up	0.19	0.05	0.89	1.26	0.24	0.14	0.02	0.09	0.08	0.04	0.03	0.12	0.46166666666667	0.063333333333333
ENSSSCG00000004055	RSPH3	radial spoke head 3 [Source:VGNC Symbol;Acc:VGNC:103168]	2.6673227582261	1.4153924081355	8.9238539041449E-5	0.0013953581179778	yes	up	0.74	1.15	2.48	2.03	1.44	1.22	0.28	0.28	0.47	0.44	0.32	0.56	1.51	0.39166666666667
ENSSSCG00000004058	EZR	ezrin [Source:VGNC Symbol;Acc:VGNC:87856]	3.2887627636596	1.7175449424889	1.7200296618314E-9	1.2904357150422E-7	yes	up	16.09	22.35	74.64	71.8	17.87	32.51	5.51	5.62	12.72	5.72	4.17	10.31	39.21	7.3416666666667
ENSSSCG00000004087	CCDC170	coiled-coil domain containing 170 [Source:VGNC Symbol;Acc:VGNC:86271]	2.5976331033939	1.3771976750915	0.0014310076687673	0.012012304825774	yes	up	0.21	0.25	0.68	1.22	0.22	0.32	0.09	0.06	0.26	0.11	0.1	0.05	0.48333333333333	0.11166666666667
ENSSSCG00000004094	PPP1R14C	protein phosphatase 1 regulatory inhibitor subunit 14C [Source:VGNC Symbol;Acc:VGNC:91724]	3.0464396362961	1.6071241543454	3.2940638437387E-9	2.2846162791797E-7	yes	up	11.77	8.96	7.9	13.95	6.28	7.05	2.86	2.13	2.39	1.17	1.94	1.84	9.3183333333333	2.055
ENSSSCG00000004103	PCMT1	protein-L-isoaspartate (D-aspartate) O-methyltransferase [Source:VGNC Symbol;Acc:VGNC:103146]	0.66208960335225	-0.594902	0.0011275347995827	0.010065892761721	yes	down	31.27	27.45	31.82	29.71	25.88	23.94	29.04	30.09	32.26	29.59	30.59	30.18	28.345	30.291666666667
ENSSSCG00000004127	PLAGL1	PLAG1 like zinc finger 1 [Source:VGNC Symbol;Acc:VGNC:91510]	1.8292207124382	0.87122916012169	0.00011028342606433	0.0016593822709647	yes	up	3.65	4.82	10.71	11.07	3.32	5.24	1.93	1.37	3.35	1.86	2.73	2.18	6.4683333333333	2.2366666666667
ENSSSCG00000004149	NHSL1	NHS like 1 [Source:VGNC Symbol;Acc:VGNC:90739]	2.6777955645162	1.4210458227545	0.00010464274863554	0.0015946778246656	yes	up	0.62	0.26	2.32	3.65	0.76	0.87	0.21	0.21	0.5	0.29	0.26	0.36	1.4133333333333	0.305
ENSSSCG00000004169	HBS1L	HBS1 like translational GTPase [Source:VGNC Symbol;Acc:VGNC:88796]	0.61113203162872	-0.710444	2.6277573452633E-5	0.00051906523256751	yes	down	8.62	5.49	9.04	12.4	6.1	6.48	9.2	6.24	11.6	9.88	8.69	6.46	8.0216666666667	8.6783333333333
ENSSSCG00000004192	CCN2	cellular communication network factor 2 [Source:NCBI gene (formerly Entrezgene);Acc:100152141]	10.134402349729	3.3411891069773	9.4297701942876E-21	3.9770692941043E-18	yes	up	52.93	32.52	163.96	350.79	91.87	109.86	3.65	2.67	11.45	11.15	11.33	7.29	133.655	7.9233333333333
ENSSSCG00000004193	ENPP1	ectonucleotide pyrophosphatase/phosphodiesterase 1 [Source:VGNC Symbol;Acc:VGNC:87708]	2.1449580279763	1.1009494176909	1.3113260398873E-5	0.00029401210994886	yes	up	8.2	5.29	24.4	32.17	5	5.73	2.7	2.96	4.59	2.66	2.86	4.42	13.465	3.365
ENSSSCG00000004199	EPB41L2	erythrocyte membrane protein band 4.1 like 2 [Source:VGNC Symbol;Acc:VGNC:87723]	1.5692863258108	0.65010860478557	0.0014838707600003	0.012376164195513	yes	up	11.59	10.95	28.9	46.86	12.74	14.3	6.03	7.14	10.54	7.68	9.01	8.31	20.89	8.1183333333333
ENSSSCG00000004201	TMEM200A	transmembrane protein 200A [Source:VGNC Symbol;Acc:VGNC:94129]	6.0310506308083	2.5924093467067	0.00011585272004114	0.0017175069315319	yes	up	0.09	0.13	0.27	0.38	0.16	0.14	0.02	0	0.05	0.02	0.03	0.02	0.195	0.023333333333333
ENSSSCG00000004218	RSPO3	R-spondin 3 [Source:NCBI gene (formerly Entrezgene);Acc:100155208]	2.9225608610193	1.54723	3.1550865840938E-6	9.1856578628329E-5	yes	up	2.46	2.17	2.76	8.58	1.82	2.4	0.4	0.23	1.04	1.36	0.67	0.72	3.365	0.73666666666667
ENSSSCG00000004225	TPD52L1	TPD52 like 1 [Source:VGNC Symbol;Acc:VGNC:94334]	0.088568496309387	-3.49706	1.4197422982767E-23	9.6326428541774E-21	yes	down	0.36	0.48	0.58	0.44	0.64	0.35	1.81	3.81	3.54	4.72	4.72	3.03	0.475	3.605
ENSSSCG00000004244	MAN1A1	mannosidase alpha class 1A member 1 [Source:VGNC Symbol;Acc:VGNC:89966]	2.0770166308942	1.0545127680422	0.0084121532646589	0.045675592099862	yes	up	0.8	0.56	2.28	4.39	0.5	0.47	0.45	0.34	0.61	0.42	0.17	0.47	1.5	0.41
ENSSSCG00000004249	CEP85L	centrosomal protein 85 like [Source:VGNC Symbol;Acc:VGNC:86580]	0.61624035426417	-0.698435	8.6165333712221E-5	0.0013554536618742	yes	down	1.67	2.26	3.23	4.01	2.28	2.19	2.96	2.44	3.66	3.22	2.97	1.53	2.6066666666667	2.7966666666667
ENSSSCG00000004250	SLC35F1	solute carrier family 35 member F1 [Source:VGNC Symbol;Acc:VGNC:93081]	3.3799312409908	1.7569938976049	5.0080012450961E-8	2.6137076732349E-6	yes	up	1.64	1.22	1.88	2.42	1.27	0.96	0.31	0.03	0.59	0.4	0.38	0.2	1.565	0.31833333333333
ENSSSCG00000004255	VGLL2	vestigial like family member 2 [Source:VGNC Symbol;Acc:VGNC:94822]	0.51682461139073	-0.952253	7.0837747115432E-5	0.0011538862669481	yes	down	57.09	65.39	103.44	115.62	63.19	92.75	61.86	56.37	81.45	160.31	137.71	89.26	82.913333333333	97.826666666667
ENSSSCG00000004270	ADGRB3	adhesion G protein-coupled receptor B3 [Source:VGNC Symbol;Acc:VGNC:85122]	7.3246494072243	2.8727597068982	0.0043797983705202	0.028347886176677	yes	up	0	0.11	0.11	0.13	0.04	0.08	0.01	0.02	0	0	0	0.01	0.078333333333333	0.0066666666666667
ENSSSCG00000004290	TBX18	T-box transcription factor 18 [Source:VGNC Symbol;Acc:VGNC:103187]	0.50545149071166	-0.984355	0.0066960797858239	0.038917170131356	yes	down	0.69	0.53	1.97	3.98	0.62	1.31	1.07	0.73	2.43	3.15	1.08	2.45	1.5166666666667	1.8183333333333
ENSSSCG00000004291	NT5E	5'-nucleotidase ecto [Source:VGNC Symbol;Acc:VGNC:90925]	2.7248367363786	1.4461697907434	2.0630288933158E-7	8.7720887956931E-6	yes	up	6.26	4.01	12.41	28	5.92	5.98	1.87	2.05	3.02	2.2	1.73	2.67	10.43	2.2566666666667
ENSSSCG00000004314	PM20D2	peptidase M20 domain containing 2 [Source:VGNC Symbol;Acc:VGNC:91586]	0.51227359134876	-0.965014	0.00064005752790883	0.0065281684464166	yes	down	3.51	2.52	4.23	2.71	4.14	2.31	6.85	3.82	6.57	2.9	3.45	2.67	3.2366666666667	4.3766666666667
ENSSSCG00000004324	LYRM2	LYR motif containing 2 [Source:VGNC Symbol;Acc:VGNC:112517]	0.56312580783258	-0.828471	0.00036980403753666	0.0042778295076054	yes	down	8.94	6.59	6.62	12.65	5.88	5.98	8	5.63	12.07	15.61	7.21	8.15	7.7766666666667	9.445
ENSSSCG00000004336	EPHA7	EPH receptor A7 [Source:VGNC Symbol;Acc:VGNC:87734]	4.4862191955954	2.1655001118804	0.0023172499395947	0.017545213637737	yes	up	0.09	0.05	0.23	0.35	0.1	0.05	0	0	0.01	0.03	0.05	0.03	0.145	0.02
ENSSSCG00000004357	SIM1	SIM bHLH transcription factor 1 [Source:VGNC Symbol;Acc:VGNC:92876]	0.0093710247015356	-6.73758	2.1636437722233E-33	3.0694237332313E-30	yes	down	0.02	0.01	0.01	0.01	0.01	0.02	0.66	0.95	0.8	2.18	0.53	1.18	0.013333333333333	1.05
ENSSSCG00000004366	BVES	blood vessel epicardial substance [Source:VGNC Symbol;Acc:VGNC:103040]	0.57226583036596	-0.805243	6.5929832468525E-5	0.0010929338999664	yes	down	9.47	8.94	14.63	8.94	10.31	9.39	14.48	13.01	12.52	10.07	11.85	11.05	10.28	12.163333333333
ENSSSCG00000004390	SESN1	sestrin 1 [Source:VGNC Symbol;Acc:VGNC:92753]	0.58186325090076	-0.781248	3.5205515328924E-5	0.0006511210393197	yes	down	38.46	43.52	45.84	40.8	30.12	41.21	43.26	59.54	51.11	49.69	38.61	50.86	39.991666666667	48.845
ENSSSCG00000004412	MICAL1	microtubule associated monooxygenase, calponin and LIM domain containing 1 [Source:VGNC Symbol;Acc:VGNC:90207]	2.2794200823072	1.1886668284261	1.3302623133148E-7	6.0170270722545E-6	yes	up	2.61	3.06	9	11.06	5.14	6.56	1.25	1.24	2.04	1.99	1.93	1.9	6.2383333333333	1.725
ENSSSCG00000004421	FYN	FYN proto-onco, Src family tyrosine kinase [Source:VGNC Symbol;Acc:VGNC:88276]	1.6033480303609	0.68108761774296	3.2501515260049E-5	0.00061106764534103	yes	up	9.66	11.95	19.44	23.8	9.66	11.92	3.73	4.98	7.24	5.3	5.11	7.87	14.405	5.705
ENSSSCG00000004435	NT5DC1	5'-nucleotidase domain containing 1 [Source:VGNC Symbol;Acc:VGNC:90922]	0.58443370312706	-0.774889	0.0008759149818821	0.0083093908116893	yes	down	5.38	1.91	6.32	5.78	4.25	4.78	8.13	3.87	4.1	5.4	7.4	4.72	4.7366666666667	5.6033333333333
ENSSSCG00000004441	DSE	dermatan sulfate epimerase [Source:VGNC Symbol;Acc:VGNC:103084]	2.68208	1.4233534196888	0.00084477946651155	0.0080925620472147	yes	up	1.35	0.91	5.88	11.73	1.19	1.23	0.83	0.6	1.29	0.89	0.35	0.73	3.715	0.78166666666667
ENSSSCG00000004452	PRSS35	serine protease 35 [Source:VGNC Symbol;Acc:VGNC:91883]	100.43123895389	6.6500642765328	3.9048724234554E-12	5.3925251476125E-10	yes	up	0.78	0.46	6.86	18.99	2.37	2.2	0	0.03	0.09	0	0.02	0.03	5.2766666666667	0.028333333333333
ENSSSCG00000004453	SNAP91	synaptosome associated protein 91 [Source:VGNC Symbol;Acc:VGNC:93279]	2.3251133923009	1.2173010760147	0.0019140535893391	0.015201690747247	yes	up	1.69	0.88	2.18	1.72	0.88	0.69	0.54	0.07	0.91	0.29	0.42	0.2	1.34	0.405
ENSSSCG00000004454	ME1	malic enzyme 1 [Source:VGNC Symbol;Acc:VGNC:90095]	0.55818442046927	-0.841186	0.0016576204003461	0.013543019030053	yes	down	1.72	1.32	2.64	4.06	1.42	1.91	1.85	4.22	2.08	2.18	1.77	2.32	2.1783333333333	2.4033333333333
ENSSSCG00000004458	TPBG	trophoblast glycoprotein [Source:VGNC Symbol;Acc:VGNC:94332]	2.1920143140746	1.1322572192733	0.0027054945685585	0.019678081867413	yes	up	1.02	0.49	3.97	4.74	0.95	1.23	0.47	0.46	0.8	0.79	0.43	0.36	2.0666666666667	0.55166666666667
ENSSSCG00000004464	TENT5A	terminal nucleotidyltransferase 5A [Source:VGNC Symbol;Acc:VGNC:93873]	7.0614951838078	2.8199736885786	1.1494292999441E-6	3.8908555803964E-5	yes	up	3.98	1.21	11.03	33.11	2.23	2.56	0.67	0.47	1.2	0.52	0.59	0.63	9.02	0.68
ENSSSCG00000004484	COL12A1	collagen type XII alpha 1 chain [Source:VGNC Symbol;Acc:VGNC:86864]	20.800226049125	4.3785273020123	1.4238216733874E-13	2.7096020991721E-11	yes	up	23.55	7.77	116.05	272.49	37.62	29.24	1.06	1.71	4.51	1.56	1.55	2.19	81.12	2.0966666666667
ENSSSCG00000004485	CD109	CD109 molecule [Source:VGNC Symbol;Acc:VGNC:86388]	2.2759254602635	1.1864533081413	0.00045205409995675	0.0049783374945837	yes	up	5.22	2.99	5.16	7.64	2.51	4.73	2.55	2.19	2.95	2.4	1.18	1.19	4.7083333333333	2.0766666666667
ENSSSCG00000004506	CTIF	cap binding complex dependent translation initiation factor [Source:VGNC Symbol;Acc:VGNC:87062]	0.64391990776176	-0.635047	0.00022996616159287	0.0029855423890655	yes	down	16.38	17.88	25.71	27.1	28.99	24.93	25.2	17.38	29.6	23.97	23.83	28.92	23.498333333333	24.816666666667
ENSSSCG00000004507	SMAD7	SMAD family member 7 [Source:VGNC Symbol;Acc:VGNC:93221]	1.9002704817375	0.92620478428683	2.2747076614419E-6	6.8903222380194E-5	yes	up	3.93	3.81	8.22	12.01	3.83	5.4	1.11	2.08	3.1	2.17	1.81	1.92	6.2	2.0316666666667
ENSSSCG00000004511	MYO5B	myosin VB [Source:VGNC Symbol;Acc:VGNC:103131]	1.9368467926923	0.95370983924589	0.0015219159640032	0.012632712030995	yes	up	5.75	4.3	8.5	11.05	3.79	6.3	2.25	0.63	2.46	5.14	1.53	1.84	6.615	2.3083333333333
ENSSSCG00000004570	TPM1	tropomyosin 1 [Source:VGNC Symbol;Acc:VGNC:103194]	0.45583830382743	-1.13341	9.9354720988665E-6	0.00023527017011049	yes	down	6757.68	6270.86	7150.16	5403.74	8977.5	5187.69	9577.81	11487.5	8477.69	9668.11	10669.9	9761.3	6624.6	9940.3866666667
ENSSSCG00000004576	RORA	RAR related orphan receptor A [Source:VGNC Symbol;Acc:VGNC:92408]	0.57868843239903	-0.789141	0.00034047644134547	0.004037336525225	yes	down	1.06	1.32	1.26	2.06	0.82	1.19	1.46	1.46	2.48	1.68	0.97	0.97	1.285	1.5033333333333
ENSSSCG00000004578	ANXA2	annexin A2 [Source:VGNC Symbol;Acc:VGNC:103027]	1.6143014057271	0.69091	0.00021028104979254	0.0027714829239971	yes	up	193.06	191.99	383.89	493.87	175.62	223.24	68.91	127.57	118.12	100.54	100.24	127.61	276.945	107.165
ENSSSCG00000004622	GNB5	G protein subunit beta 5 [Source:VGNC Symbol;Acc:VGNC:88534]	1.8583245909858	0.89400251727799	0.00052777201088211	0.0055950286887332	yes	up	2.18	1.95	4.29	6.89	1.82	1.82	0.82	0.75	2.15	0.97	0.74	0.67	3.1583333333333	1.0166666666667
ENSSSCG00000004646	ATP8B4	ATPase phospholipid transporting 8B4 (putative) [Source:VGNC Symbol;Acc:VGNC:103036]	13.670238223272	3.7729664790558	0.0060213066093032	0.035904657867091	yes	up	0.05	0	0.06	0.56	0.01	0.01	0	0	0.02	0	0	0	0.115	0.0033333333333333
ENSSSCG00000004652	COPS2	COP9 signalosome subunit 2 [Source:VGNC Symbol;Acc:VGNC:86899]	0.64797733597153	-0.625985	0.00046605591021587	0.0050929989348169	yes	down	2.83	3.69	4.65	6.06	2.97	3.25	4.05	2.82	6.27	4.48	4.21	2.43	3.9083333333333	4.0433333333333
ENSSSCG00000004658	FBN1	fibrillin 1 [Source:NCBI gene (formerly Entrezgene);Acc:414836]	2.5645123884612	1.35868	9.8817399612004E-5	0.0015207549516226	yes	up	12.07	7.63	40.36	74.65	11.46	9.87	5.12	4.4	8.67	4.88	3.18	7.96	26.006666666667	5.7016666666667
ENSSSCG00000004675	DUOX1	dual oxidase 1 [Source:NCBI gene (formerly Entrezgene);Acc:397177]	1.8676494531913	0.90122369508984	0.00089534511051815	0.0084473158703964	yes	up	1.26	1.67	3.16	2.59	1.15	2.23	0.56	0.48	1.63	1.01	0.48	0.55	2.01	0.785
ENSSSCG00000004676	DUOXA2	dual oxidase maturation factor 2 [Source:NCBI gene (formerly Entrezgene);Acc:100155365]	1.8946172384498	0.92190641622398	0.0067505203244004	0.039073393791642	yes	up	0.97	1.33	2.14	1.09	0.8	1.22	0.33	0.31	1.19	0.5	0.21	0.28	1.2583333333333	0.47
ENSSSCG00000004678	DUOX2	dual oxidase 2 [Source:VGNC Symbol;Acc:VGNC:103086]	2.5842605019602	1.3697515057684	0.00044771249353419	0.004947984037961	yes	up	0.45	0.55	1.36	2.28	0.23	0.63	0.11	0.14	0.47	0.19	0.14	0.17	0.91666666666667	0.20333333333333
ENSSSCG00000004691	EIF3J	eukaryotic translation initiation factor 3 subunit J [Source:VGNC Symbol;Acc:VGNC:87621]	0.54549798029734	-0.874354	1.1332970036219E-5	0.00026084217907847	yes	down	21.88	18.42	25.71	30.15	15.33	18.29	21.31	22.07	31.7	44.3	26.92	15.96	21.63	27.043333333333
ENSSSCG00000004694	FRMD5	FERM domain containing 5 [Source:VGNC Symbol;Acc:VGNC:88238]	3.5136808276336	1.8129831471507	0.00023053146742531	0.0029871147420247	yes	up	0.27	0.65	1.96	1.45	0.33	0.98	0.12	0	0.29	0.19	0.18	0.02	0.94	0.13333333333333
ENSSSCG00000004695	WDR76	WD repeat domain 76 [Source:VGNC Symbol;Acc:VGNC:94941]	1.5780958806969	0.65818486213444	0.0039942297308196	0.026507463946692	yes	up	1.03	1.17	1.67	3.47	0.87	1.09	0.41	0.55	0.88	0.7	0.62	0.6	1.55	0.62666666666667
ENSSSCG00000004705	MAP1A	microtubule associated protein 1A [Source:VGNC Symbol;Acc:VGNC:89978]	1.8041142155759	0.85129067619247	0.0006381133788917	0.0065210576585067	yes	up	1.25	1.64	4.63	5.87	1.86	2.22	0.94	1.26	1	0.76	0.71	1.06	2.9116666666667	0.955
ENSSSCG00000004717	UBR1	ubiquitin protein ligase E3 component n-recognin 1 [Source:VGNC Symbol;Acc:VGNC:94668]	0.52858610366264	-0.91979	1.9362384030252E-7	8.3008242525297E-6	yes	down	1.99	1.3	2.84	3.13	1.48	1.31	2.01	2.14	2.46	3.5	2.48	2.17	2.0083333333333	2.46
ENSSSCG00000004725	ZNF106	zinc finger protein 106 [Source:VGNC Symbol;Acc:VGNC:95190]	0.55768435263343	-0.842479	1.0065445635983E-6	3.452116025264E-5	yes	down	32.39	24	52.3	44.21	29.17	28.01	42.88	33.89	41.49	57.42	26.55	43.8	35.013333333333	41.005
ENSSSCG00000004728	CAPN3	calpain 3 [Source:VGNC Symbol;Acc:VGNC:103042]	0.54762336353836	-0.868744	6.9849933531265E-7	2.5057660063342E-5	yes	down	62.58	67.71	106.12	105.17	118.03	79.44	93.4	155.17	94.26	116.38	136.9	114.71	89.841666666667	118.47
ENSSSCG00000004782	BUB1B	BUB1 mitotic checkpoint serine/threonine kinase B [Source:VGNC Symbol;Acc:VGNC:103039]	1.6780188202477	0.7467588967824	0.00018043250236774	0.0024441399300768	yes	up	2	1.94	4.04	5.31	2.27	2.44	0.93	1.29	1.42	0.75	1.08	1.36	3	1.1383333333333
ENSSSCG00000004789	THBS1	thrombospondin 1 [Source:NCBI gene (formerly Entrezgene);Acc:492313]	4.7986362586893	2.2626244595068	0.00015168529210956	0.0021353961011857	yes	up	11.07	4.59	119.53	82.23	17.25	16.58	3.23	2.77	8.41	7.02	4.69	4.58	41.875	5.1166666666667
ENSSSCG00000004814		leucine rich repeat containing 28 [Source:VGNC Symbol;Acc:VGNC:103118]	0.63470776260659	-0.655836	0.00026585536579579	0.0033441513168924	yes	down	12.78	10.55	13.11	16.49	11.75	11.24	14.28	12.81	11.46	12.11	16.34	13.08	12.653333333333	13.346666666667
ENSSSCG00000004820	LINS1	lines homolog 1 [Source:VGNC Symbol;Acc:VGNC:89736]	0.63553730668864	-0.653951	0.0031907454082686	0.022377534163699	yes	down	3.26	3.49	3.4	4.57	1.79	2.6	4.04	2.48	4.28	3.74	3.49	2.07	3.185	3.35
ENSSSCG00000004823	LRRK1	leucine rich repeat kinase 1 [Source:VGNC Symbol;Acc:VGNC:98093]	2.8256317355509	1.4985734515478	4.4028124516119E-5	0.00078521015208462	yes	up	0.65	0.67	3.25	7.47	1.38	1.23	0.37	0.42	0.64	0.53	0.33	0.6	2.4416666666667	0.48166666666667
ENSSSCG00000004829	CACHD1	cache domain containing 1 [Source:VGNC Symbol;Acc:VGNC:86116]	0.6656756402914	-0.587109	0.0026018141717152	0.019097511829547	yes	down	1.18	0.94	3.14	3.33	1.49	1.73	1.92	1	1.94	2.49	1.81	1.92	1.9683333333333	1.8466666666667
ENSSSCG00000004830		ATPase phospholipid transporting 10A (putative) [Source:VGNC Symbol;Acc:VGNC:103030]	3.8654771933804	1.9506465259295	3.4189472454209E-7	1.3405193910752E-5	yes	up	2.46	2.74	11.83	8.18	1.3	5.64	0.78	0.26	2.4	1.08	0.58	0.62	5.3583333333333	0.95333333333333
ENSSSCG00000004907	CCBE1	collagen and calcium binding EGF domains 1 [Source:VGNC Symbol;Acc:VGNC:86240]	5.4368621963917	2.4427742618123	1.7651243918212E-12	2.6233110604162E-10	yes	up	0.52	0.76	2.13	2.99	0.83	0.61	0.19	0.17	0.24	0.11	0.09	0.08	1.3066666666667	0.14666666666667
ENSSSCG00000004918	ALPK2	alpha kinase 2 [Source:VGNC Symbol;Acc:VGNC:85268]	0.34137900151828	-1.55055	4.9285177970751E-17	1.5695820453746E-14	yes	down	6.15	2.6	9.32	11.41	4.82	5.45	11.33	8.77	13.04	16.46	12.78	11.2	6.625	12.263333333333
ENSSSCG00000004939	MEGF11	multiple EGF like domains 11 [Source:VGNC Symbol;Acc:VGNC:103126]	0.42254816416117	-1.24281	0.0059396882145659	0.035581126521421	yes	down	0.5	0.03	0.18	0.21	0.91	0.06	0.47	0.15	0.23	0.67	0.2	0.18	0.315	0.31666666666667
ENSSSCG00000004961	ITGA11	integrin subunit alpha 11 [Source:VGNC Symbol;Acc:VGNC:89233]	4.5691979556692	2.1919409471372	1.2946375453131E-8	7.9226740763182E-7	yes	up	1.82	1.09	7.78	17.81	3.71	3.02	0.58	0.74	0.95	0.45	0.6	0.95	5.8716666666667	0.71166666666667
ENSSSCG00000004969	KIF23	kinesin family member 23 [Source:VGNC Symbol;Acc:VGNC:103113]	1.8189438381108	0.86310099888282	0.0012514000529738	0.010946243176377	yes	up	2.76	2.66	6.25	5.86	2.48	3.75	1.21	1.57	2.86	0.9	2.87	1.6	3.96	1.835
ENSSSCG00000004971	TLE3	TLE family member 3, transcriptional corepressor [Source:VGNC Symbol;Acc:VGNC:94016]	1.5394549994909	0.62241969592438	0.00067971192588585	0.0068520055577834	yes	up	2.58	2.94	7.91	7.18	4.31	3.67	1.3	1.46	3.06	2.09	1.83	2.21	4.765	1.9916666666667
ENSSSCG00000004973	UACA	uveal autoantigen with coiled-coil domains and ankyrin repeats [Source:VGNC Symbol;Acc:VGNC:94625]	1.7803697113782	0.83217686219568	3.5967351242714E-5	0.00066187560865868	yes	up	3.65	3.85	6.09	10.1	2.75	4.04	1.32	1.1	2.56	1.97	2.6	1.55	5.08	1.85
ENSSSCG00000004974	LARP6	La ribonucleoprotein 6, translational regulator [Source:VGNC Symbol;Acc:VGNC:89642]	1.6495834232438	0.72210174016821	8.5128508609976E-5	0.0013432056388864	yes	up	6.85	9.04	13.08	14.54	6.15	7.57	2.43	4.26	4.49	3.54	4.04	3.74	9.5383333333333	3.75
ENSSSCG00000004980	THSD4	thrombospondin type 1 domain containing 4 [Source:VGNC Symbol;Acc:VGNC:93967]	2.153	1.1063509826528	7.7171443768836E-5	0.001244070640509	yes	up	1.56	0.95	3.95	5.64	1.86	1.77	0.51	0.39	0.87	1.58	0.51	0.9	2.6216666666667	0.79333333333333
ENSSSCG00000005024	PYGL	glycogen phosphorylase L [Source:NCBI gene (formerly Entrezgene);Acc:100141306]	1.5840668820579	0.66363324979644	0.00057713659552913	0.006016176735626	yes	up	14.68	11.22	29.36	29.12	16.57	15.57	7.43	5.83	9.01	4.53	9.85	9.05	19.42	7.6166666666667
ENSSSCG00000005027	FRMD6	FERM domain containing 6 [Source:VGNC Symbol;Acc:VGNC:88239]	1.9231657845401	0.94348313408948	0.0031891738032763	0.022377273920921	yes	up	3.72	1.99	11.86	18.31	3.44	3.66	1.98	1.11	3.41	2.86	1.86	1.92	7.1633333333333	2.19
ENSSSCG00000005030	NID2	nidogen 2 [Source:VGNC Symbol;Acc:VGNC:90743]	1.9829578232467	0.98765399232219	0.00048916040103163	0.0052956863059569	yes	up	21.56	16.61	62.3	96.04	24.56	23.42	7.66	10.02	18.38	10.11	9.67	19.73	40.748333333333	12.595
ENSSSCG00000005038	PSMC6	proteasome 26S subunit, ATPase 6 [Source:VGNC Symbol;Acc:VGNC:91917]	0.66208719008649	-0.594907	0.0019999223353884	0.015690692832447	yes	down	22.25	21.92	26.34	27.33	13.97	18.37	18.9	16.55	29.18	33.3	21.37	15.97	21.696666666667	22.545
ENSSSCG00000005047	CDKN3	cyclin dependent kinase inhibitor 3 [Source:VGNC Symbol;Acc:VGNC:86517]	0.53697041402176	-0.897085	0.0037608622972294	0.025347507537541	yes	down	6.17	6.03	10.3	13.36	5.93	5.67	7.35	5.92	15.37	27.8	4.56	8.75	7.91	11.625
ENSSSCG00000005055	LGALS3	galectin 3 [Source:VGNC Symbol;Acc:VGNC:89694]	3.1532435350244	1.6568365982495	1.3033708300696E-5	0.00029307063117056	yes	up	1.77	1.11	4.45	13.38	1.63	2.1	0.66	0.68	0.81	0.82	0.57	0.78	4.0733333333333	0.72
ENSSSCG00000005060	KTN1	kinectin 1 [Source:VGNC Symbol;Acc:VGNC:89608]	0.61080510044552	-0.711216	3.0312403456357E-6	8.8415898305878E-5	yes	down	5.38	6.33	9.7	12.43	5.46	6.19	5.56	6.03	9.23	10.88	8.62	8.36	7.5816666666667	8.1133333333333
ENSSSCG00000005071	ARMH4	armadillo like helical domain containing 4 [Source:VGNC Symbol;Acc:VGNC:85535]	2.9130498280087	1.5425303791323	4.8910419429944E-5	0.00085374395436721	yes	up	0.79	0.68	1.43	4.87	0.65	0.73	0.15	0.19	0.46	0.19	0.4	0.76	1.525	0.35833333333333
ENSSSCG00000005072	PSMA3	proteasome 20S subunit alpha 3 [Source:VGNC Symbol;Acc:VGNC:91900]	0.63316528279791	-0.659346	0.00012620268617808	0.0018405541287934	yes	down	17.37	14.65	18.14	18.04	13.33	14.35	18.66	14.52	23.79	23.51	15.79	14.39	15.98	18.443333333333
ENSSSCG00000005083	DHRS7	dehydrogenase/reductase 7 [Source:NCBI gene (formerly Entrezgene);Acc:100152785]	0.53788478228026	-0.894631	1.5135510016194E-8	8.9805944411674E-7	yes	down	7.65	6.64	11.65	9.67	7.22	6.67	11.6	7.76	15.1	8.83	12.31	9.46	8.25	10.843333333333
ENSSSCG00000005089	SIX4	SIX homeobox 4 [Source:NCBI gene (formerly Entrezgene);Acc:100153985]	0.58759990447814	-0.767094	7.7603910405372E-5	0.0012484629091503	yes	down	3.24	2.21	4.72	4.54	2.56	3.47	4.07	2.19	5.95	5.49	2.88	3.26	3.4566666666667	3.9733333333333
ENSSSCG00000005090	MNAT1	MNAT1 component of CDK activating kinase [Source:VGNC Symbol;Acc:VGNC:90286]	0.62606409846382	-0.675618	0.00020910623587045	0.0027583286650536	yes	down	5.83	6.2	6.76	8.47	5.36	4.48	6.16	5.67	7.8	8.96	6.58	4.99	6.1833333333333	6.6933333333333
ENSSSCG00000005102	AEN	apoptosis enhancing nuclease [Source:VGNC Symbol;Acc:VGNC:85164]	0.59248510878582	-0.755149	8.773643602208E-6	0.00021415319277737	yes	down	5.17	5.61	8.12	7.39	6.8	5.71	7.61	4.53	10.16	9.5	5.58	7.7	6.4666666666667	7.5133333333333
ENSSSCG00000005105	MRPL46	mitochondrial ribosomal protein L46 [Source:VGNC Symbol;Acc:VGNC:90370]	0.62904719470322	-0.66876	0.0060629356810741	0.036111492863802	yes	down	41.61	47.65	37.62	29.98	34.78	34.48	35.97	47.64	44.29	49.81	42.35	34.32	37.686666666667	42.396666666667
ENSSSCG00000005166	MLLT3	MLLT3 super elongation complex subunit [Source:VGNC Symbol;Acc:VGNC:90256]	0.49924163777206	-1.00219	0.00021770932350118	0.0028477401452103	yes	down	9.27	7.33	5.79	6.13	5.09	4.69	7.19	9.27	7.79	12.4	7.22	8.43	6.3833333333333	8.7166666666667
ENSSSCG00000005167	SLC24A2	solute carrier family 24 member 2 [Source:VGNC Symbol;Acc:VGNC:92987]	37.264851156744	5.2197435921462	1.8376790525767E-5	0.00039069457241771	yes	up	0.03	0.02	0.19	0.47	0.03	0.01	0	0	0	0	0	0	0.125	0
ENSSSCG00000005177	SH3GL2	SH3 domain containing GRB2 like 2, endophilin A1 [Source:VGNC Symbol;Acc:VGNC:92824]	4.61936	2.2076944681195	9.9891540583506E-7	3.4410761386437E-5	yes	up	0.51	0.42	1.75	3.36	0.72	0.73	0.09	0.12	0.14	0.18	0.14	0.27	1.2483333333333	0.15666666666667
ENSSSCG00000005180	BNC2	basonuclin zinc finger protein 2 [Source:VGNC Symbol;Acc:VGNC:85852]	2.1904154754393	1.1312045444863	0.0022052180633217	0.016935249940027	yes	up	0.37	0.25	0.98	2.3	0.32	0.33	0.13	0.13	0.33	0.32	0.14	0.19	0.75833333333333	0.20666666666667
ENSSSCG00000005186	TTC39B	tetratricopeptide repeat domain 39B [Source:VGNC Symbol;Acc:VGNC:94552]	0.54579872370474	-0.873559	0.0033356007465827	0.023123966970423	yes	down	0.11	0.13	0.14	0.27	0.12	0.08	0.21	0.1	0.2	0.21	0.14	0.16	0.14166666666667	0.17
ENSSSCG00000005219	CDC37L1	cell division cycle 37 like 1, HSP90 cochaperone [Source:VGNC Symbol;Acc:VGNC:86451]	0.5149071085832	-0.957616	3.801139102623E-7	1.4610043274983E-5	yes	down	7.4	4.62	7.96	8.16	3.94	9.04	7.46	7.59	10.12	11.57	7.83	8.18	6.8533333333333	8.7916666666667
ENSSSCG00000005224	GLIS3	GLIS family zinc finger 3 [Source:VGNC Symbol;Acc:VGNC:88485]	3.1239655548714	1.6433785462807	0.00049306640118099	0.0053210934926897	yes	up	0.09	0.07	0.28	0.64	0.17	0.16	0.05	0.02	0.05	0.07	0.04	0.06	0.235	0.048333333333333
ENSSSCG00000005241		Zn regulated GTPase metalloprotein activator 1 [Source:VGNC Symbol;Acc:VGNC:112446]	0.58903361390946	-0.763578	0.00052467387919186	0.0055697523025776	yes	down	2.95	2.09	4.22	3.24	1.67	2.77	2.84	2.61	4.19	4.42	2.41	2.75	2.8233333333333	3.2033333333333
ENSSSCG00000005250	APBA1	amyloid beta protein binding family A member 1 [Source:VGNC Symbol;Acc:VGNC:85399]	3.3719267141202	1.7535731809051	0.00011740637666679	0.0017349682839823	yes	up	0.19	0.11	0.87	1.96	0.35	0.38	0.07	0.09	0.18	0.07	0.1	0.12	0.64333333333333	0.105
ENSSSCG00000005267	ANXA1	annexin A1 [Source:NCBI gene (formerly Entrezgene);Acc:396942]	1.8691002497246	0.90234395051798	6.5513391152762E-6	0.00016814744554915	yes	up	25.41	15.98	39.19	52.94	15.9	19.44	6.76	7.1	12.91	9.68	8.95	12.36	28.143333333333	9.6266666666667
ENSSSCG00000005314	ARHGEF39	Rho guanine nucleotide exchange factor 39 [Source:VGNC Symbol;Acc:VGNC:85500]	1.7369592159849	0.79656387978979	0.0028181227479462	0.020293865012321	yes	up	1.97	3.01	3.98	5.12	3.32	3.22	0.92	1.42	1.29	0.69	1.38	1.95	3.4366666666667	1.275
ENSSSCG00000005316	TPM2	tropomyosin 2 [Source:VGNC Symbol;Acc:VGNC:94338]	0.64521136427773	-0.632156	0.0034656884994559	0.023772338036927	yes	down	12548.1	15029.3	14823.7	14642.2	17022.4	14582	15991.8	17749.5	13495.2	13707.1	17635.2	15448.5	14774.613333333	15671.2
ENSSSCG00000005322	NPR2	natriuretic peptide receptor 2 [Source:VGNC Symbol;Acc:VGNC:90857]	1.50207	0.58694958009533	0.0013259722217044	0.011394161079128	yes	up	5.05	6.81	15.68	22.65	7.6	9.02	4.75	3.1	5.49	4.52	4.39	4.77	11.135	4.5033333333333
ENSSSCG00000005349	GRHPR	glyoxylate and hydroxypyruvate reductase [Source:VGNC Symbol;Acc:VGNC:88669]	0.53467735683437	-0.90326	0.00013934811284752	0.001993150596687	yes	down	27.74	28.26	38.81	30.1	38.25	31.71	40.75	45.48	33.81	45.18	25.58	58.07	32.478333333333	41.478333333333
ENSSSCG00000005378	ANKS6	ankyrin repeat and sterile alpha motif domain containing 6 [Source:VGNC Symbol;Acc:VGNC:85351]	1.6976071314494	0.7635026219715	0.0028897000658369	0.020679787042984	yes	up	0.53	0.62	1.7	3.07	0.91	0.96	0.5	0.41	0.45	0.43	0.43	0.5	1.2983333333333	0.45333333333333
ENSSSCG00000005400	GRIN3A	glutamate ionotropic receptor NMDA type subunit 3A [Source:VGNC Symbol;Acc:VGNC:88687]	5.4675127352823	2.4508846756954	1.0785843128353E-6	3.6749581226627E-5	yes	up	0.15	0.1	0.59	1.89	0.35	0.22	0.06	0.05	0.08	0.03	0.07	0.04	0.55	0.055
ENSSSCG00000005446	EPB41L4B	erythrocyte membrane protein band 4.1 like 4B [Source:VGNC Symbol;Acc:VGNC:103088]	2.1162939123247	1.08154	0.00030544847878089	0.0037093568181913	yes	up	0.59	0.94	1.39	1.39	0.75	0.74	0.29	0.11	0.48	0.21	0.53	0.35	0.96666666666667	0.32833333333333
ENSSSCG00000005449	PTPN3	protein tyrosine phosphatase non-receptor type 3 [Source:VGNC Symbol;Acc:VGNC:91980]	4.2027042340755	2.07132	1.3598936508351E-18	5.0526524812578E-16	yes	up	5.78	3.56	9.02	14.42	4.38	6.21	0.74	0.49	1.57	1.27	0.99	1.55	7.2283333333333	1.1016666666667
ENSSSCG00000005455	SVEP1	sushi, von Willebrand factor type A, EGF and pentraxin domain containing 1 [Source:VGNC Symbol;Acc:VGNC:93642]	1.6340408605407	0.7084440597152	0.0001560733983996	0.0021750262452865	yes	up	2.07	2.2	5.91	6.21	2.45	2.04	1.14	1.24	1.77	1.11	1.23	1.42	3.48	1.3183333333333
ENSSSCG00000005457		lysophosphatidic acid receptor 1 [Source:VGNC Symbol;Acc:VGNC:103117]	2.6131013235998	1.3857630665718	0.00010824958259752	0.0016352708000332	yes	up	1.58	0.82	5.05	10.87	2.19	1.83	0.68	0.51	0.95	1.13	0.97	0.62	3.7233333333333	0.81
ENSSSCG00000005467	HSDL2	hydroxysteroid dehydrogenase like 2 [Source:VGNC Symbol;Acc:VGNC:88992]	0.5581944909406	-0.84116	6.1286332275465E-6	0.00015860252324355	yes	down	84.46	60.27	85.05	80.32	54.14	60.74	79.43	67.31	113.62	97.31	95.07	72.02	70.83	87.46
ENSSSCG00000005494	TNC	tenascin C [Source:VGNC Symbol;Acc:VGNC:103192]	12.998657429709	3.7002907166392	1.6465280220038E-25	1.2847034891685E-22	yes	up	5.98	3.67	32.36	36.97	9.24	10.65	0.31	0.67	1.15	0.55	0.62	0.95	16.478333333333	0.70833333333333
ENSSSCG00000005503	TLR4	toll like receptor 4 [Source:NCBI gene (formerly Entrezgene);Acc:399541]	3.2852075153931	1.7159845035683	6.6100612988157E-5	0.0010933008318378	yes	up	0.58	0.3	1.95	3.44	0.47	0.79	0.28	0.16	0.37	0.21	0.1	0.31	1.255	0.23833333333333
ENSSSCG00000005510	PHF19	PHD finger protein 19 [Source:VGNC Symbol;Acc:VGNC:91381]	1.9671503100003	0.97610719818937	0.00034293100098272	0.0040510509237966	yes	up	3.78	3.29	10.12	16.3	6.24	4.74	1.59	1.89	3.25	2.01	1.36	3.64	7.4116666666667	2.29
ENSSSCG00000005533	PTGS1	prostaglandin-endoperoxide synthase 1 [Source:VGNC Symbol;Acc:VGNC:91958]	1.9507140033471	0.96400227810188	9.9634936005665E-5	0.0015303180869768	yes	up	3.29	5.24	9.77	9.59	3.4	4.88	1.2	2.42	2.87	1.36	1.45	2.41	6.0283333333333	1.9516666666667
ENSSSCG00000005590	PSMB7	proteasome 20S subunit beta 7 [Source:NCBI gene (formerly Entrezgene);Acc:100037992]	0.66300359024653	-0.592911	0.0051189887006228	0.031774788652832	yes	down	127.59	129.67	129.45	124.69	115.42	99.81	115.9	144.35	112.31	127.99	140.58	105.21	121.105	124.39
ENSSSCG00000005607	RALGPS1	Ral GEF with PH domain and SH3 binding motif 1 [Source:VGNC Symbol;Acc:VGNC:92072]	1.6798881878512	0.74836521145594	3.7583854311446E-5	0.00068515893286229	yes	up	1.98	1.6	2.05	3.31	3.02	2.49	1.28	0.95	1.55	0.84	0.98	1.21	2.4083333333333	1.135
ENSSSCG00000005609	GARNL3	GTPase activating Rap/RanGAP domain like 3 [Source:VGNC Symbol;Acc:VGNC:88351]	3.2677547101354	1.7082996934736	0.00086897646596305	0.008281998490625	yes	up	0.25	0.19	0.66	2.59	0.18	0.57	0.04	0.12	0.19	0.08	0.14	0.17	0.74	0.12333333333333
ENSSSCG00000005617	STXBP1	syntaxin binding protein 1 [Source:VGNC Symbol;Acc:VGNC:93596]	1.6603064895853	0.73144958506037	0.0073704365277283	0.041642165827371	yes	up	1.53	1.67	6.65	7.04	2.73	2.32	1.24	0.9	1.84	1.02	1.16	1.89	3.6566666666667	1.3416666666667
ENSSSCG00000005627	AK1	adenylate kinase 1 [Source:VGNC Symbol;Acc:VGNC:97875]	0.4212955917871	-1.2471	1.9789170879786E-5	0.00041364092296076	yes	down	640.19	574.16	684.83	397.45	980.71	564.73	1194.26	1198.27	907.37	911.94	1103.81	1075.75	640.345	1065.2333333333
ENSSSCG00000005628	ST6GALNAC4	ST6 N-acetylgalactosaminide alpha-2,6-sialyltransferase 4 [Source:VGNC Symbol;Acc:VGNC:93512]	0.51142758220861	-0.967398	3.8576871063241E-6	0.00010905653495324	yes	down	43.38	56.8	79.02	74.51	65.98	88.33	67.73	71.76	106.76	99.78	62.8	136.39	68.003333333333	90.87
ENSSSCG00000005631	EEIG1	estrogen-induced osteoclastogenesis regulator 1 [Source:HGNC Symbol;Acc:HGNC:31419]	2.1230184476728	1.0861169073952	0.00028848831084753	0.003539198184572	yes	up	1.1	1.24	4.55	7.55	2.32	2.07	0.48	0.67	1.36	0.93	0.67	1.19	3.1383333333333	0.88333333333333
ENSSSCG00000005641	DNM1	dynamin 1 [Source:VGNC Symbol;Acc:VGNC:87380]	4.7752479923329	2.2555756583879	5.6166994610576E-5	0.00096211410636448	yes	up	1.83	0.96	9.02	25.02	4.84	3.44	0.28	0.69	0.82	1.59	1.03	0.99	7.5183333333333	0.9
ENSSSCG00000005650	CERCAM	cerebral endothelial cell adhesion molecule [Source:VGNC Symbol;Acc:VGNC:86585]	2.8420221698531	1.5069178087019	2.7667913584771E-9	1.9805403279374E-7	yes	up	10.03	8.93	22.29	49.21	17.37	13.52	3.32	4.71	5.4	3.47	3.55	5.52	20.225	4.3283333333333
ENSSSCG00000005651	ODF2	outer dense fiber of sperm tails 2 [Source:VGNC Symbol;Acc:VGNC:91017]	1.5061822127759	0.59089631288267	0.0033401696080971	0.0231350851018	yes	up	3.19	3.58	7.84	8.69	6.02	4.37	1.62	3.39	3.07	1.8	1.74	2.91	5.615	2.4216666666667
ENSSSCG00000005654	SPTAN1	spectrin alpha, non-erythrocytic 1 [Source:VGNC Symbol;Acc:VGNC:93434]	1.8581552339485	0.89387103234093	2.6363150352118E-8	1.4536995096989E-6	yes	up	31.89	42.38	76.88	60.24	43.6	50.5	15.42	15.9	25.39	14.87	16.41	22.18	50.915	18.361666666667
ENSSSCG00000005655	DYNC2I2	dynein 2 intermediate chain 2 [Source:VGNC Symbol;Acc:VGNC:94915]	1.8197372054679	0.86373012089497	0.00017933614304509	0.0024331645083962	yes	up	3.65	5.17	6.8	10.93	7.66	6.93	1.57	2.35	3.05	2.11	2.23	3.57	6.8566666666667	2.48
ENSSSCG00000005680	PRRX2	paired related homeobox 2 [Source:VGNC Symbol;Acc:VGNC:91876]	4.7222682093688	2.2394799842471	2.9939043618009E-9	2.1140216093168E-7	yes	up	3.42	1.29	11.3	17.34	3.91	4.3	0.54	0.49	1.61	1.06	0.57	0.96	6.9266666666667	0.87166666666667
ENSSSCG00000005710	LAMC3	laminin subunit gamma 3 [Source:VGNC Symbol;Acc:VGNC:89626]	5.0062461331485	2.3237292231764	3.1924564878166E-5	0.0006023976238498	yes	up	0.32	0.14	1.36	3.25	0.3	0.58	0.04	0.05	0.17	0.31	0.04	0.05	0.99166666666667	0.11
ENSSSCG00000005713	PLPP7	phospholipid phosphatase 7 (inactive) [Source:VGNC Symbol;Acc:VGNC:103152]	0.56012029167856	-0.836191	0.00015004672264286	0.0021243918334328	yes	down	29.83	24.21	38.63	32.06	48.68	47.77	46.19	36.65	43.57	47.9	45.35	53.3	36.863333333333	45.493333333333
ENSSSCG00000005723	NTNG2	netrin G2 [Source:VGNC Symbol;Acc:VGNC:90936]	2.7219616129892	1.4446467210886	0.0047779524085558	0.03021067558165	yes	up	0.21	0.08	1.36	1.52	0.74	0.58	0.22	0.08	0.39	0.19	0.12	0.11	0.74833333333333	0.185
ENSSSCG00000005740	SARDH	sarcosine dehydrogenase [Source:VGNC Symbol;Acc:VGNC:92581]	8.1960975354049	3.0349371528469	0.0011910142696194	0.010518266936848	yes	up	0.1	0	0.34	1.06	0.27	0.23	0	0	0.1	0	0.05	0	0.33333333333333	0.025
ENSSSCG00000005751	COL5A1	collagen type V alpha 1 chain [Source:NCBI gene (formerly Entrezgene);Acc:397533]	3.4674401692526	1.7938709890327	1.1200166229649E-8	7.0192206431196E-7	yes	up	72.69	56.75	232.14	544.41	145.83	110.12	20.89	32.67	43.51	35.67	24.89	39.37	193.65666666667	32.833333333333
ENSSSCG00000005777	TXNL4A	thioredoxin like 4A [Source:VGNC Symbol;Acc:VGNC:94612]	0.62430780098855	-0.679671	0.006621519923354	0.038613160838542	yes	down	31.66	42.27	26.92	35.82	19.62	20.69	25.8	30.06	36.83	30.02	44.47	22.28	29.496666666667	31.576666666667
ENSSSCG00000005780	KCNG2	potassium voltage-gated channel modifier subfamily G member 2 [Source:VGNC Symbol;Acc:VGNC:89340]	0.33677172524106	-1.57016	0.00027102058824894	0.0033915607695466	yes	down	0.45	0.24	0.94	0.62	0.16	0.21	0.3	0.38	2.03	0.86	0.75	0.94	0.43666666666667	0.87666666666667
ENSSSCG00000005785	PCSK6	proprotein convertase subtilisin/kexin type 6 [Source:VGNC Symbol;Acc:VGNC:103148]	1.6403524249855	0.71400580701188	0.007350937864556	0.041592235451921	yes	up	3.38	3.95	11.65	19.01	4.26	5.18	2.26	2.83	3.24	1.86	1.98	4.45	7.905	2.77
ENSSSCG00000005786	SNRPA1	small nuclear ribonucleoprotein polypeptide A' [Source:HGNC Symbol;Acc:HGNC:11152]	0.65608034221856	-0.608056	0.002236357884738	0.017132236029129	yes	down	9.22	7.86	13.09	11.85	6.87	4.93	11.72	7.6	15.23	12.63	6.14	8.52	8.97	10.306666666667
ENSSSCG00000005899	MFSD3	major facilitator superfamily domain containing 3 [Source:VGNC Symbol;Acc:VGNC:90190]	1.6996175043523	0.76521010714947	0.00055218533696188	0.0057986892215949	yes	up	6.45	10.59	9.59	10.78	9.92	11.71	2.62	3.97	5.55	4.2	4.32	3.48	9.84	4.0233333333333
ENSSSCG00000005924	MROH1	maestro heat like repeat family member 1 [Source:VGNC Symbol;Acc:VGNC:98140]	1.7447167110107	0.80299280560491	4.4361589149774E-5	0.00079025410808473	yes	up	2.25	2.83	6.32	9.56	4.59	5.05	1.66	1.69	2.35	1.74	1.5	2.11	5.1	1.8416666666667
ENSSSCG00000005925	EXOSC4	exosome component 4 [Source:VGNC Symbol;Acc:VGNC:87840]	0.6644052309022	-0.589865	0.0026812189644508	0.019524228623544	yes	down	6.5	7.9	8.2	8.91	9.34	7.6	6.01	7.26	8.41	8.55	7.19	8.48	8.075	7.65
ENSSSCG00000005938	COL22A1	collagen type XXII alpha 1 chain [Source:VGNC Symbol;Acc:VGNC:97937]	14.682924710362	3.87607	1.0777455205465E-9	8.851694130594E-8	yes	up	3.67	8.44	9.7	9.9	7.91	13.4	0.03	0.82	0.8	0.11	0.64	0.12	8.8366666666667	0.42
ENSSSCG00000005941	KHDRBS3	KH RNA binding domain containing, signal transduction associated 3 [Source:VGNC Symbol;Acc:VGNC:89424]	0.55259942398711	-0.855694	0.00045898673369289	0.0050298370640993	yes	down	0.71	1.05	1.76	1.31	1.3	1.35	1.35	1.01	1.61	1.6	1.74	1.48	1.2466666666667	1.465
ENSSSCG00000005944	NDRG1	N-myc downstream regulated 1 [Source:VGNC Symbol;Acc:VGNC:98825]	1.7746761859232	0.82755580907901	3.114595205052E-5	0.000590562067738	yes	up	11.51	10.06	20.84	32.78	10.84	16.57	5.43	5.05	8.34	6.68	4.72	7.09	17.1	6.2183333333333
ENSSSCG00000005946	CCN4	cellular communication network factor 4 [Source:VGNC Symbol;Acc:VGNC:86346]	13.5253	3.7575925480609	2.4388790175927E-8	1.3759908889246E-6	yes	up	1.06	0.59	7.25	10.2	1.24	1.29	0.2	0.06	0.36	0.13	0.16	0.11	3.605	0.17
ENSSSCG00000005948	TG	thyroglobulin [Source:VGNC Symbol;Acc:VGNC:93926]	9.6780867947321	3.2747218776078	2.0132406686739E-6	6.2707825618076E-5	yes	up	0.17	0.12	1.44	3.07	0.32	0.26	0	0.02	0.07	0.06	0.03	0.12	0.89666666666667	0.05
ENSSSCG00000005997	COL14A1	collagen type XIV alpha 1 chain [Source:VGNC Symbol;Acc:VGNC:97936]	5.9987152478998	2.5846535500623	2.5265334051547E-6	7.5529796527662E-5	yes	up	24.88	7.68	88.53	264.27	33.3	21.94	6.34	4.02	9.02	7.49	4.33	6.72	73.433333333333	6.32
ENSSSCG00000006002	CCN3	cellular communication network factor 3 [Source:VGNC Symbol;Acc:VGNC:96575]	7.6581954623832	2.9370044829893	1.3487056377758E-8	8.2213091708952E-7	yes	up	9.52	3.48	21.09	76.29	6.91	9.39	1.31	0.82	2.51	1.54	1.17	1.77	21.113333333333	1.52
ENSSSCG00000006009	EXT1	exostosin glycosyltransferase 1 [Source:VGNC Symbol;Acc:VGNC:87846]	1.6679135370508	0.73804450287064	6.4753481176416E-5	0.0010772687353497	yes	up	9.8	8.38	20.53	28.05	10.72	12.12	5.3	4.54	6.28	4.16	7.16	5.91	14.933333333333	5.5583333333333
ENSSSCG00000006018	TRPS1	transcriptional repressor GATA binding 1 [Source:VGNC Symbol;Acc:VGNC:94471]	1.7391683806036	0.79839761642942	0.0037394063985506	0.025263686104282	yes	up	0.5	0.35	0.97	2.18	0.52	0.5	0.22	0.21	0.42	0.39	0.3	0.23	0.83666666666667	0.295
ENSSSCG00000006032	EMC2	ER membrane protein complex subunit 2 [Source:VGNC Symbol;Acc:VGNC:87670]	0.64818792266988	-0.625516	0.00016256772316272	0.0022461206826432	yes	down	12.71	10.31	12.79	12.74	8.42	9.63	12.4	9.08	16.78	13.85	12.34	8.67	11.1	12.186666666667
ENSSSCG00000006034	RSPO2	R-spondin 2 [Source:NCBI gene (formerly Entrezgene);Acc:100154008]	39.277899470557	5.2956458732049	0.00036299120750618	0.0042207430553236	yes	up	0.19	0	0.88	3.93	0.07	0.3	0	0	0.03	0	0.03	0	0.895	0.01
ENSSSCG00000006038	ZFPM2	zinc finger protein, FOG family member 2 [Source:NCBI gene (formerly Entrezgene);Acc:100337657]	3.78959	1.9220403025561	1.0622940442448E-10	1.1354177096192E-8	yes	up	0.6	0.52	1.1	1.9	1.24	0.8	0.16	0.08	0.27	0.22	0.13	0.16	1.0266666666667	0.17
ENSSSCG00000006051	CTHRC1	collagen triple helix repeat containing 1 [Source:VGNC Symbol;Acc:VGNC:87061]	10.109698470456	3.3376680632792	5.1653440806787E-15	1.2594561621717E-12	yes	up	7.01	4.03	15.57	59.5	10.89	6.89	0.41	0.95	1.45	0.92	1.13	0.86	17.315	0.95333333333333
ENSSSCG00000006082	MATN2	matrilin 2 [Source:VGNC Symbol;Acc:VGNC:90043]	2.3175150537264	1.2125787100982	9.9891243512972E-5	0.0015327461701278	yes	up	9.91	6.12	26.1	64.55	11.85	11.38	3.55	3.86	6.86	6.27	5.73	5.83	21.651666666667	5.35
ENSSSCG00000006087	CPQ	carboxypeptidase Q [Source:NCBI gene (formerly Entrezgene);Acc:100157979]	2.3131868072042	1.2098817791364	0.00040324380884544	0.0045731247362159	yes	up	1.64	0.82	3.12	3.33	0.91	1.53	0.21	0.35	0.77	1	0.36	0.85	1.8916666666667	0.59
ENSSSCG00000006088	SDC2	syndecan 2 [Source:NCBI gene (formerly Entrezgene);Acc:100152754]	1.6166549598197	0.69301179948306	0.0053174254969314	0.032720199085021	yes	up	6.32	4.46	16.25	18.71	8.28	10.85	2.2	1.94	3.45	6.08	3.83	5.04	10.811666666667	3.7566666666667
ENSSSCG00000006093	NDUFAF6	NADH:ubiquinone oxidoreductase complex assembly factor 6 [Source:VGNC Symbol;Acc:VGNC:90642]	0.59725068336122	-0.743591	1.6356752364778E-5	0.00035401819785349	yes	down	6.72	5.38	8.16	6.04	4.65	3.86	7.02	6.45	7.62	8.35	7.27	5.74	5.8016666666667	7.075
ENSSSCG00000006105	GEM	GTP binding protein overexpressed in skeletal muscle [Source:VGNC Symbol;Acc:VGNC:88410]	3.0337338261616	1.6010945119125	8.684943846688E-8	4.2049369185131E-6	yes	up	5.71	3.85	13.96	30.61	5.17	7.29	1.84	2.09	3.24	2	1.66	2	11.098333333333	2.1383333333333
ENSSSCG00000006132	MMP16	matrix metallopeptidase 16 [Source:VGNC Symbol;Acc:VGNC:90271]	3.0103596300462	1.5899358476135	0.0024445688727981	0.018234941328878	yes	up	0.13	0.07	0.33	0.98	0.12	0.16	0.08	0.03	0.1	0.06	0.05	0.02	0.29833333333333	0.056666666666667
ENSSSCG00000006136	RMDN1	regulator of microtubule dynamics 1 [Source:VGNC Symbol;Acc:VGNC:92331]	0.54786136689819	-0.868117	2.1957180139431E-6	6.718466589722E-5	yes	down	3.74	3.96	4.01	4.95	2.88	4.18	4.31	4.65	5.51	7.23	5.23	3.93	3.9533333333333	5.1433333333333
ENSSSCG00000006141	CA3	carbonic anhydrase 3 [Source:NCBI gene (formerly Entrezgene);Acc:494016]	14.428552019634	3.8508546200172	1.4761785513219E-25	1.2124087522831E-22	yes	up	701.99	1364.59	906.67	3547.85	360.12	1750.51	26.77	37.22	65.82	104.01	91.16	58.49	1438.6216666667	63.911666666667
ENSSSCG00000006159	HEY1	hes related family bHLH transcription factor with YRPW motif 1 [Source:VGNC Symbol;Acc:VGNC:88863]	0.62212330206346	-0.684728	0.00041530966396277	0.0046807829452614	yes	down	2.95	2.14	4.17	4.84	3.46	2.27	2.13	2.15	4.35	4.51	4.16	3.88	3.305	3.53
ENSSSCG00000006171	CRISPLD1	cysteine rich secretory protein LCCL domain containing 1 [Source:VGNC Symbol;Acc:VGNC:97945]	6.1822571031782	2.6281336531879	1.2399717769447E-7	5.7078936811863E-6	yes	up	1.99	0.94	5.03	15.71	1.78	2.01	0.14	0.18	0.85	0.44	0.25	0.58	4.5766666666667	0.40666666666667
ENSSSCG00000006174	JPH1	junctophilin 1 [Source:VGNC Symbol;Acc:VGNC:89291]	0.53437321338721	-0.90408	7.4892884912774E-6	0.00018753660905745	yes	down	51.84	31.47	48.33	39.32	36.1	31.96	51.37	41.18	68.49	67.63	39.26	46.72	39.836666666667	52.441666666667
ENSSSCG00000006179	STAU2	staufen double-stranded RNA binding protein 2 [Source:VGNC Symbol;Acc:VGNC:98873]	0.54768198209962	-0.86859	1.5613301168052E-7	6.921748997939E-6	yes	down	17.58	13.27	18.09	20.4	15.85	12.23	23.86	18.83	19.4	21.09	20.91	18.01	16.236666666667	20.35
ENSSSCG00000006183	SBSPON	somatomedin B and thrombospondin type 1 domain containing [Source:VGNC Symbol;Acc:VGNC:92599]	1.9685459549135	0.97713039202547	0.005334738222664	0.032786602478521	yes	up	1.13	0.42	1.98	2.06	0.65	1.67	0.29	0.16	0.87	0.53	0.38	0.47	1.3183333333333	0.45
ENSSSCG00000006196	SLCO5A1	solute carrier organic anion transporter family member 5A1 [Source:VGNC Symbol;Acc:VGNC:109644]	0.59897235842274	-0.739439	0.0061450667850181	0.036461508433539	yes	down	2.21	1.5	2.95	3.13	1.21	1.72	1.75	0.89	2.85	4.17	3.19	1.54	2.12	2.3983333333333
ENSSSCG00000006203	COPS5	COP9 signalosome subunit 5 [Source:VGNC Symbol;Acc:VGNC:86901]	0.66115425848184	-0.596941	0.00057625064953233	0.0060109568087915	yes	down	34.14	26.48	34.34	37.09	27.21	23.46	32.9	31.99	38.42	33.88	34.83	22.61	30.453333333333	32.438333333333
ENSSSCG00000006218	PDE7A	phosphodiesterase 7A [Source:VGNC Symbol;Acc:VGNC:91261]	1.6261484713173	0.70145898499873	0.002354666890866	0.017766811682833	yes	up	9.21	16.88	12.25	20.39	7.12	10.87	3.96	5.36	6.91	6.36	5.51	3.81	12.786666666667	5.3183333333333
ENSSSCG00000006233	CA8	carbonic anhydrase 8 [Source:VGNC Symbol;Acc:VGNC:86105]	3.5156535297556	1.8137928988281	0.0013951935708837	0.011749786468191	yes	up	0.21	0.3	0.33	0.3	0.12	0.29	0.04	0.06	0.06	0.09	0.06	0.04	0.25833333333333	0.058333333333333
ENSSSCG00000006239	UBXN2B	UBX domain protein 2B [Source:VGNC Symbol;Acc:VGNC:94678]	0.35914341714627	-1.47737	4.372651413004E-14	8.9783191184115E-12	yes	down	3.93	2.05	5.77	4.49	2.72	2.7	7.11	4.42	7.22	8.27	7.73	5.08	3.61	6.6383333333333
ENSSSCG00000006243	PENK	proenkephalin [Source:VGNC Symbol;Acc:VGNC:91312]	1.6947474642912	0.7610703122064	0.0010834196733836	0.0097512095252761	yes	up	17.69	17.71	48.46	33.31	36.29	22.06	6.27	12.59	16.42	14.4	7.35	11.28	29.253333333333	11.385
ENSSSCG00000006281	NTMT2	N-terminal Xaa-Pro-Lys N-methyltransferase 2 [Source:VGNC Symbol;Acc:VGNC:90155]	1.9755701601834	0.98226908293986	0.0040009144281084	0.02652262941828	yes	up	0.66	1.28	1.53	1.17	1.37	2.16	0.34	1	0.55	0.48	0.34	0.43	1.3616666666667	0.52333333333333
ENSSSCG00000006296	ATP1B1	ATPase Na+/K+ transporting subunit beta 1 [Source:NCBI gene (formerly Entrezgene);Acc:396898]	0.49187416234624	-1.02364	3.278263328375E-11	3.8464134766385E-9	yes	down	137.77	134.21	173.15	155.58	119.53	118.05	183.45	189.24	207.51	214.99	192.57	171.03	139.715	193.13166666667
ENSSSCG00000006303	DCAF6	DDB1 and CUL4 associated factor 6 [Source:VGNC Symbol;Acc:VGNC:87177]	0.66079055628184	-0.597735	0.0014713262836978	0.012297828953993	yes	down	55.51	29.27	56.2	58.44	30.68	36.12	51.26	34.84	54.5	57.58	34.56	42.4	44.37	45.856666666667
ENSSSCG00000006306	MPZL1	myelin protein zero like 1 [Source:VGNC Symbol;Acc:VGNC:90335]	1.5337186166642	0.61703382340171	0.0071378282788729	0.040632003050053	yes	up	9.56	9.55	19.87	38.55	11.01	8.12	5.63	5.17	6.46	4.86	7.53	6.71	16.11	6.06
ENSSSCG00000006328	RXRG	retinoid X receptor gamma [Source:VGNC Symbol;Acc:VGNC:92530]	2.0854022185619	1.0603256679677	0.0003877203504213	0.0044422731779181	yes	up	9.24	10.88	10.3	8.3	9.16	8.53	5.51	3.06	3.25	1.82	3.04	2.03	9.4016666666667	3.1183333333333
ENSSSCG00000006344		-	2.2009365664179	1.1381175656597	9.0095373742123E-5	0.0014059383072458	yes	up	0.6	0.53	1.74	2.71	0.62	0.96	0.32	0.23	0.48	0.37	0.19	0.38	1.1933333333333	0.32833333333333
ENSSSCG00000006345	OLFML2B	olfactomedin like 2B [Source:VGNC Symbol;Acc:VGNC:91034]	1.85775	0.89355456045322	0.00040518940706905	0.0045851926739033	yes	up	13.48	16.96	36.59	65.44	34.45	29.36	6.54	9.34	9.61	10.17	15.84	13.81	32.713333333333	10.885
ENSSSCG00000006390	CASQ1	calsequestrin 1 [Source:VGNC Symbol;Acc:VGNC:86205]	0.59965765855151	-0.737789	0.00048064178888682	0.0052194955571181	yes	down	1008.67	873.18	1360.35	1121.6	1458.69	1002.82	1409.87	1295.53	1081.56	1038.2	1519.93	1301.04	1137.5516666667	1274.36
ENSSSCG00000006453	KIRREL1	kirre like nephrin family adhesion molecule 1 [Source:VGNC Symbol;Acc:VGNC:89480]	1.9888555391982	0.99193848961998	0.00038953884829818	0.0044532994342074	yes	up	2.96	2.54	20.05	22.13	5.72	7.6	1.45	2.05	4.1	2	3.18	3.79	10.166666666667	2.7616666666667
ENSSSCG00000006472	CRABP2	cellular retinoic acid binding protein 2 [Source:NCBI gene (formerly Entrezgene);Acc:100155151]	4.5762628227008	2.1941699109709	0.0018743996062875	0.014953990723986	yes	up	6.54	6.11	18.13	63.84	11.76	10.19	0.57	4.85	0.46	5.78	1.02	1.19	19.428333333333	2.3116666666667
ENSSSCG00000006475	IQGAP3	IQ motif containing GTPase activating protein 3 [Source:VGNC Symbol;Acc:VGNC:89193]	2.2262004772667	1.1545835183471	2.9689337993185E-5	0.00056970031460722	yes	up	1.26	2.12	3.98	5.41	2.79	2.53	0.43	1.15	0.89	0.61	0.64	1.31	3.015	0.83833333333333
ENSSSCG00000006487	CCT3	chaperonin containing TCP1 subunit 3 [Source:NCBI gene (formerly Entrezgene);Acc:100154317]	0.52799675026201	-0.921399	7.0863029165233E-6	0.00017946193502855	yes	down	89.15	88.56	113.23	117.03	97.62	80.03	86.33	139.77	93.45	195.25	114.92	119.44	97.603333333333	124.86
ENSSSCG00000006488	GLMP	glycosylated lysosomal membrane protein [Source:VGNC Symbol;Acc:VGNC:88487]	1.5178080634787	0.60198936428768	0.0012644424775807	0.011016844008988	yes	up	5.74	6.5	11.96	20.49	8.22	8.03	4.36	4.2	4.14	3.28	4.64	4.12	10.156666666667	4.1233333333333
ENSSSCG00000006506	SYT11	synaptotagmin 11 [Source:VGNC Symbol;Acc:VGNC:93680]	2.4426574997767	1.2884515885277	4.2120562368334E-6	0.000117164238103	yes	up	1.06	0.88	2.57	4.24	1	1.32	0.32	0.35	0.78	0.38	0.57	0.4	1.845	0.46666666666667
ENSSSCG00000006521	ENTREP3	endosomal transmembrane epsin interactor 3 [Source:VGNC Symbol;Acc:VGNC:87945]	2.0563192001556	1.0400642298711	4.715711326944E-6	0.00012887683932918	yes	up	2.59	2.97	6.39	10.08	4.67	6.57	1.45	1.49	2.17	1.29	1.51	2.66	5.545	1.7616666666667
ENSSSCG00000006524	THBS3	thrombospondin 3 [Source:VGNC Symbol;Acc:VGNC:93948]	11.311706780233	3.49974	8.1827732972768E-12	1.0466571910164E-9	yes	up	10.56	5.49	28.82	108.45	12.61	11	1.15	1.2	1.9	1.08	1.32	1.88	29.488333333333	1.4216666666667
ENSSSCG00000006525		mucin 1, cell surface associated [Source:VGNC Symbol;Acc:VGNC:98822]	8.5803504503335	3.1010365734396	0.0049108644877526	0.030863360014603	yes	up	0.09	0.03	0.33	0.91	0.1	0.11	0	0.04	0.03	0	0	0.05	0.26166666666667	0.02
ENSSSCG00000006550	ATP8B2	ATPase phospholipid transporting 8B2 [Source:VGNC Symbol;Acc:VGNC:85680]	2.4900593573499	1.3161801332707	6.8396369852548E-5	0.0011252214785107	yes	up	3.65	2.88	17.34	28.01	6.31	6	2.12	1.45	3.38	2.55	1.44	3.75	10.698333333333	2.4483333333333
ENSSSCG00000006552	HAX1	HCLS1 associated protein X-1 [Source:VGNC Symbol;Acc:VGNC:88791]	0.63311501084528	-0.65946	0.0094445160880427	0.049774290291762	yes	down	8.87	12.9	8.44	10.26	8.18	8.85	9.22	14.06	11.08	9.92	10	8.55	9.5833333333333	10.471666666667
ENSSSCG00000006556		tropomyosin 3 [Source:VGNC Symbol;Acc:VGNC:98877]	3.1022473270442	1.6333137099962	7.8947151104899E-14	1.5794490935794E-11	yes	up	2409.21	3492.54	2821.36	4525.2	2136.38	3403.38	518.14	345.44	1005.96	736.88	855	712.69	3131.34	695.685
ENSSSCG00000006569	SLC27A3	solute carrier family 27 member 3 [Source:VGNC Symbol;Acc:VGNC:93037]	2.1577912522516	1.1095553032373	0.0061266978357419	0.036380182544426	yes	up	1.54	0.9	3.14	6.1	2.02	2.44	0.79	0.08	1.55	1.16	0.35	0.99	2.69	0.82
ENSSSCG00000006578	S100A4	S100 calcium binding protein A4 [Source:VGNC Symbol;Acc:VGNC:92543]	5.9063667035774	2.5622709306353	0.00018534128801773	0.002491172092607	yes	up	7.73	1.19	1.43	51.36	3.15	4.6	0.48	1.24	0.7	1.51	1.29	1.16	11.576666666667	1.0633333333333
ENSSSCG00000006612	S100A10	S100 calcium binding protein A10 [Source:VGNC Symbol;Acc:VGNC:92536]	1.5296651900212	0.61321591333993	0.0027445412328918	0.019892506242116	yes	up	151.19	162.63	236.19	310.21	130.87	152.05	49.72	108.65	80.18	71.8	80.64	87.48	190.52333333333	79.745
ENSSSCG00000006625	RFX5	regulatory factor X5 [Source:VGNC Symbol;Acc:VGNC:92246]	1.5077677877604	0.59241425536861	0.00038596776860365	0.004428696344897	yes	up	3.94	3.54	5.07	8.58	4.79	3.92	2.12	1.7	2.15	1.88	2.55	2.35	4.9733333333333	2.125
ENSSSCG00000006628	PSMD4	proteasome 26S subunit ubiquitin receptor, non-ATPase 4 [Source:VGNC Symbol;Acc:VGNC:98839]	0.65455841899707	-0.611406	0.0014502346530687	0.01214756401564	yes	down	83.94	100.66	100.48	109.79	87.38	90.57	80.6	112.53	77.69	126.54	97.19	100.91	95.47	99.243333333333
ENSSSCG00000006687	ITGA10	integrin subunit alpha 10 [Source:VGNC Symbol;Acc:VGNC:89232]	2.7801668095365	1.4751714470032	8.2314515236864E-7	2.8995891879712E-5	yes	up	0.76	0.83	2.39	4.21	0.96	1.54	0.53	0.33	0.53	0.32	0.22	0.38	1.7816666666667	0.385
ENSSSCG00000006698	BCL9	BCL9 transcription coactivator [Source:VGNC Symbol;Acc:VGNC:96567]	1.9299721521039	0.94858003075164	2.1533275667707E-6	6.6070137347334E-5	yes	up	2.99	5.31	10.19	10.29	7.04	7.8	1.64	2.34	2.77	2.28	2.96	2.64	7.27	2.4383333333333
ENSSSCG00000006703	PRKAB2	protein kinase AMP-activated non-catalytic subunit beta 2 [Source:VGNC Symbol;Acc:VGNC:91799]	0.5212876567745	-0.939848	8.9778960442522E-6	0.00021687316992346	yes	down	20.79	10.47	19.35	18.02	17.87	12.04	25.99	18.78	25.49	24.5	16.01	18.68	16.423333333333	21.575
ENSSSCG00000006709	NOTCH2	notch receptor 2 [Source:VGNC Symbol;Acc:VGNC:109636]	2.4184772161128	1.2740989465677	1.9476331577363E-5	0.00041015945244906	yes	up	2.29	2.14	9.43	16.45	3.32	3.31	1.13	1.18	2.04	1.33	1.28	1.76	6.1566666666667	1.4533333333333
ENSSSCG00000006735	PTGFRN	prostaglandin F2 receptor inhibitor [Source:VGNC Symbol;Acc:VGNC:91955]	1.8742763568325	0.90633369004983	2.2639658289369E-5	0.00045846882885423	yes	up	9.89	7.33	19.16	40.8	14.88	10.36	4.9	4.69	6.06	6.84	5.52	5.2	17.07	5.535
ENSSSCG00000006740	ATP1A1	ATPase Na+/K+ transporting subunit alpha 1 [Source:VGNC Symbol;Acc:VGNC:98735]	1.6752779974311	0.74440051780127	7.8583141088635E-5	0.0012616151406257	yes	up	25.96	24.2	82.11	72.88	32.74	39.17	15.46	11.79	23.19	19.05	13.41	21.59	46.176666666667	17.415
ENSSSCG00000006752	CSDE1	cold shock domain containing E1 [Source:VGNC Symbol;Acc:VGNC:87029]	0.62736942913245	-0.672613	7.3021025389487E-6	0.00018408612297301	yes	down	67.71	44.95	75.38	97.43	46.97	46.49	69.36	54.25	80.74	81.24	58.51	56.68	63.155	66.796666666667
ENSSSCG00000006754	AMPD1	adenosine monophosphate deaminase 1 [Source:VGNC Symbol;Acc:VGNC:85286]	0.52227042955526	-0.937131	0.00021629861576955	0.0028340385382736	yes	down	136.83	100.06	156.66	105.43	161.95	145.68	205.72	177.12	131.59	117.83	225.04	209.8	134.435	177.85
ENSSSCG00000006790	WDR77	WD repeat domain 77 [Source:VGNC Symbol;Acc:VGNC:94942]	0.64316761477437	-0.636733	9.5301473768538E-5	0.0014753764862679	yes	down	16.21	16.46	24.5	18.43	19.48	16.45	16.62	17.78	20.25	24.74	19.07	18.35	18.588333333333	19.468333333333
ENSSSCG00000006799	LRIF1	ligand dependent nuclear receptor interacting factor 1 [Source:VGNC Symbol;Acc:VGNC:89809]	0.57461316554241	-0.799337	0.0037264323558778	0.025195397276201	yes	down	0.38	0.41	0.48	0.49	0.46	0.37	0.38	0.53	0.7	0.51	0.45	0.39	0.43166666666667	0.49333333333333
ENSSSCG00000006811	SLC6A17	solute carrier family 6 member 17 [Source:VGNC Symbol;Acc:VGNC:93158]	2.4134122935477	1.2710743983744	0.00022474474135988	0.0029299429314293	yes	up	0.44	0.28	1.4	0.92	0.38	0.62	0.16	0.14	0.31	0.24	0.05	0.16	0.67333333333333	0.17666666666667
ENSSSCG00000006829	SYPL2	synaptophysin like 2 [Source:VGNC Symbol;Acc:VGNC:93677]	0.65786047268734	-0.604146	0.0028586800355137	0.020538536811322	yes	down	242.17	217.66	291.87	261.52	309.09	250.87	351.3	235.66	257.33	228.38	294.45	260.64	262.19666666667	271.29333333333
ENSSSCG00000006830	PSMA5	proteasome 20S subunit alpha 5 [Source:VGNC Symbol;Acc:VGNC:98838]	0.61364057698872	-0.704534	0.0003169388711508	0.0038361643433375	yes	down	32.29	29.81	34.88	37.3	24.51	22.46	26.17	29.98	30.74	52.12	28.75	33.83	30.208333333333	33.598333333333
ENSSSCG00000006850	EEIG2	EEIG family member 2 [Source:VGNC Symbol;Acc:VGNC:87884]	1.8848024404899	0.91441331232029	0.00040661283446871	0.0045979661462929	yes	up	1.12	1.09	2.74	3.6	1.06	1.66	0.71	0.78	0.69	0.67	0.32	0.51	1.8783333333333	0.61333333333333
ENSSSCG00000006857	COL11A1	collagen type XI alpha 1 chain [Source:VGNC Symbol;Acc:VGNC:86862]	64.302399291723	6.0068006641932	1.1578157867029E-15	3.4090028965092E-13	yes	up	11.1	1.64	51.3	150.88	15.7	12.29	0.19	0.2	0.82	0.11	0.31	0.41	40.485	0.34
ENSSSCG00000006867	LRRC39	leucine rich repeat containing 39 [Source:VGNC Symbol;Acc:VGNC:98080]	0.56194449870463	-0.8315	0.00030175184161873	0.0036753815804481	yes	down	69.73	41.31	47.39	47.25	32.9	44.71	63.15	42.93	63.61	68.05	64.56	54.31	47.215	59.435
ENSSSCG00000006872	AGL	amylo-alpha-1, 6-glucosidase, 4-alpha-glucanotransferase [Source:VGNC Symbol;Acc:VGNC:106013]	0.58160101306905	-0.781898	1.7001999674473E-8	9.9814023508642E-7	yes	down	24.2	20.17	34.31	35.76	24.89	21.92	24.44	24.18	42.66	40.51	32.18	23.08	26.875	31.175
ENSSSCG00000006877	SNX7	sorting nexin 7 [Source:VGNC Symbol;Acc:VGNC:93324]	2.2408640451582	1.1640551221522	0.0030873789321112	0.021751037578147	yes	up	1.92	0.78	3.97	11.46	1.35	1.74	0.99	0.71	1.14	0.96	0.91	0.76	3.5366666666667	0.91166666666667
ENSSSCG00000006887	CNN3	calponin 3 [Source:VGNC Symbol;Acc:VGNC:86826]	1.6228222851452	0.69850501936976	8.5064068632439E-5	0.0013432056388864	yes	up	32.87	30.59	76.92	101.5	33.82	41.01	15.12	16.46	27.89	18.31	20.67	23.88	52.785	20.388333333333
ENSSSCG00000006911	TGFBR3	transforming growth factor beta receptor 3 [Source:VGNC Symbol;Acc:VGNC:93932]	1.9661682852387	0.97538680788859	0.00018320523283177	0.0024685736383507	yes	up	5.36	4.11	16.51	23.07	5.19	5.03	2.19	2.24	4.17	3.13	2.26	3.78	9.8783333333333	2.9616666666667
ENSSSCG00000006932		-	4.5675317119047	2.1914147453714	0.0038917569785243	0.026053568275363	yes	up	0.22	0.29	0.15	0.49	0.01	0.05	0.02	0.02	0.01	0.09	0.03	0	0.20166666666667	0.028333333333333
ENSSSCG00000006933	CLCA1	chloride channel accessory 1 [Source:NCBI gene (formerly Entrezgene);Acc:397284]	7.9453419075205	2.9901093036104	1.7344357362434E-5	0.00037178392395713	yes	up	0.12	0.21	1.13	0.25	0.35	1.18	0.06	0.03	0.02	0	0.1	0.08	0.54	0.048333333333333
ENSSSCG00000006955	GSDMD	gasdermin D [Source:VGNC Symbol;Acc:VGNC:88718]	1.5087555135029	0.59335904308548	0.0046601585852215	0.029621904163903	yes	up	5.25	4.53	10.78	19.3	6.36	6.48	3.28	2.92	4.57	4.18	2.51	4.27	8.7833333333333	3.6216666666667
ENSSSCG00000006957	RHPN1	rhophilin Rho GTPase binding protein 1 [Source:VGNC Symbol;Acc:VGNC:92296]	3.7909721119136	1.9225678434376	0.00053562104875648	0.0056612112483608	yes	up	0.2	0.22	0.29	0.45	0.12	0.2	0.02	0.04	0.05	0.02	0.05	0.07	0.24666666666667	0.041666666666667
ENSSSCG00000006958	TOP1MT	DNA topoisomerase I mitochondrial [Source:VGNC Symbol;Acc:VGNC:94309]	2.8563032886817	1.5141491760918	0.00015019558267104	0.0021243918334328	yes	up	0.5	0.48	1.39	3.7	0.99	1.03	0.13	0.15	0.24	0.34	0.21	0.51	1.3483333333333	0.26333333333333
ENSSSCG00000006987	SLC7A2	solute carrier family 7 member 2 [Source:VGNC Symbol;Acc:VGNC:95506]	0.58330901620473	-0.777668	0.0011364060572827	0.010127707894858	yes	down	3.1	1.9	3.71	4.57	2.04	2.09	4.14	2.12	5.55	3.86	2.69	1.61	2.9016666666667	3.3283333333333
ENSSSCG00000006988	PDGFRL	platelet derived growth factor receptor like [Source:VGNC Symbol;Acc:VGNC:96476]	1.8034332067376	0.85074599141333	0.0043260058500496	0.028156111202085	yes	up	16.45	11.83	42.42	112.94	25.23	23.68	10.29	11.68	12.22	13.42	11.92	14.87	38.758333333333	12.4
ENSSSCG00000007000	FAT1	FAT atypical cadherin 1 [Source:NCBI gene (formerly Entrezgene);Acc:100154043]	2.2926496258534	1.1970158919152	4.2025818564467E-5	0.00075728972136086	yes	up	1.14	0.77	3.79	6.67	1.93	1.63	0.5	0.48	0.8	0.88	0.52	0.91	2.655	0.68166666666667
ENSSSCG00000007022	ANK1	ankyrin 1 [Source:VGNC Symbol;Acc:VGNC:96344]	0.57179176311293	-0.806438	2.7580759240038E-6	8.1207122252981E-5	yes	down	214.8	197.5	327.96	229.37	293.86	264.04	320.28	236.48	387.91	333.47	284.07	272.38	254.58833333333	305.765
ENSSSCG00000007026	VDAC3	voltage dependent anion channel 3 [Source:VGNC Symbol;Acc:VGNC:95562]	0.59833020847136	-0.740986	0.0009906608851196	0.0091258932185899	yes	down	293.45	291.99	242.54	235.91	235.31	228.87	296.06	276.47	278.16	312.54	364.32	274.17	254.67833333333	300.28666666667
ENSSSCG00000007031	POLB	DNA polymerase beta [Source:VGNC Symbol;Acc:VGNC:108731]	0.5920052434629	-0.756318	7.680945320719E-5	0.0012407986721513	yes	down	28.45	25.73	24.48	20.5	16.49	15.79	24.31	24.72	29.1	25.91	25.6	21.15	21.906666666667	25.131666666667
ENSSSCG00000007032	PLAT	plasminogen activator, tissue type [Source:NCBI gene (formerly Entrezgene);Acc:397121]	1.6641	0.7347396896518	0.0051028692558615	0.031712574566993	yes	up	6.75	4.15	13.01	14.55	5.18	8.31	3.55	2.38	5.44	4.39	1.18	3.23	8.6583333333333	3.3616666666667
ENSSSCG00000007034	PSD3	pleckstrin and Sec7 domain containing 3 [Source:VGNC Symbol;Acc:VGNC:107166]	1.7272108734115	0.788444	0.0039509556877386	0.026336891716002	yes	up	0.84	0.48	1.46	3.27	1.29	0.87	0.51	0.27	0.71	0.81	0.52	0.45	1.3683333333333	0.545
ENSSSCG00000007073	ISM1	isthmin 1 [Source:VGNC Symbol;Acc:VGNC:95787]	9.9886	3.3202825888648	3.8052804783511E-8	2.0336096528996E-6	yes	up	1.58	1.01	7.59	19.09	1.17	1.19	0.12	0.16	0.57	0.14	0.32	0.18	5.2716666666667	0.24833333333333
ENSSSCG00000007079	FLRT3	fibronectin leucine rich transmembrane protein 3 [Source:VGNC Symbol;Acc:VGNC:96304]	5.1394760603931	2.3616212925708	0.0017702724013336	0.014247086551217	yes	up	0.12	0.03	0.53	1.59	0.09	0.18	0.03	0.02	0.07	0.04	0.11	0	0.42333333333333	0.045
ENSSSCG00000007082		-	44.858893118066	5.4873221176125	0.0002922072724078	0.0035791950438962	yes	up	0.07	0	6.92	25.7	2.28	2.06	0	0	0.24	0	0.11	0.1	6.1716666666667	0.075
ENSSSCG00000007085	DSTN	destrin, actin depolymerizing factor [Source:VGNC Symbol;Acc:VGNC:108715]	0.66476836194235	-0.589076	0.003426097141416	0.023591862697211	yes	down	50.39	34.85	45.36	39.68	26.18	34.09	41.76	39.19	48.45	34.44	43.06	34.03	38.425	40.155
ENSSSCG00000007088		-	0.5187983397384	-0.946754	1.1188671599109E-8	7.0192206431196E-7	yes	down	21.61	15.35	29.54	38.69	22.49	17.73	27.51	35.29	28.09	40.41	32.58	26.3	24.235	31.696666666667
ENSSSCG00000007094	DZANK1	double zinc ribbon and ankyrin repeat domains 1 [Source:VGNC Symbol;Acc:VGNC:95675]	1.5534108872635	0.63543948240571	0.0006882653527541	0.0069077292145253	yes	up	3.93	5.44	9.85	9.63	5.37	6.8	2.51	1.69	3.91	2.33	3.85	3.12	6.8366666666667	2.9016666666667
ENSSSCG00000007130	SYNDIG1	synapse differentiation inducing 1 [Source:VGNC Symbol;Acc:VGNC:95689]	8.4492559285939	3.07882	4.9335495485446E-9	3.3328156149367E-7	yes	up	1.06	1.26	0.83	1.27	0.67	0.95	0.17	0.03	0.16	0.04	0.1	0	1.0066666666667	0.083333333333333
ENSSSCG00000007133	ACSS1	acyl-CoA synthetase short chain family member 1 [Source:VGNC Symbol;Acc:VGNC:95732]	1.7656930491532	0.82023456441676	0.0001072379713644	0.0016215586658348	yes	up	6.82	9.24	11.71	17.65	8.78	15.29	3.78	3.48	4.43	5.33	2.96	6.2	11.581666666667	4.3633333333333
ENSSSCG00000007145	ADAM33	ADAM metallopeptidase domain 33 [Source:VGNC Symbol;Acc:VGNC:95643]	2.3631893914953	1.2407352548818	1.5737759148012E-10	1.5947255292514E-8	yes	up	2.68	4.23	8.56	12.81	5.51	5.38	1.1	1.32	1.95	1.64	1.92	2.03	6.5283333333333	1.66
ENSSSCG00000007149	SPEF1	sperm flagellar 1 [Source:NCBI gene (formerly Entrezgene);Acc:100337683]	1.5364733622967	0.61962275527087	0.0023446144646193	0.017726603062202	yes	up	1.19	1.42	2.88	3.56	1.8	1.64	0.83	0.73	1.32	0.75	1	0.57	2.0816666666667	0.86666666666667
ENSSSCG00000007151	CDC25B	cell division cycle 25B [Source:VGNC Symbol;Acc:VGNC:95839]	1.6894051341159	0.75651534050875	0.00079505452258916	0.0077349288185809	yes	up	7.8	13.01	22.18	23.43	17.82	15.87	4.06	5.4	6.37	5.78	6.11	10.69	16.685	6.4016666666667
ENSSSCG00000007155	DNAAF9	dynein axonemal assembly factor 9 [Source:VGNC Symbol;Acc:VGNC:95857]	1.5144688020477	0.5988118590216	0.002088845047198	0.016201007436145	yes	up	1.5	1.91	3.63	4.47	1.51	1.62	0.96	0.82	1.25	0.83	0.91	1.36	2.44	1.0216666666667
ENSSSCG00000007165	MRPS26	mitochondrial ribosomal protein S26 [Source:VGNC Symbol;Acc:VGNC:95601]	0.63056698248678	-0.665278	0.0022114569959042	0.016958126005447	yes	down	61.1	54.33	55.46	47.76	67.75	52.49	54.18	68.83	71.97	73.51	56.75	52.24	56.481666666667	62.913333333333
ENSSSCG00000007170	CPXM1	carboxypeptidase X, M14 family member 1 [Source:VGNC Symbol;Acc:VGNC:95659]	3.4936156927293	1.8047209165869	1.0868045587263E-8	6.8662288011837E-7	yes	up	4.8	5.38	18.59	38.8	9.81	10.14	1.58	2.34	3.54	1.93	2.39	3.39	14.586666666667	2.5283333333333
ENSSSCG00000007171	EBF4	EBF family member 4 [Source:VGNC Symbol;Acc:VGNC:96211]	2.0172486579577	1.0123889300051	0.00014888405508493	0.0021121233450912	yes	up	1.84	2.22	5.36	10.03	3.83	3.67	0.85	1.07	1.51	1.56	0.96	2.18	4.4916666666667	1.355
ENSSSCG00000007173	IDH3B	isocitrate dehydrogenase (NAD(+)) 3 non-catalytic subunit beta [Source:VGNC Symbol;Acc:VGNC:108724]	0.63691817533393	-0.65082	0.0028718080725359	0.02060439768824	yes	down	222.08	245.82	239.01	194.95	237.65	198.47	249.81	261.61	242.85	233.17	277.43	215.31	222.99666666667	246.69666666667
ENSSSCG00000007198	ANGPT4	angiopoietin 4 [Source:VGNC Symbol;Acc:VGNC:96342]	2.6639535692929	1.4135689375388	0.0001517561215133	0.0021353961011857	yes	up	0.48	0.13	1.29	2.27	0.63	0.69	0.22	0.13	0.24	0.19	0.19	0.25	0.915	0.20333333333333
ENSSSCG00000007199	SLC52A3	solute carrier family 52 member 3 [Source:VGNC Symbol;Acc:VGNC:95777]	2.6090687157758	1.3835349413203	1.9506676189102E-5	0.00041024485435436	yes	up	0.69	0.69	1.38	0.49	0.89	0.76	0.31	0.11	0.29	0.14	0.26	0.18	0.81666666666667	0.215
ENSSSCG00000007200	FAM110A	family with sequence similarity 110 member A [Source:VGNC Symbol;Acc:VGNC:95778]	2.22227	1.1520314649793	1.1957942721189E-5	0.00027311915038756	yes	up	1.44	1.79	3.44	3.47	3	3.5	0.69	0.82	1.11	0.79	0.67	0.91	2.7733333333333	0.83166666666667
ENSSSCG00000007264	CDK5RAP1	CDK5 regulatory subunit associated protein 1 [Source:VGNC Symbol;Acc:VGNC:108154]	0.64557410966705	-0.631345	0.00033074199523372	0.0039489126515855	yes	down	10.55	13.96	18.03	20.57	17.62	15.69	14.53	17.86	14.15	20.59	15.2	16.97	16.07	16.55
ENSSSCG00000007278	AHCY	adenosylhomocysteinase [Source:NCBI gene (formerly Entrezgene);Acc:497050]	0.65633774968163	-0.60749	0.00082087414173665	0.0079040632055945	yes	down	29.99	25.15	43.04	40.18	47.41	35.26	33.13	33.83	34.36	42.14	43.32	43.29	36.838333333333	38.345
ENSSSCG00000007281	MAP1LC3A	microtubule associated protein 1 light chain 3 alpha [Source:NCBI gene (formerly Entrezgene);Acc:100322893]	0.63043723754333	-0.665575	7.826149481359E-6	0.00019385248040731	yes	down	161.42	174.97	216.82	213.76	176.4	199.43	183.47	182.17	267.42	266.66	157.75	192.33	190.46666666667	208.3
ENSSSCG00000007288	MYH7B	myosin heavy chain 7B [Source:VGNC Symbol;Acc:VGNC:95701]	3.7784	1.91778	9.5113113858966E-11	1.030722320673E-8	yes	up	9.46	20.68	25.09	42.4	15.39	31.55	2.55	1.26	4.89	6.48	5.5	4.44	24.095	4.1866666666667
ENSSSCG00000007291	EDEM2	ER degradation enhancing alpha-mannosidase like protein 2 [Source:VGNC Symbol;Acc:VGNC:95687]	1.7645397853687	0.81929195916668	1.0709892441077E-5	0.00025094275006457	yes	up	8.15	7.51	13	22.61	6.04	7.82	4.26	4.26	4.36	3.22	2.73	4.31	10.855	3.8566666666667
ENSSSCG00000007314		erythrocyte membrane protein band 4.1 like 1 [Source:VGNC Symbol;Acc:VGNC:107139]	1.70955	0.77361805387397	0.00080627596681218	0.0078135777835016	yes	up	1.05	1.03	2.78	4.69	1.48	1.48	0.6	0.66	0.68	0.71	0.76	0.88	2.085	0.715
ENSSSCG00000007317	DLGAP4	DLG associated protein 4 [Source:VGNC Symbol;Acc:VGNC:96043]	0.62096142154751	-0.687424	5.2607812702505E-6	0.00014081387945499	yes	down	32.55	38.32	72.42	57.83	38.98	39.2	41.58	47.32	47.77	42.03	62.43	51.61	46.55	48.79
ENSSSCG00000007334	SRC	SRC proto-onco, non-receptor tyrosine kinase [Source:VGNC Symbol;Acc:VGNC:95516]	1.7239227264814	0.78569510817379	0.00081833145741858	0.0078973793401465	yes	up	1.73	2.2	5.49	7.34	2.86	3.48	0.94	1.24	2.11	1.29	0.94	1.91	3.85	1.405
ENSSSCG00000007346	ADIG	adipogenin [Source:VGNC Symbol;Acc:VGNC:96182]	8.1363687805641	3.0243850707679	0.0044389237564299	0.028623721164913	yes	up	0.45	0	0.93	0.64	0.22	0.18	0	0	0	0	0	0.31	0.40333333333333	0.051666666666667
ENSSSCG00000007351	FAM83D	family with sequence similarity 83 member D [Source:VGNC Symbol;Acc:VGNC:95747]	2.1462964802098	1.1018493775784	4.5153517043591E-5	0.00080252919529071	yes	up	0.99	1.68	2.17	2.41	1.77	2.44	0.5	0.65	0.84	0.38	0.44	0.81	1.91	0.60333333333333
ENSSSCG00000007358	EMILIN3	elastin microfibril interfacer 3 [Source:VGNC Symbol;Acc:VGNC:95748]	2.2834990435241	1.1912461854231	3.0567963006727E-5	0.00058172324721948	yes	up	8.84	4.52	15.82	41.19	14.66	8.2	4.02	2.69	5.97	5.04	3.19	3.75	15.538333333333	4.11
ENSSSCG00000007369		-	0.65617713094807	-0.607843	0.00083182718422699	0.0079845581143377	yes	down	123.55	133.92	153.46	158.51	162.29	157.35	152.28	153.98	179.89	161.02	126.76	162.11	148.18	156.00666666667
ENSSSCG00000007385	KCNS1	potassium voltage-gated channel modifier subfamily S member 1 [Source:VGNC Symbol;Acc:VGNC:96391]	12.581857857784	3.6532730635523	5.7316606948823E-5	0.0009764472177253	yes	up	0.26	0.02	0.24	1.39	0.34	0.09	0.02	0	0.05	0	0.03	0	0.39	0.016666666666667
ENSSSCG00000007391	MATN4	matrilin 4 [Source:VGNC Symbol;Acc:VGNC:96412]	1.7355563194069	0.79539818188261	0.0051359565157703	0.031856792741383	yes	up	1.86	1.03	3.38	4.27	3.37	3.4	0.98	1.06	0.68	1.03	1.33	1.29	2.885	1.0616666666667
ENSSSCG00000007423	UBE2C	ubiquitin conjugating enzyme E2 C [Source:VGNC Symbol;Acc:VGNC:98390]	1.7247691434177	0.78640327323293	0.001068033015423	0.0096506399569638	yes	up	21.52	28.71	35.33	34.81	30.44	28.23	9.33	12.72	26.42	5.83	10.51	16.83	29.84	13.606666666667
ENSSSCG00000007424	TNNC2	troponin C2, fast skeletal type [Source:NCBI gene (formerly Entrezgene);Acc:414905]	0.42394553839862	-1.23805	4.3877909272008E-5	0.00078429854892253	yes	down	4532.34	5218.34	3713.2	2542.85	5384.81	3393.42	7882.84	9517.64	5937.62	6169.6	6101.8	5874.36	4130.8266666667	6913.9766666667
ENSSSCG00000007428	ZSWIM1	zinc finger SWIM-type containing 1 [Source:VGNC Symbol;Acc:VGNC:95759]	1.5067672877016	0.59145661746421	0.0084942663110943	0.045991250281409	yes	up	1.41	1.35	2.4	2.38	2.04	1.59	0.68	0.76	1	0.66	1.03	0.77	1.8616666666667	0.81666666666667
ENSSSCG00000007430	NEURL2	neuralized E3 ubiquitin protein ligase 2 [Source:VGNC Symbol;Acc:VGNC:95760]	0.60585304572726	-0.72296	0.0013346935705908	0.011431335438567	yes	down	16.28	20.76	21.34	15.4	24.38	19.23	21.02	24.92	22.52	25.99	18.14	22.68	19.565	22.545
ENSSSCG00000007435	PLTP	phospholipid transfer protein [Source:VGNC Symbol;Acc:VGNC:104029]	2.1114999191087	1.0782681918698	0.00010958919531903	0.0016519989705419	yes	up	2.58	2.13	7.93	12.51	3.9	3.68	1.62	1.19	1.74	1.38	1.41	2.23	5.455	1.595
ENSSSCG00000007451	SLC2A10	solute carrier family 2 member 10 [Source:VGNC Symbol;Acc:VGNC:95585]	3.2964404359124	1.7209090132299	1.6714695245617E-7	7.3267645872993E-6	yes	up	1.26	1.01	3.54	7.37	2.05	1.54	0.48	0.34	0.76	0.25	0.6	0.54	2.795	0.495
ENSSSCG00000007456	SULF2	sulfatase 2 [Source:VGNC Symbol;Acc:VGNC:95938]	2.2118033106886	1.1452230965532	3.8918437096553E-6	0.00010982318460971	yes	up	4.72	4.45	15.08	26.58	7.82	7.59	2.38	2.26	2.72	3.73	3.45	3.13	11.04	2.945
ENSSSCG00000007463	PTGIS	prostaglandin I2 synthase [Source:VGNC Symbol;Acc:VGNC:96515]	3.0895476615185	1.6273956296332	8.3841195138858E-9	5.4514243755912E-7	yes	up	8.06	3.84	22.74	20.45	5.57	6.92	1.9	1.56	4.01	1.77	1.75	2.41	11.263333333333	2.2333333333333
ENSSSCG00000007477	NFATC2	nuclear factor of activated T cells 2 [Source:VGNC Symbol;Acc:VGNC:96440]	3.1954	1.6759948175622	3.1240133391702E-8	1.6986142215244E-6	yes	up	1.52	1.42	5.94	7.62	2.19	2.93	0.53	0.29	0.92	0.92	0.4	1.05	3.6033333333333	0.685
ENSSSCG00000007481		ZFP64 zinc finger protein [Source:VGNC Symbol;Acc:VGNC:95720]	1.8821530333319	0.912384	0.0037068557155069	0.025106546632155	yes	up	0.6	0.53	0.78	1.1	0.79	0.82	0.17	0.24	0.18	0.35	0.36	0.33	0.77	0.27166666666667
ENSSSCG00000007487	PFDN4	prefoldin subunit 4 [Source:NCBI gene (formerly Entrezgene);Acc:100144532]	0.50131049678301	-0.996224	2.6575287903205E-6	7.8543062069983E-5	yes	down	5.17	4.3	4.8	6.22	3.35	3.86	6.08	6.25	9.54	6.93	5.03	4.06	4.6166666666667	6.315
ENSSSCG00000007488	DOK5	docking protein 5 [Source:NCBI gene (formerly Entrezgene);Acc:100144540]	0.60730467735954	-0.719508	0.00031711964132684	0.0038361643433375	yes	down	3.07	3.24	5.48	4.83	3.89	4.63	6.34	2.79	4.17	4.47	4.35	5.48	4.19	4.6
ENSSSCG00000007493		aurora kinase A [Source:NCBI gene (formerly Entrezgene);Acc:574063]	1.5994700986035	0.67759402215055	0.0018866481959594	0.015028660080626	yes	up	3.22	5.18	6.44	6.47	5.71	5.92	1.89	2.37	2.47	1.61	2.47	2.93	5.49	2.29
ENSSSCG00000007512		-	1.6634306168158	0.73416169137059	0.0025364570427635	0.018732329461583	yes	up	1.23	1.79	3.75	5.81	2.5	2.59	0.84	0.77	1.88	1.68	0.72	1.12	2.945	1.1683333333333
ENSSSCG00000007523	TUBB1	tubulin beta 1 class VI [Source:NCBI gene (formerly Entrezgene);Acc:100134983]	0.33971726663293	-1.55759	0.009041167161288	0.048251509422674	yes	down	0.04	0	0.28	0.03	0.14	0.09	0.11	0.19	0.27	0.26	0.1	0.19	0.096666666666667	0.18666666666667
ENSSSCG00000007528	PHACTR3	phosphatase and actin regulator 3 [Source:VGNC Symbol;Acc:VGNC:95667]	2.9326011669917	1.5521808782793	0.0046279565752764	0.029489286385132	yes	up	0.37	0.48	0.64	1.58	0.91	1.06	0.17	0.07	0.03	0.18	0.56	0.07	0.84	0.18
ENSSSCG00000007557	MICALL2	MICAL like 2 [Source:VGNC Symbol;Acc:VGNC:90210]	0.37763882073451	-1.40492	3.439903283819E-5	0.00063980561077469	yes	down	0.75	1.34	2.72	3.22	1.98	2.21	1.21	3.09	2.76	7.06	1.9	4.99	2.0366666666667	3.5016666666667
ENSSSCG00000007565	TTYH3	tweety family member 3 [Source:VGNC Symbol;Acc:VGNC:94576]	1.6120522236063	0.68889848177994	0.0029453822632127	0.020939722194731	yes	up	5.91	6.97	19.15	27.94	13.79	10.64	3.38	3.93	7.39	7.14	4	7.28	14.066666666667	5.52
ENSSSCG00000007603	NPTX2	neuronal pentraxin 2 [Source:VGNC Symbol;Acc:VGNC:90863]	0.40452094076897	-1.30571	0.00037991533958465	0.004379426197941	yes	down	0.21	0.29	0.76	0.46	0.54	0.6	0.42	0.78	0.53	1.54	0.88	0.53	0.47666666666667	0.78
ENSSSCG00000007648	GAL3ST4	galactose-3-O-sulfotransferase 4 [Source:VGNC Symbol;Acc:VGNC:88323]	3.6944450080167	1.88536	6.559215796208E-8	3.3449857026087E-6	yes	up	1.93	1.67	6.84	12.83	2.61	2.82	0.88	0.65	0.7	0.49	1.01	0.64	4.7833333333333	0.72833333333333
ENSSSCG00000007665		insulin receptor substrate 3 [Source:VGNC Symbol;Acc:VGNC:109153]	4.3825423483999	2.1317680317792	0.0018094487373899	0.014502541112979	yes	up	0.11	0.22	1.23	1.62	0.18	0.19	0.03	0.05	0.18	0.11	0.08	0	0.59166666666667	0.075
ENSSSCG00000007680	MYL10	myosin light chain 10 [Source:VGNC Symbol;Acc:VGNC:90513]	2.0103406517699	1.0074399864679	0.0074218165253501	0.041854233677596	yes	up	24.57	41.98	25.85	10.53	24.31	25.83	6.52	3.1	11.78	10.87	14.04	10.36	25.511666666667	9.445
ENSSSCG00000007692	YWHAG	-	0.5938523712295	-0.751824	2.812931360522E-5	0.00054718901220849	yes	down	78.87	51.92	86.62	98.19	63.76	51.63	83.8	80.61	79.31	101.51	53.59	77.02	71.831666666667	79.306666666667
ENSSSCG00000007700	HIP1	huntingtin interacting protein 1 [Source:VGNC Symbol;Acc:VGNC:88885]	1.5480790937648	0.63047918289522	2.3961774403269E-5	0.00048124001230761	yes	up	4.37	5.26	11.63	13.66	6.58	5.8	2.64	3.05	3.98	3.03	3.15	3.42	7.8833333333333	3.2116666666667
ENSSSCG00000007710	MLXIPL	MLX interacting protein like [Source:VGNC Symbol;Acc:VGNC:90263]	2.2969812544633	1.1997390830096	5.5703448829087E-5	0.00095522232854714	yes	up	0.83	1.79	3.65	2.57	2.01	3.88	0.59	0.68	0.82	0.56	0.66	0.61	2.455	0.65333333333333
ENSSSCG00000007739	GUSB	glucuronidase beta [Source:NCBI gene (formerly Entrezgene);Acc:100144519]	1.7598374674553	0.81544219265579	0.00039083350955341	0.004461563216226	yes	up	7.21	7.45	12.96	33.82	10.59	9.08	3.71	5	5.72	3.45	5.23	4.99	13.518333333333	4.6833333333333
ENSSSCG00000007744	PHKG1	phosphorylase kinase catalytic subunit gamma 1 [Source:NCBI gene (formerly Entrezgene);Acc:397548]	0.58647240759747	-0.769865	0.00020818402081709	0.0027508142632097	yes	down	24.41	19.03	38.79	21.99	27.18	27.47	38.7	27.25	35.7	23.63	26.8	31.58	26.478333333333	30.61
ENSSSCG00000007745	SUMF2	sulfatase modifying factor 2 [Source:VGNC Symbol;Acc:VGNC:106459]	1.6918176411361	0.7585740705813	0.0073858294322587	0.04171403123069	yes	up	1.41	1.39	5.31	7.7	2.72	2.73	1.04	0.96	1.32	1.59	1.22	1.47	3.5433333333333	1.2666666666667
ENSSSCG00000007754	ITGAM	integrin subunit alpha M [Source:HGNC Symbol;Acc:HGNC:6149]	2.4778089476356	1.3090649522385	9.8272276521824E-6	0.00023306061931961	yes	up	0.57	0.59	2	1.92	0.72	0.55	0.25	0.25	0.31	0.36	0.15	0.25	1.0583333333333	0.26166666666667
ENSSSCG00000007760	PRSS36	serine protease 36 [Source:VGNC Symbol;Acc:VGNC:110712]	6.2514363985989	2.6441877173014	0.00039676392437221	0.0045193438246922	yes	up	3.29	8.23	11.71	1.81	2.18	2.17	0.84	1	1.64	0.54	0.59	0.34	4.8983333333333	0.825
ENSSSCG00000007791	CD2BP2	CD2 cytoplasmic tail binding protein 2 [Source:VGNC Symbol;Acc:VGNC:86407]	2.3388490366118	1.2257987444778	8.5382126913862E-7	2.987417243253E-5	yes	up	5.05	8.31	6.46	10.43	4.73	5.09	1.39	1.28	2	2.24	3.27	0.91	6.6783333333333	1.8483333333333
ENSSSCG00000007798	TBC1D10B	TBC1 domain family member 10B [Source:NCBI gene (formerly Entrezgene);Acc:100514343]	0.37799548107021	-1.40356	7.0569627897059E-9	4.6465782419139E-7	yes	down	17	21.34	31.43	25.04	26.48	26.44	31.07	46.56	33.73	34.01	25.8	56.36	24.621666666667	37.921666666667
ENSSSCG00000007799	MYL11	myosin light chain 11 [Source:VGNC Symbol;Acc:VGNC:90520]	0.46785369906861	-1.09587	0.0013244272450934	0.01138715545988	yes	down	30024.5	38788.9	21495.2	13923.9	34633.3	20382.3	45471.2	57890.3	32943.5	32628.3	37039.1	33765.6	26541.348333333	39956.3
ENSSSCG00000007805	ATP2A1	ATPase sarcoplasmic/endoplasmic reticulum Ca2+ transporting 1 [Source:VGNC Symbol;Acc:VGNC:85646]	0.54644091608092	-0.871863	0.0027834730163381	0.020109303898128	yes	down	2137.4	2082.7	3277.69	1817.88	4956.3	2812.18	3922.9	4341.57	3417.4	2373.83	3375.61	3910.91	2847.3583333333	3557.0366666667
ENSSSCG00000007816	IL21R	interleukin 21 receptor [Source:VGNC Symbol;Acc:VGNC:89096]	1.8907	0.91891766885449	0.0045187110512026	0.028962683202899	yes	up	0.86	0.57	2.4	0.77	1.38	0.79	0.46	0.17	0.62	0.26	0.42	0.46	1.1283333333333	0.39833333333333
ENSSSCG00000007917	RBFOX1	RNA binding fox-1 homolog 1 [Source:VGNC Symbol;Acc:VGNC:92139]	0.58831166660456	-0.765347	2.7718874565895E-5	0.00054357765683678	yes	down	10.76	10.44	17.65	14.29	19.21	15.24	17.03	13.61	13.83	17.32	15.42	17.11	14.598333333333	15.72
ENSSSCG00000007926	SEC14L5	SEC14 like lipid binding 5 [Source:VGNC Symbol;Acc:VGNC:92670]	3.0259894600002	1.5974069624284	2.1468424120257E-6	6.6070137347334E-5	yes	up	2.58	2.75	6.54	11.03	6.64	9.91	1.98	0.5	1.19	1.56	2.2	0.94	6.575	1.395
ENSSSCG00000007927	PPL	periplakin [Source:VGNC Symbol;Acc:VGNC:91702]	2.5491466187715	1.3500143549573	6.0240990917401E-5	0.0010151843015832	yes	up	2.34	1.39	8.25	7.25	1.45	1.9	0.82	0.51	1.35	1.46	0.43	0.77	3.7633333333333	0.89
ENSSSCG00000007932		rogdi atypical leucine zipper [Source:VGNC Symbol;Acc:VGNC:92404]	4.7356677703596	2.2435678725912	0.0010721106820494	0.0096762794640724	yes	up	0.74	2.39	2.11	0.32	0.59	1.17	0.03	0	0.45	0	0.11	0.54	1.22	0.18833333333333
ENSSSCG00000007944	CORO7	coronin 7 [Source:HGNC Symbol;Acc:HGNC:26161]	1.77828	0.83048345686465	0.00076632270181788	0.0075115990966507	yes	up	2.34	2.12	5.88	7.5	4.34	4.7	1.09	1.14	1.42	1.74	1.56	2.73	4.48	1.6133333333333
ENSSSCG00000007977	HBM	hemoglobin subunit mu [Source:VGNC Symbol;Acc:VGNC:88793]	0.4920366944179	-1.02316	0.0016372303341614	0.01342563287682	yes	down	4.81	5.95	7.92	3.25	7.73	7.93	7.78	4.39	9.04	11.1	9.55	11.33	6.265	8.865
ENSSSCG00000007978		-	0.42587623878575	-1.23149	3.834074220194E-6	0.00010858571362274	yes	down	368.97	459.11	539.92	416.89	686.3	849.19	465.28	725.04	660.57	576.18	752.21	1080.07	553.39666666667	709.89166666667
ENSSSCG00000007985	PGAP6	post-GPI attachment to proteins 6 [Source:VGNC Symbol;Acc:VGNC:98183]	1.5729050335818	0.65343156858165	0.00044587662672442	0.0049346842269749	yes	up	1.78	2.05	4.66	6.55	2.02	1.99	0.92	1	1.5	1.26	1.22	1.07	3.175	1.1616666666667
ENSSSCG00000008013	IGFALS	insulin like growth factor binding protein acid labile subunit [Source:VGNC Symbol;Acc:VGNC:110281]	2.8293538751925	1.50047	6.2769445959096E-7	2.2885915985787E-5	yes	up	1.47	1.53	2.56	5.81	3.19	3.33	0.63	0.29	0.7	1.09	0.72	0.67	2.9816666666667	0.68333333333333
ENSSSCG00000008020	IFT140	intraflagellar transport 140 [Source:VGNC Symbol;Acc:VGNC:89045]	1.5433241169986	0.62604107738632	0.00043475713918675	0.0048356273392795	yes	up	3.39	3.63	6.62	7.72	5.92	6.26	2.55	1.8	2.79	2.49	1.79	3.02	5.59	2.4066666666667
ENSSSCG00000008072	ASPN	asporin [Source:VGNC Symbol;Acc:VGNC:85586]	5.6747941728859	2.5045680662111	2.9458870952188E-5	0.00056683807793944	yes	up	4.71	3.38	16.72	61.14	3.9	4.7	1.2	0.51	2.39	1.5	2.15	1.17	15.758333333333	1.4866666666667
ENSSSCG00000008073	OMD	osteomodulin [Source:VGNC Symbol;Acc:VGNC:91040]	2.0688194841463	1.0488077676298	0.0038937649980795	0.0260558331025	yes	up	0.37	0.46	1.91	2.71	0.47	0.51	0.26	0.22	0.26	0.38	0.42	0.24	1.0716666666667	0.29666666666667
ENSSSCG00000008089	CKAP2L	cytoskeleton associated protein 2 like [Source:VGNC Symbol;Acc:VGNC:86715]	1.9739461872907	0.98108266031756	0.0039217053817715	0.026197864932596	yes	up	0.28	0.59	1.05	1.09	0.39	0.52	0.09	0.16	0.52	0.15	0.19	0.19	0.65333333333333	0.21666666666667
ENSSSCG00000008101	FBLN7	fibulin 7 [Source:VGNC Symbol;Acc:VGNC:97999]	7.4227338158922	2.8919506337781	5.9488412334337E-18	2.0629259432829E-15	yes	up	2.33	1.83	6.48	13.77	6.19	4.19	0.24	0.39	0.35	0.58	0.59	0.67	5.7983333333333	0.47
ENSSSCG00000008125	NCAPH	non-SMC condensin I complex subunit H [Source:VGNC Symbol;Acc:VGNC:90601]	1.7016021772295	0.76689378436571	4.613384750982E-5	0.00081716082904739	yes	up	3.89	6.39	8.75	11.61	7.13	6.94	2.42	2.7	3.62	2.02	2.75	3.6	7.4516666666667	2.8516666666667
ENSSSCG00000008135	CCDC138	coiled-coil domain containing 138 [Source:VGNC Symbol;Acc:VGNC:86259]	2.2489845739468	1.1692737655325	0.0022684056630911	0.017309765463343	yes	up	0.28	0.3	0.89	1.49	0.42	0.52	0.22	0.07	0.22	0.16	0.16	0.23	0.65	0.17666666666667
ENSSSCG00000008141	ST6GAL2	ST6 beta-galactoside alpha-2,6-sialyltransferase 2 [Source:VGNC Symbol;Acc:VGNC:93508]	3.4203591684132	1.7741478289946	0.0023897953958603	0.017946466387103	yes	up	0.08	0.08	0.27	0.67	0.07	0.14	0.03	0	0.09	0.05	0.03	0.05	0.21833333333333	0.041666666666667
ENSSSCG00000008159	IL18R1	interleukin 18 receptor 1 [Source:VGNC Symbol;Acc:VGNC:110282]	6.3030391941794	2.6560476338685	0.0020107119003093	0.015759497340194	yes	up	0.02	0.08	0.26	0.91	0.17	0.06	0.02	0	0.01	0.05	0	0.05	0.25	0.021666666666667
ENSSSCG00000008169	TBC1D8	TBC1 domain family member 8 [Source:VGNC Symbol;Acc:VGNC:93779]	1.5427480679609	0.62550248784606	0.0022803908320915	0.017367251798334	yes	up	12.13	18.62	36.13	22.45	14.88	20.24	8.21	7.27	16.05	7.44	7.64	7.44	20.741666666667	9.0083333333333
ENSSSCG00000008200	ANKRD23	ankyrin repeat domain 23 [Source:NCBI gene (formerly Entrezgene);Acc:100525457]	0.61276121263651	-0.706603	0.00028500993197979	0.0035080862097568	yes	down	301.59	249.43	409.88	323.73	305.9	395.09	308.39	248.54	381.22	508.57	324.94	497.12	330.93666666667	378.13
ENSSSCG00000008215	SMYD1	SET and MYND domain containing 1 [Source:VGNC Symbol;Acc:VGNC:93272]	0.60964027388454	-0.71397	2.0894667881591E-6	6.4566592533116E-5	yes	down	65.84	46.04	95.54	118.08	86.44	60.63	70.17	64.97	78.89	86.91	85.82	88.28	78.761666666667	79.173333333333
ENSSSCG00000008239	CAPG	capping actin protein, gelsolin like [Source:VGNC Symbol;Acc:VGNC:86169]	2.1076102567776	1.0756081057797	0.0012171715432519	0.010706855655268	yes	up	6.69	5.21	9.7	25.07	5.24	9.19	1.38	4.42	3.16	1.86	2.07	4.73	10.183333333333	2.9366666666667
ENSSSCG00000008261	HK2	hexokinase 2 [Source:NCBI gene (formerly Entrezgene);Acc:494561]	2.0827430457629	1.0584848607562	0.0012056639972795	0.010629596992964	yes	up	6.7	3.36	10.59	11.2	7.36	8.83	4.04	0.99	3.1	3.22	3.13	0.77	8.0066666666667	2.5416666666667
ENSSSCG00000008262	SEMA4F	ssemaphorin 4F [Source:VGNC Symbol;Acc:VGNC:92704]	2.1556449904164	1.1081196026091	0.00088940159637117	0.0084013994620896	yes	up	0.59	0.92	1.35	3.34	0.61	0.77	0.32	0.4	0.35	0.37	0.11	0.54	1.2633333333333	0.34833333333333
ENSSSCG00000008265	DOK1	docking protein 1 [Source:NCBI gene (formerly Entrezgene);Acc:100233179]	2.99126	1.5807537007929	8.2995358232839E-8	4.0600080414529E-6	yes	up	3.67	3.11	10.78	19.53	4.41	4.37	1.57	1.16	2.13	1.53	0.94	1.7	7.645	1.505
ENSSSCG00000008266	LOXL3	lysyl oxidase like 3 [Source:VGNC Symbol;Acc:VGNC:89782]	9.5242457592384	3.2516	1.9837008718786E-9	1.4740786716983E-7	yes	up	4.45	2.69	13.46	52.22	4.42	5.67	0.55	0.63	1.17	0.59	0.85	1	13.818333333333	0.79833333333333
ENSSSCG00000008297	TPRKB	TP53RK binding protein [Source:VGNC Symbol;Acc:VGNC:94350]	0.49938758843564	-1.00177	1.6468821004048E-5	0.00035496678421017	yes	down	9.95	5.39	8.36	7.28	7.3	6.99	10.64	10.27	11.38	13.56	9.57	7.57	7.545	10.498333333333
ENSSSCG00000008303	CCT7	chaperonin containing TCP1 subunit 7 [Source:NCBI gene (formerly Entrezgene);Acc:100322871]	0.66190093987069	-0.595313	0.001060998225742	0.0096132084801909	yes	down	102.31	118.28	138.3	140.43	152.04	119.29	118.59	138.97	118.09	164.15	130.48	120.38	128.44166666667	131.77666666667
ENSSSCG00000008305	SMYD5	SMYD family member 5 [Source:VGNC Symbol;Acc:VGNC:93275]	0.63552489807941	-0.653979	0.0010499198853594	0.0095422247006598	yes	down	3.88	5.61	8.66	10.14	9.66	7.19	5.88	5.91	6.89	9.54	5.49	8.39	7.5233333333333	7.0166666666667
ENSSSCG00000008309	SPR	sepiapterin reductase [Source:VGNC Symbol;Acc:VGNC:104062]	0.64050342134776	-0.642722	0.0015847735399446	0.013084863011024	yes	down	74.13	57.51	84.42	73.72	92.8	84.34	86.95	76.66	74.95	74.32	93.76	90.44	77.82	82.846666666667
ENSSSCG00000008311	CYP26B1	cytochrome P450 family 26 subfamily B member 1 [Source:VGNC Symbol;Acc:VGNC:103374]	6.0099769668802	2.5873594618464	3.9875504961066E-11	4.57542099204E-9	yes	up	1.57	0.72	5.16	7.96	1.72	1.72	0.22	0.14	0.27	0.26	0.29	0.62	3.1416666666667	0.3
ENSSSCG00000008336	ANXA4	annexin A4 [Source:NCBI gene (formerly Entrezgene);Acc:100312960]	1.5211124759899	0.60512683455709	0.0031245755054477	0.021973411790226	yes	up	3.88	3	7.78	12.71	4.45	4.72	2.44	1.83	4.19	2.43	2.12	2.08	6.09	2.515
ENSSSCG00000008340	ANTXR1	ANTXR cell adhesion molecule 1 [Source:VGNC Symbol;Acc:VGNC:85364]	2.24548	1.1670225421442	3.1678295282272E-5	0.00059919975500588	yes	up	8.01	6.62	26.24	48.05	12.31	8.9	3.92	4.33	6.36	3.84	4.63	5.28	18.355	4.7266666666667
ENSSSCG00000008368	UGP2	UDP-glucose pyrophosphorylase 2 [Source:VGNC Symbol;Acc:VGNC:98400]	0.58035084835901	-0.785003	0.00084992409520927	0.0081318611316619	yes	down	87.15	42.05	84.44	55.92	44.7	41.06	81.92	61.71	86.83	72.14	55.73	59.78	59.22	69.685
ENSSSCG00000008377	CCT4	chaperonin containing TCP1 subunit 4 [Source:VGNC Symbol;Acc:VGNC:86382]	0.57348078786447	-0.802183	2.0873663333691E-5	0.00043200731607726	yes	down	16.59	12.71	18.3	20.34	14.31	11.93	16.45	16.89	18.52	30.46	13.96	15.48	15.696666666667	18.626666666667
ENSSSCG00000008383		activator of HSP90 ATPase homolog 2 [Source:VGNC Symbol;Acc:VGNC:109131]	0.65307782786796	-0.614673	0.0044296001519866	0.028575407346735	yes	down	1.07	0.85	1.92	1.95	0.89	0.69	1.13	1.46	1.53	2.43	1.36	0.62	1.2283333333333	1.4216666666667
ENSSSCG00000008392	BCL11A	BCL11 transcription factor A [Source:VGNC Symbol;Acc:VGNC:96562]	4.3728163409508	2.1285627562481	0.002062278640515	0.016066828849344	yes	up	0.14	0.97	0.3	0.32	0.14	0.73	0	0.16	0.02	0.04	0.08	0.03	0.43333333333333	0.055
ENSSSCG00000008397	EFEMP1	EGF containing fibulin extracellular matrix protein 1 [Source:VGNC Symbol;Acc:VGNC:102566]	2.0285724609543	1.0204648367775	0.00011898699833781	0.0017500396880881	yes	up	7.16	2.86	10.21	10.36	3.2	3.55	2.06	1.23	2.08	1.9	1.61	1.85	6.2233333333333	1.7883333333333
ENSSSCG00000008434	TTC7A	tetratricopeptide repeat domain 7A [Source:VGNC Symbol;Acc:VGNC:94557]	1.9952509209752	0.9965701898978	0.0011596870909486	0.010311633649147	yes	up	1.27	0.77	5.03	5.19	2.26	1.25	0.77	0.47	1.14	0.78	0.86	1.1	2.6283333333333	0.85333333333333
ENSSSCG00000008446	SIX2	SIX homeobox 2 [Source:VGNC Symbol;Acc:VGNC:92893]	2.8383894538528	1.5050725543716	1.4909089738786E-9	1.1349090018232E-7	yes	up	11.24	11.47	26.61	23.26	29.55	29.7	6.84	2.26	6.81	6.11	3.57	7.39	21.971666666667	5.4966666666667
ENSSSCG00000008452	LRPPRC	leucine rich pentatricopeptide repeat containing [Source:VGNC Symbol;Acc:VGNC:89824]	0.65412159658432	-0.612369	0.00045806273719683	0.005023238941642	yes	down	17.77	9.05	18.34	21.18	12.3	11.01	13.9	9.95	20.71	19.14	14.33	14.84	14.941666666667	15.478333333333
ENSSSCG00000008456	PLEKHH2	pleckstrin homology, MyTH4 and FERM domain containing H2 [Source:VGNC Symbol;Acc:VGNC:91549]	2.3261364794507	1.2179357453281	0.007962517996474	0.044030862273202	yes	up	0.17	0.23	0.8	2.55	0.25	0.29	0.11	0.09	0.18	0.23	0.19	0.2	0.715	0.16666666666667
ENSSSCG00000008468	PKDCC	protein kinase domain containing, cytoplasmic [Source:VGNC Symbol;Acc:VGNC:91475]	0.62430187643657	-0.679684	2.9717145536064E-5	0.00056970031460722	yes	down	11.37	12.05	27.31	31.89	19.89	18.61	16.13	16.83	23.63	26.55	16.14	25.94	20.186666666667	20.87
ENSSSCG00000008487	ATL2	atlastin GTPase 2 [Source:VGNC Symbol;Acc:VGNC:85628]	0.6336651906159	-0.658207	0.00020289319907122	0.0026900156087565	yes	down	15.73	11.66	18.85	18.45	9.62	13.44	17.28	10.73	20.98	14.6	16.95	10.95	14.625	15.248333333333
ENSSSCG00000008501	VIT	vitrin [Source:VGNC Symbol;Acc:VGNC:94830]	2.2184356099268	1.1495426795555	4.3548015063414E-5	0.00078111123570642	yes	up	4.27	2.78	9.74	14.52	4	3.62	1.16	1.64	2.07	1.71	0.79	2.45	6.4883333333333	1.6366666666667
ENSSSCG00000008508	FAM98A	family with sequence similarity 98 member A [Source:VGNC Symbol;Acc:VGNC:87997]	0.56328767016352	-0.828056	7.0194042459303E-5	0.0011478647542796	yes	down	12.15	7.76	12.01	10.62	9.97	6.46	12.88	11.24	12.76	10.33	13.87	10.18	9.8283333333333	11.876666666667
ENSSSCG00000008510	LTBP1	latent transforming growth factor beta binding protein 1 [Source:VGNC Symbol;Acc:VGNC:89885]	1.80741	0.8539260185783	0.00023238241346665	0.0030069051095746	yes	up	15.08	7.82	31.18	38.12	11.49	11.59	5.35	5.61	7.87	5.7	4.76	8.9	19.213333333333	6.365
ENSSSCG00000008512	TTC27	tetratricopeptide repeat domain 27 [Source:VGNC Symbol;Acc:VGNC:94542]	0.62949791170461	-0.667727	0.00048722631847328	0.0052836460735063	yes	down	1.21	1.24	2.32	1.62	1.42	1.06	1.27	1.27	1.98	2.04	1.69	1.2	1.4783333333333	1.575
ENSSSCG00000008516	DPY30	dpy-30 histone methyltransferase complex regulatory subunit [Source:VGNC Symbol;Acc:VGNC:87428]	0.6092319815174	-0.714936	0.0029185937053776	0.020815655746078	yes	down	46.41	46.69	45	35.23	32.21	36.63	61.54	41.23	57.11	40.63	41.64	34.91	40.361666666667	46.176666666667
ENSSSCG00000008540	PPP1CB	protein phosphatase 1 catalytic subunit beta [Source:VGNC Symbol;Acc:VGNC:109478]	0.58307647404223	-0.778243	0.0013613868402786	0.011589984529486	yes	down	104.61	49.1	105	112.01	61.19	52.36	116.32	58.2	145.76	117.31	56.42	75.28	80.711666666667	94.881666666667
ENSSSCG00000008545	ZNF512	zinc finger protein 512 [Source:VGNC Symbol;Acc:VGNC:95254]	2.1671856212881	1.1158227267786	0.0020342494864206	0.015888119737534	yes	up	1.05	1.04	2.74	3.36	1.32	2.17	0.51	0.3	0.42	0.74	0.19	1.27	1.9466666666667	0.57166666666667
ENSSSCG00000008555		cell growth regulator with EF-hand domain 1 [Source:VGNC Symbol;Acc:VGNC:98866]	8.2428777497357	3.0431480983873	7.2055511632442E-10	6.1444057870178E-8	yes	up	1.22	0.83	4.07	6.92	1.61	2	0.17	0.05	0.21	0.4	0.31	0.05	2.775	0.19833333333333
ENSSSCG00000008558	AGBL5	AGBL carboxypeptidase 5 [Source:VGNC Symbol;Acc:VGNC:85177]	1.6911285665977	0.75798634356937	0.0018797583994257	0.014989080134409	yes	up	0.79	1.38	2.37	2.65	1.5	2.14	0.52	0.49	0.62	0.78	0.78	0.95	1.805	0.69
ENSSSCG00000008568	DRC1	dynein regulatory complex subunit 1 [Source:VGNC Symbol;Acc:VGNC:87440]	3.2361715501926	1.6942880873885	5.5566770550236E-6	0.0001468732523061	yes	up	0.52	0.82	2.04	1.68	1.04	1.51	0.24	0.07	0.46	0.25	0.29	0.2	1.2683333333333	0.25166666666667
ENSSSCG00000008572	GAREM2	GRB2 associated regulator of MAPK1 subtype 2 [Source:VGNC Symbol;Acc:VGNC:88350]	0.49728319271737	-1.00786	0.00010967452313242	0.0016519989705419	yes	down	1.69	1.57	4.57	3.58	2.31	2.53	3.29	2.14	4.72	6.38	1.46	3.61	2.7083333333333	3.6
ENSSSCG00000008576		dystrobrevin beta [Source:VGNC Symbol;Acc:VGNC:102565]	0.41651392953073	-1.26356	2.3692797669011E-19	9.480156605767E-17	yes	down	3.92	4.46	7	10.01	5.82	4.86	7.46	9.57	8.56	10.83	8.89	9.34	6.0116666666667	9.1083333333333
ENSSSCG00000008593	KLHL29	kelch like family member 29 [Source:VGNC Symbol;Acc:VGNC:89524]	3.0049983690832	1.5873642079361	8.8704187140766E-8	4.2591656625589E-6	yes	up	1.26	0.94	3.18	3.25	1.54	1.08	0.32	0.46	0.51	0.64	0.13	0.28	1.875	0.39
ENSSSCG00000008601	SDC1	syndecan 1 [Source:VGNC Symbol;Acc:VGNC:92654]	8.2834317986708	3.0502285954036	3.4318891526616E-12	4.8247414619174E-10	yes	up	1.92	0.65	5.93	14.25	2.62	2.17	0.2	0.36	0.6	0.24	0.21	0.29	4.59	0.31666666666667
ENSSSCG00000008617	CYRIA	CYFIP related Rac1 interactor A [Source:VGNC Symbol;Acc:VGNC:87131]	2.1036263289709	1.0728784588042	5.1319020511639E-6	0.00013831318049812	yes	up	2.5	2.2	5.51	9.06	2.15	3.53	1.11	0.8	1.68	1.03	1.03	1.67	4.1583333333333	1.22
ENSSSCG00000008619	DDX1	DEAD-box helicase 1 [Source:VGNC Symbol;Acc:VGNC:87213]	0.64806219530708	-0.625796	1.632147599756E-5	0.00035374532353046	yes	down	17.46	11.72	19.42	19.69	12.22	11.8	16.76	13.25	18.92	21.25	18.23	13.98	15.385	17.065
ENSSSCG00000008631	SLC66A3	solute carrier family 66 member 3 [Source:VGNC Symbol;Acc:VGNC:93152]	1.7418990960367	0.80066105455461	0.00044752946767364	0.004947984037961	yes	up	2.77	2.9	5.24	9.04	2.46	3.6	1.16	1.42	1.63	1.58	2.01	1.48	4.335	1.5466666666667
ENSSSCG00000008646	RNF144A	ring finger protein 144A [Source:VGNC Symbol;Acc:VGNC:92358]	2.4337966204187	1.2832086146529	9.6970855152033E-7	3.3627337658833E-5	yes	up	3.74	3.78	9.5	16.7	3.29	4.94	1.28	1.37	1.77	1.86	1.3	2.82	6.9916666666667	1.7333333333333
ENSSSCG00000008677		transforming acidic coiled-coil containing protein 3 [Source:VGNC Symbol;Acc:VGNC:93699]	1.8367280812487	0.87713805820135	0.0055466625238864	0.033744900072221	yes	up	4.52	7.36	12.03	11.61	13.75	12.35	1.95	4.74	5.64	1.7	2.9	5.34	10.27	3.7116666666667
ENSSSCG00000008689	ZFYVE28	zinc finger FYVE-type containing 28 [Source:VGNC Symbol;Acc:VGNC:95162]	0.45130857931489	-1.14781	3.6107033442425E-5	0.00066288265514006	yes	down	2.25	1.67	3.82	5.31	4.22	3.51	3.86	3.25	4.56	8.14	2.22	7	3.4633333333333	4.8383333333333
ENSSSCG00000008693	NOP14	NOP14 nucleolar protein [Source:VGNC Symbol;Acc:VGNC:90820]	0.57530323683932	-0.797606	2.8816039151349E-6	8.4525242661054E-5	yes	down	10.07	10.3	16.42	15.3	13.88	11.98	11.03	12.72	16.09	24.58	13.46	14.28	12.991666666667	15.36
ENSSSCG00000008698	RGS12	regulator of G protein signaling 12 [Source:VGNC Symbol;Acc:VGNC:92260]	1.6405132675516	0.71414726161219	2.169406175468E-5	0.00044310972994997	yes	up	3.06	3.61	6.65	7.82	4.98	5.74	1.45	1.64	3.03	2.22	2.09	2.63	5.31	2.1766666666667
ENSSSCG00000008703	ADRA2C	adrenoceptor alpha 2C [Source:VGNC Symbol;Acc:VGNC:85158]	0.62313861400147	-0.682375	0.0023771693955388	0.017902481228736	yes	down	4.83	4.84	8.34	5.89	7.49	6.53	4.9	5.16	11	10.37	4.88	6.48	6.32	7.1316666666667
ENSSSCG00000008723	HTRA3	HtrA serine peptidase 3 [Source:NCBI gene (formerly Entrezgene);Acc:100337673]	2.3180273518095	1.2128975896779	2.1918772364882E-9	1.6210542310615E-7	yes	up	25.36	19.8	74.3	91.41	32.89	39.96	8.94	10.74	17.95	13.91	11.72	12.19	47.286666666667	12.575
ENSSSCG00000008738	CC2D2A	coiled-coil and C2 domain containing 2A [Source:VGNC Symbol;Acc:VGNC:86237]	1.7027392073397	0.76785748781202	0.0070896202476343	0.040465809789442	yes	up	0.54	0.75	2.3	3.71	0.95	0.98	0.46	0.55	0.55	0.53	0.59	0.49	1.5383333333333	0.52833333333333
ENSSSCG00000008745	PROM1	prominin 1 [Source:VGNC Symbol;Acc:VGNC:91832]	1.9196008370662	0.94080634727227	3.5216030579034E-5	0.0006511210393197	yes	up	2.16	2.11	3.46	5.83	2.16	2.4	1.08	0.43	1.28	1.19	1.27	0.9	3.02	1.025
ENSSSCG00000008749	SLIT2	slit guidance ligand 2 [Source:VGNC Symbol;Acc:VGNC:93204]	2.7627204708385	1.4660895991624	0.00031495825252347	0.00381593441819	yes	up	0.2	0.19	1.16	0.84	0.36	0.44	0.07	0.02	0.32	0.11	0.12	0.09	0.53166666666667	0.12166666666667
ENSSSCG00000008768	ARAP2	ArfGAP with RhoGAP domain, ankyrin repeat and PH domain 2 [Source:VGNC Symbol;Acc:VGNC:85440]	0.36540847493862	-1.45242	0.00071298583771729	0.007100283342424	yes	down	0.12	0.17	0.08	0.35	0.11	0.07	0.32	0.25	0.38	0.41	0.26	0.18	0.15	0.3
ENSSSCG00000008785	FAM114A1	family with sequence similarity 114 member A1 [Source:VGNC Symbol;Acc:VGNC:87890]	2.3177075362302	1.2126985289628	0.00036324626230692	0.0042207430553236	yes	up	1.88	1.04	4.7	10.16	1.67	1.46	0.69	0.66	1.5	0.91	0.53	0.93	3.485	0.87
ENSSSCG00000008789	WDR19	WD repeat domain 19 [Source:VGNC Symbol;Acc:VGNC:94909]	1.7692578545581	0.8231443241067	0.00010140521123543	0.0015514003150283	yes	up	1.23	2.04	3.12	5.39	1.96	1.9	0.75	0.78	1	0.93	1.09	0.98	2.6066666666667	0.92166666666667
ENSSSCG00000008807	GUF1	GTP binding elongation factor GUF1 [Source:VGNC Symbol;Acc:VGNC:88754]	0.63367169731228	-0.658193	0.0056387251423809	0.034264916607031	yes	down	1.33	1.44	2.1	1.61	1.16	1.7	1.71	1	2.12	2.35	1.88	1.05	1.5566666666667	1.685
ENSSSCG00000008835	RASL11B	RAS like family 11 member B [Source:VGNC Symbol;Acc:VGNC:92120]	2.8340386013295	1.5028594087737	2.8816511471198E-7	1.1589733544022E-5	yes	up	4.36	7.89	6.95	12.77	8.13	13.41	1.46	1.48	1.79	2.05	2.2	3.78	8.9183333333333	2.1266666666667
ENSSSCG00000008841	PDGFRA	platelet derived growth factor receptor alpha [Source:NCBI gene (formerly Entrezgene);Acc:100627123]	2.3087843165474	1.2071334048221	0.00011989938553393	0.0017617984098465	yes	up	3.33	2.6	12.88	22.31	4.31	4.19	1.47	1.65	3.36	1.95	1.6	2.35	8.27	2.0633333333333
ENSSSCG00000008878	PPID	peptidylprolyl isomerase D [Source:VGNC Symbol;Acc:VGNC:98212]	0.38714927897825	-1.36904	1.0741548176565E-10	1.1402847571109E-8	yes	down	11.05	9.15	12.26	10.25	9.64	7.73	14.59	19.22	15.36	25.44	17.49	13.98	10.013333333333	17.68
ENSSSCG00000008888	NPY1R	neuropeptide Y receptor Y1 [Source:VGNC Symbol;Acc:VGNC:90865]	1.7070094208967	0.77147102054689	0.0084410231268516	0.045784555403031	yes	up	1.17	0.53	1.78	2.32	0.68	0.99	0.34	0.39	0.51	0.73	0.32	0.54	1.245	0.47166666666667
ENSSSCG00000008898		HOP homeobox [Source:VGNC Symbol;Acc:VGNC:88932]	1.9646067926362	0.97424059234182	0.0010415914778452	0.0094941793293071	yes	up	17.12	10.11	33.46	63.1	12.25	10.47	7.14	9.5	10.3	6.54	4.8	6.2	24.418333333333	7.4133333333333
ENSSSCG00000008903	CRACD	capping protein inhibiting regulator of actin dynamics [Source:VGNC Symbol;Acc:VGNC:86973]	0.56862220540972	-0.814458	0.00012724000122424	0.0018487711537283	yes	down	0.56	0.58	1.09	2.01	0.57	0.85	0.82	0.7	1.18	1.32	0.87	1.29	0.94333333333333	1.03
ENSSSCG00000008965	BTC	betacellulin [Source:VGNC Symbol;Acc:VGNC:85910]	0.43812613045899	-1.19058	1.8643293432422E-7	8.0615663799495E-6	yes	down	9.96	8.22	12.81	7.4	7.74	6.47	17.91	14.29	19.94	11.42	11.56	12.86	8.7666666666667	14.663333333333
ENSSSCG00000008976	ART3	ADP-ribosyltransferase 3 (inactive) [Source:VGNC Symbol;Acc:VGNC:85552]	0.64748430594415	-0.627083	0.0037088464002333	0.025109131486178	yes	down	348.09	325.85	364.24	270.13	245.86	259.12	343.56	308.24	376.95	266.87	412.54	276.88	302.215	330.84
ENSSSCG00000008979	NUP54	nucleoporin 54 [Source:VGNC Symbol;Acc:VGNC:98950]	0.63249300849156	-0.660879	0.0026388858168767	0.019315109367899	yes	down	3.29	3.09	5.5	6.52	2.97	2.46	2.68	2.48	5.47	4.54	5.85	2.48	3.9716666666667	3.9166666666667
ENSSSCG00000008981		-	0.62258639220441	-0.683654	0.0019142148233477	0.015201690747247	yes	down	54.57	45.87	51.67	50.71	58.34	58.31	83.55	49.32	67.15	48.38	50.5	59.22	53.245	59.686666666667
ENSSSCG00000008988	CCNG2	cyclin G2 [Source:VGNC Symbol;Acc:VGNC:86358]	1.6358202129841	0.71001419565783	5.6956985436776E-5	0.00097334814951305	yes	up	5.79	6.16	7.7	14.92	5.34	5.73	3.31	2.6	3.91	3.16	2.5	3	7.6066666666667	3.08
ENSSSCG00000008990		mitochondrial ribosomal protein L1 [Source:VGNC Symbol;Acc:VGNC:109653]	0.5879770940043	-0.766168	0.00058466961899898	0.0060816067455017	yes	down	9.52	7.5	11.64	9.54	8.03	7.48	14.92	6.95	15.1	11.72	12.87	7.31	8.9516666666667	11.478333333333
ENSSSCG00000008991	FRAS1	Fraser extracellular matrix complex subunit 1 [Source:VGNC Symbol;Acc:VGNC:88232]	2.0371153027522	1.0265276405891	0.00097670749069877	0.0090346890292556	yes	up	2.87	2.09	23.71	7.14	4.88	33.8	11.46	0.37	12.99	2.85	30.02	0.97	12.415	9.7766666666667
ENSSSCG00000009002	TLR2	toll like receptor 2 [Source:VGNC Symbol;Acc:VGNC:94024]	3.5113488956203	1.8120253528046	0.00055960156941709	0.0058568628375276	yes	up	0.28	0.26	1.31	2.78	0.24	0.4	0.08	0.08	0.18	0.13	0.08	0.21	0.87833333333333	0.12666666666667
ENSSSCG00000009004	SFRP2	secreted frizzled related protein 2 [Source:NCBI gene (formerly Entrezgene);Acc:100516027]	2.8627755389296	1.5174145576695	1.9603079496963E-5	0.00041126515725565	yes	up	9.66	5.5	31	70.36	10.81	10.33	3.43	3.21	4.93	6.06	3.3	5.95	22.943333333333	4.48
ENSSSCG00000009018	SH3D19	SH3 domain containing 19 [Source:VGNC Symbol;Acc:VGNC:92821]	2.1910192711452	1.1316021736313	0.00062161930394904	0.0063818218671873	yes	up	3.57	2.02	8.09	17.72	3.25	3.44	1.57	1.32	2.2	1.63	1.03	2.75	6.3483333333333	1.75
ENSSSCG00000009045	HHIP	hedgehog interacting protein [Source:VGNC Symbol;Acc:VGNC:88875]	2.1360860931355	1.0949697947954	0.00068833828443363	0.0069077292145253	yes	up	0.87	0.72	1.96	2.38	0.58	1.01	0.24	0.56	0.46	0.79	0.77	0.91	1.2533333333333	0.62166666666667
ENSSSCG00000009062	MGARP	mitochondria localized glutamic acid rich protein [Source:NCBI gene (formerly Entrezgene);Acc:100359351]	0.61167093062631	-0.709172	0.0002206224931167	0.00288342881498	yes	down	13.93	10.23	13.41	10.6	11.13	11.24	14.44	10.58	18.01	13.01	11.27	10.57	11.756666666667	12.98
ENSSSCG00000009084	AFG2A	AFG2 AAA ATPase homolog A [Source:NCBI gene (formerly Entrezgene);Acc:100415805]	0.66325739156805	-0.592359	0.0012841846387238	0.011137821408074	yes	down	1.3	1.04	1.71	2.59	0.89	1.14	1.31	1.1	1.78	1.77	1.36	1.26	1.445	1.43
ENSSSCG00000009096	EXOSC9	exosome component 9 [Source:VGNC Symbol;Acc:VGNC:87845]	0.66003277832375	-0.59939	0.001867222943972	0.014919618044385	yes	down	15.45	10.16	12.96	13.89	9.63	9.58	13.74	10.3	14.13	14.25	13.92	9.9	11.945	12.706666666667
ENSSSCG00000009112	SEC24D	SEC24 homolog D, COPII coat complex component [Source:VGNC Symbol;Acc:VGNC:92679]	2.3216673752836	1.2151612924433	5.0517780399578E-6	0.00013710086315398	yes	up	5.15	4.25	11.02	26.75	6.65	5.03	2.26	2.07	2.59	2.34	2.28	3.24	9.8083333333333	2.4633333333333
ENSSSCG00000009114	PRSS12	serine protease 12 [Source:VGNC Symbol;Acc:VGNC:91877]	3.1806403626564	1.6693172545105	0.000179466347271	0.0024331645083962	yes	up	0.84	0.2	2.06	3.91	0.43	0.5	0.23	0.15	0.34	0.32	0.23	0.15	1.3233333333333	0.23666666666667
ENSSSCG00000009123	CAMK2D	calcium/calmodulin dependent protein kinase II delta [Source:NCBI gene (formerly Entrezgene);Acc:397674]	0.45697386530813	-1.12982	2.1281171093226E-5	0.00043701018448715	yes	down	17.78	7.83	19.15	22.24	8.58	6.72	17.92	12.64	23.48	35.96	12.92	15.07	13.716666666667	19.665
ENSSSCG00000009132	ENPEP	glutamyl aminopeptidase [Source:NCBI gene (formerly Entrezgene);Acc:397080]	0.62176928428402	-0.685549	0.0012691228707871	0.011029534409654	yes	down	3.14	2.36	4.84	5.04	1.42	2.63	3.76	3.37	5.78	5.61	3.77	3.84	3.2383333333333	4.355
ENSSSCG00000009134	EGF	epidermal growth factor [Source:VGNC Symbol;Acc:VGNC:98921]	0.34480926185966	-1.53613	3.0307427033141E-7	1.2064984664596E-5	yes	down	3.55	1.78	5.56	1.88	4.83	2.03	7.16	5.13	7.31	4.96	5.8	8.09	3.2716666666667	6.4083333333333
ENSSSCG00000009141	MCUB	mitochondrial calcium uniporter dominant negative subunit beta [Source:VGNC Symbol;Acc:VGNC:90086]	3.0559091082975	1.6116016340286	4.2933246651686E-7	1.6301053868602E-5	yes	up	3.41	2.28	8.18	14.44	3.81	4.4	0.99	1.1	1.7	0.61	1.44	1.27	6.0866666666667	1.185
ENSSSCG00000009146		ribosomal protein L34 [Source:VGNC Symbol;Acc:VGNC:98957]	0.62606460016704	-0.675617	0.0071395675977729	0.040632003050053	yes	down	1034.92	715.54	586.5	670.68	716.15	624.02	868.72	892.23	909.01	1039.75	558.71	580.51	724.635	808.155
ENSSSCG00000009172	PPP3CA	protein phosphatase 3 catalytic subunit alpha [Source:VGNC Symbol;Acc:VGNC:98218]	0.4085955472753	-1.29125	1.6683341412863E-21	8.6781180915908E-19	yes	down	6.09	4.35	8.42	10.08	5.96	5.5	9.97	11.38	13.32	12.78	11.16	8.36	6.7333333333333	11.161666666667
ENSSSCG00000009215	ABCG2A	ATP binding cassette subfamily G member 2A [Source:NCBI gene (formerly Entrezgene);Acc:397073]	2.7319964193845	1.4499555928009	9.2400837839371E-9	5.9094880101778E-7	yes	up	16.21	65.6	24.37	36.92	49.67	47.2	28.36	6.55	6.22	7.36	8.23	10.1	39.995	11.136666666667
ENSSSCG00000009217	PKD2	polycystin 2, transient receptor potential cation channel [Source:VGNC Symbol;Acc:VGNC:91472]	2.2365859271523	1.1612981861516	2.2196603903882E-6	6.7651953890641E-5	yes	up	5.36	4.74	17.37	26.99	5.79	7.39	2.7	1.56	4.41	2.94	2.7	2.94	11.273333333333	2.875
ENSSSCG00000009245	SCD5	stearoyl-CoA desaturase 5 [Source:NCBI gene (formerly Entrezgene);Acc:100135661]	2.3668587167083	1.2429735908264	0.00027468591973806	0.0034100825596758	yes	up	1.6	0.71	1.31	2.75	0.93	0.91	0.32	0.2	0.77	0.24	0.4	0.36	1.3683333333333	0.38166666666667
ENSSSCG00000009276	XPO4	exportin 4 [Source:VGNC Symbol;Acc:VGNC:95004]	1.79628	0.84500920567578	3.3699728216817E-5	0.00062899850480115	yes	up	9.89	18.29	17.98	28.8	8.7	17.69	4.03	4.55	7.5	7.11	6.18	6.42	16.891666666667	5.965
ENSSSCG00000009278	FGF9	fibroblast growth factor 9 [Source:NCBI gene (formerly Entrezgene);Acc:396717]	1.8162359335491	0.86095162446374	0.0012644434671615	0.011016844008988	yes	up	1.25	1.97	3.93	5.68	1.66	1.76	1.18	0.56	1.27	0.36	0.45	0.55	2.7083333333333	0.72833333333333
ENSSSCG00000009322	SLC46A3	solute carrier family 46 member 3 [Source:VGNC Symbol;Acc:VGNC:93128]	1.89146	0.91950072219816	8.9177261498916E-6	0.00021575366909931	yes	up	1.12	1.57	1.46	2	1.12	1.63	0.6	0.35	0.55	0.65	0.47	0.58	1.4833333333333	0.53333333333333
ENSSSCG00000009331	MEDAG	mesenteric estrogen dependent adiposis [Source:VGNC Symbol;Acc:VGNC:90126]	2.7194039369202	1.44329	0.00016188878454016	0.0022415922650836	yes	up	6.65	2.9	13.62	38.75	4.23	4.26	2.07	1.61	3.37	2.42	1.95	2.57	11.735	2.3316666666667
ENSSSCG00000009334	HSPH1	heat shock protein family H (Hsp110) member 1 [Source:NCBI gene (formerly Entrezgene);Acc:100048931]	0.40286370923272	-1.31164	5.7278602466394E-5	0.0009764472177253	yes	down	3.01	1.68	4.47	3.73	1.75	1.3	2.29	3.28	4.79	10.94	2.72	3.15	2.6566666666667	4.5283333333333
ENSSSCG00000009335	B3GLCT	beta 3-glucosyltransferase [Source:VGNC Symbol;Acc:VGNC:85722]	1.56135	0.64279530070789	0.00090732700889273	0.0085345617683973	yes	up	3.25	4.21	7.66	9.52	4.6	3.56	1.77	2.28	3.1	1.59	2.24	2.44	5.4666666666667	2.2366666666667
ENSSSCG00000009345	PDS5B	PDS5 cohesin associated factor B [Source:VGNC Symbol;Acc:VGNC:91290]	0.61527052564929	-0.700707	0.00024252545812165	0.0031046839819428	yes	down	1.14	1.33	1.97	3.01	1.38	1.16	1.25	1.16	2.39	2.61	1.28	1.42	1.665	1.685
ENSSSCG00000009351	MAB21L1	mab-21 like 1 [Source:VGNC Symbol;Acc:VGNC:89932]	8.4548870307558	3.0797854783186	1.0993090690586E-5	0.00025565898692489	yes	up	0.4	0.79	2.66	2.91	0.82	1.03	0	0.16	0.3	0	0.07	0.08	1.435	0.10166666666667
ENSSSCG00000009357	SMAD9	SMAD family member 9 [Source:NCBI gene (formerly Entrezgene);Acc:100153584]	2.1974525231211	1.1358319956769	0.0011473438237446	0.010213519891349	yes	up	0.54	0.43	2.03	2.18	0.57	0.72	0.17	0.2	0.37	0.65	0.2	0.22	1.0783333333333	0.30166666666667
ENSSSCG00000009358	EXOSC8	exosome component 8 [Source:VGNC Symbol;Acc:VGNC:87844]	0.61211718648297	-0.70812	0.0024377778675421	0.018192981168338	yes	down	14.69	10.06	12.23	10.66	10.29	7.47	13.47	11.06	14.6	15.87	8.92	9.79	10.9	12.285
ENSSSCG00000009361	POSTN	periostin [Source:VGNC Symbol;Acc:VGNC:91670]	12.956493137434	3.6956033796329	4.6711519407049E-7	1.7649715746901E-5	yes	up	11.85	5.87	42.4	246.62	11.19	10.38	0.77	2.32	4	2.44	1.92	1.35	54.718333333333	2.1333333333333
ENSSSCG00000009364	FREM2	FRAS1 related extracellular matrix 2 [Source:VGNC Symbol;Acc:VGNC:88234]	1.68572	0.75336289078034	0.002572015737871	0.0189524162021	yes	up	5.95	5.26	7.6	10.16	11.11	6.9	2.38	2.37	2.52	3.93	5.34	2.28	7.83	3.1366666666667
ENSSSCG00000009405	SUCLA2	succinate-CoA ligase ADP-forming subunit beta [Source:VGNC Symbol;Acc:VGNC:109413]	0.63309626688155	-0.659503	0.0021662876210842	0.016693786828158	yes	down	128.39	68.23	102.24	93.47	70.77	70.95	107.34	72.08	135.03	99.04	94.69	82.73	89.008333333333	98.485
ENSSSCG00000009408	LRCH1	leucine rich repeats and calponin homology domain containing 1 [Source:VGNC Symbol;Acc:VGNC:89801]	1.5049572084415	0.58972246635579	0.00037520319570976	0.0043338607468918	yes	up	1.92	2	4.12	4.89	1.97	2.89	1.06	1	1.68	1.33	0.96	1.36	2.965	1.2316666666667
ENSSSCG00000009466	UCHL3	ubiquitin C-terminal hydrolase L3 [Source:VGNC Symbol;Acc:VGNC:98398]	0.53549892838929	-0.901044	5.1596902012171E-5	0.00089605993391551	yes	down	44.21	30.55	29.65	35.3	28.89	28.01	39.22	43.19	41.49	56.33	38.86	37.04	32.768333333333	42.688333333333
ENSSSCG00000009485	SLITRK1	SLIT and NTRK like family member 1 [Source:NCBI gene (formerly Entrezgene);Acc:100152470]	6.4805854300628	2.6961241462733	0.0079796208687	0.044087392557331	yes	up	0.03	0.03	0.05	0.36	0.06	0.1	0	0.03	0.01	0	0	0.01	0.105	0.0083333333333333
ENSSSCG00000009489	GPC6	glypican 6 [Source:HGNC Symbol;Acc:HGNC:4454]	2.9082833034065	1.5401678127622	2.1722924867728E-5	0.00044311927132142	yes	up	1.01	0.61	3.07	4.62	0.72	0.72	0.24	0.26	0.48	0.49	0.19	0.48	1.7916666666667	0.35666666666667
ENSSSCG00000009509	IPO5	importin 5 [Source:NCBI gene (formerly Entrezgene);Acc:100152933]	0.62397879444988	-0.680431	0.00023751606621965	0.0030606426204439	yes	down	42.37	34.14	60.63	81.39	44.42	37.51	40.8	43.63	44.16	91.48	43.14	52.12	50.076666666667	52.555
ENSSSCG00000009523		gamma-glutamylamine cyclotransferase [Source:VGNC Symbol;Acc:VGNC:88434]	0.6155729025777	-0.699998	0.007392298725887	0.041735463682151	yes	down	0.91	0.77	2.36	1.77	1.47	1.4	1.74	1.54	1.82	1.19	1.59	1.41	1.4466666666667	1.5483333333333
ENSSSCG00000009526	ITGBL1	integrin subunit beta like 1 [Source:VGNC Symbol;Acc:VGNC:89247]	8.7599285832471	3.1309191080667	7.5726887408447E-7	2.6849602610286E-5	yes	up	4.21	0.93	21	47.5	5.23	6.44	0.57	0.32	1.54	0.77	0.83	1.1	14.218333333333	0.855
ENSSSCG00000009565	GAS6	growth arrest specific 6 [Source:NCBI gene (formerly Entrezgene);Acc:100519331]	2.0760349276911	1.0538307161345	0.00011275138531963	0.0016777136518177	yes	up	16.73	10.38	40.39	77.68	18.4	20.19	6.92	5.26	11.7	10.24	6.56	12.07	30.628333333333	8.7916666666667
ENSSSCG00000009592	NFIL3	nuclear factor, interleukin 3 regulated [Source:VGNC Symbol;Acc:VGNC:90717]	1.87929	0.91018866202573	2.3461513471473E-7	9.8683805315994E-6	yes	up	5.36	5.07	8.39	8.62	5.43	4.67	1.63	2.04	3.63	1.95	2.15	1.93	6.2566666666667	2.2216666666667
ENSSSCG00000009593	ROR2	receptor tyrosine kinase like orphan receptor 2 [Source:VGNC Symbol;Acc:VGNC:92407]	2.4738150445265	1.3067376408482	3.7167547986777E-5	0.00067915642427828	yes	up	1.05	0.8	3.04	5.15	1.56	1.77	0.32	0.48	1.16	0.48	0.33	0.55	2.2283333333333	0.55333333333333
ENSSSCG00000009622	POLR3D	RNA polymerase III subunit D [Source:VGNC Symbol;Acc:VGNC:91656]	0.63832359897408	-0.64764	0.0011444951468271	0.010193976464747	yes	down	4.78	7.38	9.15	9.14	8.44	5.95	5.28	8.8	7.84	11.24	7.69	6.39	7.4733333333333	7.8733333333333
ENSSSCG00000009631	PEBP4	phosphatidylethanolamine binding protein 4 [Source:VGNC Symbol;Acc:VGNC:91303]	0.59609583971858	-0.746384	0.0077187214765887	0.043079631130961	yes	down	90.52	71.34	87.37	47.86	129.55	95.84	117.13	84.57	116.47	77.53	135.99	96.33	87.08	104.67
ENSSSCG00000009672		scavenger receptor class A member 5 [Source:VGNC Symbol;Acc:VGNC:92612]	2.6979764961415	1.4318777800698	4.7092043332418E-7	1.7750515367207E-5	yes	up	8.91	8.53	22.64	35.16	6.67	6.38	2.86	3.42	4.3	2.72	1.88	3.99	14.715	3.195
ENSSSCG00000009722	SPOCK3	SPARC (osteonectin), cwcv and kazal like domains proteoglycan 3 [Source:HGNC Symbol;Acc:HGNC:13565]	0.51853939097839	-0.947475	6.0195782190448E-5	0.0010151843015832	yes	down	8186.7	5734.63	6339.69	3766.66	6878.63	7710.44	6826.4	6202.56	9195.14	8796.43	8629.41	8464.74	6436.12	8019.1133333333
ENSSSCG00000009735	P2RX2	purinergic receptor P2X 2 [Source:VGNC Symbol;Acc:VGNC:91119]	23.501637046126	4.5546893485317	0.0001762869116435	0.0024025827565038	yes	up	0	0.05	0.4	1.63	0.27	0.66	0	0	0.05	0	0	0	0.50166666666667	0.0083333333333333
ENSSSCG00000009745	ADGRD1	adhesion G protein-coupled receptor D1 [Source:VGNC Symbol;Acc:VGNC:107245]	2.2867101092763	1.1932734840627	0.00012903042515017	0.0018683088234237	yes	up	4.14	3.37	12.46	14.79	2.75	4.74	1.44	1.45	2.71	2.27	2.3	2.27	7.0416666666667	2.0733333333333
ENSSSCG00000009746		RAN, member RAS onco family [Source:VGNC Symbol;Acc:VGNC:104045]	0.6007628468875	-0.735133	3.1007242459931E-5	0.00058864722455867	yes	down	46.22	36.21	47.56	50.19	36.24	30.34	39.53	42.77	46.95	66.73	44.93	40.22	41.126666666667	46.855
ENSSSCG00000009753	TMEM132C	transmembrane protein 132C [Source:VGNC Symbol;Acc:VGNC:94081]	8.6002902616866	3.1043853519111	6.0308498962727E-5	0.0010152255947285	yes	up	0.09	0.09	0.52	2.54	0.14	0.27	0.07	0	0.05	0.05	0	0.05	0.60833333333333	0.036666666666667
ENSSSCG00000009764	CCDC92	coiled-coil domain containing 92 [Source:VGNC Symbol;Acc:VGNC:86330]	2.5143390666179	1.3301792148911	2.6455261358938E-6	7.8336689469874E-5	yes	up	3.19	4.91	5.88	3.56	5.69	4.96	1.32	1.5	0.88	1.26	1.41	1.16	4.6983333333333	1.255
ENSSSCG00000009793	CLIP1	CAP-Gly domain containing linker protein 1 [Source:VGNC Symbol;Acc:VGNC:86766]	0.66453375336232	-0.589586	0.00024900882179859	0.0031694801502178	yes	down	5.9	3.85	7.32	7.93	3.76	4.86	5.39	3.84	7.29	7.4	4.56	5.76	5.6033333333333	5.7066666666667
ENSSSCG00000009796	LRRC43	leucine rich repeat containing 43 [Source:VGNC Symbol;Acc:VGNC:89842]	0.50441530033775	-0.987316	9.0569378335818E-6	0.00021844438159667	yes	down	326.98	215.82	186.93	279.66	210.85	224.3	242.6	299.1	458.58	404.5	235.05	315.15	240.75666666667	325.83
ENSSSCG00000009808	TMEM120B	transmembrane protein 120B [Source:VGNC Symbol;Acc:VGNC:94071]	0.64628115987091	-0.629766	0.00012090973893315	0.0017699779325064	yes	down	7.22	7.61	9.97	12.92	12.59	9.95	10.55	7.88	11.31	10.98	12.24	11.57	10.043333333333	10.755
ENSSSCG00000009814	ANAPC5	anaphase promoting complex subunit 5 [Source:VGNC Symbol;Acc:VGNC:85299]	0.66486663395548	-0.588863	0.0011091968681446	0.0099362899698029	yes	down	6.94	7.41	13.06	12.14	11	8.95	8.53	8.98	9.49	9.56	14.03	8.38	9.9166666666667	9.8283333333333
ENSSSCG00000009815	CAMKK2	calcium/calmodulin dependent protein kinase kinase 2 [Source:VGNC Symbol;Acc:VGNC:86158]	2.8026275477583	1.48678	2.9854179746526E-11	3.5436214507555E-9	yes	up	5.02	4.06	13.21	18.21	5.17	6.13	1.9	1.73	2.68	1.46	1.56	1.76	8.6333333333333	1.8483333333333
ENSSSCG00000009825	PPTC7	protein phosphatase targeting COQ7 [Source:VGNC Symbol;Acc:VGNC:91765]	0.58128776007174	-0.782676	0.0024798415499336	0.018409888940023	yes	down	16.77	8.96	28.12	18.02	10.8	10.15	23.4	11.99	30.59	16.35	12.88	9.47	15.47	17.446666666667
ENSSSCG00000009839	CIT	citron rho-interacting serine/threonine kinase [Source:VGNC Symbol;Acc:VGNC:86710]	1.9816474464939	0.98670031649162	0.0004277786082907	0.0047784432228894	yes	up	0.8	1.36	2.45	3.09	1.53	1.52	0.31	0.45	0.79	0.3	0.47	1.09	1.7916666666667	0.56833333333333
ENSSSCG00000009844	HSPB8	heat shock protein family B (small) member 8 [Source:VGNC Symbol;Acc:VGNC:96685]	0.64302217535375	-0.63706	0.0021564685337697	0.016626329777409	yes	down	229.87	267.5	339.1	248.45	192.93	216	228.41	334.37	242.87	302.83	207.46	248.85	248.975	260.79833333333
ENSSSCG00000009856	NOS1	nitric oxide synthase 1 [Source:VGNC Symbol;Acc:VGNC:90823]	0.26347648400245	-1.92425	2.0972652757986E-14	4.6095527646249E-12	yes	down	0.59	0.5	0.98	0.56	0.9	0.5	1.61	1.99	1.15	2.27	1.53	1.71	0.67166666666667	1.71
ENSSSCG00000009865	TBX3	T-box transcription factor 3 [Source:VGNC Symbol;Acc:VGNC:93802]	0.46525363557935	-1.10391	8.8829004505923E-6	0.00021563705114683	yes	down	1.93	1.16	3.87	2.94	2.22	1.07	3.01	1.29	4.59	4	2.9	2.91	2.1983333333333	3.1166666666667
ENSSSCG00000009867	TBX5	T-box transcription factor 5 [Source:VGNC Symbol;Acc:VGNC:93804]	21.760957448112	4.4436701291987	8.6492317686492E-5	0.0013592272079534	yes	up	0.12	0.02	0.34	0.19	0.07	0.16	0	0	0	0	0	0	0.15	0
ENSSSCG00000009880	SLC8B1	solute carrier family 8 member B1 [Source:VGNC Symbol;Acc:VGNC:93181]	1.6546854299267	0.72655697424069	0.0017803837327862	0.014321076366046	yes	up	1.07	1.07	3.47	4.02	1.92	1.93	0.65	0.58	1.26	0.91	0.84	0.83	2.2466666666667	0.845
ENSSSCG00000009889	ALDH2	aldehyde dehydrogenase 2 family member [Source:NCBI gene (formerly Entrezgene);Acc:733685]	0.508581	-0.975449	6.9145590712665E-6	0.00017630995801816	yes	down	18.99	10.97	27	28.95	29.7	18.67	34.15	25.87	23.01	25.77	28.05	34.82	22.38	28.611666666667
ENSSSCG00000009945	FICD	FIC domain protein adenylyltransferase [Source:VGNC Symbol;Acc:VGNC:88135]	1.5810352766966	0.6608695580489	0.003647329395921	0.024789449139089	yes	up	1.13	0.94	2.19	2.7	1.41	1.46	0.69	0.22	0.88	0.79	0.38	0.93	1.6383333333333	0.64833333333333
ENSSSCG00000009951	SGSM1	small G protein signaling modulator 1 [Source:VGNC Symbol;Acc:VGNC:92800]	7.5460283933496	2.9157175285694	0.0028734531186347	0.020604585328639	yes	up	0.02	0.03	0.04	0.23	0.13	0.09	0	0.03	0.01	0	0.01	0	0.09	0.0083333333333333
ENSSSCG00000009957	MYO18B	myosin XVIIIB [Source:VGNC Symbol;Acc:VGNC:90523]	0.4956816469126	-1.01251	1.8982389879548E-7	8.1828782892359E-6	yes	down	53.24	46.95	81.61	71.66	83.69	70.15	82.69	86.24	98.92	112.04	59.78	116.64	67.883333333333	92.718333333333
ENSSSCG00000009958	SEZ6L	seizure related 6 homolog like [Source:VGNC Symbol;Acc:VGNC:92768]	4.09186	2.0327562708963	1.938591461324E-6	6.086865141642E-5	yes	up	0.2	0.22	0.43	0.61	0.19	0.17	0.02	0.09	0.06	0.03	0.05	0.03	0.30333333333333	0.046666666666667
ENSSSCG00000009971	ZNRF3	zinc and ring finger 3 [Source:VGNC Symbol;Acc:VGNC:95318]	0.57017473908833	-0.810524	0.001992714968746	0.015656297231754	yes	down	1.26	1.49	3.37	3.72	3.05	2.11	2.32	1.11	3.9	4.33	3.8	1.9	2.5	2.8933333333333
ENSSSCG00000009975	EMID1	EMI domain containing 1 [Source:VGNC Symbol;Acc:VGNC:87679]	1.6512765257639	0.72358173681241	0.0082536122686359	0.045106569790494	yes	up	1.8	1.27	4.5	7.57	3.23	3.82	1.04	1.06	1.72	1.11	1.81	1.46	3.6983333333333	1.3666666666667
ENSSSCG00000009998	CASTOR1	cytosolic arginine sensor for mTORC1 subunit 1 [Source:VGNC Symbol;Acc:VGNC:103913]	2.00108	1.0007797747923	3.1740335001503E-7	1.2539441207556E-5	yes	up	8.82	10.01	17.38	31.61	10.09	14.51	3.32	4.29	6.08	4.86	4.32	5.62	15.403333333333	4.7483333333333
ENSSSCG00000010006	SEC14L2	SEC14 like lipid binding 2 [Source:VGNC Symbol;Acc:VGNC:111142]	3.1012634230041	1.6328560744578	0.0024650905156297	0.018335432553099	yes	up	0.27	0.2	0.66	0.84	0.34	0.24	0	0.16	0.14	0.03	0.12	0.08	0.425	0.088333333333333
ENSSSCG00000010029	DRG1	developmentally regulated GTP binding protein 1 [Source:VGNC Symbol;Acc:VGNC:87448]	0.66502821357705	-0.588513	0.00044141120118987	0.0048922432246056	yes	down	10.11	11.71	15.4	15.78	12.52	10.87	12.7	12.12	13.33	15.19	13.49	11.12	12.731666666667	12.991666666667
ENSSSCG00000010036	SLC5A1	solute carrier family 5 member 1 [Source:VGNC Symbol;Acc:VGNC:93140]	4.2356899158974	2.0825969771556	0.00095590630239633	0.0088934693235014	yes	up	0.16	0.09	0.19	0.45	0.12	0.25	0.07	0.02	0.03	0.02	0.02	0.03	0.21	0.031666666666667
ENSSSCG00000010052	BCR	BCR activator of RhoGEF and GTPase [Source:HGNC Symbol;Acc:HGNC:1014]	2.0619182231397	1.0439871157272	1.3927570297905E-5	0.00031004241725935	yes	up	2.27	2.32	7.09	10.88	3.1	3.64	1.14	1.24	1.89	1.41	1.02	1.88	4.8833333333333	1.43
ENSSSCG00000010055	GGT5	gamma-glutamyltransferase 5 [Source:VGNC Symbol;Acc:VGNC:88439]	1.7927297321998	0.84215800722202	0.0028470067890785	0.020473521172152	yes	up	3.41	3.3	8.39	17.19	3.54	5.06	1.94	1.21	3.45	2.58	1.53	3.19	6.815	2.3166666666667
ENSSSCG00000010056		gamma-glutamyltransferase 1 [Source:NCBI gene (formerly Entrezgene);Acc:397095]	1.7892935452305	0.8393900903008	0.0065432003988824	0.038256516382375	yes	up	0.56	0.39	1.01	2.4	0.61	0.66	0.42	0.33	0.39	0.28	0.23	0.48	0.93833333333333	0.355
ENSSSCG00000010058		small nuclear ribonucleoprotein D3 polypeptide [Source:VGNC Symbol;Acc:VGNC:93296]	0.64386029899128	-0.63518	0.0062692196472432	0.036987995493063	yes	down	39.13	39.91	33.63	31.75	33.84	28.39	31.64	41.74	38.16	38.57	43.17	30.19	34.441666666667	37.245
ENSSSCG00000010071	MMP11	matrix metallopeptidase 11 [Source:VGNC Symbol;Acc:VGNC:90267]	2.08416	1.0594631502792	0.00025424999358376	0.003217819261861	yes	up	18.28	44.91	67.64	90.57	45.94	78.97	10.76	8.42	26.71	21.43	19.76	27.43	57.718333333333	19.085
ENSSSCG00000010109	SCARF2	scavenger receptor class F member 2 [Source:VGNC Symbol;Acc:VGNC:92616]	1.9910936307015	0.99356106504265	0.00024239955129199	0.0031046839819428	yes	up	3.34	2.75	13.99	14.26	5.73	6.53	1.8	1.4	4.46	2.47	1.86	2.57	7.7666666666667	2.4266666666667
ENSSSCG00000010131	TXNRD2	thioredoxin reductase 2 [Source:NCBI gene (formerly Entrezgene);Acc:100156736]	0.64313085738458	-0.636816	0.0014745452960829	0.012318136694525	yes	down	6.19	6.59	8.86	7.85	10.09	6.34	6.29	6.87	7.6	8.1	12.1	8.34	7.6533333333333	8.2166666666667
ENSSSCG00000010132	COMT	catechol-O-methyltransferase [Source:VGNC Symbol;Acc:VGNC:107378]	0.65552244211567	-0.609283	0.00051934502900475	0.0055319994386478	yes	down	34.65	47.24	67.68	67.27	49.4	52.13	36.94	48.5	45.91	63.11	71.24	57.72	53.061666666667	53.903333333333
ENSSSCG00000010138	ZDHHC8	zinc finger DHHC-type palmitoyltransferase 8 [Source:VGNC Symbol;Acc:VGNC:95130]	1.5357371463893	0.6189313084732	0.0080270453441966	0.044277851748387	yes	up	3.15	4.23	11.37	13.94	8	8.44	2.24	1.9	4.16	3.49	3	4.83	8.1883333333333	3.27
ENSSSCG00000010181	C1orf198	chromosome 14 C1orf198 homolog [Source:VGNC Symbol;Acc:VGNC:85947]	1.7588608956206	0.8146413877934	3.0241762448664E-6	8.8375038017116E-5	yes	up	17.18	26.18	42.36	56	19.83	26.33	10.63	10.67	14.84	10.8	14.81	8.39	31.313333333333	11.69
ENSSSCG00000010184	AGT	angiotensinogen [Source:VGNC Symbol;Acc:VGNC:85190]	2.6875505117489	1.4262918700006	7.3581893088495E-22	4.100876577307E-19	yes	up	15.21	16.77	37.87	32.16	18.21	28.15	5.7	5.23	7.8	5.49	4.04	7.19	24.728333333333	5.9083333333333
ENSSSCG00000010204	BICC1	BicC family RNA binding protein 1 [Source:VGNC Symbol;Acc:VGNC:85817]	1.7523356108221	0.80927910924266	0.0011140842433948	0.0099686265012477	yes	up	1.67	0.99	2.23	4.37	1.09	1.64	0.62	0.42	1.01	1.21	0.56	0.59	1.9983333333333	0.735
ENSSSCG00000010211	CCDC6	coiled-coil domain containing 6 [Source:VGNC Symbol;Acc:VGNC:86304]	0.6053608926106	-0.724133	1.5298295176643E-6	4.9839226770672E-5	yes	down	8.24	7.14	12.73	13.05	6.5	7.21	9.14	10.62	11.07	10.3	7.31	10.55	9.145	9.8316666666667
ENSSSCG00000010214	CDK1	cyclin dependent kinase 1 [Source:VGNC Symbol;Acc:VGNC:103917]	1.84089	0.88040619657219	0.0028612043108449	0.020547212733886	yes	up	5.47	3.91	7.81	7.16	2.61	2.42	1.17	0.86	2.63	0.93	1.17	2.43	4.8966666666667	1.5316666666667
ENSSSCG00000010256	COL13A1	collagen type XIII alpha 1 chain [Source:VGNC Symbol;Acc:VGNC:86865]	5.8491787193224	2.5482340707235	8.5781203317683E-13	1.3659343650739E-10	yes	up	1.21	2.24	8.66	6.92	3.09	4.3	0.13	0.28	0.43	0.66	0.35	0.65	4.4033333333333	0.41666666666667
ENSSSCG00000010261	PPA1	inorganic pyrophosphatase 1 [Source:VGNC Symbol;Acc:VGNC:96757]	0.59715950591213	-0.743812	9.4012516853199E-5	0.001459766493029	yes	down	51.49	43.71	49.59	49.62	48.56	39.15	48.34	51.1	51.8	68.94	53.85	43.47	47.02	52.916666666667
ENSSSCG00000010267	LRRC20	leucine rich repeat containing 20 [Source:VGNC Symbol;Acc:VGNC:89830]	0.5297886034871	-0.916511	1.8276174479664E-7	7.9442814137928E-6	yes	down	11.02	10.48	13.11	14.49	15.85	12.11	15.77	15.99	15.8	17.83	17.29	16.73	12.843333333333	16.568333333333
ENSSSCG00000010278		cadherin related 23 [Source:VGNC Symbol;Acc:VGNC:107126]	2.16299	1.1130276616484	0.00074172480566493	0.00732570607114	yes	up	0.44	0.35	2.19	2.66	0.87	1.23	0.24	0.11	0.4	0.35	0.3	0.44	1.29	0.30666666666667
ENSSSCG00000010283	SPOCK2	SPARC (osteonectin), cwcv and kazal like domains proteoglycan 2 [Source:VGNC Symbol;Acc:VGNC:107362]	2.18638	1.1285411311439	0.00024297910271149	0.0031079417195187	yes	up	7	6.06	10.5	39.53	5.77	6.72	3.47	3.47	3.78	3.45	2.41	3.33	12.596666666667	3.3183333333333
ENSSSCG00000010292	P4HA1	prolyl 4-hydroxylase subunit alpha 1 [Source:VGNC Symbol;Acc:VGNC:91132]	1.6828552570615	0.75091109532519	0.00087526520391856	0.0083093908116893	yes	up	17.68	13.83	37.51	59.03	12.28	14.72	8.84	6.23	11.5	9.13	10.75	7.03	25.841666666667	8.9133333333333
ENSSSCG00000010293	OIT3	oncoprotein induced transcript 3 [Source:VGNC Symbol;Acc:VGNC:91030]	13.571519584976	3.76251	0.0052246672503844	0.032276695345308	yes	up	0.02	0	0.4	0.86	0.16	0	0	0	0.02	0.02	0	0	0.24	0.0066666666666667
ENSSSCG00000010295	ECD	ecdysoneless cell cycle regulator [Source:VGNC Symbol;Acc:VGNC:87530]	0.6207241460662	-0.687976	0.00023884418084382	0.0030720096310377	yes	down	9.21	9.58	10.12	10.64	8.14	8.73	7.71	10.77	9.51	10.82	13.14	10.13	9.4033333333333	10.346666666667
ENSSSCG00000010299	ANXA7	annexin A7 [Source:VGNC Symbol;Acc:VGNC:85372]	0.60164893539763	-0.733006	8.885269073208E-6	0.00021563705114683	yes	down	28.07	23.38	39.94	47.54	25.32	24.44	24.52	34.43	28.24	41.84	37.82	37.3	31.448333333333	34.025
ENSSSCG00000010304	MYOZ1	myozenin 1 [Source:VGNC Symbol;Acc:VGNC:90542]	0.43266028136051	-1.20869	2.849107504087E-7	1.1488455452527E-5	yes	down	1677.7	1489.31	1758.16	1339.5	2231.79	1455.72	3189.96	2918.59	2408.9	2623.87	2382.64	2480.45	1658.6966666667	2667.4016666667
ENSSSCG00000010313	VCL	vinculin [Source:VGNC Symbol;Acc:VGNC:94812]	0.63981089767802	-0.644283	1.7751995539763E-6	5.6304855771952E-5	yes	down	32.19	26.13	58.4	56.3	31.27	30.82	31.51	33.88	37.68	49.02	38.23	44.65	39.185	39.161666666667
ENSSSCG00000010322	ZNF503	zinc finger protein 503 [Source:VGNC Symbol;Acc:VGNC:95252]	0.18208150572801	-2.45734	7.7449812380374E-29	7.5537770137234E-26	yes	down	3.26	2.97	9.43	8.2	4.29	6.96	14.75	19.76	29.78	23.4	12.18	24.52	5.8516666666667	20.731666666667
ENSSSCG00000010332	PLAC9	placenta associated 9 [Source:NCBI gene (formerly Entrezgene);Acc:100155282]	1.9342765256894	0.95179405837361	9.2974947105699E-6	0.0002228685176013	yes	up	29.39	23.02	57.31	98.63	23.09	22.75	12.9	10.95	16.74	13.83	13.27	11.03	42.365	13.12
ENSSSCG00000010376	GDF10	growth differentiation factor 10 [Source:VGNC Symbol;Acc:VGNC:88397]	7.5481604021012	2.9161250812395	0.00026810054352377	0.0033658157535708	yes	up	0.47	0	1.02	1.96	0.41	0.41	0	0.03	0.2	0.09	0	0.03	0.71166666666667	0.058333333333333
ENSSSCG00000010403	MARCHF8	membrane associated ring-CH-type finger 8 [Source:VGNC Symbol;Acc:VGNC:107411]	1.5908950580263	0.66983867271583	0.00103915060843	0.0094774665368499	yes	up	3.04	4.76	6.72	12.8	4.55	6.47	2.28	2.6	2.69	2.39	2.44	3.15	6.39	2.5916666666667
ENSSSCG00000010437	PAPSS2	3'-phosphoadenosine 5'-phosphosulfate synthase 2 [Source:VGNC Symbol;Acc:VGNC:91173]	2.4873174152034	1.3145906266217	0.0002728633177872	0.0033982698117073	yes	up	0.66	0.62	1.78	3.97	0.88	0.5	0.2	0.29	0.36	0.46	0.39	0.26	1.4016666666667	0.32666666666667
ENSSSCG00000010449	CH25H	cholesterol 25-hydroxylase [Source:VGNC Symbol;Acc:VGNC:86618]	1.9879233434494	0.99126212603617	0.00095228192609724	0.0088824623172429	yes	up	1.61	1.44	2.02	2.81	1.44	2.27	0.75	0.86	0.58	0.49	0.73	0.81	1.9316666666667	0.70333333333333
ENSSSCG00000010468	CPEB3	cytoplasmic polyadenylation element binding protein 3 [Source:VGNC Symbol;Acc:VGNC:86938]	0.61751688184586	-0.69545	0.002020208202319	0.015825978412243	yes	down	0.61	0.47	0.96	1.37	0.77	0.84	0.82	0.44	1.12	1.39	0.98	0.65	0.83666666666667	0.9
ENSSSCG00000010473	EXOC6	exocyst complex component 6 [Source:VGNC Symbol;Acc:VGNC:87832]	0.49617090322809	-1.01109	7.5256943849742E-7	2.6751357830871E-5	yes	down	1.41	1.45	1.96	2.68	1.16	1.31	1.7	1.34	2.74	3.62	2.03	1.69	1.6616666666667	2.1866666666667
ENSSSCG00000010476	MYOF	myoferlin [Source:VGNC Symbol;Acc:VGNC:90538]	4.0085141526652	2.0030675678961	7.3524410580036E-8	3.6656499268417E-6	yes	up	2.26	1.28	5.47	15.78	1.52	1.97	0.6	0.5	0.86	0.69	0.54	0.7	4.7133333333333	0.64833333333333
ENSSSCG00000010479	RBP4	retinol binding protein 4 [Source:VGNC Symbol;Acc:VGNC:92164]	3.0698942853359	1.6181889759057	0.00069364757132661	0.0069431496796355	yes	up	0.79	0.58	2.21	5.17	0.84	0.84	0.16	0.42	0.61	0.22	0.29	0.25	1.7383333333333	0.325
ENSSSCG00000010481	LGI1	leucine rich glioma inactivated 1 [Source:HGNC Symbol;Acc:HGNC:6572]	16.571057106515	4.0505937332755	2.4056235926417E-17	7.8207825339944E-15	yes	up	1.48	1.49	2.64	7.94	1.59	2.37	0.07	0	0.13	0.07	0.29	0.14	2.9183333333333	0.11666666666667
ENSSSCG00000010493	PDLIM1	PDZ and LIM domain 1 [Source:NCBI gene (formerly Entrezgene);Acc:100155592]	1.9072578783521	0.93149992213362	9.4836350010414E-7	3.296038400696E-5	yes	up	64.21	90.55	103.04	115.06	63.6	85.52	23.06	25.47	32.46	25.19	31.97	42.02	86.996666666667	30.028333333333
ENSSSCG00000010494	SORBS1	sorbin and SH3 domain containing 1 [Source:VGNC Symbol;Acc:VGNC:93337]	2.6214232417979	1.3903503027497	2.4320411029457E-7	1.0147593960285E-5	yes	up	15.14	13.76	38.69	35.6	9.23	26.9	4.94	3	10.2	6.06	3.37	7.22	23.22	5.7983333333333
ENSSSCG00000010496	TCTN3	tectonic family member 3 [Source:VGNC Symbol;Acc:VGNC:93841]	1.9371301792767	0.95392090938057	0.00041939213324654	0.0047185394659785	yes	up	1.5	1.46	2.56	3.91	1.67	1.19	0.4	0.92	1.01	0.21	0.49	0.81	2.0483333333333	0.64
ENSSSCG00000010514	RRP12	ribosomal RNA processing 12 homolog [Source:VGNC Symbol;Acc:VGNC:92465]	0.63546732563553	-0.65411	0.0010614263512572	0.0096132084801909	yes	down	6.27	7.23	12.44	9.56	11.52	10.07	7.79	9.67	9.64	14.78	7.85	11.49	9.515	10.203333333333
ENSSSCG00000010518	EXOSC1	exosome component 1 [Source:VGNC Symbol;Acc:VGNC:87836]	0.65748025308007	-0.604981	0.00027697453568645	0.0034357612316273	yes	down	3.41	3.3	4.66	5.04	2.66	3.04	3.74	3.02	4.57	4.34	4.33	2.54	3.685	3.7566666666667
ENSSSCG00000010532	LOXL4	lysyl oxidase like 4 [Source:VGNC Symbol;Acc:VGNC:89783]	3.3397541195378	1.7397418920463	1.3117027050549E-9	1.0337939753728E-7	yes	up	1.2	1.65	7.21	7.17	3.32	3.5	0.48	0.6	0.97	0.78	0.55	0.95	4.0083333333333	0.72166666666667
ENSSSCG00000010533	PYROXD2	pyridine nucleotide-disulphide oxidoreductase domain 2 [Source:VGNC Symbol;Acc:VGNC:92023]	0.30345883478545	-1.72043	6.9563237260539E-11	7.6988249464589E-9	yes	down	1.45	1.78	3.52	2.72	4.49	1.75	5	6.01	4.61	6.12	7.06	5.39	2.6183333333333	5.6983333333333
ENSSSCG00000010534	HPS1	HPS1 biosis of lysosomal organelles complex 3 subunit 1 [Source:VGNC Symbol;Acc:VGNC:88964]	1.5862560975873	0.6656257098139	0.0067386438530569	0.039048101495341	yes	up	1.76	2.72	4.96	9.09	3.83	4.46	1.47	1.49	1.57	1.58	1.96	2.55	4.47	1.77
ENSSSCG00000010565	DPCD	deleted in primary ciliary dyskinesia homolog (mouse) [Source:HGNC Symbol;Acc:HGNC:24542]	0.65096667133582	-0.619344	0.0041083605976653	0.027062459741059	yes	down	29.75	23.88	26.7	29.13	31.86	24.4	37.62	28.84	29.72	26.05	29.27	22.99	27.62	29.081666666667
ENSSSCG00000010568	NPM3	nucleophosmin/nucleoplasmin 3 [Source:VGNC Symbol;Acc:VGNC:90854]	0.33672056840261	-1.57038	1.4363310074238E-5	0.00031837990583592	yes	down	2.11	5.33	4.07	1.51	3.31	3.35	3.83	6.28	6.44	14.03	5.32	6.58	3.28	7.08
ENSSSCG00000010600	CALHM2	calcium homeostasis modulator family member 2 [Source:HGNC Symbol;Acc:HGNC:23493]	2.07532	1.0533361784293	0.0006172962115857	0.0063457887890612	yes	up	4.17	1.69	9.74	19.51	4.09	4.93	1.15	1.44	3.05	1.57	1.36	2.13	7.355	1.7833333333333
ENSSSCG00000010629	ADRA2A	adrenoceptor alpha 2A [Source:NCBI gene (formerly Entrezgene);Acc:399501]	9.4139813514221	3.2348049951307	2.7492907403593E-6	8.1101478267122E-5	yes	up	0.93	0.29	2.24	7.86	0.76	1.05	0.06	0	0.39	0.06	0.16	0.11	2.1883333333333	0.13
ENSSSCG00000010631	GPAM	glycerol-3-phosphate acyltransferase, mitochondrial [Source:VGNC Symbol;Acc:VGNC:88570]	1.8072560428073	0.85380091434877	0.00011116854151383	0.0016632647078843	yes	up	4.95	3.49	6.39	10.5	2.98	4.21	1.59	0.98	2.97	2.91	1.75	1.66	5.42	1.9766666666667
ENSSSCG00000010640	NRAP	nebulin related anchoring protein [Source:VGNC Symbol;Acc:VGNC:90888]	0.55542980113656	-0.848324	9.4070201221647E-8	4.4649909159632E-6	yes	down	134.19	136.73	211.23	231.29	173.32	159.07	173.58	155.35	186.18	205.62	240.32	266.01	174.305	204.51
ENSSSCG00000010651	ABLIM1	actin binding LIM protein 1 [Source:VGNC Symbol;Acc:VGNC:84986]	1.8024931703552	0.84999379310638	0.00027781386353293	0.0034434355364825	yes	up	8.15	6.9	16.33	29.76	6.33	10.18	3.81	3.7	5.5	2.97	3.97	6.07	12.941666666667	4.3366666666667
ENSSSCG00000010691	PLPP4	phospholipid phosphatase 4 [Source:VGNC Symbol;Acc:VGNC:91571]	0.22994780809581	-2.12062	0.0017567184656187	0.014181889113285	yes	down	0.05	0	0.33	0	0.26	0.11	0.22	0.33	0.37	0.57	0.46	0.27	0.125	0.37
ENSSSCG00000010703	HTRA1	HtrA serine peptidase 1 [Source:VGNC Symbol;Acc:VGNC:107400]	2.1365425326199	1.0952780373509	5.4973192355887E-7	2.0280299449494E-5	yes	up	49.53	41.44	88.26	194.03	56	58.73	17	23.37	26.48	20.05	24.46	26.49	81.331666666667	22.975
ENSSSCG00000010728	CPXM2	carboxypeptidase X, M14 family member 2 [Source:VGNC Symbol;Acc:VGNC:86969]	12.878739214958	3.6869194602841	2.8448869399151E-9	2.0271443240811E-7	yes	up	3.76	1.33	23.6	65.18	7.9	10.69	0.45	0.43	0.99	0.82	0.9	1.08	18.743333333333	0.77833333333333
ENSSSCG00000010746	ADAM12	ADAM metallopeptidase domain 12 [Source:VGNC Symbol;Acc:VGNC:85063]	3.5171402113587	1.8144028493789	4.8344336280639E-6	0.0001318904488915	yes	up	1.26	1.01	4.48	14.19	2.12	1.77	0.42	0.56	0.64	0.62	0.51	1.08	4.1383333333333	0.63833333333333
ENSSSCG00000010768	CFAP46	cilia and flagella associated protein 46 [Source:VGNC Symbol;Acc:VGNC:86601]	2.4247	1.2778054591318	0.0048446344872295	0.030521984201155	yes	up	0.13	0.17	0.19	0.43	0.3	0.09	0.02	0.06	0.04	0.03	0.04	0.1	0.21833333333333	0.048333333333333
ENSSSCG00000010802	UCHL5	ubiquitin C-terminal hydrolase L5 [Source:NCBI gene (formerly Entrezgene);Acc:100144472]	0.64347760691839	-0.636038	0.0007469789752529	0.0073682723823145	yes	down	19.17	11.5	17.84	25.78	11.42	13.3	16.17	17.44	21.25	18.16	18.6	14.87	16.501666666667	17.748333333333
ENSSSCG00000010814	ESRRG	estrogen related receptor gamma [Source:VGNC Symbol;Acc:VGNC:96289]	1.9281036349987	0.94718259808262	0.0067134457684614	0.038945472571316	yes	up	0.9	0.52	3.53	1.15	0.62	1.02	0.26	0.32	0.54	0.77	0.34	0.3	1.29	0.42166666666667
ENSSSCG00000010854	TMEM63A	transmembrane protein 63A [Source:VGNC Symbol;Acc:VGNC:96198]	1.6071444457758	0.68449960035053	4.5715102235328E-5	0.00081072611654387	yes	up	4.45	5.16	12.39	16.36	7.29	6.37	3.23	2.39	4.31	2.89	3.29	3.78	8.67	3.315
ENSSSCG00000010879	KIF26B	kinesin family member 26B [Source:VGNC Symbol;Acc:VGNC:96087]	6.5280984529892	2.7066628153621	1.3799344399968E-9	1.0821043686508E-7	yes	up	0.13	0.1	0.34	0.5	0.19	0.21	0.05	0.01	0.04	0.03	0.01	0.01	0.245	0.025
ENSSSCG00000010896	ASPM	assembly factor for spindle microtubules [Source:HGNC Symbol;Acc:HGNC:19048]	2.0878624692962	1.0620266825021	6.8796044340982E-5	0.0011300655494116	yes	up	0.38	0.59	1.17	1.62	0.56	0.7	0.22	0.21	0.39	0.11	0.22	0.35	0.83666666666667	0.25
ENSSSCG00000010900	DENND1B	DENN domain containing 1B [Source:VGNC Symbol;Acc:VGNC:96175]	0.57882698998421	-0.788796	1.4852456591065E-5	0.00032828978059995	yes	down	1.9	0.87	2.1	1.75	1.27	1.04	1.81	1.22	1.95	1.76	1.54	1.65	1.4883333333333	1.655
ENSSSCG00000010912	KIF14	kinesin family member 14 [Source:VGNC Symbol;Acc:VGNC:108276]	2.0371804633578	1.0265737869112	6.5423294146998E-5	0.0010860962820893	yes	up	0.54	0.76	1.2	1.55	0.74	0.76	0.2	0.32	0.4	0.24	0.14	0.45	0.925	0.29166666666667
ENSSSCG00000010947	FBP2	fructose-bisphosphatase 2 [Source:NCBI gene (formerly Entrezgene);Acc:100134828]	0.42074694725787	-1.24898	3.1304765664225E-5	0.00059285299537649	yes	down	258.68	115.86	216.53	107.5	198.64	116.08	376.87	308.75	306.03	220.58	246.48	230.13	168.88166666667	281.47333333333
ENSSSCG00000010949	DAPK1	death associated protein kinase 1 [Source:HGNC Symbol;Acc:HGNC:2674]	1.7378573573391	0.79730967115986	0.005933932764421	0.035560299842085	yes	up	1.48	2	5.43	3.56	1.54	2.05	1	1.08	1.54	0.4	0.68	1.07	2.6766666666667	0.96166666666667
ENSSSCG00000010959	NTRK2	neurotrophic receptor tyrosine kinase 2 [Source:VGNC Symbol;Acc:VGNC:96455]	4.3910723488604	2.1345733050138	0.00028598987648934	0.0035168416253871	yes	up	0.46	0.2	3.4	5.99	1.01	0.4	0.05	0.13	0.44	0.28	0.09	0.46	1.91	0.24166666666667
ENSSSCG00000010962	FRMD3	FERM domain containing 3 [Source:VGNC Symbol;Acc:VGNC:96031]	1.8844292011195	0.91412759329758	0.00011055738224929	0.0016604888835421	yes	up	57.3	59.2	44.41	37.52	40.83	58.94	20.39	12.97	16.17	14.37	13.1	18.78	49.7	15.963333333333
ENSSSCG00000010974	CNTFR	ciliary neurotrophic factor receptor [Source:VGNC Symbol;Acc:VGNC:95975]	0.42482559668104	-1.23506	1.0608742255172E-5	0.00024894650058942	yes	down	23.45	18.42	34.58	27.1	60.99	29.63	71.79	43.3	52.19	43.19	47.31	54.75	32.361666666667	52.088333333333
ENSSSCG00000011014	BAMBI	BMP and activin membrane bound inhibitor [Source:NCBI gene (formerly Entrezgene);Acc:449001]	2.41302	1.2708393830169	0.00082552636318904	0.0079422557938132	yes	up	0.97	0.51	2.2	3.16	0.49	1.3	0.5	0.14	0.6	0.23	0.36	0.32	1.4383333333333	0.35833333333333
ENSSSCG00000011026	ARHGAP12	Rho GTPase activating protein 12 [Source:VGNC Symbol;Acc:VGNC:95806]	1.6379099960401	0.71185608235493	0.0081686295811114	0.044793771389172	yes	up	1.48	1.14	2.32	3.58	0.81	1.23	0.84	0.38	1.08	0.68	0.57	0.31	1.76	0.64333333333333
ENSSSCG00000011030	CUBN	cubilin [Source:HGNC Symbol;Acc:HGNC:2548]	3.7677421660445	1.9137002418891	0.00065034563480066	0.0066201197854301	yes	up	0.09	0.03	0.19	0.4	0.07	0.07	0.01	0.02	0.03	0.05	0.03	0	0.14166666666667	0.023333333333333
ENSSSCG00000011033	VIM	vimentin [Source:VGNC Symbol;Acc:VGNC:95565]	2.3062434598261	1.2055448199037	2.5405108070568E-6	7.5802430485893E-5	yes	up	366.92	321.21	957.48	1651.12	434.66	484.67	113.65	159.01	259.34	132.27	161.45	269.61	702.67666666667	182.555
ENSSSCG00000011047	FAM171A1	family with sequence similarity 171 member A1 [Source:VGNC Symbol;Acc:VGNC:96011]	1.8474750958443	0.88555491682389	0.0012117303722601	0.01067102283246	yes	up	3.87	3.38	11.69	18.55	5.3	6.49	1.93	1.77	4.41	2.55	1.87	4.07	8.2133333333333	2.7666666666667
ENSSSCG00000011081	BMI1	BMI1 proto-onco, polycomb ring finger [Source:VGNC Symbol;Acc:VGNC:108265]	0.57147044641532	-0.807249	2.4319344617714E-5	0.00048779353825118	yes	down	5.87	3.25	8.67	9.67	4.84	3.96	6.89	4.33	10.25	8.61	6.04	5.26	6.0433333333333	6.8966666666667
ENSSSCG00000011106		cAMP responsive element modulator [Source:VGNC Symbol;Acc:VGNC:96010]	0.49499172118605	-1.01452	0.00045145421686332	0.0049752422698814	yes	down	8.95	8.81	18.51	10.91	7.12	8.73	9.2	6.32	17.79	25.26	27.15	8.84	10.505	15.76
ENSSSCG00000011110	CCDC3	coiled-coil domain containing 3 [Source:HGNC Symbol;Acc:HGNC:23813]	1.7574398679132	0.81347532727928	1.349616132438E-5	0.00030173008233088	yes	up	13.29	10.4	29.4	32.44	14.75	20.57	5.5	5.2	9.22	7.23	6.35	10.52	20.141666666667	7.3366666666667
ENSSSCG00000011111	CAMK1D	calcium/calmodulin dependent protein kinase ID [Source:VGNC Symbol;Acc:VGNC:95909]	4.4867244377498	2.1656625803816	2.7167921771638E-7	1.1156721559116E-5	yes	up	1.13	0.6	5.47	10.56	1.33	1.36	0.36	0.35	0.64	0.26	0.31	0.57	3.4083333333333	0.415
ENSSSCG00000011158	PFKP	phosphofructokinase, platelet [Source:VGNC Symbol;Acc:VGNC:96481]	2.3601574481107	1.2388831062107	6.0260843627841E-6	0.00015646763141638	yes	up	5.22	3.97	18.53	22.27	7.81	8.01	1.64	2.35	5.14	2.51	2	3.31	10.968333333333	2.825
ENSSSCG00000011160	ADARB2	adenosine deaminase RNA specific B2 (inactive) [Source:HGNC Symbol;Acc:HGNC:227]	6.9421347472038	2.7953793682256	4.3786586431639E-6	0.00012029747909608	yes	up	0.22	0.24	0.25	1.2	0.24	0.32	0.02	0	0.05	0.08	0	0.08	0.41166666666667	0.038333333333333
ENSSSCG00000011176	SUSD4	sushi domain containing 4 [Source:VGNC Symbol;Acc:VGNC:96085]	4.8386631173062	2.2746084978197	0.0067484833707152	0.039073393791642	yes	up	0.3	0.1	0.54	3.25	0.14	0.45	0.05	0	0.14	0	0.09	0.24	0.79666666666667	0.086666666666667
ENSSSCG00000011179	MRPL3	mitochondrial ribosomal protein L3 [Source:VGNC Symbol;Acc:VGNC:90360]	0.64227428294477	-0.638739	3.3022573401544E-6	9.5252727898538E-5	yes	down	25.28	20.58	31.13	30.99	23.41	22.44	27.15	23.69	30.39	30.76	27.22	22.53	25.638333333333	26.956666666667
ENSSSCG00000011195	GALNT15	polypeptide N-acetylgalactosaminyltransferase 15 [Source:VGNC Symbol;Acc:VGNC:88331]	3.2587298077881	1.7043097383533	4.1799883769895E-6	0.00011647985468379	yes	up	2.95	2.3	9.33	16.1	2.09	2.88	1.2	1.35	1.38	0.55	0.5	1.39	5.9416666666667	1.0616666666667
ENSSSCG00000011198	RFTN1	raftlin, lipid raft linker 1 [Source:VGNC Symbol;Acc:VGNC:92241]	1.5631427218701	0.64444950881356	2.2074900966364E-5	0.0004491249407824	yes	up	13.77	14.67	24.31	22.12	21.78	15.84	8.58	7.33	10.8	7.75	6.43	7.85	18.748333333333	8.1233333333333
ENSSSCG00000011201	SATB1	SATB homeobox 1 [Source:VGNC Symbol;Acc:VGNC:92587]	0.39266447984251	-1.34863	2.1385248510205E-15	5.9592286250313E-13	yes	down	1.44	1.42	2	1.81	1.5	1.65	3.24	2.13	3.35	2.73	2.7	2.34	1.6366666666667	2.7483333333333
ENSSSCG00000011208	ZNF385D	zinc finger protein 385D [Source:VGNC Symbol;Acc:VGNC:95234]	1.8354843962711	0.87616084992207	0.00019835918679938	0.0026382220837738	yes	up	10.58	13.07	19.9	17.15	7.66	7.25	3	4.07	6.8	5.71	3.98	2.39	12.601666666667	4.325
ENSSSCG00000011226	TGFBR2	transforming growth factor beta receptor 2 [Source:VGNC Symbol;Acc:VGNC:93931]	1.5387559191471	0.62176440634926	0.00031088970149821	0.0037695678258583	yes	up	18.64	16.26	41.28	59.01	19.21	24.22	10.59	9.79	14.46	11.31	10.07	15.33	29.77	11.925
ENSSSCG00000011234	CMTM7	CKLF like MARVEL transmembrane domain containing 7 [Source:VGNC Symbol;Acc:VGNC:103928]	1.6474512774408	0.72023579886976	0.0043968712233618	0.028400967987273	yes	up	3.16	2.48	6.86	8.93	3.53	3.17	1.41	1.62	2.45	2.07	0.89	2.29	4.6883333333333	1.7883333333333
ENSSSCG00000011259	SCN5A	sodium voltage-gated channel alpha subunit 5 [Source:VGNC Symbol;Acc:VGNC:92637]	1.9074809092455	0.9316686181216	0.006073245388285	0.036144263658646	yes	up	0.23	0.28	0.43	0.49	0.29	0.43	0.06	0.06	0.09	0.12	0.17	0.25	0.35833333333333	0.125
ENSSSCG00000011263	TTC21A	tetratricopeptide repeat domain 21A [Source:VGNC Symbol;Acc:VGNC:94538]	3.37855	1.7564055105645	2.360788933643E-8	1.3396404112545E-6	yes	up	0.4	0.48	1.02	1.31	0.52	0.73	0.12	0.1	0.21	0.19	0.09	0.14	0.74333333333333	0.14166666666667
ENSSSCG00000011286	KLHL40	kelch like family member 40 [Source:VGNC Symbol;Acc:VGNC:89533]	0.41922436612842	-1.25421	5.2898670254008E-9	3.5581196091112E-7	yes	down	26.95	31.64	47.09	57.86	45.24	35.5	37.89	56.12	47.58	110.53	52.03	89.14	40.713333333333	65.548333333333
ENSSSCG00000011287	HHATL	hedgehog acyltransferase like [Source:VGNC Symbol;Acc:VGNC:88874]	0.58936832418863	-0.762759	0.00034937848108165	0.0041147556205881	yes	down	45.37	38.37	61.9	42.91	65.94	68.22	65.78	53.25	62.32	60.16	68.23	67.51	53.785	62.875
ENSSSCG00000011294		golgi associated kinase 1A [Source:VGNC Symbol;Acc:VGNC:88361]	7.9660286287121	2.99386	2.738511004784E-10	2.6877021528084E-8	yes	up	0.87	0.59	3.62	11.32	2.38	2.23	0.22	0.22	0.48	0.19	0.2	0.18	3.5016666666667	0.24833333333333
ENSSSCG00000011309	KIF15	kinesin family member 15 [Source:VGNC Symbol;Acc:VGNC:89456]	2.0199299022857	1.0143052279377	0.0043927306451869	0.028400967987273	yes	up	0.29	0.49	1.49	1.8	0.81	1.01	0.08	0.24	0.53	0.32	0.3	0.38	0.98166666666667	0.30833333333333
ENSSSCG00000011324		-	3.8719030870309	1.9530428426926	9.4182355938249E-10	7.8176365128531E-8	yes	up	2	3.64	2.82	5.79	2.2	1.87	0.57	0.47	0.42	0.49	0.73	0.38	3.0533333333333	0.51
ENSSSCG00000011325	MYL3	myosin light chain 3 [Source:NCBI gene (formerly Entrezgene);Acc:100515755]	1.6035309681029	0.68125221601656	0.00040115277364	0.0045537931367987	yes	up	1362.27	1342.53	1788.33	3210.69	1141.82	2088.83	497.84	453.02	940.46	733.11	1159.7	801.39	1822.4116666667	764.25333333333
ENSSSCG00000011326	PTH1R	parathyroid hormone 1 receptor [Source:NCBI gene (formerly Entrezgene);Acc:397675]	1.5417702442223	0.62458778975512	0.0049924376675768	0.031187746117909	yes	up	4.55	3.37	8.8	12.57	4.15	6	2.33	2.25	3	4.4	1.67	2.53	6.5733333333333	2.6966666666667
ENSSSCG00000011346	PLXNB1	plexin B1 [Source:VGNC Symbol;Acc:VGNC:91582]	1.66853	0.73857895089456	5.7455531566818E-5	0.00097774653227939	yes	up	3.11	3.23	6.76	7.69	4.45	5.48	1.77	0.89	2.61	2.32	2.37	2.03	5.12	1.9983333333333
ENSSSCG00000011379	KLHDC8B	kelch domain containing 8B [Source:VGNC Symbol;Acc:VGNC:89509]	0.62167620837205	-0.685765	0.0039504907606606	0.026336891716002	yes	down	11.86	12.05	14.13	13.29	13.91	15.84	12	12.91	13.93	27.81	9.8	17.49	13.513333333333	15.656666666667
ENSSSCG00000011391	CDHR4	cadherin related family member 4 [Source:VGNC Symbol;Acc:VGNC:86491]	2.3014430517869	1.2025387441385	0.0071835195995845	0.040822586799533	yes	up	0.21	0.35	0.62	2.08	0.47	0.74	0.19	0.11	0.11	0.22	0.2	0.31	0.745	0.19
ENSSSCG00000011398	SEMA3F	semaphorin 3F [Source:VGNC Symbol;Acc:VGNC:92698]	1.6817605920937	0.74997234460481	8.0199757750507E-5	0.0012836074048171	yes	up	6.6	5.59	16.96	25.89	10.12	11.52	3.66	2.27	5.99	4.64	5.03	5.9	12.78	4.5816666666667
ENSSSCG00000011400	SEMA3B	semaphorin 3B [Source:VGNC Symbol;Acc:VGNC:92694]	2.4736385812458	1.30663	3.7608344470955E-7	1.4524409911827E-5	yes	up	9.05	4.87	34.39	66.1	15.55	16.64	2.63	2.32	3.72	3.71	4.28	3.91	24.433333333333	3.4283333333333
ENSSSCG00000011401	LSMEM2	leucine rich single-pass membrane protein 2 [Source:VGNC Symbol;Acc:VGNC:89879]	0.61973998902185	-0.690265	0.00034728754557978	0.0040963130376209	yes	down	26.61	38.99	36.03	42.7	36.69	32	36.83	37.35	34.9	46.93	46.64	30.54	35.503333333333	38.865
ENSSSCG00000011408	ZMYND10	zinc finger MYND-type containing 10 [Source:VGNC Symbol;Acc:VGNC:95186]	3.5556849391958	1.8301274960471	0.0036442309211202	0.024779997893921	yes	up	0.43	0.54	0.35	0.39	0.27	0.68	0.13	0.09	0.16	0.14	0.04	0	0.44333333333333	0.093333333333333
ENSSSCG00000011412	CACNA2D2	calcium voltage-gated channel auxiliary subunit alpha2delta 2 [Source:VGNC Symbol;Acc:VGNC:86121]	2.2122629079972	1.1455228473831	0.0020237327116523	0.015845634202375	yes	up	0.19	0.19	0.43	0.55	0.31	0.36	0.18	0.05	0.07	0.15	0.08	0.07	0.33833333333333	0.1
ENSSSCG00000011423	GRM2	glutamate metabotropic receptor 2 [Source:VGNC Symbol;Acc:VGNC:88701]	1.5522674252304	0.63437712699528	0.0044158528543487	0.028510295321519	yes	up	0.79	1.23	2.22	1.84	1.43	1.43	0.6	0.37	0.81	0.52	0.85	0.68	1.49	0.63833333333333
ENSSSCG00000011434	PPM1M	protein phosphatase, Mg2+/Mn2+ dependent 1M [Source:VGNC Symbol;Acc:VGNC:91712]	1.6288266839593	0.70383310141105	0.0034168821355907	0.023563840948309	yes	up	2.45	2.79	8.47	11.02	3.31	4.26	1.54	2.13	2.49	2.15	1.73	2.21	5.3833333333333	2.0416666666667
ENSSSCG00000011435	TWF2	twinfilin actin binding protein 2 [Source:VGNC Symbol;Acc:VGNC:94596]	0.57207321513844	-0.805728	1.0163320524473E-5	0.00023993739301724	yes	down	119.34	158.5	175.04	189.82	131.5	166.11	130.52	193.54	167.99	186.5	185.83	210.96	156.71833333333	179.22333333333
ENSSSCG00000011441	TNNC1	troponin C1, slow skeletal and cardiac type [Source:NCBI gene (formerly Entrezgene);Acc:100156435]	3.8147776044972	1.9315989526715	4.3766008821841E-13	7.5885396407204E-11	yes	up	13261.9	15096	8855.51	10937	6466.13	12829.6	2076.65	1256.6	2295.54	2510.12	2143.89	2422.61	11241	2117.5683333333
ENSSSCG00000011443	STAB1	stabilin 1 [Source:VGNC Symbol;Acc:VGNC:93521]	1.7307732663046	0.79141674203398	0.0021709963509568	0.016713565888841	yes	up	2.18	2.73	10.6	18.39	3.57	3.81	1.68	1.49	2.61	1.63	1.6	2.79	6.88	1.9666666666667
ENSSSCG00000011449	GNL3	G protein nucleolar 3 [Source:VGNC Symbol;Acc:VGNC:88540]	0.44377681545502	-1.17209	4.42625038896E-10	4.1114069833167E-8	yes	down	7.69	5.74	7.55	8.69	6.01	5.62	9.31	9.78	10.21	16.52	11.83	8.4	6.8833333333333	11.008333333333
ENSSSCG00000011453	ITIH4	inter-alpha-trypsin inhibitor heavy chain 4 [Source:VGNC Symbol;Acc:VGNC:109459]	0.31423810656086	-1.67007	0.0013416468930631	0.011471999871917	yes	down	106.43	181.2	96.16	111.19	112.69	49.68	237.46	464.13	135.63	351.68	144.19	118.31	109.55833333333	241.9
ENSSSCG00000011455	CACNA1D	calcium voltage-gated channel subunit alpha1 D [Source:VGNC Symbol;Acc:VGNC:86117]	3.0975295819062	1.6311180604016	0.00011777291308871	0.0017379398177429	yes	up	0.15	0.16	0.28	0.42	0.17	0.1	0.06	0.07	0.05	0.02	0.02	0.03	0.21333333333333	0.041666666666667
ENSSSCG00000011463	IL17RD	interleukin 17 receptor D [Source:VGNC Symbol;Acc:VGNC:89087]	2.1158119628533	1.08121	0.0023105430227506	0.017528451079253	yes	up	0.56	0.45	1.67	3.74	0.79	0.54	0.32	0.3	0.51	0.2	0.51	0.38	1.2916666666667	0.37
ENSSSCG00000011471	FLNB	filamin B [Source:VGNC Symbol;Acc:VGNC:88156]	1.5946799919543	0.67326694415315	0.00097317762542941	0.0090127221631014	yes	up	4.77	3.56	8.52	10.54	4.86	5.3	1.92	1.72	3.15	1.96	2.24	4.19	6.2583333333333	2.53
ENSSSCG00000011491	THOC7	THO complex subunit 7 [Source:VGNC Symbol;Acc:VGNC:93960]	0.64621952112912	-0.629904	0.0025069220071262	0.018558120455979	yes	down	26.57	22.07	21.92	24.69	16.79	17.1	22.68	19.04	27.78	27.94	23.21	18.18	21.523333333333	23.138333333333
ENSSSCG00000011495	PRICKLE2	prickle planar cell polarity protein 2 [Source:VGNC Symbol;Acc:VGNC:91794]	1.8089381665213	0.8551430943175	0.0046592548621209	0.029621904163903	yes	up	0.56	0.48	1.59	3	0.62	0.86	0.32	0.2	0.64	0.31	0.36	0.52	1.185	0.39166666666667
ENSSSCG00000011499	LRIG1	leucine rich repeats and immunoglobulin like domains 1 [Source:VGNC Symbol;Acc:VGNC:89810]	1.5595780722575	0.64115577562931	0.00060457334867908	0.0062520656766978	yes	up	18.85	26.5	43.99	42.37	36.51	45.54	12.41	11.72	18.22	19.05	13.48	18.22	35.626666666667	15.516666666667
ENSSSCG00000011527	CNTN4	contactin 4 [Source:VGNC Symbol;Acc:VGNC:97934]	2.7781706051427	1.4741351967404	0.0093854562739282	0.049578250272141	yes	up	0.1	0.05	0.43	0.62	0.18	0.19	0.06	0	0.08	0.07	0.06	0.02	0.26166666666667	0.048333333333333
ENSSSCG00000011578	TAMM41	TAM41 mitochondrial translocator assembly and maintenance homolog [Source:VGNC Symbol;Acc:VGNC:108698]	0.56995222627419	-0.811087	0.00018296789995558	0.0024685736383507	yes	down	4.5	4.47	6.53	7.15	6.03	4.61	4.27	5.18	5.09	7.39	8.36	8.13	5.5483333333333	6.4033333333333
ENSSSCG00000011580	TSEN2	tRNA splicing endonuclease subunit 2 [Source:VGNC Symbol;Acc:VGNC:107177]	0.50308738491842	-0.991119	1.5017797879184E-6	4.9027769017714E-5	yes	down	397.17	244.6	297.27	620.57	262.52	278.04	345.47	386.58	586.77	580.57	549.33	505.72	350.02833333333	492.40666666667
ENSSSCG00000011583	TMEM40	transmembrane protein 40 [Source:VGNC Symbol;Acc:VGNC:94178]	0.34821500350633	-1.52195	0.0053481694100939	0.032844621662541	yes	down	0.41	0.23	0.27	0.06	0.25	0.23	0.14	0.8	0.39	0.65	0.38	0.65	0.24166666666667	0.50166666666667
ENSSSCG00000011589	IFT122	intraflagellar transport 122 [Source:VGNC Symbol;Acc:VGNC:89044]	1.5802640246989	0.66016561871993	0.001816579270963	0.014544750909891	yes	up	2.25	3.03	6.54	8.99	4.23	4.45	1.24	1.48	2.51	1.8	1.98	2.78	4.915	1.965
ENSSSCG00000011600	SLC6A6	solute carrier family 6 member 6 [Source:VGNC Symbol;Acc:VGNC:93166]	3.2841402552747	1.7155157413875	1.8660640770909E-11	2.2749945252347E-9	yes	up	3.85	2.23	8.29	7.1	3.71	6.88	0.85	0.41	1.49	1.22	1.09	1.37	5.3433333333333	1.0716666666667
ENSSSCG00000011603	TMEM43	transmembrane protein 43 [Source:VGNC Symbol;Acc:VGNC:99732]	1.8379681957574	0.87811180241581	0.00034867741900079	0.0041096005464557	yes	up	13.15	11.88	54.18	70.92	21.1	21.29	6.5	7.09	14.08	9.63	6.73	14.11	32.086666666667	9.69
ENSSSCG00000011609	FBLN2	fibulin 2 [Source:VGNC Symbol;Acc:VGNC:108657]	2.2166538439182	1.1483834943126	1.8438205572438E-8	1.0736126789474E-6	yes	up	24.24	22.81	68.8	87.27	30.21	27.05	10.51	12.45	15.23	10.03	9.81	13.16	43.396666666667	11.865
ENSSSCG00000011620	RUVBL1	RuvB like AAA ATPase 1 [Source:VGNC Symbol;Acc:VGNC:92521]	0.58814103490677	-0.765766	4.0514134950955E-5	0.00073428928677079	yes	down	25.25	26.18	40.56	34.69	43.14	26.93	26.48	34.69	39.74	48.3	43	35.96	32.791666666667	38.028333333333
ENSSSCG00000011622	KBTBD12	kelch repeat and BTB domain containing 12 [Source:VGNC Symbol;Acc:VGNC:89315]	0.44076052536304	-1.18193	1.2703528132882E-13	2.447389586588E-11	yes	down	6.07	4.32	6.75	9.34	6.93	5.45	8.94	8.57	9.09	13.25	9.5	10.82	6.4766666666667	10.028333333333
ENSSSCG00000011630	ACKR4	atypical chemokine receptor 4 [Source:NCBI gene (formerly Entrezgene);Acc:100037292]	3.4351385093278	1.7803682715883	0.0012071953190466	0.010637088059696	yes	up	0.79	0.48	2.55	3.77	0.18	0.57	0.08	0.13	0.58	0.13	0.3	0.19	1.39	0.235
ENSSSCG00000011643	AMOTL2	angiomotin like 2 [Source:VGNC Symbol;Acc:VGNC:85285]	1.8068001551692	0.85343694278768	0.00045326303654256	0.0049846157048954	yes	up	8.15	7.14	25.38	27.14	12.04	12.27	3.63	2.52	8.43	8.35	4.12	5.53	15.353333333333	5.43
ENSSSCG00000011681	TRPC1	transient receptor potential cation channel subfamily C member 1 [Source:VGNC Symbol;Acc:VGNC:94460]	1.7541949085556	0.81080905450116	0.0078084357324734	0.043394102423521	yes	up	0.79	1.18	1.45	3.81	0.8	1.1	0.41	0.32	0.94	0.74	0.6	0.27	1.5216666666667	0.54666666666667
ENSSSCG00000011686	SLC9A9	solute carrier family 9 member A9 [Source:VGNC Symbol;Acc:VGNC:93190]	1.5232493799601	0.60715215310511	0.0016689033423771	0.013607859341659	yes	up	2.52	3.05	4.46	6.51	3.15	3.2	1.87	1.76	2.64	1.63	1.25	1.05	3.815	1.7
ENSSSCG00000011692	ZIC1	Zic family member 1 [Source:VGNC Symbol;Acc:VGNC:95166]	4.7034629962833	2.2337233542169	1.524199982512E-13	2.8656796056747E-11	yes	up	5.39	6.45	6.9	5.95	8.05	8.65	0.55	0.46	1.27	1.87	1.72	0.84	6.8983333333333	1.1183333333333
ENSSSCG00000011693	ZIC4	Zic family member 4 [Source:VGNC Symbol;Acc:VGNC:95169]	8.0901137339722	3.01616	4.4885770535175E-21	2.1225528763679E-18	yes	up	2.54	3.94	4.33	3.29	2.8	3.67	0.15	0.25	0.53	0.45	0.5	0.1	3.4283333333333	0.33
ENSSSCG00000011700	CP	ceruloplasmin [Source:VGNC Symbol;Acc:VGNC:103930]	5.6920745284824	2.5089545517393	0.0076151145588122	0.042684577115756	yes	up	0.02	0.07	0.14	0.14	0.01	0.09	0	0	0.01	0.03	0.02	0	0.078333333333333	0.01
ENSSSCG00000011717	IGSF10	immunoglobulin superfamily member 10 [Source:VGNC Symbol;Acc:VGNC:89063]	7.1180495473406	2.8314819751986	0.00064691803200176	0.0065895273429422	yes	up	0.43	0.06	1.98	5.78	0.26	0.18	0.05	0.03	0.27	0.08	0.09	0.13	1.4483333333333	0.10833333333333
ENSSSCG00000011720	MBNL1	muscleblind like splicing regulator 1 [Source:VGNC Symbol;Acc:VGNC:90054]	0.55873894777637	-0.839754	6.5471280487242E-7	2.3652635240732E-5	yes	down	11.67	15.68	17.67	22.1	11.45	13.37	12.81	19.46	21.29	23.95	16.13	15.25	15.323333333333	18.148333333333
ENSSSCG00000011729	SCHIP1	schwannomin interacting protein 1 [Source:HGNC Symbol;Acc:HGNC:15678]	0.63521352291143	-0.654686	0.00075624160264555	0.0074277925469605	yes	down	83.53	58.85	66.13	71.18	51.09	57.83	71.51	63.29	70.21	76.24	77.33	65.47	64.768333333333	70.675
ENSSSCG00000011732	TRIM59	tripartite motif containing 59 [Source:VGNC Symbol;Acc:VGNC:101498]	1.6317077668468	0.70638269880912	0.0045761693939874	0.029242884272389	yes	up	0.81	0.89	1.54	2.31	0.72	1.21	0.46	0.26	0.82	0.49	0.5	0.32	1.2466666666667	0.475
ENSSSCG00000011736	SLITRK3	SLIT and NTRK like family member 3 [Source:VGNC Symbol;Acc:VGNC:93208]	34.349930724437	5.1022352843642	0.0080133383985262	0.044217873305871	yes	up	0	0	0.12	0.6	0.15	0.12	0	0	0	0	0	0	0.165	0
ENSSSCG00000011741	GOLIM4	golgi integral membrane protein 4 [Source:VGNC Symbol;Acc:VGNC:88555]	2.0045951652605	1.0033109089781	4.9948602009043E-5	0.0008699195695883	yes	up	4.68	3.23	12.62	19.99	7.51	6.95	2.67	1.72	4.85	2.94	2.27	2.53	9.1633333333333	2.83
ENSSSCG00000011763	MRPL47	mitochondrial ribosomal protein L47 [Source:VGNC Symbol;Acc:VGNC:90371]	0.54750918581682	-0.869045	6.5975247277692E-5	0.0010929338999664	yes	down	3.3	2.4	3.65	2.85	2.46	2.77	2.64	2.18	5.54	4.74	4.36	3	2.905	3.7433333333333
ENSSSCG00000011769	FXR1	FMR1 autosomal homolog 1 [Source:VGNC Symbol;Acc:VGNC:108659]	0.66178148938201	-0.595573	0.00055667172716595	0.0058418710843475	yes	down	97.3	79.79	98.88	118.49	56.19	68.83	79.47	75.16	116.94	116.92	71.42	73.05	86.58	88.826666666667
ENSSSCG00000011795	IGF2BP2	insulin like growth factor 2 mRNA binding protein 2 [Source:VGNC Symbol;Acc:VGNC:89055]	0.54930845898463	-0.864312	1.160771467048E-8	7.2166688220254E-7	yes	down	2.8	3.16	7.26	7.41	3.21	3.11	4.46	3.91	6.34	6.57	5.24	4.46	4.4916666666667	5.1633333333333
ENSSSCG00000011803		eukaryotic translation initiation factor 4A2 [Source:VGNC Symbol;Acc:VGNC:87624]	0.59844988397374	-0.740698	0.00016375936725048	0.0022594738514091	yes	down	179.77	120.48	199.44	224.35	105.64	114.29	169.32	124.86	186.07	294.89	146.21	155.71	157.32833333333	179.51
ENSSSCG00000011804	RFC4	replication factor C subunit 4 [Source:VGNC Symbol;Acc:VGNC:92234]	0.6532875811428	-0.61421	0.00049968932778746	0.0053702837190932	yes	down	3.34	4.57	5.68	5.64	3.37	3.34	4.22	4.01	5.36	4.46	4.22	4.09	4.3233333333333	4.3933333333333
ENSSSCG00000011826	TMEM44	transmembrane protein 44 [Source:VGNC Symbol;Acc:VGNC:94181]	1.5399071047771	0.62284332266064	0.0061394646737459	0.0364421248512	yes	up	2.8	2.87	5.07	9.19	3.6	3.91	1.47	1.7	1.96	1.25	1.7	3.08	4.5733333333333	1.86
ENSSSCG00000011848	TFRC	transferrin receptor [Source:NCBI gene (formerly Entrezgene);Acc:397062]	0.54382116349343	-0.878796	0.00052023281251965	0.0055358074462118	yes	down	139.63	60.08	84.12	78.83	72.16	68.41	121.77	77.74	127.68	139.28	91.91	105.16	83.871666666667	110.59
ENSSSCG00000011867	MYLK	myosin light chain kinase [Source:VGNC Symbol;Acc:VGNC:108676]	1.7362231889573	0.79595241604572	0.0020845186778822	0.016175491779389	yes	up	9.46	4.49	14.27	18.42	5.36	8.25	2.84	1.98	5.55	4.54	3.48	4.02	10.041666666667	3.735
ENSSSCG00000011870	PDIA5	protein disulfide isomerase family A member 5 [Source:VGNC Symbol;Acc:VGNC:91274]	1.7706828870152	0.82430586183864	0.0025532806220431	0.018847655679745	yes	up	1.66	1.01	2.89	6.88	2	1.62	0.72	1.04	0.84	0.93	0.74	1.09	2.6766666666667	0.89333333333333
ENSSSCG00000011872	SEMA5B	semaphorin 5B [Source:VGNC Symbol;Acc:VGNC:92707]	3.5611163669999	1.8323295795793	0.0006546261122784	0.0066550100860615	yes	up	0.16	0.05	0.49	0.72	0.24	0.24	0.01	0.01	0.06	0.05	0.06	0.11	0.31666666666667	0.05
ENSSSCG00000011885	FBXO40	F-box protein 40 [Source:VGNC Symbol;Acc:VGNC:88045]	0.54868597894455	-0.865947	1.1095123868415E-5	0.000257223997055	yes	down	17.12	8.21	20.26	28.69	14.58	17.91	24.39	15.02	30.04	16.08	18.69	23.41	17.795	21.271666666667
ENSSSCG00000011888	GPR156	G protein-coupled receptor 156 [Source:VGNC Symbol;Acc:VGNC:88610]	2.0020069970153	1.0014470164025	0.0020711164285613	0.016111551280009	yes	up	0.4	0.7	0.99	1.26	0.67	1.02	0.19	0.19	0.2	0.17	0.41	0.47	0.84	0.27166666666667
ENSSSCG00000011913	CCDC191	coiled-coil domain containing 191 [Source:VGNC Symbol;Acc:VGNC:86284]	1.8480242778506	0.88598370984088	0.0031732395052224	0.022275484695904	yes	up	0.79	0.95	1.17	2.25	0.88	0.8	0.18	0.17	0.58	0.81	0.5	0.43	1.14	0.445
ENSSSCG00000011917	NAA50	N-alpha-acetyltransferase 50, NatE catalytic subunit [Source:VGNC Symbol;Acc:VGNC:104002]	0.56607250277796	-0.820941	3.6808309219674E-5	0.00067417096874767	yes	down	15.79	12.07	21.18	16.94	12.23	10.65	17.55	14.36	30.31	29.65	12.46	10.75	14.81	19.18
ENSSSCG00000011928	CCDC80	coiled-coil domain containing 80 [Source:VGNC Symbol;Acc:VGNC:86315]	2.6763396209674	1.4202612020766	3.0533327020618E-10	2.9411886923256E-8	yes	up	16.3	12.21	38.22	66.26	20.06	16.73	5.11	5.27	8.13	6.11	5.74	7.7	28.296666666667	6.3433333333333
ENSSSCG00000011951	NFKBIZ	NFKB inhibitor zeta [Source:VGNC Symbol;Acc:VGNC:90726]	2.6965877528529	1.4311349830589	0.0013498686408671	0.011523991600052	yes	up	0.45	0.28	1.13	2.59	0.27	0.67	0.22	0.07	0.3	0.29	0.19	0.13	0.89833333333333	0.2
ENSSSCG00000011956	TRMT10C	tRNA methyltransferase 10C, mitochondrial RNase P subunit [Source:HGNC Symbol;Acc:HGNC:26022]	0.6193563915066	-0.691158	0.0055323791158329	0.033671129525184	yes	down	2.44	2.39	2.69	2.06	1.27	1.89	2.81	1.7	3.98	3.46	2.66	1.34	2.1233333333333	2.6583333333333
ENSSSCG00000011959	ABI3BP	ABI family member 3 binding protein [Source:VGNC Symbol;Acc:VGNC:108628]	9.9079413031669	3.3085853217655	1.0384914237488E-7	4.8959693859818E-6	yes	up	6.11	2.98	33.78	106.11	9.82	8.89	0.88	0.91	2.62	1.16	1.17	1.77	27.948333333333	1.4183333333333
ENSSSCG00000011963	TOMM70	translocase of outer mitochondrial membrane 70 [Source:VGNC Symbol;Acc:VGNC:94307]	0.66568677479507	-0.587085	0.00054272542213805	0.0057185889348172	yes	down	26.08	18.6	28.79	33.84	16.74	16.29	23.84	19.21	29.56	28.38	21.52	16.65	23.39	23.193333333333
ENSSSCG00000011965	TMEM45A	transmembrane protein 45A [Source:VGNC Symbol;Acc:VGNC:94182]	3.3613277200536	1.7490312082356	2.8252160179773E-5	0.00054718901220849	yes	up	3.8	1.67	6.47	17.44	1.99	1.38	0.94	0.73	1.28	0.97	0.64	0.95	5.4583333333333	0.91833333333333
ENSSSCG00000011972	FILIP1L	filamin A interacting protein 1 like [Source:VGNC Symbol;Acc:VGNC:88140]	0.54839329308454	-0.866717	4.3475215877958E-6	0.00012007623783638	yes	down	3.62	1.87	5.17	6.77	4.17	3.36	4.2	4.29	5.12	5.89	6.17	3.48	4.16	4.8583333333333
ENSSSCG00000011973	COL8A1	collagen type VIII alpha 1 chain [Source:VGNC Symbol;Acc:VGNC:86880]	5.7342847282766	2.5196135414592	7.8809067816776E-8	3.8795441743874E-6	yes	up	1.31	0.47	2.9	8.95	0.78	1.55	0.17	0.12	0.58	0.38	0.1	0.27	2.66	0.27
ENSSSCG00000012001	ROBO1	roundabout guidance receptor 1 [Source:HGNC Symbol;Acc:HGNC:10249]	3.1610748840379	1.6604152122593	4.9312309662157E-7	1.8453683268057E-5	yes	up	0.28	0.36	0.99	1.34	0.46	0.49	0.11	0.08	0.23	0.28	0.11	0.18	0.65333333333333	0.165
ENSSSCG00000012034	TIAM1	TIAM Rac1 associated GEF 1 [Source:VGNC Symbol;Acc:VGNC:96601]	2.5187681218666	1.33272	0.0018701229684204	0.014935142744217	yes	up	0.37	0.29	1.19	2.8	0.68	0.37	0.12	0.08	0.31	0.18	0.34	0.24	0.95	0.21166666666667
ENSSSCG00000012038	EPCIP	exosomal polycystin 1 interacting protein [Source:VGNC Symbol;Acc:VGNC:85929]	3.8489133639032	1.94445	0.00011085880243396	0.0016618171104534	yes	up	2.24	2.05	2.25	1.17	1.6	4.41	0.54	0.26	0.34	0.28	0.23	0.86	2.2866666666667	0.41833333333333
ENSSSCG00000012061	PIGP	phosphatidylinositol glycan anchor biosynthesis class P [Source:VGNC Symbol;Acc:VGNC:91427]	0.60656913875619	-0.721256	0.0080765163936091	0.044472137728394	yes	down	18.43	24.97	14.49	13.83	13	10.63	15.51	22.56	16.01	17.89	18.84	14.89	15.891666666667	17.616666666667
ENSSSCG00000012088		protein O-fucosyltransferase 2 [Source:VGNC Symbol;Acc:VGNC:91621]	1.5162731734718	0.60052969447839	0.00017392837068793	0.0023745863732154	yes	up	16.04	16.94	39.82	50.29	27.94	27.85	9.54	10.32	17.29	14.54	9.9	14.18	29.813333333333	12.628333333333
ENSSSCG00000012089	ADARB1	adenosine deaminase RNA specific B1 [Source:VGNC Symbol;Acc:VGNC:85098]	1.8770915136651	0.9084989874583	1.749246664853E-6	5.5822074038919E-5	yes	up	4.34	4.37	10.27	12.55	4.49	8.22	2.53	1.76	2.6	2.59	2.28	3.33	7.3733333333333	2.515
ENSSSCG00000012101		anosmin 1	2.9085695772564	1.5403098159631	0.0010858375344114	0.0097662793801096	yes	up	0.28	0.18	0.43	1.02	0.12	0.14	0.08	0.07	0.14	0.11	0.02	0.04	0.36166666666667	0.076666666666667
ENSSSCG00000012110	MID1	midline 1 [Source:VGNC Symbol;Acc:VGNC:90213]	1.7831536619449	0.83443103149559	0.0022437437721552	0.017175193612041	yes	up	0.65	0.76	1.94	2.58	0.58	0.79	0.46	0.44	0.65	0.28	0.37	0.44	1.2166666666667	0.44
ENSSSCG00000012117	TLR7	toll like receptor 7 [Source:VGNC Symbol;Acc:VGNC:111771]	6.2078359895399	2.6340904421573	0.0026374306086907	0.019313516963219	yes	up	0.02	0.06	0.31	0.49	0.09	0.08	0	0.03	0.03	0	0.02	0.02	0.175	0.016666666666667
ENSSSCG00000012121	EGFL6	EGF like domain multiple 6 [Source:VGNC Symbol;Acc:VGNC:87583]	5.9956399241926	2.5839137429955	2.543547621616E-10	2.5121557364125E-8	yes	up	1.92	1.16	10.17	15.94	2.29	2.68	0.45	0.39	0.76	0.49	0.42	0.68	5.6933333333333	0.53166666666667
ENSSSCG00000012124	TRAPPC2	trafficking protein particle complex subunit 2 [Source:NCBI gene (formerly Entrezgene);Acc:100513447]	0.62219937599077	-0.684551	0.0015368307401224	0.012742956269719	yes	down	8.36	6.45	7.66	6.96	4.77	5.34	7.37	6.32	7.71	9.2	7.65	5.71	6.59	7.3266666666667
ENSSSCG00000012133	ASB11	ankyrin repeat and SOCS box containing 11 [Source:VGNC Symbol;Acc:VGNC:85560]	0.47561759637644	-1.07213	1.3555124403224E-6	4.462610048783E-5	yes	down	16.47	9.03	20.91	13.8	17.52	19.07	26.4	18.12	23.16	20.68	21.64	28.58	16.133333333333	23.096666666667
ENSSSCG00000012141		carbonic anhydrase 5B [Source:VGNC Symbol;Acc:VGNC:86102]	4.7375288813587	2.2441347384005	0.00077239262888286	0.0075568570368132	yes	up	0.24	0.08	0.41	2.45	0.13	0.27	0.04	0.06	0.14	0.1	0.02	0.06	0.59666666666667	0.07
ENSSSCG00000012150	REPS2	RALBP1 associated Eps domain containing 2 [Source:VGNC Symbol;Acc:VGNC:92214]	2.0924692919422	1.0652064506428	0.003222809519471	0.022501987718723	yes	up	0.33	0.41	1.19	1.33	0.19	0.25	0.16	0.11	0.24	0.24	0.11	0.19	0.61666666666667	0.175
ENSSSCG00000012153	RAI2	retinoic acid induced 2 [Source:VGNC Symbol;Acc:VGNC:92069]	2.2047924814529	1.1406428734391	9.6540050138353E-5	0.0014901162041632	yes	up	3.32	4.45	6.43	7.72	5.76	10.29	1.15	1.15	1.51	2.65	2.02	3.11	6.3283333333333	1.9316666666667
ENSSSCG00000012157	PHKA2	phosphorylase kinase regulatory subunit alpha 2 [Source:VGNC Symbol;Acc:VGNC:91394]	1.5691974043078	0.65002685409168	0.0050627832861024	0.03153881564057	yes	up	0.82	1.46	2.35	2.79	1.31	1.61	0.41	0.61	1.04	1.04	0.73	0.42	1.7233333333333	0.70833333333333
ENSSSCG00000012163	RPS6KA3	ribosomal protein S6 kinase A3 [Source:VGNC Symbol;Acc:VGNC:92442]	0.59832820289339	-0.740991	0.00051379479704973	0.0054878629760172	yes	down	8.73	8.03	12.37	9.04	5.68	5.33	6.5	9.49	12.66	9.39	7.55	7.18	8.1966666666667	8.795
ENSSSCG00000012164	CNKSR2	connector enhancer of kinase suppressor of Ras 2 [Source:VGNC Symbol;Acc:VGNC:86822]	0.47431453636964	-1.07608	0.00046848015243301	0.0051159081726501	yes	down	1.56	1.45	1.79	1.6	0.32	0.9	1.23	1.67	2.15	2.87	1.56	1.51	1.27	1.8316666666667
ENSSSCG00000012166	SMS	spermine synthase [Source:VGNC Symbol;Acc:VGNC:104059]	0.51324160060217	-0.96229	0.00039233564067463	0.0044754368952687	yes	down	14.93	11.44	16.64	23.3	10.08	10.78	10.54	15.55	17.4	43.88	11.99	16.01	14.528333333333	19.228333333333
ENSSSCG00000012173	SAT1	spermidine/spermine N1-acetyltransferase 1 [Source:NCBI gene (formerly Entrezgene);Acc:397645]	2.10992	1.0771865879257	3.0230996179366E-7	1.2064984664596E-5	yes	up	42.19	54.54	58.63	98.77	23.85	53.52	14.78	16.79	23.14	18.76	16.13	18.79	55.25	18.065
ENSSSCG00000012202		glycerol kinase [Source:NCBI gene (formerly Entrezgene);Acc:100233182]	0.53068934933211	-0.914061	0.003508687665851	0.024003976775802	yes	down	3.46	3.02	3.98	5.21	2.76	3.57	1.44	3.79	4.22	11.97	2.84	5.91	3.6666666666667	5.0283333333333
ENSSSCG00000012234	SRPX	sushi repeat containing protein X-linked [Source:HGNC Symbol;Acc:HGNC:11309]	2.1035795277433	1.07285	8.1553818508625E-5	0.0012999462081993	yes	up	16.17	14.12	40.39	88.34	21.73	19.14	6.19	10.92	10.54	8.47	9.99	10.29	33.315	9.4
ENSSSCG00000012265	CHST7	carbohydrate sulfotransferase 7 [Source:VGNC Symbol;Acc:VGNC:86681]	2.1715346192303	1.11871	1.4665193896898E-5	0.00032461042661148	yes	up	4.97	5.78	8.12	5.55	6.82	10.53	1.2	1.98	3.02	2.47	1.91	2.91	6.9616666666667	2.2483333333333
ENSSSCG00000012266	SLC9A7	solute carrier family 9 member A7 [Source:VGNC Symbol;Acc:VGNC:93189]	2.1281130690028	1.0895748048598	0.00018097724472116	0.0024472702806531	yes	up	0.78	0.81	2.33	1.95	1.67	0.99	0.34	0.43	0.53	0.79	0.17	0.35	1.4216666666667	0.435
ENSSSCG00000012307	CCNB3	cyclin B3 [Source:VGNC Symbol;Acc:VGNC:86351]	1.9226528482722	0.94309829502911	0.00029136634196095	0.0035716981667719	yes	up	0.88	0.85	1.71	1.63	0.8	1.01	0.18	0.27	0.53	0.26	0.37	0.62	1.1466666666667	0.37166666666667
ENSSSCG00000012347	ALAS2	5'-aminolevulinate synthase 2 [Source:VGNC Symbol;Acc:VGNC:85235]	0.40011571948373	-1.32151	7.3165898578187E-6	0.00018415384634074	yes	down	4.5	3.3	7.06	5.37	5.88	9.1	5.86	6.79	10.29	6.83	15.87	14.18	5.8683333333333	9.97
ENSSSCG00000012377	KIF4A	kinesin family member 4A [Source:HGNC Symbol;Acc:HGNC:13339]	1.7310009540075	0.79160651981805	0.0079698043242834	0.044055542501042	yes	up	1.02	1.44	2.65	3.06	1.34	1.25	0.48	0.82	0.92	0.24	0.45	0.98	1.7933333333333	0.64833333333333
ENSSSCG00000012409	CITED1	Cbp/p300 interacting transactivator with Glu/Asp rich carboxy-terminal domain 1 [Source:VGNC Symbol;Acc:VGNC:86711]	1.9140496574577	0.93662825910219	0.00052245351882469	0.0055499572234576	yes	up	11.35	22.86	16.84	21.22	14.01	16.9	5.29	9.4	5.72	6.34	4.4	4.93	17.196666666667	6.0133333333333
ENSSSCG00000012440	PGK1	phosphoglycerate kinase 1 [Source:NCBI gene (formerly Entrezgene);Acc:407608]	0.44530909622303	-1.16712	1.533045135825E-6	4.9839936134477E-5	yes	down	506.09	419.97	539.57	362.03	544.71	467.21	803.34	739.62	661.21	548.03	884.17	817.13	473.26333333333	742.25
ENSSSCG00000012480	TNMD	tenomodulin [Source:NCBI gene (formerly Entrezgene);Acc:100048961]	79.635497374639	6.31534	4.5750002297847E-11	5.2111590208606E-9	yes	up	32.87	5.32	82.82	317.46	33.58	30.46	0	0.07	2.26	0.15	0.78	0.41	83.751666666667	0.61166666666667
ENSSSCG00000012482	SRPX2	sushi repeat containing protein X-linked 2 [Source:HGNC Symbol;Acc:HGNC:30668]	2.1707951055534	1.1182235609821	2.0371759444403E-6	6.3326953412333E-5	yes	up	4.91	5.58	11.3	17.92	6	5.85	2.67	3.18	2.54	1.82	1.74	2.41	8.5933333333333	2.3933333333333
ENSSSCG00000012490	TMEM35A	transmembrane protein 35A [Source:VGNC Symbol;Acc:VGNC:94172]	2.7587936146164	1.4640375326946	0.0007979644430371	0.007758401952395	yes	up	0.83	0.4	1.74	3.96	0.74	1.23	0.22	0.36	0.52	0.34	0.07	0.42	1.4833333333333	0.32166666666667
ENSSSCG00000012510	ARMCX2	armadillo repeat containing X-linked 2 [Source:HGNC Symbol;Acc:HGNC:16869]	1.9556495588728	0.96764787081567	1.8327635271917E-6	5.777833301379E-5	yes	up	8.83	16.55	13.84	25.99	14.68	22.98	7.02	4.95	7.68	7.63	9.27	8.18	17.145	7.455
ENSSSCG00000012534	MORF4L2	mortality factor 4 like 2 [Source:VGNC Symbol;Acc:VGNC:90307]	0.58939442661379	-0.762695	1.915171072658E-6	6.0254525380701E-5	yes	down	65.51	50.95	86.55	90.75	53.29	48.58	57.29	74.32	69.16	94.74	77.28	62.56	65.938333333333	72.558333333333
ENSSSCG00000012546	NRK	Nik related kinase [Source:VGNC Symbol;Acc:VGNC:98161]	0.55008663529574	-0.862269	0.00013758713560226	0.0019733890175306	yes	down	2.15	2.74	3.42	5.29	1.66	1.88	2.07	2.46	5.03	4.83	3.67	2.19	2.8566666666667	3.375
ENSSSCG00000012566		-	1.5664733970856	0.64752026909066	0.0043670224553548	0.028323934088035	yes	up	1.33	0.95	2.39	1.87	0.78	0.96	0.52	0.42	0.85	0.73	0.47	0.45	1.38	0.57333333333333
ENSSSCG00000012569	ATG4A	autophagy related 4A cysteine peptidase [Source:VGNC Symbol;Acc:VGNC:85622]	1.6002728311571	0.67831789173879	0.0027371642566036	0.019848256609805	yes	up	20.91	19.96	27.71	23.55	13.26	13.34	10.58	8.97	6.88	8.16	7.62	6.96	19.788333333333	8.195
ENSSSCG00000012571	COL4A6	collagen type IV alpha 6 chain [Source:HGNC Symbol;Acc:HGNC:2208]	1.8038326361631	0.85106548816174	0.007681313198205	0.042947650468645	yes	up	1.04	0.61	3.57	5.03	2.38	2.03	0.44	0.38	1.5	0.94	0.49	1.42	2.4433333333333	0.86166666666667
ENSSSCG00000012572	COL4A5	collagen type IV alpha 5 chain [Source:VGNC Symbol;Acc:VGNC:86876]	1.5661657196845	0.64723687566702	0.00053728908095272	0.0056727984494366	yes	up	4.18	2.96	6.62	8.17	3.31	4.26	1.38	1.63	2.57	2.57	1.37	2.74	4.9166666666667	2.0433333333333
ENSSSCG00000012576	CHRDL1	chordin like 1 [Source:VGNC Symbol;Acc:VGNC:86662]	2.3027392304764	1.2033510449999	1.0958203511341E-5	0.00025522800864847	yes	up	5.24	2.64	12.63	21.33	4.62	5.03	1.83	1.8	2.67	2.49	2.24	2.15	8.5816666666667	2.1966666666667
ENSSSCG00000012607	TMEM255A	transmembrane protein 255A [Source:VGNC Symbol;Acc:VGNC:104079]	0.41714526868504	-1.26138	0.0017161154418522	0.013897239994864	yes	down	0.78	0.41	0.46	0.4	0.29	0.13	0.98	0.48	0.63	1.09	0.45	0.59	0.41166666666667	0.70333333333333
ENSSSCG00000012634	DOCK11	dedicator of cytokinesis 11 [Source:VGNC Symbol;Acc:VGNC:87391]	2.3843067117508	1.2535698327213	0.00203206809079	0.015879029823124	yes	up	0.45	0.19	0.86	2.53	0.29	0.43	0.18	0.17	0.33	0.14	0.16	0.13	0.79166666666667	0.185
ENSSSCG00000012637	KLHL13	kelch like family member 13 [Source:VGNC Symbol;Acc:VGNC:89514]	2.1160380745399	1.08137	5.5763454300542E-8	2.8814195508608E-6	yes	up	3.52	4.17	5.83	9.21	2.47	4.9	1.19	0.97	2.01	1.76	1.48	1.56	5.0166666666667	1.495
ENSSSCG00000012647	PRR32	proline rich 32 [Source:VGNC Symbol;Acc:VGNC:91858]	0.14492016089676	-2.78667	2.7189917200102E-18	9.6431513160816E-16	yes	down	7.79	12.66	6.68	6.26	7.99	5.78	21.72	56.72	31.42	43.74	37.04	38.93	7.86	38.261666666667
ENSSSCG00000012650	OCRL	OCRL inositol polyphosphate-5-phosphatase [Source:VGNC Symbol;Acc:VGNC:91014]	0.59571568590211	-0.747304	2.3895574919235E-7	9.9970629119213E-6	yes	down	4.42	3.87	7.57	10.76	5.63	5.36	5.88	5.53	6.44	8.01	6.55	8.48	6.2683333333333	6.815
ENSSSCG00000012651	XPNPEP2	X-prolyl aminopeptidase 2 [Source:VGNC Symbol;Acc:VGNC:95001]	3.0678852528676	1.6172445231881	0.00098063886988509	0.0090656810216569	yes	up	0.25	0.21	0.61	1.28	0.25	0.25	0.1	0.06	0.11	0.2	0.02	0.08	0.475	0.095
ENSSSCG00000012656	ELF4	E74 like ETS transcription factor 4 [Source:VGNC Symbol;Acc:VGNC:87643]	2.4794658876971	1.3100293769994	3.2334893020369E-5	0.0006086682817646	yes	up	0.79	0.86	3.28	6.45	1.24	1.47	0.49	0.4	0.75	0.47	0.51	0.63	2.3483333333333	0.54166666666667
ENSSSCG00000012667	IGSF1	immunoglobulin superfamily member 1 [Source:VGNC Symbol;Acc:VGNC:89062]	4.1547867557753	2.0547744326442	6.8732407953107E-22	3.9724786152157E-19	yes	up	11.79	25.31	23.77	36.38	15.19	26.66	2.92	2.4	4.25	5.16	4.27	3.34	23.183333333333	3.7233333333333
ENSSSCG00000012669		Rho GTPase activating protein 36 [Source:VGNC Symbol;Acc:VGNC:85474]	2.3355851440371	1.2237840397179	9.1098655070685E-12	1.1464471874016E-9	yes	up	141.76	163.73	218.59	256.05	129.9	133.58	42.64	48.44	77.71	54.46	46.31	28.47	173.935	49.671666666667
ENSSSCG00000012686	MOSPD1	motile sperm domain containing 1 [Source:VGNC Symbol;Acc:VGNC:103990]	1.69299	0.75957200905413	1.4950237461001E-5	0.00032998367125731	yes	up	7.9	8.13	12.35	9.05	7.79	9.88	3.65	3.58	4.31	3.48	4.53	2.66	9.1833333333333	3.7016666666667
ENSSSCG00000012695	INTS6L	integrator complex subunit 6 like [Source:HGNC Symbol;Acc:HGNC:27334]	1.5759634920029	0.65623411441583	0.00088820383900748	0.0083951671155129	yes	up	1.54	2.02	3.9	5.16	1.73	2.23	1.19	0.82	1.11	1.05	1.19	1.25	2.7633333333333	1.1016666666667
ENSSSCG00000012724	SLITRK2	SLIT and NTRK like family member 2 [Source:VGNC Symbol;Acc:VGNC:93207]	3.9841868370631	1.9942853036771	1.8824322442521E-5	0.00039804004297499	yes	up	0.27	0.19	1.12	0.79	0.85	0.24	0.12	0.07	0.11	0.1	0.13	0.04	0.57666666666667	0.095
ENSSSCG00000012730	AFF2	ALF transcription elongation factor 2 [Source:VGNC Symbol;Acc:VGNC:85168]	4.0183283393826	2.0065954521363	0.00016410120421981	0.0022621901871467	yes	up	0.18	0.12	0.64	1.84	0.15	0.19	0.02	0.05	0.18	0.04	0.07	0.08	0.52	0.073333333333333
ENSSSCG00000012746		vacuolar ATPase assembly factor VMA21 [Source:VGNC Symbol;Acc:VGNC:104091]	0.57209804839334	-0.805666	2.0928386640483E-5	0.00043256619009899	yes	down	13.63	8.75	13.41	14.71	9.34	7.73	14.47	11.48	16.74	16.04	10.68	9.47	11.261666666667	13.146666666667
ENSSSCG00000012754	GABRE	gamma-aminobutyric acid type A receptor subunit epsilon [Source:VGNC Symbol;Acc:VGNC:88310]	67.275519384053	6.0720097187672	0.00043311942800626	0.0048208478416816	yes	up	0.08	0	0.59	3.17	0.15	0.14	0	0	0	0	0	0	0.68833333333333	0
ENSSSCG00000012759	ZNF185	zinc finger protein 185 with LIM domain [Source:VGNC Symbol;Acc:VGNC:95201]	4.30335	2.1054605581412	7.7416316648094E-15	1.8304266989296E-12	yes	up	8	5.4	15.16	35.42	8.27	9.04	2.13	1.54	2.18	2.1	2.4	2.08	13.548333333333	2.0716666666667
ENSSSCG00000012766	BGN	biglycan [Source:VGNC Symbol;Acc:VGNC:85811]	10.602972971328	3.4063969341688	4.8324633487534E-13	8.2868780832194E-11	yes	up	125.73	82.78	376.8	1490.99	209.34	241.87	14.29	21.33	28.15	21.47	18.81	25.82	421.25166666667	21.645
ENSSSCG00000012768	ZFP92	ZFP92 zinc finger protein [Source:VGNC Symbol;Acc:VGNC:95150]	1.5979645398285	0.67623539400982	0.00058954334492029	0.006116904187155	yes	up	5.16	5.17	8.36	8.74	6.51	7.39	1.72	3.22	2.81	2.81	2.26	3.1	6.8883333333333	2.6533333333333
ENSSSCG00000012773	PNCK	pregnancy up-regulated nonubiquitous CaM kinase [Source:NCBI gene (formerly Entrezgene);Acc:100337678]	0.2582162357863	-1.95335	3.3675721947304E-6	9.6778939408411E-5	yes	down	1.24	0.59	1.4	0.43	0.87	0.43	1.4	3.71	2.41	2.3	0.78	2.18	0.82666666666667	2.13
ENSSSCG00000012791	NAA10	N-alpha-acetyltransferase 10, NatA catalytic subunit [Source:VGNC Symbol;Acc:VGNC:96746]	0.65123749766181	-0.618744	0.0034696616674901	0.023778687009742	yes	down	72.02	88.99	108.44	102.04	110.34	90.76	74.75	99.63	92.3	98.93	124.67	95.98	95.431666666667	97.71
ENSSSCG00000012792	RENBP	renin binding protein [Source:NCBI gene (formerly Entrezgene);Acc:396934]	1.5332156042147	0.61656058627264	0.0076136373841976	0.042684577115756	yes	up	2.07	3.42	6.37	9.43	2.75	2.62	1.08	1.44	1.78	2.09	1.38	1.24	4.4433333333333	1.5016666666667
ENSSSCG00000012832		-	3.2117727152324	1.6833698025037	0.0012223852585854	0.010738038381572	yes	up	1.42	1.81	6.29	21.24	3.45	3.19	0.7	0.95	1.72	0.61	0.58	1.88	6.2333333333333	1.0733333333333
ENSSSCG00000012842	RPLP2	ribosomal protein lateral stalk subunit P2 [Source:NCBI gene (formerly Entrezgene);Acc:100513643]	0.62082744305408	-0.687736	0.0049664229860794	0.031062537353815	yes	down	36.13	40.16	36.67	63.28	33.46	26.81	38.35	37.93	35.73	39.02	71.41	28.1	39.418333333333	41.756666666667
ENSSSCG00000012845	CEND1	cell cycle exit and neuronal differentiation 1 [Source:VGNC Symbol;Acc:VGNC:86544]	2.9114693875255	1.5417474497199	0.0032272094963869	0.022515278801175	yes	up	0.43	0.81	1.21	0.51	0.36	1.1	0.1	0.19	0.18	0.1	0.27	0.18	0.73666666666667	0.17
ENSSSCG00000012853	IRF7	interferon regulatory factor 7 [Source:VGNC Symbol;Acc:VGNC:89210]	1.5919169984089	0.67076511659413	0.0077752621751917	0.043271385964289	yes	up	1.54	1.18	2.92	3.36	2.31	2.29	0.65	0.63	1.07	1.59	0.78	0.79	2.2666666666667	0.91833333333333
ENSSSCG00000012859	NADSYN1	NAD synthetase 1 [Source:VGNC Symbol;Acc:VGNC:90567]	1.6265269047468	0.7017946865191	0.00032591301032558	0.0039128108319276	yes	up	2.92	3.07	5.04	6	5.42	4.46	1.31	1.26	2.32	2.07	1.94	2.35	4.485	1.875
ENSSSCG00000012862	OSBPL5	oxysterol binding protein like 5 [Source:VGNC Symbol;Acc:VGNC:91072]	1.85841	0.89406776183775	1.1979109203007E-5	0.00027311915038756	yes	up	4.6	5.97	12.35	13.24	6.5	10.52	2.85	2.46	4.18	3.14	1.88	4.07	8.8633333333333	3.0966666666667
ENSSSCG00000012875	TPCN2	two pore segment channel 2 [Source:VGNC Symbol;Acc:VGNC:100876]	1.5902670324489	0.66926903849285	0.00083196997718123	0.0079845581143377	yes	up	2.24	3.15	6.95	10.43	3.75	4.47	2.02	1.46	2.56	1.98	1.82	2.04	5.165	1.98
ENSSSCG00000012893	UNC93B1	unc-93 homolog B1, TLR signaling regulator [Source:VGNC Symbol;Acc:VGNC:94712]	1.7224428782562	0.78445613931683	0.0085112981203643	0.0460377147897	yes	up	1.67	0.7	2.55	4.93	1.83	1.74	0.97	0.37	1.01	0.89	0.55	1.06	2.2366666666667	0.80833333333333
ENSSSCG00000012911	CARNS1	carnosine synthase 1 [Source:VGNC Symbol;Acc:VGNC:97913]	0.53461446637047	-0.903429	0.00010613030047037	0.001610136137819	yes	down	24.37	18.13	34.64	21.97	39.67	29.81	42.16	24.81	36.19	34.74	36.73	43.41	28.098333333333	36.34
ENSSSCG00000012915	CLCF1	cardiotrophin like cytokine factor 1 [Source:VGNC Symbol;Acc:VGNC:86725]	5.3820004444088	2.4281425101062	1.5630211874759E-9	1.1840264869205E-7	yes	up	1.84	0.96	4.29	3.32	0.51	2.94	0.14	0.08	0.6	0.23	0.1	0.65	2.31	0.3
ENSSSCG00000012971	EFEMP2	EGF containing fibulin extracellular matrix protein 2 [Source:VGNC Symbol;Acc:VGNC:99643]	1.8235967862142	0.86678677180764	3.0496688345514E-5	0.00058107548428784	yes	up	24.36	21.17	60.49	104.75	37.32	34.85	11.17	12.13	19.49	17.04	16.45	16.94	47.156666666667	15.536666666667
ENSSSCG00000012985	LTBP3	latent transforming growth factor beta binding protein 3 [Source:VGNC Symbol;Acc:VGNC:89887]	2.7521815177753	1.46058	2.8933484607149E-7	1.1606864454873E-5	yes	up	15.95	15	64.61	108.79	32.52	31.67	6.04	6.99	14.56	10.71	7.28	12.49	44.756666666667	9.6783333333333
ENSSSCG00000013017	EHD1	EH domain containing 1 [Source:VGNC Symbol;Acc:VGNC:87595]	0.66029699559115	-0.598813	0.0024965062371031	0.018507065697255	yes	down	42.94	45.49	89.55	67.25	80.22	61.39	51.05	61.96	71.55	98.93	48.09	70.33	64.473333333333	66.985
ENSSSCG00000013022	PYGM	glycogen phosphorylase, muscle associated [Source:VGNC Symbol;Acc:VGNC:92020]	0.56724749693548	-0.81795	0.0026613168717933	0.019424625717649	yes	down	1876.82	1800.54	2788.27	1705.18	3617.17	2512.93	3264.07	3368.66	2231.44	2195.07	2483.1	3607.64	2383.49	2858.33
ENSSSCG00000013029	TRMT112	tRNA methyltransferase activator subunit 11-2 [Source:VGNC Symbol;Acc:VGNC:94445]	0.65373338048099	-0.613226	0.006565835341327	0.038360112505207	yes	down	33.89	38.54	34.2	39.78	28.91	29.62	26.62	46.33	34.97	48.26	30.24	27.88	34.156666666667	35.716666666667
ENSSSCG00000013054	ATL3	atlastin GTPase 3 [Source:VGNC Symbol;Acc:VGNC:85629]	1.7402206910385	0.79927027715285	0.0056916193158857	0.034452179761209	yes	up	2.25	1.75	5.76	12.21	2.25	3.03	1.6	1.1	2.44	1.21	1.32	1.57	4.5416666666667	1.54
ENSSSCG00000013074	RAB3IL1	RAB3A interacting protein like 1 [Source:VGNC Symbol;Acc:VGNC:92042]	2.3226989280008	1.2158021617964	3.7695520758027E-7	1.4524409911827E-5	yes	up	4.83	4.16	13.22	21.12	6.18	6.77	1.47	2.05	3.68	2.41	1.39	2.78	9.38	2.2966666666667
ENSSSCG00000013094	DDB1	damage specific DNA binding protein 1 [Source:VGNC Symbol;Acc:VGNC:87202]	0.55636754187569	-0.84589	1.2841538726646E-7	5.8594213985177E-6	yes	down	56.39	71.12	120.21	119.27	111.55	80.31	99.05	115.47	113.06	114.11	97.81	122.71	93.141666666667	110.36833333333
ENSSSCG00000013110	TMEM109	transmembrane protein 109 [Source:VGNC Symbol;Acc:VGNC:94066]	0.63662051421849	-0.651494	0.00014144777646664	0.002019480834183	yes	down	29.03	25.03	53.17	40.03	45.21	39.17	36.82	40.24	49.55	45.69	27.39	43.08	38.606666666667	40.461666666667
ENSSSCG00000013150		-	0.023947053932372	-5.38401	1.5662275250624E-6	5.0602444158588E-5	yes	down	0	0	0	0	0	0	0.26	0.64	0.39	0.07	0.24	0.03	0	0.27166666666667
ENSSSCG00000013181	SERPING1	serpin family G member 1 [Source:VGNC Symbol;Acc:VGNC:92745]	1.8499545813372	0.88748985123672	2.8157706862756E-5	0.00054718901220849	yes	up	74.21	61.41	172.3	284.43	96.71	107.69	34.79	35.59	48.75	42.86	42.83	60.02	132.79166666667	44.14
ENSSSCG00000013230	FAM180B	family with sequence similarity 180 member B [Source:VGNC Symbol;Acc:VGNC:87935]	14.176714132142	3.8254512794679	3.5865689910774E-10	3.3920247942887E-8	yes	up	5.47	2.21	24.4	95.95	11.41	12.83	0.63	0.86	1.31	0.9	0.97	0.82	25.378333333333	0.915
ENSSSCG00000013231	C1QTNF4	C1q and TNF related 4 [Source:VGNC Symbol;Acc:VGNC:85984]	6.7571481274235	2.75641	1.2425298930915E-9	9.9434251188166E-8	yes	up	3.07	1.7	9.24	23.68	4.32	4.56	0.35	0.21	1.21	0.58	0.51	1.17	7.7616666666667	0.67166666666667
ENSSSCG00000013238	SLC39A13	solute carrier family 39 member 13 [Source:VGNC Symbol;Acc:VGNC:93103]	1.9630093088794	0.97306701429278	6.7007941396613E-6	0.00017141949598265	yes	up	15.46	10.59	36.96	59.8	16.7	17.96	7.37	6.21	10.58	6.32	6.04	7.18	26.245	7.2833333333333
ENSSSCG00000013244	PACSIN3	protein kinase C and casein kinase substrate in neurons 3 [Source:VGNC Symbol;Acc:VGNC:91144]	0.62181784024949	-0.685436	0.00036650227507182	0.004249084697248	yes	down	124.31	154.35	186.93	143.07	154.53	166.52	146.66	177.65	146.69	231.91	151.55	180.18	154.95166666667	172.44
ENSSSCG00000013246	CSTPP1	centriolar satellite-associated tubulin polyglutamylase complex regulator 1 [Source:VGNC Symbol;Acc:VGNC:85997]	1.8869369051539	0.91604618332868	0.00094588224799087	0.0088386182514357	yes	up	1.4	2.16	2.96	3.04	2.12	1.83	0.56	0.87	0.54	0.85	0.95	0.76	2.2516666666667	0.755
ENSSSCG00000013260	MDK	midkine [Source:VGNC Symbol;Acc:VGNC:100167]	1.9285751769649	0.94753538414174	4.3737341670712E-6	0.00012029747909608	yes	up	15.71	18.62	20.49	25.89	14.69	21.03	4.28	7.36	8.42	8.66	6.03	11.71	19.405	7.7433333333333
ENSSSCG00000013263	CREB3L1	cAMP responsive element binding protein 3 like 1 [Source:VGNC Symbol;Acc:VGNC:86980]	2.9023196563607	1.5372064240392	4.5619017659514E-6	0.00012489206501346	yes	up	9	4.55	36.19	58.73	17.7	13.61	3.43	3.18	8.42	4.34	3.71	5.2	23.296666666667	4.7133333333333
ENSSSCG00000013276	PRDM11	PR/SET domain 11 [Source:VGNC Symbol;Acc:VGNC:108756]	1.9873311552751	0.99083229345618	0.00051560657460419	0.0054959293693295	yes	up	0.78	1.08	3.52	3.58	1.4	1.44	0.36	0.48	0.9	1	0.43	0.56	1.9666666666667	0.62166666666667
ENSSSCG00000013292	PRR5L	proline rich 5 like [Source:VGNC Symbol;Acc:VGNC:91862]	0.66482971943229	-0.588943	0.0023127287603303	0.01753650743681	yes	down	2.27	2.36	5.32	4.9	3.64	2.99	2.74	2.53	5.18	5.74	2.86	2.77	3.58	3.6366666666667
ENSSSCG00000013294	LDLRAD3	low density lipoprotein receptor class A domain containing 3 [Source:VGNC Symbol;Acc:VGNC:89672]	1.6095973454934	0.68669983100247	0.006800801641718	0.039302126112639	yes	up	1.15	1.34	2.71	3.31	2.75	2.55	0.46	0.79	1.02	0.92	1.08	1.37	2.3016666666667	0.94
ENSSSCG00000013296	SLC1A2	solute carrier family 1 member 2 [Source:VGNC Symbol;Acc:VGNC:92964]	13.463685629316	3.7510014908151	4.0738463477436E-5	0.0007374985180573	yes	up	0.08	0.01	0.21	0.54	0.07	0.04	0	0	0.02	0.02	0.01	0.01	0.15833333333333	0.01
ENSSSCG00000013297	CD44	CD44 molecule [Source:VGNC Symbol;Acc:VGNC:99614]	3.4696025511479	1.7947704091065	3.5295361020466E-11	4.1103291695849E-9	yes	up	6.14	5.09	16.78	38.73	5.27	7.42	1.67	1.17	2.64	1.13	2.61	2.1	13.238333333333	1.8866666666667
ENSSSCG00000013299	APIP	APAF1 interacting protein [Source:VGNC Symbol;Acc:VGNC:85411]	0.62746159965343	-0.672401	0.00065857474119141	0.006673414828761	yes	down	21.59	24.16	25.4	22.73	19.23	20.18	25.24	21.81	23.93	30.36	26.15	18.1	22.215	24.265
ENSSSCG00000013312	HIPK3	homeodomain interacting protein kinase 3 [Source:VGNC Symbol;Acc:VGNC:88889]	0.6453645031135	-0.631814	0.0041903222091132	0.027440192225435	yes	down	6.55	3.84	5.66	7	4.35	3.95	5.03	3.51	8.52	8.6	4.51	3.81	5.225	5.6633333333333
ENSSSCG00000013315	EIF3M	eukaryotic translation initiation factor 3 subunit M [Source:VGNC Symbol;Acc:VGNC:99644]	0.63524263903555	-0.65462	0.00074567956780303	0.0073601073090236	yes	down	14.18	7.65	12.62	14.37	7.95	8.08	12.34	8.31	14.53	14.75	10.17	9.79	10.808333333333	11.648333333333
ENSSSCG00000013318	RCN1	reticulocalbin 1 [Source:VGNC Symbol;Acc:VGNC:100849]	1.9095609511734	0.93324097000083	0.0049588514431005	0.031040062883908	yes	up	24.27	9.5	56.8	125.98	24.39	18.01	10.79	9.08	19.35	13.33	10.01	15.27	43.158333333333	12.971666666667
ENSSSCG00000013335	LGR4	leucine rich repeat containing G protein-coupled receptor 4 [Source:VGNC Symbol;Acc:VGNC:89703]	0.6193055651829	-0.691277	0.0048910087092395	0.030775883430517	yes	down	6.02	2.7	6.44	8.05	3.83	3.92	4.79	2.46	11.23	7.41	3.89	4.95	5.16	5.7883333333333
ENSSSCG00000013347	PRMT3	protein arginine methyltransferase 3 [Source:VGNC Symbol;Acc:VGNC:91821]	0.56725744696782	-0.817924	0.0002481939611919	0.0031642702323526	yes	down	0.78	0.44	1.23	1.56	0.75	0.75	0.88	0.56	1.29	1.82	0.94	0.87	0.91833333333333	1.06
ENSSSCG00000013350	DBX1	developing brain homeobox 1 [Source:VGNC Symbol;Acc:VGNC:87170]	0.18211627911359	-2.45707	2.1312777772155E-6	6.572843816887E-5	yes	down	0.11	0.08	0.33	0.33	0.03	0.03	0.58	0.35	0.44	1.01	0.2	0.37	0.15166666666667	0.49166666666667
ENSSSCG00000013366		lactate dehydrogenase A [Source:VGNC Symbol;Acc:VGNC:99784]	0.37182487519365	-1.4273	5.9777190442968E-7	2.184597322863E-5	yes	down	1081.14	595.12	1021.5	620.33	1243.53	638.35	2196.21	1597.5	1597.43	1014.26	1753.62	1481.14	866.66166666667	1606.6933333333
ENSSSCG00000013391	PSMA1	proteasome 20S subunit alpha 1 [Source:VGNC Symbol;Acc:VGNC:108509]	0.59571368736053	-0.747309	0.00017082556032148	0.0023416899672981	yes	down	19.36	13.85	19.75	20.74	12.16	13.15	15.04	15.58	19.56	31.03	16.51	16.09	16.501666666667	18.968333333333
ENSSSCG00000013401	DKK3	dickkopf WNT signaling pathway inhibitor 3 [Source:VGNC Symbol;Acc:VGNC:87323]	8.8952558425974	3.1530361004377	4.1283932963969E-21	2.0502906582622E-18	yes	up	6.21	6.01	20.82	44.01	5.64	10.5	0.94	0.66	1.33	1.36	1.03	0.7	15.531666666667	1.0033333333333
ENSSSCG00000013405	EIF4G2	eukaryotic translation initiation factor 4 gamma 2 [Source:VGNC Symbol;Acc:VGNC:99645]	0.62056795050272	-0.688339	5.9818432952081E-6	0.00015571841671969	yes	down	246.48	148.6	353.07	309.47	181.99	168.61	250.28	208.59	312.36	298.93	206.26	233.12	234.70333333333	251.59
ENSSSCG00000013411	WEE1	WEE1 G2 checkpoint kinase [Source:VGNC Symbol;Acc:VGNC:104095]	1.5409329032001	0.62380404398902	0.0042775218322469	0.027917494015982	yes	up	3.39	4.87	5.78	8.77	6.03	4.75	1.25	2.42	3.28	2.14	3.21	3.51	5.5983333333333	2.635
ENSSSCG00000013433	ADAMTSL5	ADAMTS like 5 [Source:VGNC Symbol;Acc:VGNC:85094]	1.5598470175268	0.64140454326828	0.0033377215368663	0.023128394574955	yes	up	2.7	4.35	7.75	6.32	2.86	3.84	1.19	1.11	2.51	2.68	2.15	2.16	4.6366666666667	1.9666666666667
ENSSSCG00000013448	MKNK2	MAPK interacting serine/threonine kinase 2 [Source:VGNC Symbol;Acc:VGNC:90247]	1.5048373852261	0.58960759582007	0.00073743283931937	0.0072955273265936	yes	up	40.95	48.78	68.98	76.61	50.15	67.11	23.76	16.6	32.35	41.38	19.24	26.54	58.763333333333	26.645
ENSSSCG00000013551	C3	complement C3 [Source:VGNC Symbol;Acc:VGNC:99600]	1.7590173258041	0.81476969300235	0.0029872314204116	0.021179348621319	yes	up	5.57	4.18	10.14	24.18	4.23	6.34	2.4	2.12	4.29	3.67	1.98	4.29	9.1066666666667	3.125
ENSSSCG00000013579	CD209	CD209 molecule [Source:NCBI gene (formerly Entrezgene);Acc:100170134]	4.2506970633149	2.0877	2.1036182648637E-5	0.00043421908760845	yes	up	5.93	2.55	21.7	29.36	3.99	1.69	1.77	1.58	2.54	0.66	0.73	1.16	10.87	1.4066666666667
ENSSSCG00000013584		proline rich 36 [Source:VGNC Symbol;Acc:VGNC:91860]	2.7323666002224	1.4501510622666	0.0043547420929392	0.028256029255849	yes	up	0.14	0.29	0.27	0.48	0.29	0.49	0.07	0.02	0.06	0.12	0.08	0.13	0.32666666666667	0.08
ENSSSCG00000013594	FBN3	fibrillin 3 [Source:VGNC Symbol;Acc:VGNC:88026]	2.0569946726196	1.0405380574529	0.00039783641798924	0.0045282547795201	yes	up	1.85	3.85	6.4	4.27	8.5	5.53	1.06	1.29	1.89	1.68	1.84	2.4	5.0666666666667	1.6933333333333
ENSSSCG00000013614	CNN1	calponin 1 [Source:VGNC Symbol;Acc:VGNC:86825]	0.4285683043501	-1.2224	2.8450936214842E-13	5.1031822946277E-11	yes	down	40.78	55.31	82.27	90.95	49.93	65.47	62.25	107.75	92.72	116.24	96.08	99.73	64.118333333333	95.795
ENSSSCG00000013637	QTRT1	queuine tRNA-ribosyltransferase catalytic subunit 1 [Source:VGNC Symbol;Acc:VGNC:92035]	0.4621330570583	-1.11362	4.0194187740392E-7	1.5344378049042E-5	yes	down	3.08	3.45	5.7	6.27	4.15	2.83	3.42	5.84	5.24	8.41	5.71	7.31	4.2466666666667	5.9883333333333
ENSSSCG00000013663	ANGPTL6	angiopoietin like 6 [Source:VGNC Symbol;Acc:VGNC:85308]	9.0396506447102	3.1762670178967	1.49034463806E-9	1.1349090018232E-7	yes	up	1.15	0.72	2.25	10.6	1.46	1.14	0.13	0.2	0.24	0.12	0.19	0.19	2.8866666666667	0.17833333333333
ENSSSCG00000013720	MAN2B1	mannosidase alpha class 2B member 1 [Source:VGNC Symbol;Acc:VGNC:100165]	1.5213399190972	0.60534253623517	0.0016796892341468	0.013666642395355	yes	up	7.99	7.83	19.46	31.79	13.92	11.57	5.08	6.03	6.52	6.15	6.05	7.43	15.426666666667	6.21
ENSSSCG00000013725	FBXW9	F-box and WD repeat domain containing 9 [Source:VGNC Symbol;Acc:VGNC:88057]	1.8363542604428	0.87684440324107	0.0044788409050354	0.028797821311527	yes	up	1.22	1.78	2.48	4.57	1.99	2.92	0.35	0.82	0.88	0.76	0.93	1.47	2.4933333333333	0.86833333333333
ENSSSCG00000013731	DNASE2	deoxyribonuclease 2, lysosomal [Source:NCBI gene (formerly Entrezgene);Acc:397398]	1.86681	0.90057174664971	0.0023933162384192	0.017950306468375	yes	up	2.5	2.21	4.52	10.55	2.4	2.17	1.21	1.44	1.57	1.1	1.41	1.05	4.0583333333333	1.2966666666667
ENSSSCG00000013734	HOOK2	hook microtubule tethering protein 2 [Source:VGNC Symbol;Acc:VGNC:88931]	0.46376084386986	-1.10855	0.0010963784582196	0.0098440655008725	yes	down	2.88	6.45	5.35	12.29	1.74	4.92	2.91	4.78	7.79	11.26	7.52	12.29	5.605	7.7583333333333
ENSSSCG00000013745	FARSA	phenylalanyl-tRNA synthetase subunit alpha [Source:VGNC Symbol;Acc:VGNC:88014]	0.64265848244075	-0.637876	0.00046983104996556	0.0051270724018969	yes	down	21.21	32.15	39.59	33.27	41.06	29.14	29.13	34.97	35.85	41.59	34.5	32.52	32.736666666667	34.76
ENSSSCG00000013762	PODNL1	podocan like 1 [Source:VGNC Symbol;Acc:VGNC:91618]	4.0149326373275	2.0053757823606	0.00017788537215219	0.0024194332666724	yes	up	0.27	0.17	1.28	1.54	0.48	0.89	0.07	0.06	0.16	0.14	0.25	0.06	0.77166666666667	0.12333333333333
ENSSSCG00000013772	ASF1B	anti-silencing function 1B histone chaperone [Source:NCBI gene (formerly Entrezgene);Acc:100192434]	1.6506084378787	0.72299792053614	0.0071592543485407	0.040714345520764	yes	up	3.88	4.96	7.47	9.3	7.77	4.44	2.37	3.2	2.68	1.32	2.29	3.91	6.3033333333333	2.6283333333333
ENSSSCG00000013773	ADGRL1	adhesion G protein-coupled receptor L1 [Source:VGNC Symbol;Acc:VGNC:85135]	2.0460781896731	1.0328612778781	9.6190152831867E-6	0.00022984628942408	yes	up	1.82	4.28	4.93	7.78	4.19	3.29	2.94	2.13	2.73	1.53	1.82	2.11	4.3816666666667	2.21
ENSSSCG00000013775	ADGRE5	adhesion G protein-coupled receptor E5 [Source:VGNC Symbol;Acc:VGNC:85125]	1.5580942478592	0.63978250349364	1.1143272090767E-5	0.00025761594218728	yes	up	11.52	13.99	23.59	35.18	17.9	20.4	6.97	5.88	9.92	9.75	8.64	9.6	20.43	8.46
ENSSSCG00000013876	MYO9B	myosin IXB [Source:VGNC Symbol;Acc:VGNC:90534]	1.7149497896982	0.77816633778944	0.00051312289987789	0.0054844403099962	yes	up	3.06	3.11	10.5	13.7	4.83	5.91	1.85	1.68	3.38	2.37	2.23	3.23	6.8516666666667	2.4566666666667
ENSSSCG00000013892	KCNN1	potassium calcium-activated channel subfamily N member 1 [Source:VGNC Symbol;Acc:VGNC:89379]	0.37279955483698	-1.42353	0.0033909578964975	0.023455628534948	yes	down	0.41	0.09	0.52	0.4	0.41	0.18	0.25	0.24	0.26	0.83	1	1.06	0.335	0.60666666666667
ENSSSCG00000013895	MAST3	microtubule associated serine/threonine kinase 3 [Source:VGNC Symbol;Acc:VGNC:90036]	1.5954437595024	0.6739577535141	0.0068430662441564	0.03947728234383	yes	up	0.76	1.47	2.47	3.11	0.98	2.39	0.94	0.48	0.7	0.46	0.66	0.79	1.8633333333333	0.67166666666667
ENSSSCG00000013901	IFI30	IFI30 lysosomal thiol reductase [Source:NCBI gene (formerly Entrezgene);Acc:100174943]	2.31339	1.2100103410181	0.00010928877663411	0.0016493726879838	yes	up	7.98	4.17	12.32	30.9	9.27	7.32	2.24	2.71	3.96	1.77	3.65	4.22	11.993333333333	3.0916666666667
ENSSSCG00000013909	CRLF1	cytokine receptor like factor 1 [Source:VGNC Symbol;Acc:VGNC:86998]	4.6663345187374	2.2222897345027	8.4180351540384E-5	0.0013349942944997	yes	up	0.65	0.37	1.04	8.29	1.05	0.99	0.17	0.17	0.41	0.31	0.24	0.17	2.065	0.245
ENSSSCG00000013911	TMEM59L	transmembrane protein 59 like [Source:VGNC Symbol;Acc:VGNC:94193]	2.6217675898167	1.3905398015475	0.004459047023225	0.028706034982437	yes	up	0.44	0.18	0.64	2.13	0.68	0.47	0.09	0.13	0.26	0.1	0.26	0.36	0.75666666666667	0.2
ENSSSCG00000013916	COMP	cartilage oligomeric matrix protein [Source:VGNC Symbol;Acc:VGNC:86892]	272.24271897127	8.0887496548987	1.4174444610317E-14	3.1598886877715E-12	yes	up	72.64	13.13	216.86	1325.04	111.15	142.05	0.03	0.15	3.07	0.06	0.28	0.43	313.47833333333	0.67
ENSSSCG00000013934	CILP2	cartilage intermediate layer protein 2 [Source:VGNC Symbol;Acc:VGNC:86704]	114.79438388327	6.8429082521546	1.2071770916593E-9	9.7799351408054E-8	yes	up	12.06	4.29	81.13	207.12	39.99	36.33	0	0.1	1.32	0	0.2	0.37	63.486666666667	0.33166666666667
ENSSSCG00000013940	NLRP3	NLR family pyrin domain containing 3 [Source:VGNC Symbol;Acc:VGNC:90785]	4.6922240831452	2.2302719127532	0.0023828114100941	0.017927960652002	yes	up	0.09	0.05	0.24	0.48	0.12	0.14	0.02	0.02	0	0.06	0.02	0.03	0.18666666666667	0.025
ENSSSCG00000013989	GJC2	gap junction protein gamma 2 [Source:VGNC Symbol;Acc:VGNC:88469]	2.7745806283093	1.4722697277942	0.0047098740095784	0.029840675566168	yes	up	0.3	0.59	2.83	1.8	0.47	0.56	0.32	0.21	0.57	0.13	0.03	0.15	1.0916666666667	0.235
ENSSSCG00000014004	PLPP2	phospholipid phosphatase 2 [Source:VGNC Symbol;Acc:VGNC:104028]	9.4158625404202	3.2350932590232	1.5704019714949E-5	0.00034226428442986	yes	up	0.67	0.3	2.09	4.15	0.47	0.85	0	0	0.36	0.08	0.14	0.07	1.4216666666667	0.10833333333333
ENSSSCG00000014012	GFPT2	glutamine-fructose-6-phosphate transaminase 2 [Source:VGNC Symbol;Acc:VGNC:88427]	2.9334809071225	1.5526136021033	1.0604586825378E-6	3.6211067266963E-5	yes	up	3.45	4.6	13.88	24.5	3.63	6.31	1.28	1.01	3.04	1.81	2.5	1.68	9.395	1.8866666666667
ENSSSCG00000014029	COL23A1	collagen type XXIII alpha 1 chain [Source:VGNC Symbol;Acc:VGNC:99620]	2.1626927109546	1.1128286926343	0.00014337620434768	0.0020432745834206	yes	up	0.29	0.78	1.09	2.58	0.55	1.13	0.21	0.15	0.31	0.25	0.18	0.63	1.07	0.28833333333333
ENSSSCG00000014041	MXD3	MAX dimerization protein 3 [Source:VGNC Symbol;Acc:VGNC:100175]	1.6023318966567	0.68017300921159	0.0074240640063817	0.041854233677596	yes	up	6.36	9.95	9.52	9.57	8.36	10.34	2.48	5.33	4.04	3.21	3.06	4.8	9.0166666666667	3.82
ENSSSCG00000014049	UNC5A	unc-5 netrin receptor A [Source:VGNC Symbol;Acc:VGNC:94707]	0.5852051104341	-0.772986	0.0013599462064593	0.011589025583925	yes	down	0.5	0.61	1.21	1.04	0.86	0.56	0.94	0.64	0.93	1.28	0.53	1.06	0.79666666666667	0.89666666666667
ENSSSCG00000014071	BTF3	basic transcription factor 3 [Source:VGNC Symbol;Acc:VGNC:99597]	0.63951209684142	-0.644956	0.00012906356370719	0.0018683088234237	yes	down	366.08	326.94	361.59	416.14	333.33	301.23	354.5	351.73	360.27	446.97	400.41	328.7	350.885	373.76333333333
ENSSSCG00000014072	ENC1	ectodermal-neural cortex 1 [Source:VGNC Symbol;Acc:VGNC:87696]	1.7658474993778	0.82036075556209	0.0021017338468411	0.016268629305533	yes	up	1.06	1.23	3.19	3.36	1.13	1.88	0.73	0.53	0.98	0.33	0.61	1.01	1.975	0.69833333333333
ENSSSCG00000014073	HEXB	hexosaminidase subunit beta [Source:NCBI gene (formerly Entrezgene);Acc:396958]	1.68128	0.7495579962769	0.0013660506662556	0.011603886049703	yes	up	9.47	6.08	12.55	29.42	5.31	6.79	2.55	3.06	4.96	3.95	3.45	3.98	11.603333333333	3.6583333333333
ENSSSCG00000014113	HOMER1	homer scaffold protein 1 [Source:VGNC Symbol;Acc:VGNC:88928]	0.52953136783786	-0.917212	1.0907465536101E-6	3.7083006468595E-5	yes	down	5.66	4.23	4.97	5.14	3.95	3.55	5.64	4.42	6.64	8.83	6.48	3.81	4.5833333333333	5.97
ENSSSCG00000014116	MTX3	metaxin 3 [Source:VGNC Symbol;Acc:VGNC:90479]	0.54258670740949	-0.882074	0.00038905663854144	0.0044510475399115	yes	down	0.68	0.46	0.98	1.27	0.38	0.57	1.11	0.63	1.34	0.99	0.7	0.46	0.72333333333333	0.87166666666667
ENSSSCG00000014117	THBS4	thrombospondin 4 [Source:VGNC Symbol;Acc:VGNC:93949]	9.3182418515174	3.22006	1.2510084671491E-22	7.8087948519444E-20	yes	up	154.6	76.09	475.48	991.52	189.14	168.58	15.86	21.08	26.59	19.14	17.92	23.12	342.56833333333	20.618333333333
ENSSSCG00000014136	VCAN	versican [Source:VGNC Symbol;Acc:VGNC:108163]	4.4369273098378	2.1495609176847	2.2408516403767E-5	0.00045526556210032	yes	up	3.55	2.28	11.26	35.17	3.99	3.84	0.85	1.22	2.33	1.44	1.63	1.52	10.015	1.4983333333333
ENSSSCG00000014173	LNPEP	leucyl and cystinyl aminopeptidase [Source:NCBI gene (formerly Entrezgene);Acc:100125826]	0.4487648240734	-1.15597	7.9015232506348E-11	8.6833288962082E-9	yes	down	2.49	1.73	3.56	4.36	2.59	2.11	3.76	2.62	4.52	6.91	3.64	3.39	2.8066666666667	4.14
ENSSSCG00000014190	FBXL17	F-box and leucine rich repeat protein 17 [Source:VGNC Symbol;Acc:VGNC:99650]	0.65897732111089	-0.601699	0.0070734668032392	0.04038838253368	yes	down	6.5	2.76	6.52	7.09	3.8	3.21	5.79	3.05	5.99	6.72	3.91	4.65	4.98	5.0183333333333
ENSSSCG00000014213	KCNN2	potassium calcium-activated channel subfamily N member 2 [Source:VGNC Symbol;Acc:VGNC:89380]	2.3216748670454	1.2151659478519	8.4818299328828E-7	2.9743585641042E-5	yes	up	2.15	2.2	3.08	3.12	2.49	3.66	0.84	0.53	1.13	0.85	1.17	0.43	2.7833333333333	0.825
ENSSSCG00000014232	LOX	lysyl oxidase [Source:NCBI gene (formerly Entrezgene);Acc:100525278]	10.156593060206	3.3443446387859	1.4369336604332E-7	6.4066713631602E-6	yes	up	3.5	1.39	14.42	53.17	3.74	4.02	0.42	0.51	1.32	0.77	0.69	0.5	13.373333333333	0.70166666666667
ENSSSCG00000014235		synuclein alpha interacting protein [Source:VGNC Symbol;Acc:VGNC:100863]	2.2472880357569	1.1681850471376	0.0006387457506768	0.0065210576585067	yes	up	1.08	0.5	2.37	5.83	1.69	1.05	0.43	0.41	0.57	0.45	0.38	0.76	2.0866666666667	0.5
ENSSSCG00000014255	SLC12A2	solute carrier family 12 member 2 [Source:VGNC Symbol;Acc:VGNC:92922]	0.61602353348368	-0.698943	0.0004655912662252	0.0050914868321263	yes	down	1.63	1.88	2.16	1.97	1.93	1.27	1.87	1.92	2.81	2.48	1.42	10.46	1.8066666666667	3.4933333333333
ENSSSCG00000014256	FBN2	fibrillin 2 [Source:VGNC Symbol;Acc:VGNC:88025]	3.8932999925535	1.9609935137308	4.8524983967475E-5	0.00084986798519916	yes	up	3.39	1.95	12.9	28.07	3.63	2.35	0.81	1.03	2.01	1.07	1.17	1.26	8.715	1.225
ENSSSCG00000014264	HINT1	histidine triad nucleotide binding protein 1 [Source:VGNC Symbol;Acc:VGNC:99757]	0.60664037190039	-0.721087	0.0033229345944368	0.023077167043252	yes	down	521.77	212.14	444.9	382.1	348.21	329.87	320.17	378.67	469.5	452.72	216.59	348.83	373.165	364.41333333333
ENSSSCG00000014292	HSPA4	heat shock protein family A (Hsp70) member 4 [Source:VGNC Symbol;Acc:VGNC:111098]	0.55269460106204	-0.855446	6.9563973726904E-6	0.0001770874078317	yes	down	11.01	6.79	13.59	14.42	8.02	7.36	9.45	9.78	14.21	20.54	10.41	10.46	10.198333333333	12.475
ENSSSCG00000014305	SAR1B	secretion associated Ras related GTPase 1B [Source:NCBI gene (formerly Entrezgene);Acc:494017]	0.60517129117557	-0.724585	1.997226225565E-5	0.00041611101802325	yes	down	62.18	54.89	64.85	59.36	46.52	50.84	62.6	72.38	71.2	61.8	66.42	52.89	56.44	64.548333333333
ENSSSCG00000014316	TGFBI	transforming growth factor beta induced [Source:VGNC Symbol;Acc:VGNC:93930]	3.8944892128928	1.9614341220354	4.5798509079926E-10	4.2040337305426E-8	yes	up	39.74	26.7	119.46	257.79	48.19	41.19	8.74	11.29	16.32	16.61	9.5	15.43	88.845	12.981666666667
ENSSSCG00000014326	KIF20A	kinesin family member 20A [Source:VGNC Symbol;Acc:VGNC:89462]	1.99087	0.9933961642318	0.00013898984516786	0.0019898500310499	yes	up	6.04	8.86	12.19	15.12	9.36	9.44	1.97	4.09	4.06	1.59	2.97	5.2	10.168333333333	3.3133333333333
ENSSSCG00000014329	GFRA3	cell division cycle 25C [Source:VGNC Symbol;Acc:VGNC:97921]	1.8220457153891	0.86555915702021	0.0041520090913406	0.027269403144095	yes	up	1.39	1.39	2.22	4.26	1.15	2.83	0.45	0.57	1.06	0.63	0.99	0.95	2.2066666666667	0.775
ENSSSCG00000014338	HSPA9	heat shock protein family A (Hsp70) member 9 [Source:VGNC Symbol;Acc:VGNC:99761]	0.55845458052356	-0.840488	2.5380622517453E-7	1.0505692689254E-5	yes	down	116.86	106.83	151.78	170.55	147.02	101.13	128.64	145.01	161.26	210.37	188.6	126.42	132.36166666667	160.05
ENSSSCG00000014361	CYSTM1	cysteine rich transmembrane module containing 1 [Source:VGNC Symbol;Acc:VGNC:87134]	0.54359318963785	-0.879401	0.00013356785090895	0.001926364430161	yes	down	81.34	94.28	94.9	62.68	81.08	80.21	95.38	123.01	101.29	112.11	102.76	101.79	82.415	106.05666666667
ENSSSCG00000014369	CD14	CD14 molecule [Source:NCBI gene (formerly Entrezgene);Acc:100037938]	2.2605488895467	1.1766731195785	0.0036583674226806	0.024834627075808	yes	up	0.89	1.03	3.9	6.32	0.59	0.66	0.43	0.6	0.61	0.47	0.43	0.63	2.2316666666667	0.52833333333333
ENSSSCG00000014390	FCHSD1	FCH and double SH3 domains 1 [Source:VGNC Symbol;Acc:VGNC:88067]	2.6154938597184	1.3870833830673	6.938893078477E-7	2.4949637440008E-5	yes	up	0.84	1.59	2.14	3.65	1.41	1.68	0.28	0.39	0.52	0.61	0.55	0.63	1.885	0.49666666666667
ENSSSCG00000014410	SH3RF2	SH3 domain containing ring finger 2 [Source:VGNC Symbol;Acc:VGNC:92831]	0.4010141937841	-1.31827	1.1880440818873E-9	9.7065067528016E-8	yes	down	0.98	0.84	2.7	2.84	1.69	1.14	2.54	2.85	2.73	3.66	1.94	2.12	1.6983333333333	2.64
ENSSSCG00000014436	ARHGEF37	Rho guanine nucleotide exchange factor 37 [Source:VGNC Symbol;Acc:VGNC:85498]	2.4223115481794	1.2763844307249	7.0288651016534E-8	3.526863019656E-6	yes	up	1.96	3.44	4.06	2.55	2.48	3.96	0.86	0.49	1.22	1.03	0.87	0.82	3.075	0.88166666666667
ENSSSCG00000014441	CSF1R	colony stimulating factor 1 receptor [Source:VGNC Symbol;Acc:VGNC:87031]	3.0645368663091	1.6156690604854	1.8062900377411E-5	0.00038559720983515	yes	up	4.45	8.64	25.15	33.05	5.35	8.55	1.82	2.29	4.61	1.65	1.41	4.45	14.198333333333	2.705
ENSSSCG00000014448	ARSI	arylsulfatase family member I [Source:HGNC Symbol;Acc:HGNC:32521]	0.56904633636636	-0.813382	0.00098286495503367	0.0090785587993236	yes	down	1.86	3.42	6.42	4.26	1.86	3.33	2.79	4.56	5.19	4.99	2.43	4.5	3.525	4.0766666666667
ENSSSCG00000014581	TUB	TUB bipartite transcription factor [Source:VGNC Symbol;Acc:VGNC:94577]	3.3078511552192	1.7258943184093	1.3401288064115E-6	4.4306589034008E-5	yes	up	0.46	0.46	1.55	4.07	1	0.85	0.19	0.29	0.2	0.28	0.24	0.25	1.3983333333333	0.24166666666667
ENSSSCG00000014725	HBB	hemoglobin, beta [Source:NCBI gene (formerly Entrezgene);Acc:407066]	0.39806261915211	-1.32893	9.6758176163794E-9	6.1378509716911E-7	yes	down	201.4	229.2	230.2	228.96	256.9	353.25	368.87	404.85	427.55	368.25	579.33	455.31	249.985	434.02666666667
ENSSSCG00000014812	FOLR2	folate receptor 2 (fetal) [Source:NCBI gene (formerly Entrezgene);Acc:396853]	4.0344458421941	2.0123705234106	1.7253262240477E-8	1.0083788661522E-6	yes	up	12.06	5.98	29.75	81.15	15.78	14.88	2.15	4.14	4.94	2.92	3.17	5.2	26.6	3.7533333333333
ENSSSCG00000014817	ARAP1	ArfGAP with RhoGAP domain, ankyrin repeat and PH domain 1 [Source:VGNC Symbol;Acc:VGNC:85439]	1.6379485203743	0.71189001475194	0.00030148413228493	0.0036753815804481	yes	up	7.59	6.72	17.49	23.41	11.57	13.06	3.43	3.66	6.28	6.98	3.92	6.82	13.306666666667	5.1816666666667
ENSSSCG00000014818	STARD10	StAR related lipid transfer domain containing 10 [Source:VGNC Symbol;Acc:VGNC:93530]	0.50120450891981	-0.996529	5.4951931239111E-6	0.000145837565814	yes	down	8.57	8.03	9.88	7.62	11.92	10.08	13.31	15.69	13.07	16.98	15.79	19.12	9.35	15.66
ENSSSCG00000014834	UCP3	uncoupling protein 3 [Source:NCBI gene (formerly Entrezgene);Acc:397116]	0.48829913786527	-1.03416	6.8429040891169E-5	0.0011252214785107	yes	down	32.9	39.81	80.97	26.73	43.49	49.49	63.63	71.29	69.26	47.03	48.15	73.09	45.565	62.075
ENSSSCG00000014840	P4HA3	prolyl 4-hydroxylase subunit alpha 3 [Source:VGNC Symbol;Acc:VGNC:91134]	12.083389007832	3.5949532365604	1.4644382088246E-9	1.1257417856507E-7	yes	up	3.3	2.13	8.94	41.03	2.69	3.81	0.46	0.32	0.43	0.3	0.52	0.62	10.316666666667	0.44166666666667
ENSSSCG00000014852	ARRB1	arrestin beta 1 [Source:VGNC Symbol;Acc:VGNC:85542]	1.68828	0.75555422063313	0.00036093286401458	0.0042034667408645	yes	up	4.47	4.22	10.56	11.02	6.67	6.06	2.47	2.24	4.3	4.01	2.65	4.73	7.1666666666667	3.4
ENSSSCG00000014853	GDPD5	glycerophosphodiester phosphodiesterase domain containing 5 [Source:VGNC Symbol;Acc:VGNC:88409]	1.6678322477249	0.73797418833532	0.0037217341510711	0.025185455952933	yes	up	2.46	1.54	2.84	6.65	3.1	3.04	1.56	1.18	1.53	0.88	1.12	1.49	3.2716666666667	1.2933333333333
ENSSSCG00000014869	LRRC32	leucine rich repeat containing 32 [Source:VGNC Symbol;Acc:VGNC:108602]	1.6088018501749	0.68598664590351	0.0064348068416505	0.037778465298704	yes	up	2.77	1.81	7.34	6.98	3.97	3.42	1.21	1.13	3.48	1.68	1.09	1.98	4.3816666666667	1.7616666666667
ENSSSCG00000014871	TSKU	tsukushi, small leucine rich proteoglycan [Source:VGNC Symbol;Acc:VGNC:94495]	2.1185230750149	1.0830588426637	7.6910324822589E-5	0.0012411433493863	yes	up	2.75	2.94	9.98	17.33	5.86	5.19	1.53	1.53	2.44	1.81	2.34	2.61	7.3416666666667	2.0433333333333
ENSSSCG00000014875	CAPN5	calpain 5 [Source:VGNC Symbol;Acc:VGNC:86175]	1.83355	0.87463584187974	2.800418836555E-5	0.00054625669930551	yes	up	2.35	2.14	4.23	6.78	3.33	3.64	0.78	1.29	1.29	1.42	1.15	1.89	3.745	1.3033333333333
ENSSSCG00000014891	GAB2	GRB2 associated binding protein 2 [Source:VGNC Symbol;Acc:VGNC:108586]	1.56238	0.64374513065936	0.00081608250341643	0.0078864920915201	yes	up	2.52	2.41	5.02	5.11	4.33	4.45	1.57	1.25	2.01	1.55	1.34	2.39	3.9733333333333	1.685
ENSSSCG00000014893	NARS2	asparaginyl-tRNA synthetase 2, mitochondrial [Source:VGNC Symbol;Acc:VGNC:104003]	0.61511513935313	-0.701072	0.00017331397591575	0.0023703458318714	yes	down	3.96	2.77	5.17	4.64	3.08	3.64	3.8	2.47	4.47	4.3	3.63	2.67	3.8766666666667	3.5566666666667
ENSSSCG00000014894	TENM4	teneurin transmembrane protein 4 [Source:HGNC Symbol;Acc:HGNC:29945]	1.5294796700371	0.61304093060873	0.0088108200917215	0.047297161173483	yes	up	0.55	0.54	1.78	2.05	1	0.9	0.46	0.35	0.51	0.53	0.34	0.59	1.1366666666667	0.46333333333333
ENSSSCG00000014904	DLG2	discs large MAGUK scaffold protein 2 [Source:VGNC Symbol;Acc:VGNC:108581]	13.346957116042	3.7384389638432	2.0229858377972E-8	1.1563624175394E-6	yes	up	0.2	0.09	0.33	1.31	0.16	0.26	0.03	0	0.03	0.03	0.01	0	0.39166666666667	0.016666666666667
ENSSSCG00000014933	NAALAD2	N-acetylated alpha-linked acidic dipeptidase 2 [Source:VGNC Symbol;Acc:VGNC:90557]	3.841	1.9414821157659	0.0022566433593224	0.017228434257449	yes	up	0.3	0.16	0.51	1.85	0.08	0.28	0.12	0	0.09	0.2	0.13	0.08	0.53	0.10333333333333
ENSSSCG00000014978	ANGPTL5	angiopoietin like 5 [Source:VGNC Symbol;Acc:VGNC:85307]	67.872777004559	6.0847611368722	3.2679986618796E-6	9.4439109478945E-5	yes	up	0.91	0.11	2.57	15.2	0.5	1.34	0	0	0.04	0.09	0	0	3.4383333333333	0.021666666666667
ENSSSCG00000015014	ZC3H12C	zinc finger CCCH-type containing 12C [Source:VGNC Symbol;Acc:VGNC:95091]	0.55341619498964	-0.853563	0.0025687133932805	0.018943654301579	yes	down	0.65	0.36	0.6	1	0.29	0.43	0.94	0.42	0.95	0.84	0.46	0.39	0.555	0.66666666666667
ENSSSCG00000015019	POU2AF3	POU class 2 homeobox associating factor 3 [Source:HGNC Symbol;Acc:HGNC:26978]	2.3093122886477	1.2074632821717	0.0027301506233633	0.01981581417562	yes	up	0.43	0.85	1.01	2.13	0.72	0.99	0.29	0.26	0.54	0.18	0.23	0.34	1.0216666666667	0.30666666666667
ENSSSCG00000015052	USP28	ubiquitin specific peptidase 28 [Source:VGNC Symbol;Acc:VGNC:94756]	0.50130731147548	-0.996233	2.2434407481407E-9	1.6513628714498E-7	yes	down	28.31	17.36	40.58	34.84	26.11	22.68	41.8	30.45	34.96	48.61	31.08	36.79	28.313333333333	37.281666666667
ENSSSCG00000015073	TAGLN	transgelin [Source:VGNC Symbol;Acc:VGNC:93730]	1.5150414127941	0.59935722948446	0.0016648459400283	0.01358782473543	yes	up	118.7	80.66	275.97	199.91	101.11	186.2	59.55	41.56	84.59	89.84	66.27	70.81	160.425	68.77
ENSSSCG00000015080	CEP164	centrosomal protein 164 [Source:VGNC Symbol;Acc:VGNC:86563]	1.5788234126624	0.65884981849201	0.00019131660783645	0.0025582653515748	yes	up	1.87	1.72	5.13	5.77	3.15	2.85	1.1	1.09	1.63	1.33	1.27	1.7	3.415	1.3533333333333
ENSSSCG00000015140	HSPA8	heat shock protein family A (Hsp70) member 8 [Source:NCBI gene (formerly Entrezgene);Acc:100511890]	0.61489142299712	-0.701596	3.7112324474481E-5	0.00067894234868027	yes	down	348.88	247.2	386.77	392.42	317.6	221.86	351.63	270.9	360.4	499.34	329.3	314.3	319.12166666667	354.31166666667
ENSSSCG00000015212	FEZ1	fasciculation and elongation protein zeta 1 [Source:VGNC Symbol;Acc:VGNC:88092]	2.8708084221612	1.5214570582985	0.0017692774411048	0.014246426454303	yes	up	0.59	0.25	1.42	2.63	0.87	1.52	0.08	0.21	0.36	0.13	0.2	0.57	1.2133333333333	0.25833333333333
ENSSSCG00000015246	ST14	ST14 transmembrane serine protease matriptase [Source:VGNC Symbol;Acc:VGNC:93500]	16.872891350886	4.0766353109647	0.00015042976834686	0.0021243950543464	yes	up	0.22	0.02	0.41	0.43	0.12	0.09	0.04	0	0	0	0	0	0.215	0.0066666666666667
ENSSSCG00000015249	ADAMTS8	ADAM metallopeptidase with thrombospondin type 1 motif 8 [Source:VGNC Symbol;Acc:VGNC:85088]	3.3656355028984	1.7508789417793	5.1518424211599E-10	4.5939714846971E-8	yes	up	12.98	25.73	18.07	16.51	11.38	14.5	2.63	1.83	3.43	3.55	6.92	3.76	16.528333333333	3.6866666666667
ENSSSCG00000015250	ADAMTS15	ADAM metallopeptidase with thrombospondin type 1 motif 15 [Source:VGNC Symbol;Acc:VGNC:85077]	1.5494104324894	0.63171935877169	0.0028256272594689	0.020329144022135	yes	up	5.16	2.05	6.29	7.59	3.83	3.68	1.12	1.12	2.63	2.46	1.89	2.23	4.7666666666667	1.9083333333333
ENSSSCG00000015253	NTM	neurotrimin [Source:VGNC Symbol;Acc:VGNC:98164]	2.8598337641206	1.5159312887348	0.0093353103909979	0.049407233856369	yes	up	0.25	0.19	1.05	1	0.73	0.2	0.11	0.03	0.1	0.15	0.04	0.29	0.57	0.12
ENSSSCG00000015270	FMOD	fibromodulin [Source:HGNC Symbol;Acc:HGNC:3774]	37.228892660552	5.2183508000672	9.5825276368589E-15	2.1990491731351E-12	yes	up	102.17	30.67	525.46	1946.04	219.16	175.93	3.88	6.96	12.09	3.18	7.2	8.36	499.905	6.945
ENSSSCG00000015271	PRELP	proline and arginine rich end leucine rich repeat protein [Source:VGNC Symbol;Acc:VGNC:91789]	3.4661194049581	1.7933213550098	0.00055879707730457	0.0058523680478778	yes	up	10.86	6.04	36.28	117.22	15.63	12.46	5.17	4.44	6	2.87	3.95	7.92	33.081666666667	5.0583333333333
ENSSSCG00000015273	ATP2B4	ATPase plasma membrane Ca2+ transporting 4 [Source:VGNC Symbol;Acc:VGNC:85651]	1.5620416373484	0.64343291007113	0.00024545099876781	0.0031344213058688	yes	up	8.18	6.77	16.68	20.97	6.88	8.8	4.06	3.02	5.39	4.31	4.61	6.02	11.38	4.5683333333333
ENSSSCG00000015281	PLEKHA6	pleckstrin homology domain containing A6 [Source:VGNC Symbol;Acc:VGNC:91536]	2.8699732463175	1.5210372882651	0.0078433905824659	0.043557334533587	yes	up	0.39	0.16	2.05	2.82	0.82	0.28	0.17	0.25	0.67	0.3	0.08	0.17	1.0866666666667	0.27333333333333
ENSSSCG00000015301	STEAP1	STEAP family member 1 [Source:NCBI gene (formerly Entrezgene);Acc:397573]	21.744561704793	4.4425827242369	2.2679557233198E-6	6.8854959265381E-5	yes	up	1.56	0.06	1.57	7.9	0.76	0.37	0	0.06	0.06	0	0.11	0.06	2.0366666666667	0.048333333333333
ENSSSCG00000015302	STEAP2	STEAP2 metalloreductase [Source:HGNC Symbol;Acc:HGNC:17885]	9.7075746205688	3.2791108919417	0.00015274961691139	0.0021455065453665	yes	up	0.02	0.07	0.21	1.16	0.08	0.04	0.02	0.02	0.01	0.01	0.02	0	0.26333333333333	0.013333333333333
ENSSSCG00000015309	MTERF1	mitochondrial transcription termination factor 1 [Source:VGNC Symbol;Acc:VGNC:90440]	0.58546734612388	-0.772339	0.0032711288907089	0.022757898501789	yes	down	1.26	1.06	1.25	1.7	1.02	0.77	1.33	0.61	1.93	1.88	2.14	0.78	1.1766666666667	1.445
ENSSSCG00000015310	AKAP9	A-kinase anchoring protein 9 [Source:VGNC Symbol;Acc:VGNC:85225]	0.5885899744981	-0.764665	0.00070849901409626	0.0070691349839975	yes	down	2.91	2.67	4.4	7.07	2.34	3	2.56	2.23	3.83	7.21	5.13	3.78	3.7316666666667	4.1233333333333
ENSSSCG00000015326	COL1A2	collagen type I alpha 2 chain [Source:NCBI gene (formerly Entrezgene);Acc:100626716]	14.269791918862	3.8348923925731	2.4960597186094E-8	1.3960936168064E-6	yes	up	681.27	183.63	2604.76	9348.42	1114.92	812.88	56.81	77.73	157.31	65.44	80.1	108.35	2457.6466666667	90.956666666667
ENSSSCG00000015328	SGCE	sarcoglycan epsilon [Source:VGNC Symbol;Acc:VGNC:92790]	1.6247539819242	0.70022128372385	0.0022515918797024	0.017198282566204	yes	up	10.44	8.69	18.43	34.16	8.25	9.69	4.19	5.02	6.43	7.84	6.59	4.09	14.943333333333	5.6933333333333
ENSSSCG00000015334	PDK4	pyruvate dehydrogenase kinase 4 [Source:NCBI gene (formerly Entrezgene);Acc:100286778]	0.53224945544863	-0.909826	2.5610410721969E-5	0.00050975823892388	yes	down	406.54	211.15	369.44	325.33	281.51	263.77	362.35	211.56	529.24	511.47	451.05	361.4	309.62333333333	404.51166666667
ENSSSCG00000015336	SLC25A13	solute carrier family 25 member 13 [Source:VGNC Symbol;Acc:VGNC:92992]	1.7603431292477	0.81585666898458	0.00015233826375857	0.002141656401759	yes	up	3.06	3.1	4.65	6.96	2.21	4.41	1.07	0.92	2.05	1.31	1.94	1.87	4.065	1.5266666666667
ENSSSCG00000015337		-	0.51176511575824	-0.966446	0.0018268725168541	0.01460468525897	yes	down	376.78	356	313.56	196.1	262.02	362.48	418.56	534.01	339.3	616.76	289.91	306.72	311.15666666667	417.54333333333
ENSSSCG00000015345	GLCCI1	glucocorticoid induced 1 [Source:VGNC Symbol;Acc:VGNC:88476]	1.9172976871748	0.93907435289983	0.00045275438125958	0.0049825332295879	yes	up	0.88	0.82	1.83	3.92	1.23	0.98	0.41	0.32	0.65	0.45	0.46	0.64	1.61	0.48833333333333
ENSSSCG00000015353	SCIN	scinderin [Source:NCBI gene (formerly Entrezgene);Acc:100512981]	3.8564739714482	1.9472823737245	2.7741998308635E-5	0.00054357765683678	yes	up	0.52	0.27	2.19	2.94	1.24	0.79	0.05	0.13	0.37	0.28	0.38	0.1	1.325	0.21833333333333
ENSSSCG00000015360	ANKMY2	ankyrin repeat and MYND domain containing 2 [Source:VGNC Symbol;Acc:VGNC:85319]	0.53388271669683	-0.905405	2.681598536354E-7	1.1070461682488E-5	yes	down	4.64	2.8	5.85	8.08	3.74	3.46	4.76	5.41	7.49	8.1	4.18	5.23	4.7616666666667	5.8616666666667
ENSSSCG00000015375	ITGB8	integrin subunit beta 8 [Source:VGNC Symbol;Acc:VGNC:89246]	0.29734715365313	-1.74978	0.00088296496435831	0.0083608423961234	yes	down	0.01	0.05	0.11	0.29	0.06	0.03	0.14	0.05	0.17	0.41	0.21	0.12	0.091666666666667	0.18333333333333
ENSSSCG00000015396	SEMA3D	semaphorin 3D [Source:VGNC Symbol;Acc:VGNC:92696]	9.7479957393725	3.2851056204922	1.4247830114498E-8	8.5844551713027E-7	yes	up	0.32	0.11	1.4	3.24	0.44	0.36	0.08	0	0.08	0.06	0.09	0.03	0.97833333333333	0.056666666666667
ENSSSCG00000015402	CACNA2D1	calcium voltage-gated channel auxiliary subunit alpha2delta 1 [Source:VGNC Symbol;Acc:VGNC:86120]	0.47361822279806	-1.0782	9.7907413784487E-11	1.0536863393841E-8	yes	down	18.08	14.46	20.2	22.11	15.01	15.91	26.24	18.91	35.28	32.25	23.77	17.02	17.628333333333	25.578333333333
ENSSSCG00000015422	PMPCB	peptidase, mitochondrial processing subunit beta [Source:VGNC Symbol;Acc:VGNC:91592]	0.66199176215251	-0.595115	0.0023478502385275	0.017742471172989	yes	down	60.1	57.81	62.83	60.93	50.47	52.51	52.36	55.27	60.1	57.26	79.95	54.19	57.441666666667	59.855
ENSSSCG00000015432	ATXN7L1	ataxin 7 like 1 [Source:VGNC Symbol;Acc:VGNC:85692]	0.60082965691814	-0.734972	0.00019608061438723	0.0026130127989007	yes	down	2.54	2.28	3.48	3.96	3.17	2.27	2.86	3.04	3.22	5.24	5.02	3.67	2.95	3.8416666666667
ENSSSCG00000015435	NAMPT	nicotinamide phosphoribosyltransferase [Source:VGNC Symbol;Acc:VGNC:90573]	0.45458294728488	-1.13738	1.6037019234437E-11	1.986172104392E-9	yes	down	5.34	4.12	7.94	7.48	4.31	4.69	7.96	7.34	13.52	8.31	6.2	6.61	5.6466666666667	8.3233333333333
ENSSSCG00000015445	NRCAM	neuronal cell adhesion molecule [Source:VGNC Symbol;Acc:VGNC:112577]	2.0509651275539	1.0363029619627	0.0013657105858705	0.011603886049703	yes	up	0.47	0.4	1.86	2.39	0.75	0.66	0.32	0.22	0.47	0.44	0.25	0.23	1.0883333333333	0.32166666666667
ENSSSCG00000015462	TPK1	thiamin pyrophosphokinase 1 [Source:VGNC Symbol;Acc:VGNC:94337]	0.58976009280723	-0.7618	0.0013115200171294	0.0113073314184	yes	down	8.19	7.55	6.35	8.05	4.61	5.45	8.29	7.98	6.49	7.02	10.13	6.69	6.7	7.7666666666667
ENSSSCG00000015474	PPFIA4	PTPRF interacting protein alpha 4 [Source:VGNC Symbol;Acc:VGNC:91694]	0.50444541244318	-0.98723	0.00031790815934459	0.0038397498657681	yes	down	0.86	1.78	2.82	5.06	2.6	2.49	2.15	2.29	3.78	6.63	2.39	2.72	2.6016666666667	3.3266666666667
ENSSSCG00000015504	CACYBP	calcyclin binding protein [Source:VGNC Symbol;Acc:VGNC:86133]	0.50158753247451	-0.995427	7.4990608171643E-6	0.00018753660905745	yes	down	6.24	4.79	7.23	5.92	4.17	4.81	5.47	5.74	8.95	13.63	7.24	5.19	5.5266666666667	7.7033333333333
ENSSSCG00000015512	PAPPA2	pappalysin 2 [Source:VGNC Symbol;Acc:VGNC:91171]	3.2619068005103	1.7057155618283	4.8792647602466E-5	0.00085264195502405	yes	up	0.78	0.17	0.95	2.37	0.39	0.47	0.15	0.04	0.28	0.24	0.08	0.17	0.855	0.16
ENSSSCG00000015522	ANGPTL1	angiopoietin like 1 [Source:VGNC Symbol;Acc:VGNC:85303]	1.9058409472958	0.93042772359076	0.00033484665084027	0.0039887648750859	yes	up	3.26	2.61	6.09	11.9	2.91	3.49	1.31	1.43	2.29	1.81	2.35	1.7	5.0433333333333	1.815
ENSSSCG00000015535	QSOX1	quiescin sulfhydryl oxidase 1 [Source:VGNC Symbol;Acc:VGNC:92033]	3.1552737279522	1.6577651680697	2.8297974536301E-10	2.7599368289937E-8	yes	up	9.46	7.97	27.37	45.9	13.05	15.67	3.14	4	5.37	2.54	2.85	4.76	19.903333333333	3.7766666666667
ENSSSCG00000015538	KIAA1614	KIAA1614 [Source:VGNC Symbol;Acc:VGNC:89446]	1.8074220131149	0.85393339892204	0.00025471068466183	0.0032209590455297	yes	up	1.15	0.95	2.87	4	1.43	1.57	0.44	0.53	1.03	0.79	0.51	0.9	1.995	0.7
ENSSSCG00000015541	IER5	immediate early response 5 [Source:NCBI gene (formerly Entrezgene);Acc:100511095]	0.57189132520533	-0.806187	0.0070421487614805	0.040253747773957	yes	down	10.35	11.5	18.56	12.77	16.8	13.39	6.49	9.15	15.69	36.64	19.08	15.58	13.895	17.105
ENSSSCG00000015550	RGS16	regulator of G protein signaling 16 [Source:VGNC Symbol;Acc:VGNC:92262]	2.2190552681636	1.1499455999876	0.0023063528360212	0.017506663046048	yes	up	0.98	1.13	3.47	7.43	2.25	1.25	0.66	0.44	1.4	1.01	0.25	0.72	2.7516666666667	0.74666666666667
ENSSSCG00000015563	RGL1	ral guanine nucleotide dissociation stimulator like 1 [Source:VGNC Symbol;Acc:VGNC:92252]	1.8226388543299	0.86602872776057	0.0037769420712703	0.025426739008703	yes	up	3.79	2.5	12.43	23.66	5.95	5.25	1.72	1.74	3.77	2.89	2.89	3.8	8.93	2.8016666666667
ENSSSCG00000015565		chromosome 9 C1orf21 homolog [Source:VGNC Symbol;Acc:VGNC:86094]	0.53258827583288	-0.908907	3.1131066893178E-7	1.2361330760001E-5	yes	down	111.77	134.38	137.39	136.16	84.88	106.53	173.57	191.53	151.83	149.99	145.95	148.59	118.51833333333	160.24333333333
ENSSSCG00000015583	SMYD2	SET and MYND domain containing 2 [Source:VGNC Symbol;Acc:VGNC:93273]	2.3441562340705	1.2290687261626	1.3040640598111E-9	1.0329908453478E-7	yes	up	18.55	13.28	15.11	20.42	12.16	15.31	5.11	2.78	5.03	4.77	5.45	4.7	15.805	4.64
ENSSSCG00000015584	PROX1	prospero homeobox 1 [Source:VGNC Symbol;Acc:VGNC:91837]	2.2999315015763	1.2015908942967	1.0131852854375E-6	3.4672711358009E-5	yes	up	0.94	0.78	1.28	1.91	0.83	1.43	0.23	0.15	0.61	0.43	0.41	0.28	1.195	0.35166666666667
ENSSSCG00000015604	NEK2	NIMA related kinase 2 [Source:VGNC Symbol;Acc:VGNC:90675]	1.9393983792383	0.95560918339196	5.8386638137677E-5	0.00098976962724237	yes	up	1.39	2.25	3.03	3.6	2.21	2.26	0.62	1.08	1.09	0.5	0.72	0.93	2.4566666666667	0.82333333333333
ENSSSCG00000015607	HHAT	hedgehog acyltransferase [Source:VGNC Symbol;Acc:VGNC:88873]	2.2133920307302	1.1462590004838	0.0042549782584968	0.02779611884035	yes	up	0.78	0.41	1.59	3.55	0.67	1.38	0.57	0.26	0.36	0.28	0.33	0.43	1.3966666666667	0.37166666666667
ENSSSCG00000015612	IRF6	interferon regulatory factor 6 [Source:VGNC Symbol;Acc:VGNC:89209]	0.25478479190744	-1.97265	1.4063087703768E-7	6.2880940864558E-6	yes	down	0.12	0.01	0.25	0.14	0.11	0.18	0.38	0.34	0.33	0.38	0.24	0.41	0.135	0.34666666666667
ENSSSCG00000015617	G0S2	G0/G1 switch 2 [Source:VGNC Symbol;Acc:VGNC:88286]	0.12718999453342	-2.97494	1.0014155750996E-15	3.0052096248902E-13	yes	down	13.7	4.13	13.78	14.72	37.52	18.6	76.5	22.71	58.73	114.89	62.89	62.16	17.075	66.313333333333
ENSSSCG00000015618	LAMB3	laminin subunit beta 3 [Source:VGNC Symbol;Acc:VGNC:89622]	0.31865935505055	-1.64991	3.1920841082675E-9	2.2337431618616E-7	yes	down	0.47	0.63	1.29	1.39	1.94	1.13	1.4	2.39	2.59	2.58	2.8	2.7	1.1416666666667	2.41
ENSSSCG00000015619	CAMK1G	calcium/calmodulin dependent protein kinase IG [Source:VGNC Symbol;Acc:VGNC:86154]	3.7834011796474	1.9196837632233	1.5670976230403E-5	0.00034202179590972	yes	up	1.11	0.62	0.78	6.48	0.98	1.24	0.26	0.19	0.16	0.58	0.26	0.19	1.8683333333333	0.27333333333333
ENSSSCG00000015660	PFKFB2	6-phosphofructo-2-kinase/fructose-2,6-biphosphatase 2 [Source:VGNC Symbol;Acc:VGNC:91335]	1.5630467879153	0.64436096431527	0.0059423532151457	0.035583431282559	yes	up	0.93	1.05	2.22	2.56	1.18	1.75	0.92	0.42	0.69	0.51	0.73	0.66	1.615	0.655
ENSSSCG00000015664		CD55 molecule (Cromer blood group) [Source:NCBI gene (formerly Entrezgene);Acc:396743]	6.95806	2.7986844613812	2.05268037731E-6	6.3682062202631E-5	yes	up	0.8	0.45	2.15	11.63	0.62	0.52	0.17	0.12	0.21	0.14	0.25	0.21	2.695	0.18333333333333
ENSSSCG00000015689	DARS1	aspartyl-tRNA synthetase 1 [Source:VGNC Symbol;Acc:VGNC:96140]	0.59972030193377	-0.737638	3.6455814472994E-6	0.00010362349450839	yes	down	24.79	15.51	31.1	31.76	19.27	17.91	25.22	18.6	35.6	34.25	24.17	19.94	23.39	26.296666666667
ENSSSCG00000015701	MGAT5	alpha-1,6-mannosylglycoprotein 6-beta-N-acetylglucosaminyltransferase [Source:VGNC Symbol;Acc:VGNC:96741]	1.6341910262888	0.7085766349961	1.6456713238348E-5	0.00035496678421017	yes	up	1.47	1.32	2.92	4.09	1.63	1.74	0.77	0.61	0.95	0.82	0.99	0.95	2.195	0.84833333333333
ENSSSCG00000015715	EN1	engrailed homeobox 1 [Source:VGNC Symbol;Acc:VGNC:96273]	5.3693693499145	2.4247526488847	4.7955380141075E-15	1.2070059791959E-12	yes	up	3.23	4.06	6.37	3.11	4.64	5.26	0.57	0.17	0.51	0.72	0.78	0.71	4.445	0.57666666666667
ENSSSCG00000015720	BIN1	bridging integrator 1 [Source:VGNC Symbol;Acc:VGNC:95475]	0.59928409285754	-0.738688	0.00049461410616548	0.0053341072057446	yes	down	307.77	415.41	444.9	444.57	535.58	445.83	409.26	585.66	440.1	613.86	427.32	479.22	432.34333333333	492.57
ENSSSCG00000015726	CNTNAP5	contactin associated protein family member 5 [Source:VGNC Symbol;Acc:VGNC:95459]	5.4050555829116	2.4343094539967	0.0066796024221311	0.038857918630033	yes	up	0.53	0.15	0.45	0.99	1	0.08	0.03	0	0	0.08	0.01	0.09	0.53333333333333	0.035
ENSSSCG00000015733	GLI2	GLI family zinc finger 2 [Source:VGNC Symbol;Acc:VGNC:96324]	1.5741391563135	0.65456308293523	0.0016179030590941	0.013309107663238	yes	up	0.84	1.27	3.49	2.45	1.51	1.4	0.58	0.62	0.96	0.74	0.65	0.88	1.8266666666667	0.73833333333333
ENSSSCG00000015735	PTPN18	protein tyrosine phosphatase non-receptor type 18 [Source:VGNC Symbol;Acc:VGNC:96520]	1.78259	0.8339775330498	0.0050537787046936	0.031495294203971	yes	up	2.49	3.06	2.77	5.81	3.03	3.54	0.88	2.02	1.56	1.54	0.82	0.85	3.45	1.2783333333333
ENSSSCG00000015743	PTPN4	protein tyrosine phosphatase non-receptor type 4 [Source:VGNC Symbol;Acc:VGNC:96521]	0.58604480537927	-0.770917	5.564066009564E-6	0.0001468732523061	yes	down	2.3	1.79	3.47	2.48	2.09	2.23	2.81	2.23	3.27	3.51	2.88	1.96	2.3933333333333	2.7766666666667
ENSSSCG00000015747	MYOM2	myomesin 2 [Source:HGNC Symbol;Acc:HGNC:7614]	0.620836	-0.687716	0.00015463412166716	0.0021661269915763	yes	down	214.98	265.73	403.57	315.33	340.71	371.79	383.33	303.56	350.04	310.76	370.3	359.3	318.685	346.215
ENSSSCG00000015784	ACSL1	acyl-CoA synthetase long chain family member 1 [Source:VGNC Symbol;Acc:VGNC:96294]	0.61293017233078	-0.706205	3.049126849982E-5	0.00058107548428784	yes	down	273.11	195.56	332.48	281.57	223.84	228.84	333.73	189.93	338.56	348.19	230.18	278.49	255.9	286.51333333333
ENSSSCG00000015796	PDLIM3	PDZ and LIM domain 3 [Source:VGNC Symbol;Acc:VGNC:95945]	0.47371221263515	-1.07792	4.7648009685927E-7	1.791679978672E-5	yes	down	605.04	723.66	794.59	713.85	530.24	644.44	753.26	1270.51	840.17	983.24	777.35	1164.39	668.63666666667	964.82
ENSSSCG00000015802		family with sequence similarity 149 member A [Source:VGNC Symbol;Acc:VGNC:96044]	2.9989449401423	1.5844550349399	0.00025072885505855	0.0031835832247263	yes	up	0.84	0.51	2.78	5.22	0.74	1.08	0.16	0.26	0.72	0.26	0.39	0.44	1.8616666666667	0.37166666666667
ENSSSCG00000015815	FGFR1	fibroblast growth factor receptor 1 [Source:VGNC Symbol;Acc:VGNC:111746]	1.7002128420396	0.76571536220656	0.00025235053510361	0.0031963718346524	yes	up	10.97	10.43	34.78	48.59	17.64	16.44	6.44	5.67	10.93	8.86	7.69	9.32	23.141666666667	8.1516666666667
ENSSSCG00000015825	ADGRA2	adhesion G protein-coupled receptor A2 [Source:VGNC Symbol;Acc:VGNC:99702]	1.8392169384643	0.87909165788356	0.0081175639460172	0.044654881828701	yes	up	8.34	5.87	26.35	46.85	12.09	11.38	4.42	3.5	9.77	7.23	2.6	9.32	18.48	6.14
ENSSSCG00000015835	DUSP26	dual specificity phosphatase 26 [Source:VGNC Symbol;Acc:VGNC:87484]	0.42517371900177	-1.23388	8.9489944762039E-10	7.467864107014E-8	yes	down	27.28	40.14	56.17	63.07	35.83	51.56	48.06	63.93	72.11	118.31	50.31	80.41	45.675	72.188333333333
ENSSSCG00000015850	DUSP4	dual specificity phosphatase 4 [Source:VGNC Symbol;Acc:VGNC:96248]	2.5228894533378	1.3350769924358	1.32191655841E-10	1.3752338595992E-8	yes	up	1.14	1.57	3.66	4.49	2.13	2.27	0.63	0.45	1.02	0.64	0.54	0.57	2.5433333333333	0.64166666666667
ENSSSCG00000015859	SAP130	Sin3A associated protein 130 [Source:VGNC Symbol;Acc:VGNC:96231]	1.5036330930576	0.58845257273132	0.0035569562532568	0.024280972148763	yes	up	4.11	4.71	8.21	12.29	6.44	6.15	1.94	2.89	2.3	2.54	3.34	4.12	6.985	2.855
ENSSSCG00000015892	PSMD14	proteasome 26S subunit, non-ATPase 14 [Source:VGNC Symbol;Acc:VGNC:95823]	0.61037480098408	-0.712233	4.8750605028054E-5	0.00085264195502405	yes	down	17.93	12.67	19.56	21.65	12.31	12.6	13.54	15.8	17.86	27.98	17.29	14.22	16.12	17.781666666667
ENSSSCG00000015896	FAP	fibroblast activation protein alpha [Source:VGNC Symbol;Acc:VGNC:99714]	2.0745182129298	1.0527763231957	0.0006835346708778	0.0068816506703536	yes	up	5.42	4.1	12.12	32.57	4.3	4.62	2.26	2.57	3.39	3.57	2.69	2.42	10.521666666667	2.8166666666667
ENSSSCG00000015917	XIRP2	xin actin binding repeat containing 2 [Source:VGNC Symbol;Acc:VGNC:109485]	0.50551526388065	-0.984173	2.3163841545943E-5	0.00046762192409372	yes	down	99.31	141.57	143.78	222.96	52.69	73.48	104.22	119.58	189.79	203.22	201.28	144.99	122.29833333333	160.51333333333
ENSSSCG00000015923	NOSTRIN	nitric oxide synthase trafficking [Source:VGNC Symbol;Acc:VGNC:95934]	0.63579802508737	-0.65336	0.0070017284872922	0.040125586868966	yes	down	1.58	1.2	2.39	2.14	1.05	1.05	1.63	1.19	2.04	1.37	2.08	1.37	1.5683333333333	1.6133333333333
ENSSSCG00000015931	BBS5	Bardet-Biedl syndrome 5 [Source:HGNC Symbol;Acc:HGNC:970]	0.58257918879591	-0.779474	0.0072749183984398	0.041251853781851	yes	down	0.61	0.58	1.01	2.29	0.63	0.41	0.81	0.58	1.5	1.18	0.98	0.67	0.92166666666667	0.95333333333333
ENSSSCG00000015933	FASTKD1	FAST kinase domains 1 [Source:VGNC Symbol;Acc:VGNC:96115]	0.5157255225388	-0.955325	5.5487905949657E-7	2.0421905008122E-5	yes	down	6.37	6.33	9.16	12.44	4.46	6.64	7.6	7.52	11.1	15.29	9.72	6.51	7.5666666666667	9.6233333333333
ENSSSCG00000015937	KLHL23	kelch like family member 23 [Source:VGNC Symbol;Acc:VGNC:96158]	0.51784476344919	-0.949408	1.0356382925464E-5	0.00024412591473091	yes	down	1.84	1.31	2.43	2.47	1.19	1.04	2.31	1.47	3.65	2.47	1.77	1.64	1.7133333333333	2.2183333333333
ENSSSCG00000015940	UBR3	ubiquitin protein ligase E3 component n-recognin 3 [Source:VGNC Symbol;Acc:VGNC:96771]	0.66260518012727	-0.593779	0.00068714504944005	0.0069046352199047	yes	down	5.32	3.33	5.94	7.66	3.43	3.77	4.92	2.99	6.5	6.64	4.26	3.96	4.9083333333333	4.8783333333333
ENSSSCG00000015958	PDK1	pyruvate dehydrogenase kinase 1 [Source:VGNC Symbol;Acc:VGNC:98180]	0.55192540392465	-0.857455	0.0070158625414174	0.040176819175222	yes	down	1.82	1.63	3.22	6.16	1.12	1.54	2.16	1.85	3.62	6.71	1.96	1.54	2.5816666666667	2.9733333333333
ENSSSCG00000015959	RAPGEF4	Rap guanine nucleotide exchange factor 4 [Source:VGNC Symbol;Acc:VGNC:95814]	0.31175010595821	-1.68154	6.7880364105968E-6	0.0001733671165096	yes	down	1.22	0.79	2.01	2.33	0.72	0.59	3.36	0.83	4.46	4.21	1.61	1.73	1.2766666666667	2.7
ENSSSCG00000015963	OLA1	Obg like ATPase 1 [Source:VGNC Symbol;Acc:VGNC:96188]	0.54321987838975	-0.880392	4.0705019211369E-6	0.00011383545247194	yes	down	14.34	6.36	13.23	14.15	11.81	8.97	14.26	11.23	14.07	16.73	12.95	9.77	11.476666666667	13.168333333333
ENSSSCG00000015969	CHRNA1	cholinergic receptor nicotinic alpha 1 subunit [Source:VGNC Symbol;Acc:VGNC:95914]	1.7869676078132	0.83751348302469	6.1736266992376E-8	3.1795196251354E-6	yes	up	8.41	13.18	20.3	20.22	15.42	13.55	4.39	5.23	7.39	6.95	4.94	4.52	15.18	5.57
ENSSSCG00000015982	HOXD9	homeobox D9 [Source:VGNC Symbol;Acc:VGNC:96357]	0.40787463599415	-1.2938	3.7622165301475E-8	2.0175047750155E-6	yes	down	2.89	2.88	7.02	10.51	7.25	5.22	6.69	11.64	9.54	12.15	8.95	9.01	5.9616666666667	9.6633333333333
ENSSSCG00000015986	HOXD1	homeobox D1 [Source:VGNC Symbol;Acc:VGNC:96350]	0.39216353439034	-1.35047	0.0017350946978368	0.01402533342088	yes	down	0.15	0.11	0.66	2.42	0.75	0.73	0.92	0.94	0.98	1.5	1.59	1.16	0.80333333333333	1.1816666666667
ENSSSCG00000015999	FKBP7	FKBP prolyl isomerase 7 [Source:VGNC Symbol;Acc:VGNC:96302]	2.56503	1.3589761289781	0.0079050683192805	0.043837452424439	yes	up	3.22	0.57	5.07	14.97	1.63	2.03	1.5	0.92	1.04	0.59	0.95	0.79	4.5816666666667	0.965
ENSSSCG00000016018	FRZB	frizzled related protein [Source:VGNC Symbol;Acc:VGNC:96308]	1.9886235705442	0.9917702121669	1.2239754120455E-5	0.00027733097998891	yes	up	81.11	56.07	91.03	146.89	63.98	58.08	22.77	19.64	28.35	54.3	22.63	17.65	82.86	27.556666666667
ENSSSCG00000016032	TFPI	tissue factor pathway inhibitor [Source:VGNC Symbol;Acc:VGNC:98366]	0.61260849074571	-0.706963	0.0034532976628477	0.023718622371804	yes	down	0.36	0.29	0.83	0.89	0.66	0.53	0.6	0.57	0.71	0.74	0.52	0.63	0.59333333333333	0.62833333333333
ENSSSCG00000016034	COL3A1	collagen type III alpha 1 chain [Source:NCBI gene (formerly Entrezgene);Acc:100152001]	2.59422	1.3753029719782	0.0052506056556963	0.032400906134349	yes	up	508.06	179.71	1301.54	2465.08	417.81	306.4	132.79	123.57	343.42	179.36	92.21	281.36	863.1	192.11833333333
ENSSSCG00000016035	COL5A2	collagen type V alpha 2 chain [Source:VGNC Symbol;Acc:VGNC:95981]	3.4992532964054	1.8070470990567	9.2276847147899E-5	0.0014371059877674	yes	up	37.33	16.97	102.29	255.17	34.6	28.08	9.31	9.69	19.81	11.62	7.8	17.15	79.073333333333	12.563333333333
ENSSSCG00000016041	ASNSD1	asparagine synthetase domain containing 1 [Source:VGNC Symbol;Acc:VGNC:108506]	0.59124345801441	-0.758176	0.0040693909166817	0.026896588417966	yes	down	5.42	2.29	2.97	4.45	2.63	3.33	3.35	2.99	5.42	4.99	5.35	2.91	3.515	4.1683333333333
ENSSSCG00000016049	HIBCH	3-hydroxyisobutyryl-CoA hydrolase [Source:VGNC Symbol;Acc:VGNC:96343]	0.6163055306875	-0.698282	0.00526992693461	0.032470877045943	yes	down	8.51	6.26	6.89	6.35	4.91	3.84	6.48	7.23	9.74	6.92	7.09	5.31	6.1266666666667	7.1283333333333
ENSSSCG00000016050	INPP1	inositol polyphosphate-1-phosphatase [Source:VGNC Symbol;Acc:VGNC:96373]	2.0446217291085	1.0318339580725	8.1427673965419E-6	0.00020045984671771	yes	up	2.48	2	5.58	6.76	2.54	3.15	0.99	1.09	1.74	0.81	1.17	1.1	3.7516666666667	1.15
ENSSSCG00000016074	ANKRD44	ankyrin repeat domain 44 [Source:VGNC Symbol;Acc:VGNC:107123]	0.63789518062885	-0.648609	0.0069258382240122	0.039836972165761	yes	down	0.56	0.61	1.2	1.14	1.04	0.84	0.89	0.39	1.07	1.56	0.69	1.19	0.89833333333333	0.965
ENSSSCG00000016077	HSPD1	heat shock protein family D (Hsp60) member 1 [Source:NCBI gene (formerly Entrezgene);Acc:492279]	0.48864619240807	-1.03314	8.3618316816188E-6	0.00020549036754592	yes	down	69.46	49.68	75.86	67.19	37.11	37	56.27	56.44	102.4	138.2	66.69	58.99	56.05	79.831666666667
ENSSSCG00000016078	HSPE1	heat shock protein family E (Hsp10) member 1 [Source:NCBI gene (formerly Entrezgene);Acc:397575]	0.44545748386162	-1.16664	0.00012051866618312	0.0017659096580166	yes	down	448.57	450.27	314.7	215.44	261.65	261.98	424.55	718.36	522.8	694.73	398.29	403.42	325.435	527.025
ENSSSCG00000016090	SPATS2L	spermatosis associated serine rich 2 like [Source:VGNC Symbol;Acc:VGNC:96047]	1.6700945426925	0.73992977480291	3.3985969449979E-6	9.7491002438773E-5	yes	up	24.6	33.3	61.37	85.93	37.31	42.32	12.11	16.14	21.74	21.59	19.32	17.78	47.471666666667	18.113333333333
ENSSSCG00000016110	KIAA2012	KIAA2012 [Source:VGNC Symbol;Acc:VGNC:96349]	9.5503892321288	3.2555595322917	0.00055818624347072	0.0058498967960783	yes	up	0.06	0.09	0.62	0.18	0.07	0.11	0	0	0.06	0	0	0.01	0.18833333333333	0.011666666666667
ENSSSCG00000016129	CMKLR2	chemerin chemokine-like receptor 2 [Source:VGNC Symbol;Acc:VGNC:96331]	3.4246169109749	1.7759426124387	0.0040145577360441	0.026576074703521	yes	up	0.32	0.12	1.4	4.17	1.05	0.31	0.16	0.31	0.17	0.32	0.22	0.07	1.2283333333333	0.20833333333333
ENSSSCG00000016157	MYL1	myosin light chain 1 [Source:NCBI gene (formerly Entrezgene);Acc:397666]	0.50607528880594	-0.982576	7.1508241032032E-5	0.0011635934320176	yes	down	14114.5	10960.7	9954.4	8080.59	11065.3	8828.36	16459.3	14740.3	13267.8	12869.3	16788.3	12281.4	10500.648333333	14401.056666667
ENSSSCG00000016158	LANCL1	LanC like glutathione S-transferase 1 [Source:VGNC Symbol;Acc:VGNC:96401]	0.63772542940288	-0.648993	5.6362786447647E-5	0.00096440930100387	yes	down	6.51	5.82	7.04	9.93	6.3	5.7	7.02	7.58	7.31	6.64	7.96	6.57	6.8833333333333	7.18
ENSSSCG00000016164	IKZF2	IKAROS family zinc finger 2 [Source:VGNC Symbol;Acc:VGNC:95576]	0.44320246501757	-1.17396	0.00078204623688576	0.0076321648071309	yes	down	0.14	0.13	0.12	0.43	0.29	0.11	0.12	0.31	0.21	0.35	0.3	0.13	0.20333333333333	0.23666666666667
ENSSSCG00000016173	ATIC	5-aminoimidazole-4-carboxamide ribonucleotide formyltransferase/IMP cyclohydrolase [Source:NCBI gene (formerly Entrezgene);Acc:100170854]	0.63040953334586	-0.665639	0.0021413464817703	0.016526069163217	yes	down	4.6	7.44	9.71	13.33	8.67	5.38	5.69	9.66	9.21	12.74	7.43	6.09	8.1883333333333	8.47
ENSSSCG00000016174	FN1	fibronectin 1 [Source:VGNC Symbol;Acc:VGNC:96305]	5.9243594049197	2.5666591652667	8.4551532726315E-13	1.3602336785507E-10	yes	up	47.37	26.29	160.3	359.54	58.55	49.83	8.38	9.09	14.76	10.32	6.87	16.05	116.98	10.911666666667
ENSSSCG00000016175	MREG	melanoregulin [Source:VGNC Symbol;Acc:VGNC:96086]	0.15170229899985	-2.72069	6.2725551626049E-5	0.0010513772643657	yes	down	0	0.03	0.09	0.13	0.12	0.05	0.13	0.52	0.17	0.49	0.05	0.34	0.07	0.28333333333333
ENSSSCG00000016200	PRKAG3	protein kinase AMP-activated non-catalytic subunit gamma 3 [Source:NCBI gene (formerly Entrezgene);Acc:397149]	0.53289204724385	-0.908085	0.0022090282991051	0.016947830190529	yes	down	1.69	1.41	2.51	1.72	4	1.43	2.71	3.11	1.68	3.49	3.04	2.4	2.1266666666667	2.7383333333333
ENSSSCG00000016213	GLB1L	galactosidase beta 1 like [Source:VGNC Symbol;Acc:VGNC:96165]	2.3254624306031	1.21752	2.143094528333E-5	0.00043946110531717	yes	up	1.87	2.3	5.96	15.05	3.34	3.73	1.24	1.21	1.46	1.13	1.26	1.61	5.375	1.3183333333333
ENSSSCG00000016216	TUBA4A	tubulin alpha 4a [Source:VGNC Symbol;Acc:VGNC:95557]	0.31702672562971	-1.65732	2.0540245052188E-10	2.0679388647703E-8	yes	down	83.12	118.28	142.49	157.21	172.32	109.93	173.33	370.08	167.95	398.58	236.34	293.79	130.55833333333	273.345
ENSSSCG00000016217	DNAJB2	DnaJ heat shock protein family (Hsp40) member B2 [Source:HGNC Symbol;Acc:HGNC:5228]	0.624701	-0.678762	0.00028027723987156	0.0034602265254713	yes	down	12.38	16.63	19.08	18.83	18.87	16.65	16.41	18.45	18.22	28.98	15.6	16.98	17.073333333333	19.106666666667
ENSSSCG00000016218	PTPRN	protein tyrosine phosphatase receptor type N [Source:VGNC Symbol;Acc:VGNC:96523]	3.2947602895845	1.7201735057165	0.0088219873849218	0.047324549034619	yes	up	0.19	0.42	0.47	0.19	0.23	0.08	0.03	0.08	0.05	0.06	0.05	0.05	0.26333333333333	0.053333333333333
ENSSSCG00000016226		-	0.55373550218239	-0.852731	8.0023958721992E-6	0.00019759080314188	yes	down	38.86	45.02	45.2	47.66	40.63	33.58	50.21	54.01	53.05	50.61	62.28	39.27	41.825	51.571666666667
ENSSSCG00000016233	SERPINE2	serpin family E member 2 [Source:NCBI gene (formerly Entrezgene);Acc:397542]	2.0937560211374	1.0660933393067	0.0018840518093372	0.015015642739892	yes	up	3.59	4.06	9.54	31.92	4.83	4.89	1.4	2.15	2.76	3.22	3.25	3.84	9.805	2.77
ENSSSCG00000016266	CAB39	calcium binding protein 39 [Source:VGNC Symbol;Acc:VGNC:95936]	0.66280825642542	-0.593337	0.0022476718572081	0.017185163807806	yes	down	14.7	12.6	18.85	21.23	8.91	11.74	14.06	10.84	23.48	20.44	10.5	10.86	14.671666666667	15.03
ENSSSCG00000016267	ITM2C	integral membrane protein 2C [Source:NCBI gene (formerly Entrezgene);Acc:100144481]	2.7373617768484	1.4527861176307	3.3699422474979E-9	2.3269003881507E-7	yes	up	23.37	18.93	58.4	123.43	38.79	43.61	9.07	10.92	14.67	11.51	8.31	12.75	51.088333333333	11.205
ENSSSCG00000016290	EFHD1	EF-hand domain family member D1 [Source:VGNC Symbol;Acc:VGNC:96222]	1.6536914629877	0.72569008920111	0.0013397258411841	0.011461854030525	yes	up	6.43	11.28	18.44	13.18	8.46	13.32	3.4	5.3	5.12	3.76	4.2	6.37	11.851666666667	4.6916666666667
ENSSSCG00000016295	NGEF	neuronal guanine nucleotide exchange factor [Source:VGNC Symbol;Acc:VGNC:96443]	3.4931183920885	1.8045155407529	7.5864275096726E-6	0.00018912514591364	yes	up	0.89	0.72	2.53	6.27	1.04	1.24	0.13	0.34	0.48	0.55	0.14	0.32	2.115	0.32666666666667
ENSSSCG00000016331	RAMP1	receptor activity modifying protein 1 [Source:NCBI gene (formerly Entrezgene);Acc:397401]	0.54511152937664	-0.875377	0.00027276884478369	0.0033982698117073	yes	down	250.83	374.86	278.04	216.99	334.04	376.49	426.72	337.79	433.54	446.03	299.61	414.41	305.20833333333	393.01666666667
ENSSSCG00000016338	PER2	period circadian regulator 2 [Source:VGNC Symbol;Acc:VGNC:96478]	2.7291077632972	1.4484293629173	2.464278124801E-6	7.4094528203312E-5	yes	up	1.13	1.09	3.06	6.51	1.38	1.91	0.39	0.23	0.93	0.79	0.67	0.48	2.5133333333333	0.58166666666667
ENSSSCG00000016342	HES6	hes family bHLH transcription factor 6 [Source:VGNC Symbol;Acc:VGNC:95877]	2.1007549996382	1.0709079176429	2.5411753771533E-8	1.4112114505508E-6	yes	up	4.93	5.88	7.84	8.22	6.37	6	1.24	1.52	2.83	2.68	1.84	2.27	6.54	2.0633333333333
ENSSSCG00000016343	TWIST2	twist family bHLH transcription factor 2 [Source:HGNC Symbol;Acc:HGNC:20670]	2.9325675878998	1.5521643589287	0.0017905674521643	0.014378159204362	yes	up	0.72	0.47	2.12	7.23	0.73	1.31	0.28	0.18	0.65	0.26	0.07	0.42	2.0966666666667	0.31
ENSSSCG00000016368	FARP2	FERM, ARH/RhoGEF and pleckstrin domain protein 2 [Source:VGNC Symbol;Acc:VGNC:95809]	1.5594248419586	0.6410140222558	0.0056500496505373	0.034307013539547	yes	up	1.59	2.11	6.1	9.04	3.94	3.9	1.57	1.15	2.35	2.31	1.28	1.73	4.4466666666667	1.7316666666667
ENSSSCG00000016397	NEB	nebulin [Source:VGNC Symbol;Acc:VGNC:96437]	0.59791228387393	-0.741994	1.5156550361721E-5	0.00033359374949881	yes	down	273	149.48	282.76	324.54	189.34	182.51	247.16	229.88	251.01	325.99	286.77	306.55	233.605	274.56
ENSSSCG00000016401	KIF1A	kinesin family member 1A [Source:HGNC Symbol;Acc:HGNC:888]	2.3210231944465	1.21476	0.00060710018305967	0.0062698864041337	yes	up	0.44	0.36	1.93	3.6	1.03	1.07	0.24	0.22	0.65	0.39	0.21	0.45	1.405	0.36
ENSSSCG00000016403	VIPR2	vasoactive intestinal peptide receptor 2 [Source:NCBI gene (formerly Entrezgene);Acc:100499553]	6.13122	2.6161743727134	3.2371476620538E-8	1.7540169884149E-6	yes	up	1.86	0.47	6.65	18.21	3.69	2.55	0.31	0.5	0.91	0.31	0.55	0.43	5.5716666666667	0.50166666666667
ENSSSCG00000016406	ESYT2	extended synaptotagmin 2 [Source:VGNC Symbol;Acc:VGNC:87797]	1.7383528655391	0.79772096229698	1.8649314086266E-7	8.0615663799495E-6	yes	up	16.61	19.32	42.77	42.23	20.4	30.75	8.88	7.84	13.81	10.15	11.06	12.51	28.68	10.708333333333
ENSSSCG00000016432	PRKAG2	protein kinase AMP-activated non-catalytic subunit gamma 2 [Source:VGNC Symbol;Acc:VGNC:91801]	0.57016615742749	-0.810546	0.0004041243571664	0.0045797825661451	yes	down	3.36	2.8	9.13	8.29	2.29	3.57	4.31	3.44	5.91	8.55	5.25	4.92	4.9066666666667	5.3966666666667
ENSSSCG00000016436	CHPF2	chondroitin polymerizing factor 2 [Source:VGNC Symbol;Acc:VGNC:110292]	1.70177	0.76703855450566	2.1527335150321E-5	0.00044028055703901	yes	up	3.3	3.84	7.26	14.67	4.75	4.83	1.68	1.73	2.34	2.1	2.07	2.73	6.4416666666667	2.1083333333333
ENSSSCG00000016521	DGKI	diacylglycerol kinase iota [Source:VGNC Symbol;Acc:VGNC:87274]	12.348430212349	3.6262557465107	0.00047338785667476	0.0051586714409285	yes	up	0.11	0.17	0.48	0.58	0.07	0.06	0	0.04	0.03	0	0	0	0.245	0.011666666666667
ENSSSCG00000016522	PTN	pleiotrophin [Source:VGNC Symbol;Acc:VGNC:91965]	4.6600862406752	2.2203566539875	6.6059904234619E-8	3.3578658162255E-6	yes	up	6.67	5.33	21.41	64.11	6.79	7.45	1.72	1.72	4.45	1.55	1.53	2.38	18.626666666667	2.225
ENSSSCG00000016527	SLC13A4	solute carrier family 13 member 4 [Source:VGNC Symbol;Acc:VGNC:92931]	1.8900447611562	0.91842040160686	0.0019944361005052	0.015656297231754	yes	up	0.34	0.42	1.59	0.7	0.21	0.27	0.12	0.17	0.17	1.07	0.15	0.14	0.58833333333333	0.30333333333333
ENSSSCG00000016574	KCP	kielin cysteine rich BMP regulator [Source:VGNC Symbol;Acc:VGNC:89392]	2.7943283016788	1.4825015309046	5.4892708713098E-9	3.6763979376304E-7	yes	up	1.62	1.47	4.2	5.74	2.07	2.49	0.54	0.59	0.92	0.33	0.65	0.9	2.9316666666667	0.655
ENSSSCG00000016578	FLNC	filamin C [Source:VGNC Symbol;Acc:VGNC:88157]	0.47445718502106	-1.07565	0.00011277934128528	0.0016777136518177	yes	down	124.83	179.79	245.5	230.38	197.33	207.95	135.03	206.58	195.89	603.54	204.66	319.82	197.63	277.58666666667
ENSSSCG00000016585	IMPDH1	inosine monophosphate dehydrogenase 1 [Source:VGNC Symbol;Acc:VGNC:89126]	1.5708379737591	0.65153437954408	0.0013601539413762	0.011589025583925	yes	up	4.47	4.66	13.92	14.89	6.07	6.43	2.31	2.76	4.75	3.68	2.49	4.1	8.4066666666667	3.3483333333333
ENSSSCG00000016611	CADPS2	calcium dependent secretion activator 2 [Source:VGNC Symbol;Acc:VGNC:86137]	1.7743742807762	0.82731035916863	0.0079918768117421	0.044130657341555	yes	up	0.73	0.22	0.82	1.1	0.55	0.57	0.22	0.2	0.37	0.21	0.14	0.35	0.665	0.24833333333333
ENSSSCG00000016640	PPP1R3A	protein phosphatase 1 regulatory subunit 3A [Source:VGNC Symbol;Acc:VGNC:91736]	0.47439985402348	-1.07582	8.1936105501899E-13	1.3318884649553E-10	yes	down	6.02	4	7.32	7.27	5.06	5.34	7.22	5.55	10.29	11.02	8.73	7.45	5.835	8.3766666666667
ENSSSCG00000016665	BMPER	BMP binding endothelial regulator [Source:VGNC Symbol;Acc:VGNC:97902]	1.6422234844502	0.71565047179814	0.0001709551211926	0.0023416899672981	yes	up	1.94	1.82	4.01	5.2	2.43	2.03	1.12	0.8	1.35	1.59	0.95	1.2	2.905	1.1683333333333
ENSSSCG00000016672	ADCYAP1R1	ADCYAP receptor type I [Source:VGNC Symbol;Acc:VGNC:85115]	1.7944185366238	0.84351642887893	0.0025735514686275	0.0189524162021	yes	up	0.68	0.89	1.92	3.22	1.45	1.03	0.44	0.44	0.97	0.69	0.34	0.29	1.5316666666667	0.52833333333333
ENSSSCG00000016678	NOD1	nucleotide binding oligomerization domain containing 1 [Source:NCBI gene (formerly Entrezgene);Acc:100135660]	2.0252276836148	1.0180841102476	0.0073693211293027	0.041642165827371	yes	up	0.61	0.31	1.78	1.81	0.48	0.5	0.47	0.12	0.51	0.16	0.16	0.21	0.915	0.27166666666667
ENSSSCG00000016686	PRR15	proline rich 15 [Source:VGNC Symbol;Acc:VGNC:91854]	4.0410916991848	2.01475	2.9226504857643E-5	0.00056375724141349	yes	up	1.44	0.74	1.55	0.99	0.7	1.55	0.1	0.1	0.43	0.1	0.32	0.14	1.1616666666667	0.19833333333333
ENSSSCG00000016687	CHN2	chimerin 2 [Source:HGNC Symbol;Acc:HGNC:1944]	1.75367	0.81037856492482	0.0045099496698892	0.028950484653085	yes	up	9.12	9.79	9.46	8.27	8.01	6.92	3.98	2.18	4.92	5.92	4.76	3.04	8.595	4.1333333333333
ENSSSCG00000016691	JAZF1	JAZF zinc finger 1 [Source:VGNC Symbol;Acc:VGNC:89280]	2.5266429800547	1.3372218228529	0.00016893685879864	0.0023186100981114	yes	up	3.66	1.49	7.11	12.47	1.42	2.23	0.86	0.67	1.76	1.41	0.76	1.24	4.73	1.1166666666667
ENSSSCG00000016698	HOXA11	homeobox A11 [Source:VGNC Symbol;Acc:VGNC:88935]	73.268845907187	6.1951279861606	1.3414710978252E-68	2.0933656481562E-64	yes	up	10.29	11.27	15.71	21.23	10.43	11.3	0.08	0.13	0.13	0.14	0.19	0.08	13.371666666667	0.125
ENSSSCG00000016715	OSBPL3	oxysterol binding protein like 3 [Source:VGNC Symbol;Acc:VGNC:91071]	4.2475226661264	2.0866216461078	3.3574237223053E-6	9.6665308462314E-5	yes	up	0.13	0.15	0.55	1.26	0.4	0.22	0.06	0.05	0.07	0.05	0.09	0.05	0.45166666666667	0.061666666666667
ENSSSCG00000016716	GSDME	gasdermin E [Source:VGNC Symbol;Acc:VGNC:88719]	5.2856765026974	2.4020881309508	1.0564617774514E-5	0.00024865891458716	yes	up	0.13	0.14	0.61	1.4	0.17	0.27	0.06	0.01	0.06	0.04	0.05	0.06	0.45333333333333	0.046666666666667
ENSSSCG00000016720	PGAM2	phosphoglycerate mutase 2 [Source:VGNC Symbol;Acc:VGNC:91341]	0.51798784489093	-0.94901	0.0012346317046116	0.01081168785099	yes	down	894.01	739.29	837.63	461.32	1331.47	848.2	1262.06	1362.05	1051.4	1156.06	846.74	1322.3	851.98666666667	1166.7683333333
ENSSSCG00000016722	UBE2D4	ubiquitin conjugating enzyme E2 D4 (putative) [Source:HGNC Symbol;Acc:HGNC:21647]	0.57110524765672	-0.808171	1.3373884992081E-5	0.00029942535911252	yes	down	28.53	23.65	37.88	35.09	40.61	32.22	37.77	36.33	34.7	37.24	39.99	47.26	32.996666666667	38.881666666667
ENSSSCG00000016724	MRPS24	mitochondrial ribosomal protein S24 [Source:VGNC Symbol;Acc:VGNC:90390]	0.65864090986312	-0.602436	0.0061772005910471	0.036582624373165	yes	down	18.47	16.86	17.31	14.08	14.23	14.77	17.65	18.71	16.71	18.25	15.89	15.63	15.953333333333	17.14
ENSSSCG00000016725	TNS3	tensin 3 [Source:VGNC Symbol;Acc:VGNC:94296]	2.7814712775548	1.4758482078949	1.9120520616236E-5	0.00040321043813022	yes	up	2.63	1.79	9.37	18.66	5.48	5.07	1.14	0.76	2.14	1.73	1.58	2.44	7.1666666666667	1.6316666666667
ENSSSCG00000016733		NAC alpha domain containing [Source:VGNC Symbol;Acc:VGNC:90562]	2.9089425424178	1.5404948005333	0.0043450869322824	0.028240350511564	yes	up	0.08	0.06	0.13	0.33	0.08	0.27	0.03	0.01	0.04	0.04	0.03	0.06	0.15833333333333	0.035
ENSSSCG00000016737		peptidylprolyl isomerase A [Source:VGNC Symbol;Acc:VGNC:111818]	0.61704001846038	-0.696564	0.0012930608865966	0.01118395322403	yes	down	722.53	937.93	982.33	861.03	1003.58	761.38	770.72	1301.14	931.27	985.92	917.65	828.5	878.13	955.86666666667
ENSSSCG00000016754	AEBP1	AE binding protein 1 [Source:VGNC Symbol;Acc:VGNC:85162]	3.8384101630901	1.9405088826221	9.0050844839579E-5	0.0014059383072458	yes	up	25.36	12.66	90.83	261.38	52.32	48.99	6.38	10.57	15.29	18.95	7.45	13.17	81.923333333333	11.968333333333
ENSSSCG00000016763	GLI3	GLI family zinc finger 3 [Source:VGNC Symbol;Acc:VGNC:88483]	1.8757151042571	0.90744071863797	0.00046149832086643	0.0050538114365759	yes	up	0.86	1.05	3.04	5.62	2.03	1.85	0.56	0.55	7.46	0.75	0.79	0.98	2.4083333333333	1.8483333333333
ENSSSCG00000016778	NLN	neurolysin [Source:VGNC Symbol;Acc:VGNC:90780]	0.6606661852629	-0.598007	0.00043525162652633	0.0048376792250309	yes	down	3.02	1.87	3.58	4.11	2.69	2.53	2.8	2.24	3.57	4.53	2.54	2.47	2.9666666666667	3.025
ENSSSCG00000016782	OTULINL	OTU deubiquitinase with linear linkage specificity like [Source:VGNC Symbol;Acc:VGNC:91107]	3.6876445832185	1.8826996148949	0.0010888098420405	0.009787371880785	yes	up	0.41	0.33	1.78	6.45	0.46	0.3	0.13	0.16	0.54	0.13	0.19	0.22	1.6216666666667	0.22833333333333
ENSSSCG00000016792	RETREG1	reticulophagy regulator 1 [Source:VGNC Symbol;Acc:VGNC:92223]	1.5918915139503	0.67074202079434	0.0066427565539303	0.038693623002644	yes	up	12.81	23.14	38.89	19.96	13.53	33.58	9.07	7.43	11.8	8.8	12.96	7.2	23.651666666667	9.5433333333333
ENSSSCG00000016810		-	1.8568860420322	0.89288527911835	0.000471869841975	0.00514572249058	yes	up	2.19	1.95	2.93	3.47	1.33	1.48	0.48	0.44	0.82	0.79	1.2	1	2.225	0.78833333333333
ENSSSCG00000016816	ADAMTS12	ADAM metallopeptidase with thrombospondin type 1 motif 12 [Source:VGNC Symbol;Acc:VGNC:85074]	1.75564	0.81199746835513	0.00082057103294555	0.0079040632055945	yes	up	3.4	2.62	8.98	11.87	3.35	2.71	1.52	1.57	2.6	1.57	1.54	2.45	5.4883333333333	1.875
ENSSSCG00000016823	C1QTNF3	C1q and TNF related 3 [Source:NCBI gene (formerly Entrezgene);Acc:100270814]	4.0912739449244	2.0325501409297	1.638768573778E-7	7.203657350368E-6	yes	up	6.64	3.73	19.16	65.26	9.16	7.94	2.15	2.36	3.11	2.34	3.13	1.7	18.648333333333	2.465
ENSSSCG00000016824	RAI14	retinoic acid induced 14 [Source:NCBI gene (formerly Entrezgene);Acc:100145886]	2.2478495323058	1.1685454669372	0.0011698058329582	0.010383856668551	yes	up	1.15	0.7	4.85	7.49	1.12	1.46	0.57	0.55	1.22	0.72	0.55	0.63	2.795	0.70666666666667
ENSSSCG00000016857	DAB2	DAB adaptor protein 2 [Source:VGNC Symbol;Acc:VGNC:87144]	2.5373333026838	1.3433130434638	0.00032885822757394	0.0039324388055873	yes	up	6.87	3.41	21.36	49.8	6.52	6.07	2.18	2.29	4.95	3.05	3.15	4.83	15.671666666667	3.4083333333333
ENSSSCG00000016919	SETD9	SET domain containing 9 [Source:VGNC Symbol;Acc:VGNC:92763]	0.52492269794101	-0.929823	0.00038649102087743	0.0044314418668569	yes	down	5.76	6.86	6.4	4.96	3.48	5.07	6.23	6.5	6.06	8.54	9.66	4.71	5.4216666666667	6.95
ENSSSCG00000016929	PDE4D	phosphodiesterase 4D [Source:VGNC Symbol;Acc:VGNC:91256]	0.6050190491988	-0.724948	0.0019932410905111	0.015656297231754	yes	down	10.63	13.4	16.07	16.14	9.42	13.53	13.63	13.26	22.6	15.36	8.38	8.73	13.198333333333	13.66
ENSSSCG00000016941	RNF180	ring finger protein 180 [Source:VGNC Symbol;Acc:VGNC:92370]	2.7408727871017	1.4546353695075	0.00033618190606572	0.0040016160519874	yes	up	0.31	0.55	1.09	1.02	0.2	0.39	0.13	0.02	0.14	0.13	0.19	0.13	0.59333333333333	0.12333333333333
ENSSSCG00000016943	ADAMTS6	ADAM metallopeptidase with thrombospondin type 1 motif 6 [Source:VGNC Symbol;Acc:VGNC:85086]	2.7456242727072	1.4571342121603	4.8489004968786E-7	1.81892048687E-5	yes	up	0.84	1.62	2.46	5.1	0.91	1.15	0.35	0.3	0.5	0.42	0.53	0.5	2.0133333333333	0.43333333333333
ENSSSCG00000016956	MAST4	microtubule associated serine/threonine kinase family member 4 [Source:VGNC Symbol;Acc:VGNC:90037]	0.52688119671339	-0.92445	2.2783763375957E-6	6.8903222380194E-5	yes	down	1.14	0.82	2.76	2.33	1.53	1.45	1.56	1.27	2	2.68	2.57	2.11	1.6716666666667	2.0316666666667
ENSSSCG00000016982		-	0.65564403779103	-0.609015	0.00032596309397666	0.0039128108319276	yes	down	62.99	58.65	75.68	93.05	56.34	54.51	50.61	56.89	65.36	95.13	85.07	58.06	66.87	68.52
ENSSSCG00000016992	NEURL1B	neuralized E3 ubiquitin protein ligase 1B [Source:VGNC Symbol;Acc:VGNC:90695]	1.5122198588453	0.59666790556883	0.00064580201140828	0.0065824561646154	yes	up	6.84	7.91	16.82	18.66	10.86	9.21	4.24	4.08	6.63	4.08	3.83	6.78	11.716666666667	4.94
ENSSSCG00000016997	FGF18	fibroblast growth factor 18 [Source:VGNC Symbol;Acc:VGNC:88107]	13.766565123515	3.7830967344302	4.8460502621117E-5	0.00084986798519916	yes	up	1.42	0.82	7.78	16.26	2.34	1.18	0	0.08	0.87	0.47	0	0.08	4.9666666666667	0.25
ENSSSCG00000016998	NPM1	nucleophosmin 1 [Source:VGNC Symbol;Acc:VGNC:104010]	0.66348187989187	-0.591871	3.1915192140288E-5	0.0006023976238498	yes	down	61.08	50.12	89.58	108.4	62.52	51.78	62.29	46.97	70.79	90.99	66.13	53.69	70.58	65.143333333333
ENSSSCG00000017012	SLIT3	slit guidance ligand 3 [Source:VGNC Symbol;Acc:VGNC:93205]	4.1786671430825	2.0630428435731	4.8235313801188E-10	4.3509368316043E-8	yes	up	2.18	1.19	7.89	13.83	3.27	4.48	0.66	0.38	1.04	0.77	0.66	1.1	5.4733333333333	0.76833333333333
ENSSSCG00000017024	CCNG1	cyclin G1 [Source:NCBI gene (formerly Entrezgene);Acc:595110]	0.56879105390737	-0.814029	0.00010278880532271	0.0015694905157152	yes	down	93.34	47.19	98.81	103.4	63.26	67.35	126.07	56.97	133.34	96.91	63.66	83.88	78.891666666667	93.471666666667
ENSSSCG00000017046	EBF1	EBF transcription factor 1 [Source:VGNC Symbol;Acc:VGNC:87525]	1.7099726978201	0.77397329058834	0.0033314781805954	0.023115925748418	yes	up	1.91	1.2	3.56	7.94	1.63	1.78	0.8	0.79	1.4	1.01	1.04	1.15	3.0033333333333	1.0316666666667
ENSSSCG00000017052	ADAM19	ADAM metallopeptidase domain 19 [Source:VGNC Symbol;Acc:VGNC:85066]	1.6724508092395	0.74196377839449	0.00061125169155957	0.0063044168187621	yes	up	9.46	11.07	24.32	17.2	13.51	15.29	4.97	5.19	8.52	4.09	4.25	8.79	15.141666666667	5.9683333333333
ENSSSCG00000017068	FAXDC2	fatty acid hydroxylase domain containing 2 [Source:VGNC Symbol;Acc:VGNC:88021]	1.74277	0.80138074715396	0.0082080657041281	0.044911243097097	yes	up	2.49	4.66	6.95	12.24	2.91	5.96	1.06	1.3	2.05	3.44	1.46	3.48	5.8683333333333	2.1316666666667
ENSSSCG00000017082	SPARC	secreted protein acidic and cysteine rich [Source:NCBI gene (formerly Entrezgene);Acc:595124]	2.4424848605522	1.2883496198502	3.9272673715496E-5	0.00071344595265461	yes	up	721.44	472.85	2297.62	5493.1	1035.61	949.52	308.8	357.82	549.06	416.91	339.68	513.62	1828.3566666667	414.315
ENSSSCG00000017103	SRD5A1	steroid 5 alpha-reductase 1 [Source:HGNC Symbol;Acc:HGNC:11284]	2.1169294659134	1.0819732009127	0.00075055076556022	0.0073988279826704	yes	up	1.16	1.15	2.97	4.02	1.12	1.09	0.93	0.51	0.55	0.28	0.61	0.36	1.9183333333333	0.54
ENSSSCG00000017135	ZNF750	-	14.425953826418	3.8505948061429	3.0199188356421E-8	1.6477564136432E-6	yes	up	0.37	0.4	1.76	0.71	1.09	1.76	0.03	0	0.19	0	0.03	0.03	1.015	0.046666666666667
ENSSSCG00000017144	NPTX1	neuronal pentraxin 1 [Source:VGNC Symbol;Acc:VGNC:90862]	8.5766174740923	3.1004087764513	9.4600129057626E-5	0.0014659732015335	yes	up	0.35	0.12	0.55	5.07	0.15	0.79	0.05	0.01	0.07	0.13	0.11	0.05	1.1716666666667	0.07
ENSSSCG00000017152	SGSH	N-sulfoglucosamine sulfohydrolase [Source:VGNC Symbol;Acc:VGNC:92799]	1.8844359399736	0.91413275246934	9.7056146125374E-6	0.00023087822565342	yes	up	4.27	4.47	7.65	14.44	6.99	7.35	2.23	2.85	3.19	2.15	1.87	2.9	7.5283333333333	2.5316666666667
ENSSSCG00000017159		TBC1 domain family member 16 [Source:VGNC Symbol;Acc:VGNC:93765]	0.66478050940602	-0.58905	0.00090818474998776	0.008537483749132	yes	down	6.18	5.39	12.09	14.4	12.05	7.86	10.01	7	9.45	11.8	7.78	10.77	9.6616666666667	9.4683333333333
ENSSSCG00000017164		TIMP metallopeptidase inhibitor 2 [Source:VGNC Symbol;Acc:VGNC:93995]	1.9631	0.97313698052693	0.00071037723059987	0.0070788229141194	yes	up	48.02	38.74	142.94	332.12	78.1	66.05	23.64	29.87	35.72	37.32	36.35	39.44	117.66166666667	33.723333333333
ENSSSCG00000017199	TRIM47	tripartite motif containing 47 [Source:VGNC Symbol;Acc:VGNC:94419]	1.6522616254295	0.7244421466999	0.0051547560868006	0.031958668547685	yes	up	19.52	23.86	42	36.63	34.36	56.3	9.17	7.64	16.86	20.18	13.84	21.34	35.445	14.838333333333
ENSSSCG00000017204	ITGB4	integrin subunit beta 4 [Source:VGNC Symbol;Acc:VGNC:89243]	2.1476010084743	1.1027259874745	0.00038826961244775	0.0044453024961461	yes	up	2.54	1.76	9.68	12.15	3.88	6.52	1.18	0.83	2.88	1.88	1.26	2.56	6.0883333333333	1.765
ENSSSCG00000017232	NHERF1	NHERF family PDZ scaffold protein 1 [Source:NCBI gene (formerly Entrezgene);Acc:100233201]	0.4931549282517	-1.01989	0.0011040348240105	0.0098957285632878	yes	down	0.76	1.36	2.43	1.8	2.42	1.74	0.99	4.89	2.24	3.58	2.58	2.6	1.7516666666667	2.8133333333333
ENSSSCG00000017256	ABCA6	ATP binding cassette subfamily A member 6 [Source:VGNC Symbol;Acc:VGNC:84950]	1.5567023441013	0.63849311413977	0.00043020300725339	0.0048006370885955	yes	up	6.24	5.61	13.06	13.84	4.62	5.52	2.89	3.15	4.42	3.26	2.39	3.52	8.1483333333333	3.2716666666667
ENSSSCG00000017258	FAM20A	FAM20A golgi associated secretory pathway pseudokinase [Source:VGNC Symbol;Acc:VGNC:87949]	2.9631801066711	1.5671463182008	4.1282966284669E-5	0.00074562579730586	yes	up	1.9	0.68	2.78	6.44	1.21	1.56	0.51	0.3	0.42	0.32	0.51	0.82	2.4283333333333	0.48
ENSSSCG00000017259	PRKAR1A	protein kinase cAMP-dependent type I regulatory subunit alpha [Source:VGNC Symbol;Acc:VGNC:91802]	0.65544433339285	-0.609455	0.00018324823864091	0.0024685736383507	yes	down	46.71	34.72	58.47	53.9	34.8	31.25	45.41	44.17	50.73	49.28	35.87	39.28	43.308333333333	44.123333333333
ENSSSCG00000017262	SLC16A6	solute carrier family 16 member 6 [Source:VGNC Symbol;Acc:VGNC:92946]	0.36712927549502	-1.44564	0.00073476165817729	0.0072753525862034	yes	down	0.25	0.09	0.28	0.19	0.13	0.11	0.54	0.27	0.4	0.41	0.19	0.12	0.175	0.32166666666667
ENSSSCG00000017274	PITPNC1	phosphatidylinositol transfer protein cytoplasmic 1 [Source:NCBI gene (formerly Entrezgene);Acc:100233199]	1.6776439923168	0.74643659836947	0.0034171721926321	0.023563840948309	yes	up	1.71	1.78	4.8	4.9	1.55	3.89	1.09	0.81	2.25	1	0.78	1.22	3.105	1.1916666666667
ENSSSCG00000017287	PSMC5	proteasome 26S subunit, ATPase 5 [Source:VGNC Symbol;Acc:VGNC:91916]	0.63761240599048	-0.649248	0.00068551456901218	0.0068971340099517	yes	down	138.22	145.85	189.25	145.77	184.36	146.94	159.35	188.19	157.79	189.25	166.12	156.07	158.39833333333	169.46166666667
ENSSSCG00000017298	TANC2	tetratricopeptide repeat, ankyrin repeat and coiled-coil containing 2 [Source:VGNC Symbol;Acc:VGNC:93733]	1.7912601615835	0.84097488873004	0.002029575030329	0.015875447793626	yes	up	0.51	0.51	1.46	1.95	1.05	0.96	0.29	0.2	0.38	0.44	0.3	0.66	1.0733333333333	0.37833333333333
ENSSSCG00000017300	MRC2	mannose receptor C-type 2 [Source:VGNC Symbol;Acc:VGNC:90341]	3.2343972164143	1.6934968671111	6.9448275791733E-10	5.9546172732418E-8	yes	up	11.57	11.1	41.42	82.23	24.27	21.05	3.57	5.37	8.21	5.12	5.54	6.49	31.94	5.7166666666667
ENSSSCG00000017306	ITGB3	integrin subunit beta 3 [Source:NCBI gene (formerly Entrezgene);Acc:397063]	2.9086607711949	1.5403550488436	6.4981461114316E-6	0.00016705695233755	yes	up	1.77	1.18	5.25	8.33	1.67	0.95	0.46	0.59	1.1	0.71	0.54	0.45	3.1916666666667	0.64166666666667
ENSSSCG00000017333	FMNL1	formin like 1 [Source:VGNC Symbol;Acc:VGNC:88168]	1.6054047822902	0.68293710032283	0.0022085839012548	0.016947830190529	yes	up	1.56	1.91	5.48	7	3.45	3	0.96	1.13	1.66	1.94	1.23	1.75	3.7333333333333	1.445
ENSSSCG00000017342	KIF18B	kinesin family member 18B [Source:VGNC Symbol;Acc:VGNC:89458]	1.9285772665568	0.94753694728648	0.0010102334086891	0.0092842711087126	yes	up	2.15	2.85	5.99	5.15	4.68	4.17	1.03	1.29	1.84	0.68	0.98	2.64	4.165	1.41
ENSSSCG00000017349	ADAM11	ADAM metallopeptidase domain 11 [Source:VGNC Symbol;Acc:VGNC:85062]	3.6526808351178	1.86896	0.0083166124216457	0.045338052935906	yes	up	0.06	0.08	0.16	0.29	0.13	0.08	0.03	0	0.03	0.02	0.07	0	0.13333333333333	0.025
ENSSSCG00000017367	MPP2	MAGUK p55 scaffold protein 2 [Source:VGNC Symbol;Acc:VGNC:98133]	3.4266028860682	1.7767790055435	9.7251965186507E-5	0.0014981410826609	yes	up	0.23	0.21	0.7	1.68	0.44	0.73	0.08	0.05	0.18	0.12	0.05	0.23	0.665	0.11833333333333
ENSSSCG00000017376	MEOX1	mesenchyme homeobox 1 [Source:VGNC Symbol;Acc:VGNC:90141]	1.9604399485355	0.9711774504355	0.00015779047741217	0.0021965391614781	yes	up	5.71	4.06	11.22	20.05	5.46	6.82	2.28	1.39	4.26	4.73	2.12	2.47	8.8866666666667	2.875
ENSSSCG00000017380	ARL4D	ADP ribosylation factor like GTPase 4D [Source:VGNC Symbol;Acc:VGNC:85523]	0.50990616472688	-0.971696	8.7882356474602E-5	0.0013782956510414	yes	down	0.65	0.56	1.46	1.5	1.08	0.51	1.05	1.03	1.4	1.51	1.42	0.84	0.96	1.2083333333333
ENSSSCG00000017393	CNTNAP1	contactin associated protein 1 [Source:VGNC Symbol;Acc:VGNC:86849]	1.6592091919662	0.73049579177063	0.0085676929859528	0.046278590877741	yes	up	0.44	0.56	1.53	1.83	0.62	0.61	0.19	0.44	0.36	0.33	0.41	0.32	0.93166666666667	0.34166666666667
ENSSSCG00000017419	DNAJC7	DnaJ heat shock protein family (Hsp40) member C7 [Source:VGNC Symbol;Acc:VGNC:98987]	0.54420525002234	-0.877777	6.8453645760276E-9	4.5263522969878E-7	yes	down	23.76	18.24	30.91	29.29	26.03	22.21	32.01	27.4	32.86	34.87	34.23	24.79	25.073333333333	31.026666666667
ENSSSCG00000017422	FKBP10	FKBP prolyl isomerase 10 [Source:NCBI gene (formerly Entrezgene);Acc:100511038]	4.1098902255293	2.0390998602818	1.7034381808682E-9	1.2841619716159E-7	yes	up	19.59	13.53	57.04	165.5	34.22	30.53	4.28	7.69	9.9	7.8	5.46	8.77	53.401666666667	7.3166666666667
ENSSSCG00000017427	HAP1	huntingtin associated protein 1 [Source:VGNC Symbol;Acc:VGNC:88779]	4.6907857935661	2.22983	0.007740584020084	0.043124531821996	yes	up	0.07	0.02	0.3	0.5	0.07	0.09	0.02	0.04	0.02	0.04	0	0.02	0.175	0.023333333333333
ENSSSCG00000017488	CSF3	colony stimulating factor 3 [Source:VGNC Symbol;Acc:VGNC:87034]	1.8463507400527	0.88467663904532	0.00052071630559945	0.0055358074462118	yes	up	2.18	5.32	6.09	5.79	2.91	4.09	1.59	0.95	1.72	1.88	1.43	1.6	4.3966666666667	1.5283333333333
ENSSSCG00000017498	PPP1R1B	protein phosphatase 1 regulatory inhibitor subunit 1B [Source:VGNC Symbol;Acc:VGNC:91728]	3.2506771686453	1.7007402861664	1.3877621691642E-8	8.4264702917539E-7	yes	up	1.72	2.41	7.07	5.53	2.3	2.45	0.79	0.49	1.04	0.71	0.53	0.41	3.58	0.66166666666667
ENSSSCG00000017500	TCAP	titin-cap [Source:NCBI gene (formerly Entrezgene);Acc:100271745]	0.64202723617575	-0.639294	0.0071089018711369	0.040544532167926	yes	down	2162.68	2899.55	2315.58	2250.76	1591.99	2321.75	1854.85	2255.47	2618	3778.58	1776.16	2496.4	2257.0516666667	2463.2433333333
ENSSSCG00000017508	STAC2	SH3 and cysteine rich domain 2 [Source:VGNC Symbol;Acc:VGNC:93522]	4.2795	2.0974421101319	3.6761940868478E-11	4.2494080537229E-9	yes	up	0.93	1.48	1.61	1.45	0.9	0.91	0.17	0.19	0.24	0.18	0.13	0.24	1.2133333333333	0.19166666666667
ENSSSCG00000017511	PLXDC1	plexin domain containing 1 [Source:VGNC Symbol;Acc:VGNC:91578]	3.4672020891762	1.79377	2.6236473489633E-9	1.8954637444709E-7	yes	up	7.54	4.94	20.34	35.7	15.69	9.99	1.74	1.23	3.78	2.98	4.1	2.61	15.7	2.74
ENSSSCG00000017525	NFE2L1	NFE2 like bZIP transcription factor 1 [Source:VGNC Symbol;Acc:VGNC:90713]	1.5338011932671	0.61711149713351	0.0009634709137751	0.008938741741653	yes	up	82.4	100.2	162.26	132.34	99.97	160.93	43.83	40.38	62.98	72.85	39.86	67.26	123.01666666667	54.526666666667
ENSSSCG00000017526	COPZ2	COPI coat complex subunit zeta 2 [Source:VGNC Symbol;Acc:VGNC:86904]	2.3600169253241	1.2387972061946	6.8198420563745E-8	3.4441305919005E-6	yes	up	36.92	33.82	61.62	130.41	38.23	40.65	12.03	18.56	14	12.11	14.24	16.19	56.941666666667	14.521666666667
ENSSSCG00000017548	NGFR	nerve growth factor receptor [Source:VGNC Symbol;Acc:VGNC:90733]	2.8506175399414	1.5112744895589	0.00015546071173261	0.0021718571231757	yes	up	0.83	0.2	2.69	2.97	1.27	1.91	0.23	0.14	0.41	0.56	0.42	0.39	1.645	0.35833333333333
ENSSSCG00000017557	WFIKKN2	WAP, follistatin/kazal, immunoglobulin, kunitz and netrin domain containing 2 [Source:VGNC Symbol;Acc:VGNC:99105]	0.13006089196191	-2.94274	3.4354125767879E-29	3.8292580900553E-26	yes	down	0.66	0.98	1.78	1.42	2.23	1.29	5.97	7.54	6.87	6.96	5.81	10.16	1.3933333333333	7.2183333333333
ENSSSCG00000017562	CACNA1G	calcium voltage-gated channel subunit alpha1 G [Source:VGNC Symbol;Acc:VGNC:86119]	4.44627	2.1525970953492	7.3463535356103E-7	2.6233374581968E-5	yes	up	0.41	0.32	2.7	3.75	1.04	1.03	0.2	0.06	0.31	0.29	0.07	0.29	1.5416666666667	0.20333333333333
ENSSSCG00000017569	CHAD	chondroadherin [Source:VGNC Symbol;Acc:VGNC:86621]	22.860129962696	4.5147617003647	7.5530478025314E-18	2.5622893686631E-15	yes	up	6.35	2.78	29.31	78.16	14.53	20.29	0.25	0.5	1.06	0.39	0.42	0.75	25.236666666667	0.56166666666667
ENSSSCG00000017571	EME1	essential meiotic structure-specific endonuclease 1 [Source:VGNC Symbol;Acc:VGNC:87676]	1.6472243893608	0.72003709627109	0.0057311151947738	0.034610701476179	yes	up	0.59	0.74	1.4	1.87	1.02	0.82	0.28	0.41	0.72	0.21	0.45	0.44	1.0733333333333	0.41833333333333
ENSSSCG00000017578	ITGA3	integrin subunit alpha 3 [Source:VGNC Symbol;Acc:VGNC:89235]	1.7798117799076	0.8317246802076	0.002151266587463	0.01659442169914	yes	up	0.66	0.52	1.72	2.45	0.89	1.4	0.24	0.37	0.67	0.6	0.4	0.47	1.2733333333333	0.45833333333333
ENSSSCG00000017585	SAMD14	sterile alpha motif domain containing 14 [Source:VGNC Symbol;Acc:VGNC:92566]	9.1314021966633	3.1908364140808	2.5363378133872E-5	0.00050548597162078	yes	up	0.2	0	0.75	1.73	0.38	0.42	0.02	0.07	0.06	0.02	0.02	0.02	0.58	0.035
ENSSSCG00000017604	HLF	HLF transcription factor, PAR bZIP family member [Source:VGNC Symbol;Acc:VGNC:88896]	0.25174727046266	-1.98995	2.3354146781853E-40	7.2888292106163E-37	yes	down	2.29	1.4	2.78	3.11	2.36	1.83	6.57	4.62	7.82	6.94	5.85	5.29	2.295	6.1816666666667
ENSSSCG00000017638	TSPOAP1	TSPO associated protein 1 [Source:VGNC Symbol;Acc:VGNC:94518]	2.3762931323656	1.2487128136325	0.0015121172680336	0.012558057460173	yes	up	0.16	0.14	0.61	0.78	0.47	0.39	0.1	0.08	0.2	0.04	0.18	0.07	0.425	0.11166666666667
ENSSSCG00000017717	UNC45B	unc-45 myosin chaperone B [Source:NCBI gene (formerly Entrezgene);Acc:100134956]	0.52086050362328	-0.941031	4.2722236816907E-6	0.00011862642447114	yes	down	39.9	40.43	59.15	67.28	71.9	56.34	55.09	66.85	63.57	112.75	57.43	80.17	55.833333333333	72.643333333333
ENSSSCG00000017728	MYO1D	myosin ID [Source:VGNC Symbol;Acc:VGNC:90527]	3.1049096816945	1.6345513026916	9.3905309149559E-6	0.00022475342780351	yes	up	1.87	1.51	8.56	13.56	2.89	3.98	0.56	0.85	1.67	0.42	0.96	1.55	5.395	1.0016666666667
ENSSSCG00000017752	WSB1	WD repeat and SOCS box containing 1 [Source:VGNC Symbol;Acc:VGNC:94981]	1.6166461560057	0.69300394298076	0.0024024976466176	0.017989911600512	yes	up	16.07	19.52	37.07	62	15.37	20.34	9.81	6.8	18.48	13.08	13.09	10.33	28.395	11.931666666667
ENSSSCG00000017758	SPAG5	sperm associated antigen 5 [Source:NCBI gene (formerly Entrezgene);Acc:100286810]	1.6569565103231	0.72853573704063	0.00036123061762654	0.0042035822431485	yes	up	1.36	1.31	3	4.03	2.06	2.27	0.76	0.97	0.91	0.63	0.73	1.24	2.3383333333333	0.87333333333333
ENSSSCG00000017761	UNC119	unc-119 lipid binding chaperone [Source:VGNC Symbol;Acc:VGNC:94701]	1.7179615838013	0.78069777601132	0.0037429355651454	0.025274127864169	yes	up	2.73	1.57	4.73	8.96	3.89	3.61	0.95	1.07	2.07	1.62	1.62	1.98	4.2483333333333	1.5516666666667
ENSSSCG00000017769	RAB34	RAB34, member RAS onco family [Source:VGNC Symbol;Acc:VGNC:98258]	2.0320465685389	1.0229334648219	4.0094672968918E-6	0.00011232986924236	yes	up	5.69	5.7	11.61	18.26	6.17	6.08	1.28	2.8	3.27	2.12	2.85	2.84	8.9183333333333	2.5266666666667
ENSSSCG00000017783	MYO18A	myosin XVIIIA [Source:HGNC Symbol;Acc:HGNC:31104]	0.46289624016823	-1.11124	1.5630631724661E-6	5.0602444158588E-5	yes	down	36.63	43.69	72.53	68.84	62.3	51.74	49.5	71.72	68.34	133.56	59.95	106.73	55.955	81.633333333333
ENSSSCG00000017789	ABHD15	abhydrolase domain containing 15 [Source:VGNC Symbol;Acc:VGNC:84974]	5.8962900518182	2.5598074956045	0.0001009351751762	0.0015472430340124	yes	up	0.09	0.13	0.31	0.58	0.2	0.24	0.04	0.02	0.02	0.06	0	0.04	0.25833333333333	0.03
ENSSSCG00000017793	ANKRD13B	ankyrin repeat domain 13B [Source:VGNC Symbol;Acc:VGNC:85325]	0.56415019589299	-0.825849	2.6130184222311E-5	0.00051746386394563	yes	down	5.91	6.28	11.58	14.72	11.51	9.64	9.34	9.99	9.88	15.34	9.12	15.71	9.94	11.563333333333
ENSSSCG00000017797	SLC6A4	solute carrier family 6 member 4 [Source:VGNC Symbol;Acc:VGNC:93164]	4.2716062246283	2.0947786592071	0.00011661063287861	0.0017264790569931	yes	up	2.04	1.18	4.33	18.71	1.86	1.37	0.81	0.36	0.93	0.37	0.59	0.65	4.915	0.61833333333333
ENSSSCG00000017818	SERPINF1	serpin family F member 1 [Source:VGNC Symbol;Acc:VGNC:92743]	3.2272619870111	1.6903106996159	2.763742228473E-7	1.1260625972669E-5	yes	up	98.88	59.37	255.43	716.04	155.9	147.83	31.21	43.19	44.16	29.99	52	47.18	238.90833333333	41.288333333333
ENSSSCG00000017861	ASPA	aspartoacylase [Source:NCBI gene (formerly Entrezgene);Acc:100142661]	0.62031079053465	-0.688937	0.0094953935919848	0.04995806372317	yes	down	0.51	0.62	0.61	1.31	0.34	0.59	0.54	0.54	1	1.1	0.46	0.58	0.66333333333333	0.70333333333333
ENSSSCG00000017862	TRPV3	transient receptor potential cation channel subfamily V member 3 [Source:VGNC Symbol;Acc:VGNC:94475]	0.38937916034484	-1.36075	1.2485769122017E-7	5.7306007985022E-6	yes	down	0.15	0.28	0.41	0.32	0.39	0.3	0.52	0.42	0.86	0.58	0.5	0.38	0.30833333333333	0.54333333333333
ENSSSCG00000017868	P2RX5	purinergic receptor P2X 5 [Source:VGNC Symbol;Acc:VGNC:110212]	0.61699031919319	-0.69668	9.4135341964235E-8	4.4649909159632E-6	yes	down	31.66	30.22	56.24	43.26	39	45.73	44.83	32.56	51.31	50.25	43.39	46.53	41.018333333333	44.811666666667
ENSSSCG00000017884	TEKT1	tektin 1 [Source:VGNC Symbol;Acc:VGNC:93867]	2.29168	1.1964	0.0016736010532387	0.013630764319306	yes	up	0.93	1.02	1.09	1.17	0.93	0.58	0.29	0.38	0.36	0.27	0.03	0.37	0.95333333333333	0.28333333333333
ENSSSCG00000017890	PITPNM3	PITPNM family member 3 [Source:HGNC Symbol;Acc:HGNC:21043]	1.6530985161421	0.72517270437279	0.00045077318075625	0.0049752422698814	yes	up	2.1	2.52	4.82	7.73	2.3	3.08	1.46	1.49	1.87	1.22	1.19	1.67	3.7583333333333	1.4833333333333
ENSSSCG00000017893	PIMREG	PICALM interacting mitotic regulator [Source:VGNC Symbol;Acc:VGNC:91451]	1.9809778500453	0.98621274907726	0.0010451391998127	0.0095154009411186	yes	up	3.99	4.86	6.21	6.6	6.07	6.55	1.2	2.43	1.68	1	1.47	3.63	5.7133333333333	1.9016666666667
ENSSSCG00000017904	ENO3	enolase 3 [Source:NCBI gene (formerly Entrezgene);Acc:692156]	0.53046916798083	-0.914659	5.7629451489555E-5	0.00097953117356578	yes	down	3413.33	2620.03	4093.81	2555.25	5665.23	3498.47	4782.37	4595.11	4906.43	4922.99	4342.39	5486.27	3641.02	4839.26
ENSSSCG00000017912	PLD2	phospholipase D2 [Source:VGNC Symbol;Acc:VGNC:91526]	1.8760659769255	0.9077105650119	6.4990295897979E-5	0.001080057047378	yes	up	2.73	2.44	6.9	11.36	4.32	4.17	1.07	1.65	2	1.74	1.81	2.19	5.32	1.7433333333333
ENSSSCG00000017938	YBX2	Y-box binding protein 2 [Source:VGNC Symbol;Acc:VGNC:95020]	0.62054218668646	-0.688399	0.0082744931882951	0.045172835272886	yes	down	7.55	8.12	9.14	7.19	15.48	9.78	8.38	7.62	12.66	16.25	8.77	12.22	9.5433333333333	10.983333333333
ENSSSCG00000017953	FXR2	FMR1 autosomal homolog 2 [Source:HGNC Symbol;Acc:HGNC:4024]	0.6173310739331	-0.695884	4.6307246841069E-5	0.00081837439066238	yes	down	59.45	71.31	88.89	80.73	75.41	83.56	78.01	79.48	84.35	101.97	63.29	96.73	76.558333333333	83.971666666667
ENSSSCG00000017996	DHRS7C	dehydrogenase/reductase 7C [Source:VGNC Symbol;Acc:VGNC:87285]	0.6290471618561	-0.66876	0.0060683358055126	0.036129866556667	yes	down	211.76	199.11	227.28	175.84	343.91	251.04	275.94	211.38	242.92	255.44	341.75	253.68	234.82333333333	263.51833333333
ENSSSCG00000018015	DNAH9	dynein axonemal heavy chain 9 [Source:VGNC Symbol;Acc:VGNC:87371]	3.1416202064488	1.6515087823536	0.0045369361767236	0.029039741196789	yes	up	0.01	0.04	0.07	0.11	0.06	0.05	0.01	0	0.01	0.01	0.01	0.02	0.056666666666667	0.01
ENSSSCG00000018034		centromere protein V [Source:VGNC Symbol;Acc:VGNC:98981]	0.55380730122566	-0.852544	5.8432118038335E-5	0.00098976962724237	yes	down	11.69	15.92	14	13.04	15.6	16	15.2	16.57	19.79	25.92	16.6	15.59	14.375	18.278333333333
ENSSSCG00000018056	SRCIN1	SRC kinase signaling inhibitor 1 [Source:VGNC Symbol;Acc:VGNC:93448]	1.7352129528055	0.79511272741655	0.0036312429378699	0.024723187628909	yes	up	0.82	0.66	1.75	1.05	1.34	1.29	0.54	0.24	0.59	0.42	0.34	0.63	1.1516666666667	0.46
ENSSSCG00000018061		-	0.57346483368057	-0.802223	0.00094715368347693	0.008845202412123	yes	down	290.51	357.24	214.42	279.29	210.14	327.21	367.71	312.02	326.82	336.83	368.24	347.13	279.80166666667	343.125
ENSSSCG00000018065	ND1	NADH dehydrogenase subunit 1 [Source:NCBI gene (formerly Entrezgene);Acc:808501]	0.53329054434201	-0.907006	0.0020949936112108	0.016232559733339	yes	down	12266.8	9562.15	7452.58	5861.4	7059.07	9015.53	10133.4	10340.9	10277.3	9812.74	17614.8	10382.4	8536.2583333333	11426.931666667
ENSSSCG00000018075	COX1	cytochrome c oxidase subunit I [Source:NCBI gene (formerly Entrezgene);Acc:808503]	0.50140073179459	-0.995964	4.3926749872367E-5	0.00078429854892253	yes	down	60124.1	46968.2	43000.3	47024.2	37748.2	47565.9	69104	49467.5	63411.4	54230.5	96308.9	62403.8	47071.838333333	65821.033333333
ENSSSCG00000018078	COX2	cytochrome c oxidase subunit II [Source:NCBI gene (formerly Entrezgene);Acc:808504]	0.5705323433006	-0.809619	0.00039959364602981	0.0045449408500694	yes	down	23433.7	19712.6	16796.1	16649.5	13612.5	18781.5	22360.7	17202.1	27920.4	20336.6	24448.8	22716.1	18164.3	22497.458333333
ENSSSCG00000018080	ATP8	ATP synthase F0 subunit 8 [Source:NCBI gene (formerly Entrezgene);Acc:808505]	0.45189523045521	-1.14594	1.35643302965E-7	6.1000396045212E-6	yes	down	29505.9	23555.2	30049.6	25855.4	26165.2	30456.2	29436.8	30263.6	47155.6	40197.3	24897.6	48785.9	27597.933333333	36789.463333333
ENSSSCG00000018081	ATP6	ATP synthase F0 subunit 6 [Source:NCBI gene (formerly Entrezgene);Acc:808506]	0.47109050925581	-1.08592	1.1101254809106E-5	0.000257223997055	yes	down	10830.9	10085.4	7096.51	7401.36	6763.17	8175.24	11600.3	11776.1	13583.3	11483.9	14615.1	12343.8	8392.0866666667	12567.1
ENSSSCG00000018082	COX3	cytochrome c oxidase subunit III [Source:NCBI gene (formerly Entrezgene);Acc:808507]	0.57103770389943	-0.808342	0.0034924449066804	0.023924320794007	yes	down	51652.5	53940.1	37976.4	32997.9	40485.5	51560.8	54240.9	55161.2	45021.5	45912.5	73945.9	55578.6	44768.883333333	54976.753333333
ENSSSCG00000018086	ND4L	NADH dehydrogenase subunit 4L [Source:NCBI gene (formerly Entrezgene);Acc:808509]	0.47582705259018	-1.07149	6.4640342254822E-5	0.001076534195183	yes	down	25728.4	16046.2	18184.1	10053.8	19048.3	19625.7	24849	19918.4	28956.9	29426.5	16656.6	29403	18114.421666667	24868.398333333
ENSSSCG00000018087	ND4	NADH dehydrogenase subunit 4 [Source:NCBI gene (formerly Entrezgene);Acc:808510]	0.46270555917149	-1.11183	0.00011190790798781	0.0016711223963156	yes	down	11104.8	7941	6659.6	6014.27	6221.98	6892.34	10141.2	9849.32	9934.98	9856	18669.4	10476.5	7472.3333333333	11487.9
ENSSSCG00000018091	ND5	NADH dehydrogenase subunit 5 [Source:NCBI gene (formerly Entrezgene);Acc:808511]	0.48271443080177	-1.05076	0.00010386706400189	0.0015844042363142	yes	down	4292.58	2849.56	2523.05	2436.49	2119.9	2231.68	4163.58	2934.34	3736.9	4154.24	5656.32	3728.54	2742.21	4062.32
ENSSSCG00000018092	ND6	NADH dehydrogenase subunit 6 [Source:NCBI gene (formerly Entrezgene);Acc:808512]	0.51041940711649	-0.970245	0.0020015554214787	0.015695614247325	yes	down	7323.33	5971.67	3484.82	3044.73	3305.25	4048.71	6355.33	6354.57	6181.39	6259.62	7678.88	5063.23	4529.7516666667	6315.5033333333
ENSSSCG00000018094	CYTB	cytochrome b [Source:NCBI gene (formerly Entrezgene);Acc:808513]	0.5680526572999	-0.815903	0.0013774429681966	0.011669379760427	yes	down	15655.2	13130.3	10484.6	10556.2	10144.1	12324.8	15125.7	12579.5	13126.5	14095.7	20764	14141.4	12049.2	14972.153333333
ENSSSCG00000018758	ssc-mir-214	ssc-mir-214 [Source:miRBase;Acc:MI0002441]	5.3116172570304	2.40915	9.8504831201993E-7	3.4083545252929E-5	yes	up	1.4	0.91	2.64	12.51	0.61	1.65	0.37	0.2	0.36	0.56	0.35	0.19	3.2866666666667	0.33833333333333
ENSSSCG00000019258	SNORD123	small nucleolar RNA, C/D box 123 [Source:HGNC Symbol;Acc:HGNC:33562]	2.2805133636079	1.1893586242866	0.00080756792693872	0.0078176783498007	yes	up	0.88	0.76	3.07	6.27	1.64	1.73	0.53	0.26	0.59	0.94	0.8	0.6	2.3916666666667	0.62
ENSSSCG00000020678	BANP	BTG3 associated nuclear protein [Source:NCBI gene (formerly Entrezgene);Acc:100622381]	1.6939307607295	0.76037490584271	4.571861471058E-5	0.00081072611654387	yes	up	8.67	12.07	15.31	14.51	10.35	9.27	2.9	4.44	5.27	5.86	3.15	5.05	11.696666666667	4.445
ENSSSCG00000020771	INHA	inhibin subunit alpha [Source:VGNC Symbol;Acc:VGNC:96372]	2.0144183298081	1.0103633157524	0.0015024207581822	0.012497481839783	yes	up	2.66	3.38	6	2.1	5.2	5.99	1.07	0.76	2.13	1.45	2.05	1.48	4.2216666666667	1.49
ENSSSCG00000020801	ARX	aristaless related homeobox [Source:VGNC Symbol;Acc:VGNC:85556]	0.58434628965762	-0.775105	1.6665698942357E-5	0.00035871480275239	yes	down	6.16	5.14	8.93	7.38	8.82	6.16	6.05	7.27	8.54	10.41	9.57	8.01	7.0983333333333	8.3083333333333
ENSSSCG00000020808		chaperonin containing TCP1 subunit 6A [Source:VGNC Symbol;Acc:VGNC:106569]	0.43912151703238	-1.18731	1.1809614732889E-7	5.4847927948434E-6	yes	down	22.83	11.79	24.45	27.09	13.56	14.19	23.38	22.63	31.11	53.69	22.14	21.98	18.985	29.155
ENSSSCG00000020813	FAM20C	FAM20C golgi associated secretory pathway kinase [Source:VGNC Symbol;Acc:VGNC:87951]	1.5174355319123	0.60163522503703	0.00067651467280686	0.0068302861353778	yes	up	13.47	12.27	31.58	32.42	21.68	23.42	9.51	5.84	11.21	11.1	8.1	11.81	22.473333333333	9.595
ENSSSCG00000020830		-	0.6382892278693	-0.647718	0.00024566647944697	0.0031346078591741	yes	down	282.16	311.14	402.13	406.24	386.64	363.34	326.54	385.69	326.15	390.59	438.42	423.46	358.60833333333	381.80833333333
ENSSSCG00000020837		-	5.1785170080078	2.3725390068862	4.7811288032672E-5	0.00084114447547897	yes	up	0.22	0.15	0.92	0.58	0.32	0.14	0.02	0	0.06	0.04	0.1	0.07	0.38833333333333	0.048333333333333
ENSSSCG00000020842	TAF13	TATA-box binding protein associated factor 13 [Source:NCBI gene (formerly Entrezgene);Acc:100157095]	0.63475107285364	-0.655737	0.0013875252124161	0.011716629296403	yes	down	7.83	6.97	8.46	9.97	5.73	5.34	8.24	6.53	13.39	9.94	6.38	5.28	7.3833333333333	8.2933333333333
ENSSSCG00000020846	SCARA3	scavenger receptor class A member 3 [Source:VGNC Symbol;Acc:VGNC:111139]	1.54157	0.62440384463032	0.0012186287971078	0.010713635143024	yes	up	10.34	12.26	29.19	40.76	17.03	19.22	5.14	8.08	9.73	9.37	6.76	11.5	21.466666666667	8.43
ENSSSCG00000021007	MRPL19	mitochondrial ribosomal protein L19 [Source:VGNC Symbol;Acc:VGNC:90355]	0.59209686430835	-0.756095	0.0019789644680311	0.015589223261604	yes	down	3.88	3.77	3.66	2.88	2.66	2.29	4.38	3.4	5.07	3.75	3.79	2.46	3.19	3.8083333333333
ENSSSCG00000021024		ankyrin repeat and SOCS box containing 8 [Source:VGNC Symbol;Acc:VGNC:85567]	0.63077021028684	-0.664814	0.00012682899741654	0.0018462374110868	yes	down	24.62	20.78	33.61	28.39	22.39	22.25	31.55	28.47	27.88	25.46	21.02	25.48	25.34	26.643333333333
ENSSSCG00000021060	RCBTB1	RCC1 and BTB domain containing protein 1 [Source:VGNC Symbol;Acc:VGNC:92173]	2.22468	1.1535983379401	5.1077375726123E-13	8.6637222631103E-11	yes	up	11.41	11.53	16.83	23.87	11.51	12.25	3.25	7.84	6.74	4.03	3.86	3.94	14.566666666667	4.9433333333333
ENSSSCG00000021084	S100A6	S100 calcium binding protein A6 [Source:VGNC Symbol;Acc:VGNC:92545]	4.7397778213281	2.2448194338955	5.2629141152601E-7	1.9510156787966E-5	yes	up	31.06	5.17	25.1	96.03	10.2	11.16	4.29	5.53	3.3	4.63	2.34	1.7	29.786666666667	3.6316666666667
ENSSSCG00000021105	DPEP2	dipeptidase 2 [Source:VGNC Symbol;Acc:VGNC:96983]	2.4948647439477	1.3189616037288	0.0075638950218267	0.042473760998778	yes	up	0.36	0.45	0.88	0.61	0.72	0.87	0.05	0.09	0.26	0.14	0.21	0.31	0.64833333333333	0.17666666666667
ENSSSCG00000021126	SOSTDC1	sclerostin domain containing 1 [Source:VGNC Symbol;Acc:VGNC:93346]	11.182450164594	3.4831644237684	0.00038162989582289	0.0043902889480076	yes	up	0.18	0.14	0.44	2.17	0.25	0.45	0.09	0	0	0	0.08	0	0.605	0.028333333333333
ENSSSCG00000021129	PFKM	phosphofructokinase, muscle [Source:VGNC Symbol;Acc:VGNC:91338]	0.52434937113386	-0.9314	0.00016727468684306	0.0022998427208687	yes	down	347.42	221.11	445.3	264.54	464.33	307.35	497.14	504.37	409.64	351.97	363.03	519.24	341.675	440.89833333333
ENSSSCG00000021132	PLD5	phospholipase D family member 5 [Source:VGNC Symbol;Acc:VGNC:96145]	7.0648111276207	2.8206509917146	0.0086152543278677	0.046455094604829	yes	up	0.03	0.1	0.11	0.34	0.05	0.01	0	0	0.04	0.02	0	0	0.10666666666667	0.01
ENSSSCG00000021184	OSGIN2	oxidative stress induced growth inhibitor family member 2 [Source:VGNC Symbol;Acc:VGNC:91080]	1.6082613488485	0.68550186923466	0.00023996155728937	0.0030819753921816	yes	up	3.39	2.57	4.4	5.44	2.39	3.8	1.86	0.87	2.13	1.36	1.38	1.39	3.665	1.4983333333333
ENSSSCG00000021205	STK26	serine/threonine kinase 26 [Source:NCBI gene (formerly Entrezgene);Acc:100233205]	0.63529654474318	-0.654498	0.0046228495257158	0.02947472829248	yes	down	4.73	2	6.69	7.14	4.6	1.53	4.07	3.21	4.83	5.56	3.24	4.48	4.4483333333333	4.2316666666667
ENSSSCG00000021217	FKBP3	FKBP prolyl isomerase 3 [Source:NCBI gene (formerly Entrezgene);Acc:100152728]	0.4954575218064	-1.01317	7.0607516966388E-8	3.53150737904E-6	yes	down	57.33	70.43	58.67	79.89	54.04	55.39	89.35	77.74	107.77	113.15	77.53	59.86	62.625	87.566666666667
ENSSSCG00000021238	STX1B	syntaxin 1B [Source:VGNC Symbol;Acc:VGNC:98352]	1.7996366128472	0.84770562334979	0.0085498596343014	0.046198254706812	yes	up	0.64	0.75	1.63	2.78	0.93	0.5	0.3	0.28	0.47	0.23	0.57	0.55	1.205	0.4
ENSSSCG00000021250	FKBP9	FKBP prolyl isomerase 9 [Source:NCBI gene (formerly Entrezgene);Acc:100623924]	2.0539377894897	1.0383924853787	1.8079705222474E-6	5.7112105262491E-5	yes	up	32.89	28.6	72.83	143.13	44.21	37.62	14.66	15.38	23.43	14.95	15.7	21.05	59.88	17.528333333333
ENSSSCG00000021328	PCSK1N	proprotein convertase subtilisin/kexin type 1 inhibitor [Source:VGNC Symbol;Acc:VGNC:91231]	2.8705005835726	1.5213	3.7447462482981E-7	1.4500438016053E-5	yes	up	6.23	4.24	9.09	24.89	6.73	8.74	1.71	2.44	3.2	1.5	1.47	2.39	9.9866666666667	2.1183333333333
ENSSSCG00000021363	CHD3	chromodomain helicase DNA binding protein 3 [Source:VGNC Symbol;Acc:VGNC:86631]	1.6199343980296	0.69593538992859	0.00081741817817858	0.0078934471970771	yes	up	10.9	10.13	30.34	45.98	15.93	16.39	6.94	5.49	11.73	8.68	6.12	10.04	21.611666666667	8.1666666666667
ENSSSCG00000021393	TRMT1L	tRNA methyltransferase 1 like [Source:VGNC Symbol;Acc:VGNC:94447]	0.63530911930721	-0.654469	0.00032180194520979	0.0038777755637056	yes	down	10.61	6.07	11.91	12.62	6.35	7.36	7.77	6.76	13.62	11.78	7.46	7.78	9.1533333333333	9.195
ENSSSCG00000021411	H2BC5	H2B clustered histone 5 [Source:NCBI gene (formerly Entrezgene);Acc:100157327]	0.63537256160532	-0.654325	0.0010332542882821	0.009435474649738	yes	down	32.91	29.26	37.51	26.66	39.79	30.27	40.65	37.17	42.95	39.46	29.65	28.3	32.733333333333	36.363333333333
ENSSSCG00000021440	GPSM2	G protein signaling modulator 2 [Source:VGNC Symbol;Acc:VGNC:88649]	2.2145282868406	1.1469994253217	0.0001123198126366	0.001674069413748	yes	up	1.62	1.05	2.74	4.93	0.84	1.62	0.32	0.53	0.76	0.59	0.65	0.69	2.1333333333333	0.59
ENSSSCG00000021460	NYX	nyctalopin [Source:VGNC Symbol;Acc:VGNC:91004]	2.65337	1.4078252278072	0.0076058366193958	0.042663220864727	yes	up	0.51	0.17	0.51	0.69	0.27	0.26	0.06	0.17	0.16	0.12	0.05	0.03	0.40166666666667	0.098333333333333
ENSSSCG00000021475	SLC4A2	solute carrier family 4 member 2 [Source:VGNC Symbol;Acc:VGNC:93132]	1.5737537910355	0.65420985327492	0.0037045751941777	0.025101995616649	yes	up	5.09	6.1	18.76	24.28	11.17	12.12	3.69	3.39	6.47	6.08	4.59	6.82	12.92	5.1733333333333
ENSSSCG00000021490	PRDM16	PR/SET domain 16 [Source:VGNC Symbol;Acc:VGNC:91777]	0.45165922310622	-1.14669	2.648682895245E-9	1.9047325613041E-7	yes	down	0.32	0.37	0.79	0.76	0.69	0.52	0.76	0.63	1.09	0.99	0.75	0.87	0.575	0.84833333333333
ENSSSCG00000021557	SULT1A3	sulfotransferase family 1A member 3 [Source:NCBI gene (formerly Entrezgene);Acc:396640]	1.6643979880758	0.73500044956666	0.0092885919413272	0.049238022456368	yes	up	2.18	2.78	5.11	10.26	4.49	6.98	1.22	1.34	2.1	2.56	1.49	2.84	5.3	1.925
ENSSSCG00000021576	CD83	CD83 molecule [Source:VGNC Symbol;Acc:VGNC:86433]	0.58815087647717	-0.765742	0.0019596504763455	0.015468719126829	yes	down	3.2	2.28	5.66	6.85	6.07	2.87	5.76	5.8	4.58	6.02	3.99	3.13	4.4883333333333	4.88
ENSSSCG00000021585	OXTR	oxytocin receptor [Source:VGNC Symbol;Acc:VGNC:108052]	0.38309589171228	-1.38422	3.2576472098514E-9	2.2694457459701E-7	yes	down	0.49	0.7	1.2	0.71	0.57	0.4	0.91	0.71	1.9	1.3	1.32	1.06	0.67833333333333	1.2
ENSSSCG00000021606	FLVCR2	FLVCR heme transporter 2 [Source:NCBI gene (formerly Entrezgene);Acc:100217391]	2.1591890172308	1.1104895436315	0.00090347338225841	0.0085137090157865	yes	up	0.47	0.6	2.04	4.38	2.42	1.01	0.22	0.33	0.37	0.69	0.83	0.58	1.82	0.50333333333333
ENSSSCG00000021610	CHPF	chondroitin polymerizing factor [Source:VGNC Symbol;Acc:VGNC:96038]	3.1638957774473	1.6617020764743	4.5868508518825E-8	2.4181691737712E-6	yes	up	4.94	3.85	18.27	37.66	10.42	9.41	1.84	1.7	3.86	3.11	2.26	2.95	14.091666666667	2.62
ENSSSCG00000021612	ARHGAP28	Rho GTPase activating protein 28 [Source:VGNC Symbol;Acc:VGNC:85467]	1.5354277054815	0.61864058564582	0.0089244071088998	0.047742671557896	yes	up	0.46	0.42	0.82	1.21	0.51	0.59	0.23	0.28	0.31	0.3	0.19	0.33	0.66833333333333	0.27333333333333
ENSSSCG00000021620	STIP1	stress induced phosphoprotein 1 [Source:VGNC Symbol;Acc:VGNC:93548]	0.43316681104936	-1.20701	1.3526096565609E-6	4.4624680107047E-5	yes	down	100.14	130.92	153.42	128	165.91	143.63	133.98	221.33	149.29	378.41	205.17	232.26	137.00333333333	220.07333333333
ENSSSCG00000021647	EDA	ectodysplasin A [Source:VGNC Symbol;Acc:VGNC:87540]	2.2650113089972	1.1795182535357	1.2099240188649E-7	5.5860545308835E-6	yes	up	0.87	0.98	2.84	3.17	1.84	1.71	0.56	0.44	0.62	0.46	0.45	0.64	1.9016666666667	0.52833333333333
ENSSSCG00000021651	SCN2B	sodium voltage-gated channel beta subunit 2 [Source:VGNC Symbol;Acc:VGNC:92633]	2.8394752770505	1.5056243504555	0.0034126448017523	0.023563840948309	yes	up	0.13	0.12	0.32	0.77	0.38	0.12	0.07	0.07	0.08	0.03	0.03	0.1	0.30666666666667	0.063333333333333
ENSSSCG00000021657	SATB2	SATB homeobox 2 [Source:VGNC Symbol;Acc:VGNC:95972]	2.0477779682844	1.0340592986289	0.0010333371468377	0.009435474649738	yes	up	0.47	0.28	1.21	0.71	0.82	0.64	0.22	0.1	0.23	0.25	0.23	0.33	0.68833333333333	0.22666666666667
ENSSSCG00000021718	METTL17	methyltransferase like 17 [Source:NCBI gene (formerly Entrezgene);Acc:100625593]	0.66582631883312	-0.586782	0.00048935467178404	0.0052956863059569	yes	down	12.86	13.81	16.35	15.37	13.56	13.97	15.04	15.07	14.63	14.24	19.83	13.82	14.32	15.438333333333
ENSSSCG00000021837	TMEM120A	transmembrane protein 120A [Source:HGNC Symbol;Acc:HGNC:21697]	1.7954432601945	0.84434006150746	5.3498118781395E-6	0.00014248727251654	yes	up	23.49	29.84	31.95	33.71	17.69	26.81	9.98	7.52	12.4	9.14	7.01	5.9	27.248333333333	8.6583333333333
ENSSSCG00000021843	SYT5	synaptotagmin 5 [Source:VGNC Symbol;Acc:VGNC:93686]	3.65092	1.8682613121048	0.0013356280920399	0.011433064386331	yes	up	0.35	0.68	1.07	1.1	0.36	1.06	0.05	0.35	0.09	0.05	0.04	0.21	0.77	0.13166666666667
ENSSSCG00000021873	CRABP1	cellular retinoic acid binding protein 1 [Source:NCBI gene (formerly Entrezgene);Acc:100169745]	22.924158904221	4.5187968966698	7.3125929180353E-10	6.2017941568446E-8	yes	up	7.34	2.56	11.49	81.52	12.92	6.69	0.29	0.7	1.11	0.3	0.25	0.28	20.42	0.48833333333333
ENSSSCG00000021880	MXRA8	matrix remodeling associated 8 [Source:VGNC Symbol;Acc:VGNC:90494]	2.6958590039001	1.4307450441112	1.4021399307144E-8	8.4807727204645E-7	yes	up	20.57	21.14	65.15	112.58	37.68	49.1	8.16	9.4	12.44	10.97	10.66	16.84	51.036666666667	11.411666666667
ENSSSCG00000021911	NDRG4	NDRG family member 4 [Source:VGNC Symbol;Acc:VGNC:90633]	1.7119209760966	0.7756161070984	0.00019256213531988	0.0025683180527066	yes	up	1.31	1.16	2.53	2.96	1.47	1.41	0.71	0.53	0.79	0.81	0.42	0.81	1.8066666666667	0.67833333333333
ENSSSCG00000022004	SH3BP2	SH3 domain binding protein 2 [Source:VGNC Symbol;Acc:VGNC:92818]	1.7175750682685	0.78037315479415	0.0034457658434188	0.023677312191347	yes	up	1.9	3.51	7.04	7.64	2.73	5.07	1.29	1.89	2	1.6	0.92	2.4	4.6483333333333	1.6833333333333
ENSSSCG00000022005	SFXN3	sideroflexin 3 [Source:VGNC Symbol;Acc:VGNC:92785]	2.3974645119069	1.26151	3.5787628092436E-5	0.00066012522031024	yes	up	3.28	2.97	7	12.33	3.14	4.22	0.99	1.39	1.4	0.85	0.84	2.78	5.49	1.375
ENSSSCG00000022129	ARSL	arylsulfatase E (chondrodysplasia punctata 1) [Source:NCBI gene (formerly Entrezgene);Acc:100627778]	4.1342918101719	2.0476402219105	0.0010604849346906	0.0096132084801909	yes	up	0.28	0.23	0.68	2.37	0.63	0.66	0.14	0	0.31	0.38	0.05	0.05	0.80833333333333	0.155
ENSSSCG00000022162	RAB11FIP5	RAB11 family interacting protein 5 [Source:VGNC Symbol;Acc:VGNC:110706]	2.6457771485853	1.4036915498363	3.1712854396044E-7	1.2539441207556E-5	yes	up	1.78	1.91	7.02	8.18	3.8	3.33	0.81	1.13	1.36	1.15	0.6	1.21	4.3366666666667	1.0433333333333
ENSSSCG00000022175	MYH15	myosin heavy chain 15 [Source:VGNC Symbol;Acc:VGNC:103998]	13.617448236858	3.76738	3.021176500876E-5	0.00057776298157072	yes	up	0.03	0	0.38	0.39	0.25	0.4	0.02	0	0.01	0.02	0	0.01	0.24166666666667	0.01
ENSSSCG00000022190	UBE2V2	ubiquitin conjugating enzyme E2 V2 [Source:NCBI gene (formerly Entrezgene);Acc:100627960]	0.62201349659815	-0.684982	0.00085904198224997	0.0082040086493334	yes	down	22.66	21.16	32.73	26	17.59	16.29	26.69	18.72	38.94	24.67	24.76	14.84	22.738333333333	24.77
ENSSSCG00000022197	HS6ST1	heparan sulfate 6-O-sulfotransferase 1 [Source:VGNC Symbol;Acc:VGNC:96362]	0.64194583533758	-0.639477	0.0089507707558002	0.047867298712907	yes	down	27.5	22.65	46.73	29.08	55.24	33.84	52.05	31.08	42.84	31.2	33.4	37.78	35.84	38.058333333333
ENSSSCG00000022209	ITGB1BP2	integrin subunit beta 1 binding protein 2 [Source:VGNC Symbol;Acc:VGNC:98053]	0.4656635925373	-1.10264	0.00053815909585362	0.005678142454899	yes	down	116.9	87.38	125.27	37.05	94.6	58.22	154.19	152.17	160.56	87.54	125.1	110.28	86.57	131.64
ENSSSCG00000022230	CD9	CD9 molecule [Source:NCBI gene (formerly Entrezgene);Acc:397067]	1.8622897955012	0.89707759169428	0.00027234266382642	0.0033972080487701	yes	up	29.91	21.75	74.29	128.36	37.47	40.79	11.48	19.46	19.28	22.81	14.48	20.94	55.428333333333	18.075
ENSSSCG00000022236	FOLR1	folate receptor alpha [Source:VGNC Symbol;Acc:VGNC:108156]	2.6472371363467	1.4044874355238	2.7047057625128E-5	0.00053270571383364	yes	up	28.12	20.53	93.95	128.68	23.47	22.51	7.26	11.19	17.56	7.65	5.48	17.22	52.876666666667	11.06
ENSSSCG00000022280	DACT3	dishevelled binding antagonist of beta catenin 3 [Source:VGNC Symbol;Acc:VGNC:87149]	2.1071883137403	1.0753192496841	4.6860050479397E-9	3.193236190965E-7	yes	up	4.73	4.47	11.04	15.77	6.93	7.44	1.78	2.12	3.8	3.04	2.13	2.51	8.3966666666667	2.5633333333333
ENSSSCG00000022290	UMODL1	uromodulin like 1 [Source:VGNC Symbol;Acc:VGNC:94699]	5.75372	2.5244956650254	0.0022506641716478	0.017198282566204	yes	up	0.46	0.09	0.65	1.38	0.33	0.19	0.08	0	0	0.02	0.09	0.14	0.51666666666667	0.055
ENSSSCG00000022295		-	1.8083971936229	0.85471158391229	0.0012959045367426	0.011197447561389	yes	up	33.61	56.38	40.84	35.5	31.9	47.78	16.54	15.42	25.06	10.71	11.8	16.71	41.001666666667	16.04
ENSSSCG00000022317	SLC38A10	solute carrier family 38 member 10 [Source:VGNC Symbol;Acc:VGNC:93093]	1.8317479881061	0.87322103109925	0.00012827904145809	0.0018621343646079	yes	up	7.41	6.37	17.69	32.02	11.82	13.52	3.89	3.89	7.1	5.67	3.09	6.43	14.805	5.0116666666667
ENSSSCG00000022331		fibroblast growth factor 13 [Source:VGNC Symbol;Acc:VGNC:88103]	0.65484891811039	-0.610766	0.001058818960757	0.0096119080178082	yes	down	8.05	4.5	8.47	10.05	5.13	5.92	7.33	6.07	7.9	8.44	4.16	7.47	7.02	6.895
ENSSSCG00000022402	GRAMD2B	GRAM domain containing 2B [Source:VGNC Symbol;Acc:VGNC:88658]	1.9704360104164	0.9785148989536	0.00055799245123536	0.0058498967960783	yes	up	1.88	1.57	6.01	8.1	1.67	2.14	0.87	0.85	1.46	1.09	0.92	1.2	3.5616666666667	1.065
ENSSSCG00000022429	KAZALD1	Kazal type serine peptidase inhibitor domain 1 [Source:NCBI gene (formerly Entrezgene);Acc:100624902]	6.2237818988884	2.6377915045874	4.0060283648447E-14	8.3352096844535E-12	yes	up	0.93	0.59	4.47	6.81	2.16	1.5	0.16	0.24	0.27	0.28	0.29	0.27	2.7433333333333	0.25166666666667
ENSSSCG00000022492	AMPD3	adenosine monophosphate deaminase 3 [Source:VGNC Symbol;Acc:VGNC:85288]	0.46605703391388	-1.10142	0.0039037172034218	0.026096628108672	yes	down	1.39	5.92	4.53	4.6	1.59	4.36	2.07	5.24	4.72	10.88	2.52	6.82	3.7316666666667	5.375
ENSSSCG00000022504	CDON	cell adhesion associated, onco regulated [Source:VGNC Symbol;Acc:VGNC:86519]	2.0099998815719	1.0071954164014	0.0002498295868207	0.003177335535727	yes	up	1.6	1.24	4.22	9.54	2.15	2.33	0.93	0.73	1.41	1.11	1.12	0.85	3.5133333333333	1.025
ENSSSCG00000022506	COL6A1	collagen type VI alpha 1 chain [Source:HGNC Symbol;Acc:HGNC:2211]	3.7321114033311	1.8999920512043	1.3667334365743E-10	1.4124420713736E-8	yes	up	225.26	152.37	637.19	1348.74	386.27	371.21	60.21	82.62	110.41	96.73	66.36	94.32	520.17333333333	85.108333333333
ENSSSCG00000022521	DPY19L3	dpy-19 like C-mannosyltransferase 3 [Source:VGNC Symbol;Acc:VGNC:87426]	1.6212546128399	0.69711067927996	0.0064982241764968	0.038059169578692	yes	up	1.16	0.95	2.42	4.65	0.97	1.24	0.48	0.5	1.11	0.75	0.75	0.7	1.8983333333333	0.715
ENSSSCG00000022543	VWDE	von Willebrand factor D and EGF domains [Source:VGNC Symbol;Acc:VGNC:104093]	3.31798	1.7303040796396	0.0038379139060147	0.025726222724811	yes	up	0.18	0.07	0.29	0.23	0.14	0.09	0.03	0.01	0.04	0.01	0.09	0.01	0.16666666666667	0.031666666666667
ENSSSCG00000022545	CALM3	calmodulin 3 [Source:NCBI gene (formerly Entrezgene);Acc:396838]	0.65443982168258	-0.611668	0.0025747595224898	0.0189524162021	yes	down	145.42	145.73	242.97	228.79	270.63	171.44	213.8	264.98	195.23	180.01	166.82	212.6	200.83	205.57333333333
ENSSSCG00000022592	FIBIN	fin bud initiation factor homolog [Source:VGNC Symbol;Acc:VGNC:99750]	2.39922	1.26256	2.1880534633562E-7	9.253272166849E-6	yes	up	2.05	2.09	5.52	9.62	3.85	3.56	1.04	0.8	1.89	1.17	0.76	1.26	4.4483333333333	1.1533333333333
ENSSSCG00000022714	OSER1	oxidative stress responsive serine rich 1 [Source:VGNC Symbol;Acc:VGNC:95738]	0.64636493289696	-0.629579	0.00028342340703386	0.0034951201173726	yes	down	22.36	25.75	29.81	26.42	24.75	28.64	26.04	25.55	26.96	30.54	30.42	27.38	26.288333333333	27.815
ENSSSCG00000022728	HOXC10	homeobox C10 [Source:VGNC Symbol;Acc:VGNC:88949]	0.62586733873853	-0.676071	0.0020441157991702	0.015957192119085	yes	down	20.58	21.79	32.61	23.95	29.22	32.14	31	21.77	23.31	26.67	38.02	33.03	26.715	28.966666666667
ENSSSCG00000022739	DSG2	desmoglein 2 [Source:VGNC Symbol;Acc:VGNC:87456]	3.8266129329047	1.9360679778237	0.0061138926776919	0.036317965449327	yes	up	0.07	0.08	0.18	0.22	0.25	0.26	0.07	0	0.02	0.01	0.1	0.03	0.17666666666667	0.038333333333333
ENSSSCG00000022742	PRDX6	peroxiredoxin 6 [Source:NCBI gene (formerly Entrezgene);Acc:399538]	0.65545764907689	-0.609426	0.0067667753341956	0.039152958505792	yes	down	70.64	54.4	69.31	65.25	72.14	73.38	73.98	73.53	61.69	54.29	70.11	85.82	67.52	69.903333333333
ENSSSCG00000022794		-	2.5669367540448	1.3600477502375	2.571340253326E-5	0.00050985723828655	yes	up	1.31	0.89	3.27	7.03	1.76	1.5	0.66	0.38	0.83	0.56	0.36	0.82	2.6266666666667	0.60166666666667
ENSSSCG00000022797	PPP1R3B	protein phosphatase 1 regulatory subunit 3B [Source:VGNC Symbol;Acc:VGNC:95636]	0.59200782668018	-0.756312	0.00018194184224024	0.0024581839378	yes	down	53.35	41.69	68.93	50.98	55.77	44.32	81.43	41.09	84.77	66.75	46.99	48.71	52.506666666667	61.623333333333
ENSSSCG00000022815	PYGB	glycogen phosphorylase B [Source:VGNC Symbol;Acc:VGNC:96525]	1.8303259667533	0.87210060410511	0.00034449129448271	0.0040664044254181	yes	up	0.84	1.04	1.74	1.67	1.5	1.16	0.48	0.32	0.44	0.41	0.69	0.56	1.325	0.48333333333333
ENSSSCG00000022846	SLC4A3	solute carrier family 4 member 3 [Source:VGNC Symbol;Acc:VGNC:95505]	6.0227999456271	2.5904343389068	8.6106532879105E-27	7.4649580309913E-24	yes	up	9.37	20.98	33.15	33.22	19.61	30.19	1.63	1.45	3.2	3.65	3.63	2.78	24.42	2.7233333333333
ENSSSCG00000022868	KCTD4	potassium channel tetramerization domain containing 4 [Source:VGNC Symbol;Acc:VGNC:89401]	0.33461401080594	-1.57943	0.00011839441241946	0.001744612658929	yes	down	2.79	0.5	1.26	1.1	3.03	0.77	4.56	3.2	2.22	3.21	3.34	3.37	1.575	3.3166666666667
ENSSSCG00000022895	CRYBG3	crystallin beta-gamma domain containing 3 [Source:VGNC Symbol;Acc:VGNC:87020]	1.6149652629017	0.69150313360129	0.0080824527597697	0.044489127095664	yes	up	1.63	0.8	2.01	2.64	1.36	1.91	1.09	0.3	0.76	0.66	0.86	0.55	1.725	0.70333333333333
ENSSSCG00000022945	UCHL1	ubiquitin C-terminal hydrolase L1 [Source:NCBI gene (formerly Entrezgene);Acc:396637]	2.6300086913701	1.39507	5.8855581461766E-6	0.00015358550981787	yes	up	13.03	18.75	22.68	23.38	15.58	22.99	5.93	7.53	3.78	2.18	3.63	4.93	19.401666666667	4.6633333333333
ENSSSCG00000022953	PTER	phosphotriesterase related [Source:VGNC Symbol;Acc:VGNC:96514]	0.61738161402854	-0.695766	0.0047057974014685	0.029840675566168	yes	down	4.1	1.65	3.42	3.21	2.41	3.14	3.54	3.33	2.63	3.73	3.05	3.31	2.9883333333333	3.265
ENSSSCG00000022980	TBX4	T-box transcription factor 4 [Source:NCBI gene (formerly Entrezgene);Acc:100620126]	76.146313200146	6.2507	2.2562507126892E-9	1.6529949470195E-7	yes	up	0.15	0.07	1.22	2.41	0.32	0.32	0	0	0	0	0	0.02	0.74833333333333	0.0033333333333333
ENSSSCG00000022982	VPS50	VPS50 subunit of EARP/GARPII complex [Source:VGNC Symbol;Acc:VGNC:94858]	0.51329871599046	-0.962129	1.2756779640997E-5	0.00028808906844827	yes	down	5.07	5.84	4.43	9.02	2.52	2.34	3.71	3.46	9.87	8.76	5.75	6.05	4.87	6.2666666666667
ENSSSCG00000022989	ZNF704	zinc finger protein 704 [Source:VGNC Symbol;Acc:VGNC:95296]	1.72333	0.78519717407001	1.0588203631032E-5	0.00024883873141905	yes	up	0.54	0.44	1.09	1.45	1.01	0.8	0.27	0.27	0.42	0.29	0.38	0.32	0.88833333333333	0.325
ENSSSCG00000023031	TNNT2	troponin T2, cardiac type [Source:NCBI gene (formerly Entrezgene);Acc:100622450]	2.0392626708319	1.0280476162077	0.0043267128909067	0.028156111202085	yes	up	37.15	68.55	64.55	29.32	26.93	41.32	8.68	29.98	17.11	13.65	9.35	10.66	44.636666666667	14.905
ENSSSCG00000023084	ATP2B2	ATPase plasma membrane Ca2+ transporting 2 [Source:VGNC Symbol;Acc:VGNC:85649]	0.42853606232174	-1.22251	0.0001613386943668	0.002238189200675	yes	down	0.9	0.47	1.22	0.82	1.65	0.67	2.35	1.53	0.97	1.1	1.41	1.24	0.955	1.4333333333333
ENSSSCG00000023118	BZW2	basic leucine zipper and W2 domains 2 [Source:VGNC Symbol;Acc:VGNC:85922]	0.65881828364762	-0.602048	0.0010460061289005	0.0095177408988293	yes	down	168.77	141.31	157.27	174.9	145.87	138.51	126.63	150.22	149.21	217.67	170.05	158.13	154.43833333333	161.985
ENSSSCG00000023158	RPS27L	ribosomal protein S27 like [Source:VGNC Symbol;Acc:VGNC:109541]	0.59062586468276	-0.759684	0.0024490004057311	0.018253066378528	yes	down	7.7	5.37	5.43	5.04	4.16	3.5	7.06	5.5	7.58	7.58	4.61	5.28	5.2	6.2683333333333
ENSSSCG00000023165	SEMA7A	semaphorin 7A (JohnMiltonHagen blood group) [Source:HGNC Symbol;Acc:HGNC:10741]	0.5307524474755	-0.913889	1.1757990244124E-8	7.2420676629085E-7	yes	down	7.06	6.68	10.17	8.16	6.69	5.54	9.9	6.45	10.51	10.76	10.42	8.64	7.3833333333333	9.4466666666667
ENSSSCG00000023171	SLC66A2	solute carrier family 66 member 2 [Source:VGNC Symbol;Acc:VGNC:93151]	0.45574741227544	-1.13369	9.0745893706429E-18	3.012956747423E-15	yes	down	11.72	11.69	18.27	16.2	14.31	10.97	18.07	15.66	25.95	24.94	15.77	19.31	13.86	19.95
ENSSSCG00000023176	TROAP	trophinin associated protein [Source:VGNC Symbol;Acc:VGNC:94458]	2.2342459718816	1.1597880232784	0.00033108905213145	0.0039500341425928	yes	up	1.52	2.47	4.29	5.5	2.98	3.87	0.66	1.29	1.46	0.32	0.67	1.5	3.4383333333333	0.98333333333333
ENSSSCG00000023181	ZNF385B	zinc finger protein 385B [Source:VGNC Symbol;Acc:VGNC:98425]	6.3392450074709	2.6643110282452	5.750249055705E-13	9.5460251610932E-11	yes	up	4.28	3.23	3.94	11.46	3.99	3.48	0.05	0.26	0.58	1.17	0.56	0.67	5.0633333333333	0.54833333333333
ENSSSCG00000023215	MAOB	monoamine oxidase B [Source:VGNC Symbol;Acc:VGNC:89976]	0.58821771497267	-0.765578	0.0029409001638305	0.020917386990235	yes	down	0.91	1.15	2.33	3.75	2.28	2.13	1.41	2.81	2.07	2.21	2.13	2.78	2.0916666666667	2.235
ENSSSCG00000023228	NUMBL	NUMB like endocytic adaptor protein [Source:HGNC Symbol;Acc:HGNC:8061]	1.6898357640387	0.75688303708686	0.002751379244867	0.019923560610742	yes	up	1.65	2.32	7.34	7.47	2.82	4.19	1.22	1.4	2.56	1.7	1	1.73	4.2983333333333	1.6016666666667
ENSSSCG00000023235	MAN1C1	mannosidase alpha class 1C member 1 [Source:VGNC Symbol;Acc:VGNC:89968]	1.8374009369876	0.87766646950311	0.0028179892953065	0.020293865012321	yes	up	4.58	4.01	16.88	24.07	8.58	7.04	2.13	2.39	5.68	3.45	2.43	4.69	10.86	3.4616666666667
ENSSSCG00000023263	MRPL45	mitochondrial ribosomal protein L45 [Source:VGNC Symbol;Acc:VGNC:90369]	0.5965228101762	-0.745351	9.438273930539E-5	0.0014640582970781	yes	down	50.7	47.4	49.6	50.63	48.27	44.65	52.9	58.38	51.46	59.39	61.24	53.16	48.541666666667	56.088333333333
ENSSSCG00000023267	SCN1B	sodium voltage-gated channel beta subunit 1 [Source:VGNC Symbol;Acc:VGNC:92632]	0.48020539425759	-1.05828	5.3506915536488E-6	0.00014248727251654	yes	down	54.2	43.31	70.68	42.33	81.42	60.36	90.18	88.04	78.03	88.49	72.46	87.52	58.716666666667	84.12
ENSSSCG00000023297	SCRN3	secernin 3 [Source:VGNC Symbol;Acc:VGNC:96241]	0.57566692658875	-0.796694	1.7259331195233E-5	0.00037047023837911	yes	down	1.91	3.11	2.63	3.56	1.85	1.91	2.45	2.06	3.27	2.99	3.62	2	2.495	2.7316666666667
ENSSSCG00000023318	MARS1	methionyl-tRNA synthetase 1 [Source:VGNC Symbol;Acc:VGNC:90028]	0.6594058427864	-0.600761	0.005391516295675	0.033019863341447	yes	down	17.13	26.22	33.62	32.02	35.75	22.54	19.74	31.88	29.25	26.4	38.25	23.94	27.88	28.243333333333
ENSSSCG00000023322		-	2.8486338970013	1.5102702201456	0.0033743440713765	0.023351059527197	yes	up	0.31	0.21	0.62	0.34	0.26	0.41	0	0.08	0.1	0.08	0.12	0.12	0.35833333333333	0.083333333333333
ENSSSCG00000023328	GPM6A	glycoprotein M6A [Source:VGNC Symbol;Acc:VGNC:98025]	10.088856771004	3.3346907981475	3.3023842217573E-7	1.2980782312474E-5	yes	up	0.69	0.12	2.31	7.45	0.44	0.49	0.31	0.1	0.09	0.15	0.14	0.02	1.9166666666667	0.135
ENSSSCG00000023338	CHRNA6	cholinergic receptor nicotinic alpha 6 subunit [Source:VGNC Symbol;Acc:VGNC:95723]	4.5853339715328	2.1970268159419	0.0049845199299134	0.031150754307688	yes	up	0.06	0.09	0.35	0.56	0.17	0.3	0	0.03	0.06	0.03	0.06	0.03	0.255	0.035
ENSSSCG00000023351	PLA2G4A	phospholipase A2 group IVA [Source:VGNC Symbol;Acc:VGNC:91495]	3.3177683908018	1.7302131771002	0.00018445484266873	0.0024813946722807	yes	up	0.78	0.22	1.12	3.15	0.45	0.48	0.2	0.1	0.28	0.25	0.14	0.14	1.0333333333333	0.185
ENSSSCG00000023396	LIX1	limb and CNS expressed 1 [Source:VGNC Symbol;Acc:VGNC:89743]	6.9975827560833	2.80686	5.8974165991437E-5	0.00099706593748253	yes	up	0.96	1.82	0.63	1.6	1.47	1.4	0.09	0.43	0	0.18	0	0.08	1.3133333333333	0.13
ENSSSCG00000023419	ARHGEF10	Rho guanine nucleotide exchange factor 10 [Source:VGNC Symbol;Acc:VGNC:95605]	2.0619112903341	1.0439822649329	0.00042632935365358	0.0047690821245621	yes	up	3.47	2.39	11.08	20.78	4.98	4.1	1.61	1.37	3.14	2.39	2.16	2.52	7.8	2.1983333333333
ENSSSCG00000023483	PLXNA3	plexin A3 [Source:VGNC Symbol;Acc:VGNC:91581]	2.0318102220867	1.0227656558303	0.00035825267450631	0.0041845306778975	yes	up	0.76	0.8	2.74	3.56	1.32	1.69	0.28	0.32	0.75	0.86	0.39	0.77	1.8116666666667	0.56166666666667
ENSSSCG00000023503	PRKCD	protein kinase C delta [Source:VGNC Symbol;Acc:VGNC:91806]	2.4893904985688	1.3157925566186	0.00015610569655372	0.0021750262452865	yes	up	1.01	0.68	2.85	4.83	0.91	1.17	0.3	0.47	0.62	0.24	0.5	0.57	1.9083333333333	0.45
ENSSSCG00000023520	PCSK5	proprotein convertase subtilisin/kexin type 5 [Source:VGNC Symbol;Acc:VGNC:103147]	2.4613221345331	1.2994334881414	5.3064349414295E-5	0.00091803677672958	yes	up	1.85	1.01	6.28	8.18	1.51	1.67	0.81	0.63	1.11	0.88	0.51	0.92	3.4166666666667	0.81
ENSSSCG00000023539	MBOAT2	membrane bound O-acyltransferase domain containing 2 [Source:VGNC Symbol;Acc:VGNC:90058]	2.0772388178304	1.0546670907579	1.4010916131891E-14	3.1598886877715E-12	yes	up	10.5	10.3	14.89	18.35	9.6	10.78	3.46	3.55	4.25	3.88	4.03	3.86	12.403333333333	3.8383333333333
ENSSSCG00000023548	GSTCD	glutathione S-transferase C-terminal domain containing [Source:VGNC Symbol;Acc:VGNC:88725]	0.61667065687021	-0.697428	0.0043542564387079	0.028256029255849	yes	down	0.35	0.35	0.59	0.55	0.3	0.29	0.49	0.38	0.48	0.52	0.4	0.33	0.405	0.43333333333333
ENSSSCG00000023595	AK3	adenylate kinase 3 [Source:VGNC Symbol;Acc:VGNC:97876]	0.48736249498307	-1.03693	5.1621780236465E-5	0.00089605993391551	yes	down	9.41	6.36	9.92	7.83	5.49	5.44	13.01	5.54	18.99	9.81	10.42	6.59	7.4083333333333	10.726666666667
ENSSSCG00000023611	TNXB	tenascin XB [Source:NCBI gene (formerly Entrezgene);Acc:445520]	3.3841361510156	1.7587876123242	4.9403674716401E-15	1.2237211808721E-12	yes	up	63.15	56.42	145.64	258.15	77.1	72.64	21.59	15.88	28.59	22.54	15.13	18.46	112.18333333333	20.365
ENSSSCG00000023653	GLIS2	GLIS family zinc finger 2 [Source:VGNC Symbol;Acc:VGNC:88484]	2.9765184891033	1.5736258559164	1.3068134300862E-5	0.00029342192196395	yes	up	2.42	2.5	15.02	19.81	4.86	5.97	0.78	0.9	2.43	1.97	1.21	2.65	8.43	1.6566666666667
ENSSSCG00000023672		leucine rich repeat containing 30 [Source:VGNC Symbol;Acc:VGNC:98494]	0.43432587793465	-1.20315	3.3542889410357E-5	0.00062687040628577	yes	down	1.06	1.42	1.42	0.76	1.94	1.63	2.41	1.57	2.34	2.6	2.27	2.32	1.3716666666667	2.2516666666667
ENSSSCG00000023709	PTPRJ	protein tyrosine phosphatase receptor type J [Source:VGNC Symbol;Acc:VGNC:91990]	2.10046	1.0707071137757	0.0019789971984132	0.015589223261604	yes	up	0.82	0.77	3.24	4.44	0.69	0.82	0.54	0.33	1.01	0.36	0.32	0.44	1.7966666666667	0.5
ENSSSCG00000023743	CLDN6	claudin 6 [Source:VGNC Symbol;Acc:VGNC:86739]	0.23251359671277	-2.10461	0.0066384278076926	0.038682847624736	yes	down	0.04	0.26	0.21	0.23	0.37	0.17	0.13	0.9	0.04	2.19	0.04	0.5	0.21333333333333	0.63333333333333
ENSSSCG00000023771		-	3.2690741762245	1.7088821126381	0.0011716733408623	0.010389674259825	yes	up	0.5	0.24	0.59	1.44	0.52	0.26	0.2	0.08	0.1	0.24	0.02	0.03	0.59166666666667	0.11166666666667
ENSSSCG00000023806	LRRN1	leucine rich repeat neuronal 1 [Source:VGNC Symbol;Acc:VGNC:89860]	1.60091	0.67888901300337	0.0063927394068504	0.037559750920143	yes	up	1.85	1.3	1.5	2.6	2.47	2.2	0.91	0.4	1	0.78	1.14	1.37	1.9866666666667	0.93333333333333
ENSSSCG00000023818	MRPS27	mitochondrial ribosomal protein S27 [Source:VGNC Symbol;Acc:VGNC:110668]	0.55629001532051	-0.846091	4.9827251549794E-7	1.860177656542E-5	yes	down	46.6	54.22	60.53	62.87	56.83	51.72	57.31	68.67	68.63	76.79	64.5	70.19	55.461666666667	67.681666666667
ENSSSCG00000023866	ACSF3	acyl-CoA synthetase family member 3 [Source:VGNC Symbol;Acc:VGNC:85032]	0.5540554106796	-0.851898	1.6117137922623E-7	7.1248707445478E-6	yes	down	3.78	4.43	6.92	6.05	7.22	4.89	5.26	6.77	7.22	7.03	7.76	6.47	5.5483333333333	6.7516666666667
ENSSSCG00000023868	C3AR1	C3a anaphylatoxin chemotactic receptor	3.0024489231011	1.5861397033779	0.0034696324931349	0.023778687009742	yes	up	0.28	0.28	2.24	2.82	0.17	0.27	0.08	0.15	0.38	0.14	0.13	0.23	1.01	0.185
ENSSSCG00000023871	NAALADL2	N-acetylated alpha-linked acidic dipeptidase like 2 [Source:VGNC Symbol;Acc:VGNC:90559]	3.3644769973012	1.7503822575719	0.00043136981994062	0.0048082328858381	yes	up	0.2	0.18	0.75	1.06	0.09	0.07	0.02	0.02	0.13	0.02	0.05	0.09	0.39166666666667	0.055
ENSSSCG00000023907	AFAP1	actin filament associated protein 1 [Source:NCBI gene (formerly Entrezgene);Acc:100522448]	1.5919155209836	0.67076377765804	0.0012869568809157	0.011144818050327	yes	up	1.97	2.54	6.54	6.63	2.89	3.42	0.89	1.45	2.25	1.36	1.67	1.89	3.9983333333333	1.585
ENSSSCG00000023912	ORAI2	ORAI calcium release-activated calcium modulator 2 [Source:VGNC Symbol;Acc:VGNC:91058]	1.8196190242483	0.86363642330191	0.00024844648549581	0.0031649040050303	yes	up	2.5	1.85	6.72	9.69	2.79	4.57	1.92	1.36	2.02	1.93	1.13	1.34	4.6866666666667	1.6166666666667
ENSSSCG00000023920	P3H1	prolyl 3-hydroxylase 1 [Source:HGNC Symbol;Acc:HGNC:19316]	1.91262	0.93554703276349	4.0453290404056E-7	1.5396916994032E-5	yes	up	19.96	20.75	51.04	86.59	35.71	37.89	11.28	11.88	17.33	12.21	12.38	13.8	41.99	13.146666666667
ENSSSCG00000023956	NEDD9	neural cell expressed, developmentally down-regulated 9 [Source:VGNC Symbol;Acc:VGNC:90668]	1.6769962113122	0.74587942955386	0.00044141483244118	0.0048922432246056	yes	up	4.08	3.67	9.68	14.54	5.25	4.78	1.68	1.73	2.99	3.32	2.98	3.03	7	2.6216666666667
ENSSSCG00000023994	ARMC9	armadillo repeat containing 9 [Source:VGNC Symbol;Acc:VGNC:95944]	1.8699764779417	0.90302012285609	0.0028744749926592	0.020604585328639	yes	up	0.75	0.82	2.46	4.48	1.31	1.06	0.4	0.28	1.1	0.64	0.58	0.53	1.8133333333333	0.58833333333333
ENSSSCG00000024043	ADAMTS2	ADAM metallopeptidase with thrombospondin type 1 motif 2 [Source:VGNC Symbol;Acc:VGNC:85081]	5.6046765666803	2.4866311207364	6.3789869629315E-12	8.4359399624191E-10	yes	up	8.68	4.69	30.01	71.96	12.75	10.95	1.77	1.88	3.27	1.95	1.75	3.19	23.173333333333	2.3016666666667
ENSSSCG00000024061	TNNI1	troponin I1, slow skeletal type [Source:VGNC Symbol;Acc:VGNC:95548]	3.8802797841877	1.9561606804298	7.9624977034015E-15	1.8545489053967E-12	yes	up	3306.06	5603.84	3227.12	3426.11	2631.51	4662.62	603.87	465.57	1005.4	736.32	733.76	804.93	3809.5433333333	724.975
ENSSSCG00000024108	SLC43A2	solute carrier family 43 member 2 [Source:VGNC Symbol;Acc:VGNC:93117]	0.53869126008037	-0.892469	0.0015858559495558	0.01308650085822	yes	down	9.27	20.07	26.7	19.43	22.08	30.17	14.42	23.28	21.74	39.2	25.11	44.24	21.286666666667	27.998333333333
ENSSSCG00000024109	BDH1	3-hydroxybutyrate dehydrogenase 1 [Source:VGNC Symbol;Acc:VGNC:85792]	0.54088744196854	-0.8866	0.00069658075499484	0.0069680401805734	yes	down	3.07	2.92	8.1	6.89	3.88	4.28	2.23	3.26	6.78	9.65	5.49	7.97	4.8566666666667	5.8966666666667
ENSSSCG00000024119	GLB1	galactosidase beta 1 [Source:VGNC Symbol;Acc:VGNC:88475]	2.13932	1.0971530646243	2.0658974589857E-5	0.0004287011947802	yes	up	7.47	6.88	19.82	35.99	10.47	9.4	3.6	4.4	4.61	2.68	3.88	5.42	15.005	4.0983333333333
ENSSSCG00000024125	KPNA3	karyopherin subunit alpha 3 [Source:VGNC Symbol;Acc:VGNC:89562]	0.50165890909312	-0.995221	5.1824407682896E-8	2.6957329396386E-6	yes	down	13.03	9.06	13.49	12.78	8.34	8.72	17.12	11.7	19.67	16.01	13.49	11.5	10.903333333333	14.915
ENSSSCG00000024126	CCT5	chaperonin containing TCP1 subunit 5 [Source:VGNC Symbol;Acc:VGNC:86383]	0.60577225706153	-0.723153	1.5787099136564E-5	0.00034359509348129	yes	down	53.89	50.43	76.19	69.43	67.13	53.11	50.63	68	66.01	95.12	61.57	68.47	61.696666666667	68.3
ENSSSCG00000024136	AMPH	amphiphysin [Source:NCBI gene (formerly Entrezgene);Acc:100626324]	4.2324616246341	2.0814969873882	2.0875846471282E-7	8.8523800050096E-6	yes	up	1.24	1.05	4.25	12.13	2.12	1.45	0.42	0.44	0.6	0.67	0.24	0.55	3.7066666666667	0.48666666666667
ENSSSCG00000024145	PRR11	proline rich 11 [Source:VGNC Symbol;Acc:VGNC:91850]	1.8180204380522	0.86236841829484	0.0030060389417682	0.021293344387786	yes	up	0.91	2.02	2.55	2.57	1.18	1.21	0.55	0.72	0.7	0.49	0.24	1	1.74	0.61666666666667
ENSSSCG00000024152	ETV6	ETS variant transcription factor 6 [Source:VGNC Symbol;Acc:VGNC:87815]	1.5825752551999	0.66227410484932	0.0053512097936691	0.032850365393472	yes	up	0.93	0.87	2.11	4.24	1.34	1.4	0.56	0.54	0.92	0.74	0.57	0.9	1.815	0.705
ENSSSCG00000024168	AIMP1	aminoacyl tRNA synthetase complex interacting multifunctional protein 1 [Source:VGNC Symbol;Acc:VGNC:85202]	0.66364227825283	-0.591522	0.0010475431418398	0.009526171753153	yes	down	56.15	47.4	60.99	58.91	43.96	48.75	57.66	49.9	57.85	72.84	49.36	35.48	52.693333333333	53.848333333333
ENSSSCG00000024236	MMP17	matrix metallopeptidase 17 [Source:VGNC Symbol;Acc:VGNC:90272]	1.8814516231153	0.91184619454061	0.0060028915828949	0.035835930815254	yes	up	0.32	0.35	0.91	1.08	0.33	0.57	0.16	0.06	0.29	0.22	0.15	0.31	0.59333333333333	0.19833333333333
ENSSSCG00000024245	AIMP2	aminoacyl tRNA synthetase complex interacting multifunctional protein 2 [Source:NCBI gene (formerly Entrezgene);Acc:100514707]	0.52386811621666	-0.932724	0.00011707958664278	0.0017317790991095	yes	down	29.74	37.26	43.03	24.91	43.85	38.01	45.3	59.12	52.19	40.77	41.41	48.14	36.133333333333	47.821666666667
ENSSSCG00000024285	DLG4	discs large MAGUK scaffold protein 4 [Source:VGNC Symbol;Acc:VGNC:87328]	3.1987978265465	1.6775298127549	5.6432024034537E-6	0.00014825281734999	yes	up	1.38	1.07	7.33	13.89	2.58	3.07	0.83	0.47	1.2	0.75	0.58	1.34	4.8866666666667	0.86166666666667
ENSSSCG00000024312	ID4	inhibitor of DNA binding 4 [Source:VGNC Symbol;Acc:VGNC:89024]	2.1317561514206	1.0920424196842	0.00047820706570027	0.0052002935611518	yes	up	1.76	0.86	5.17	4.43	1.86	3.05	0.39	0.24	1.87	0.51	1.06	0.84	2.855	0.81833333333333
ENSSSCG00000024351	MET	MET proto-onco, receptor tyrosine kinase [Source:VGNC Symbol;Acc:VGNC:109462]	0.53818936405337	-0.893814	1.1109834925669E-5	0.000257223997055	yes	down	1.48	0.73	1.7	2.14	1	1.1	1.55	0.86	2.24	2.4	1.72	1.52	1.3583333333333	1.715
ENSSSCG00000024357	DNAI2	dynein axonemal intermediate chain 2 [Source:VGNC Symbol;Acc:VGNC:87372]	16.665690274717	4.0588091684284	0.00068296122715915	0.0068803163007221	yes	up	0.02	0.03	0.16	1.08	0.14	0.12	0.04	0	0	0	0	0	0.25833333333333	0.0066666666666667
ENSSSCG00000024396	NOVA1	NOVA alternative splicing regulator 1 [Source:VGNC Symbol;Acc:VGNC:90827]	2.1274218880414	1.0891061618505	0.00035051235069201	0.0041218878918981	yes	up	0.75	0.57	1.61	5	1.05	1.39	0.38	0.38	0.58	0.47	0.71	0.41	1.7283333333333	0.48833333333333
ENSSSCG00000024403	PRRT1	proline rich transmembrane protein 1 [Source:NCBI gene (formerly Entrezgene);Acc:100144520]	2.2682912041666	1.1816058659584	0.0043436880820771	0.028240350511564	yes	up	0.25	0.24	0.81	1.86	0.36	0.32	0.15	0.08	0.15	0.25	0.18	0.29	0.64	0.18333333333333
ENSSSCG00000024492	EPHB1	EPH receptor B1 [Source:VGNC Symbol;Acc:VGNC:87736]	9.9706216527785	3.3176834572234	0.0008614838242354	0.0082222966832988	yes	up	0.25	0.02	0.77	3.29	0.3	0.25	0.04	0	0.09	0.04	0	0.1	0.81333333333333	0.045
ENSSSCG00000024529	TRMT5	tRNA methyltransferase 5 [Source:VGNC Symbol;Acc:VGNC:94451]	0.63917916384453	-0.645708	0.0015062284780834	0.012522480234678	yes	down	0.67	0.62	1.5	1.45	0.5	0.82	0.79	0.66	1.22	1.34	0.92	0.69	0.92666666666667	0.93666666666667
ENSSSCG00000024596	NOCT	nocturnin [Source:VGNC Symbol;Acc:VGNC:90810]	0.58720225508919	-0.768071	8.509814453697E-5	0.0013432056388864	yes	down	2.8	1.75	7.36	5.24	4.31	3.58	3.2	3.29	6.97	4.52	4.67	4.37	4.1733333333333	4.5033333333333
ENSSSCG00000024668	KLK1	kallikrein 1 [Source:NCBI gene (formerly Entrezgene);Acc:431673]	0.39965876030496	-1.32316	1.1384391653539E-5	0.00026125504669629	yes	down	1.23	2.49	2.4	1.86	3.29	1.72	2.69	2.56	5.38	5.05	4.61	3.33	2.165	3.9366666666667
ENSSSCG00000024669	NBL1	NBL1, DAN family BMP antagonist [Source:VGNC Symbol;Acc:VGNC:96593]	1.8334293396408	0.87454466566006	3.8662798036037E-5	0.00070400579154301	yes	up	20.38	19.93	42.04	51.94	20.98	32.46	9.59	11.52	17.3	10.22	5.33	11.97	31.288333333333	10.988333333333
ENSSSCG00000024671	WNT9A	Wnt family member 9A [Source:VGNC Symbol;Acc:VGNC:94978]	1.5008820325497	0.5858105873891	8.9227887709786E-5	0.0013953581179778	yes	up	2.45	2.85	5.72	6.98	3	3.7	1.58	1.52	2.1	1.77	1.64	1.88	4.1166666666667	1.7483333333333
ENSSSCG00000024678	MEGF6	multiple EGF like domains 6 [Source:VGNC Symbol;Acc:VGNC:98499]	2.7464968140588	1.4575926183286	3.9185887234022E-5	0.00071269903296843	yes	up	0.41	0.16	0.94	1.11	0.41	0.69	0.06	0.19	0.21	0.12	0.09	0.2	0.62	0.145
ENSSSCG00000024692	RRBP1	ribosome binding protein 1 [Source:VGNC Symbol;Acc:VGNC:95474]	2.46272	1.3002519348307	5.2845239980429E-7	1.9541468480914E-5	yes	up	12.54	7.31	33.91	57.03	17.77	14.57	4.35	4.2	8.84	5.47	5.73	6.22	23.855	5.8016666666667
ENSSSCG00000024725	PCARE	photoreceptor cilium actin regulator [Source:VGNC Symbol;Acc:VGNC:91207]	2.8276359501272	1.4995963893289	0.0019945350142087	0.015656297231754	yes	up	0.45	0.27	0.64	2.22	0.5	2.18	0.06	0.07	0.17	0.4	0.13	0.39	1.0433333333333	0.20333333333333
ENSSSCG00000024784	CACNA1S	calcium voltage-gated channel subunit alpha1 S [Source:VGNC Symbol;Acc:VGNC:95598]	0.58067812227993	-0.784189	0.0002306615356706	0.0029871147420247	yes	down	67.25	65.24	120.22	93.61	141.23	100.86	116.39	97.43	112.33	140.96	87.39	135.73	98.068333333333	115.03833333333
ENSSSCG00000024791		CD59 molecule [Source:VGNC Symbol;Acc:VGNC:99615]	0.64583764320365	-0.630757	0.0050327084397898	0.031389054837298	yes	down	63.38	76.41	77.17	135.77	61.66	69.33	49.71	86.92	55.18	113.54	85.63	93.4	80.62	80.73
ENSSSCG00000024793	PORCN	porcupine O-acyltransferase [Source:VGNC Symbol;Acc:VGNC:91669]	1.7529360118247	0.80977333374259	0.0021195261549863	0.016390091996314	yes	up	2.03	2.18	3.65	4.47	2.24	2.09	0.79	0.31	1.33	1.45	1.35	0.81	2.7766666666667	1.0066666666667
ENSSSCG00000024800	DSC2	desmocollin 2 [Source:HGNC Symbol;Acc:HGNC:3036]	3.3269985401384	1.7342212331774	0.0076022259504392	0.042658301314852	yes	up	0.1	0.04	0.29	0.22	0.07	0.14	0.03	0	0.02	0.04	0.05	0	0.14333333333333	0.023333333333333
ENSSSCG00000024814	PFKFB1	6-phosphofructo-2-kinase/fructose-2,6-biphosphatase 1 [Source:VGNC Symbol;Acc:VGNC:91334]	0.26139789679736	-1.93568	0.003422587122448	0.023590756203976	yes	down	2.07	0.81	5.05	1.97	8.09	2.87	7.94	6.99	14.53	6.03	17.96	10.72	3.4766666666667	10.695
ENSSSCG00000024823	RCN3	reticulocalbin 3 [Source:VGNC Symbol;Acc:VGNC:92182]	6.6079475049411	2.7242022257008	1.224259581234E-18	4.6596514061356E-16	yes	up	40.29	19.5	82.7	190.17	54.19	51.29	3.79	5.75	6.72	6.72	10.51	5.03	73.023333333333	6.42
ENSSSCG00000024837	SYT12	synaptotagmin 12 [Source:VGNC Symbol;Acc:VGNC:93681]	0.53066943700849	-0.914115	0.0022951091194183	0.017436795427713	yes	down	0.97	0.74	1.12	2.02	1.18	0.62	2.33	0.55	1.58	1.4	1.42	0.88	1.1083333333333	1.36
ENSSSCG00000024881	TCP11L2	t-complex 11 like 2 [Source:VGNC Symbol;Acc:VGNC:93835]	0.64279051738898	-0.637579	1.7830280628302E-5	0.0003811527797324	yes	down	15.15	13.99	22.41	26.22	15.67	15.6	21.91	17.67	22.27	14.1	16.73	18.6	18.173333333333	18.546666666667
ENSSSCG00000024954	FGF1	fibroblast growth factor 1 [Source:VGNC Symbol;Acc:VGNC:88100]	3.3302101763289	1.7356132315845	2.2754758141136E-14	4.9317777887837E-12	yes	up	3.31	2.17	6.45	4.93	4.21	5.08	0.73	0.47	0.75	1.18	0.97	0.99	4.3583333333333	0.84833333333333
ENSSSCG00000024958	GPR173	G protein-coupled receptor 173 [Source:VGNC Symbol;Acc:VGNC:88616]	3.1253691806463	1.64403	4.7870752403379E-5	0.00084124221988144	yes	up	0.47	0.65	3.21	5.16	0.79	0.73	0.31	0.38	0.48	0.36	0.21	0.25	1.835	0.33166666666667
ENSSSCG00000025007	NFU1	NFU1 iron-sulfur cluster scaffold [Source:VGNC Symbol;Acc:VGNC:104007]	0.61291780423049	-0.706234	0.0013496974578774	0.011523991600052	yes	down	5.35	3.58	3.54	4.75	2.89	3.22	4.32	3.14	4.76	5.22	5.12	3.87	3.8883333333333	4.405
ENSSSCG00000025023	PGGHG	protein-glucosylgalactosylhydroxylysine glucosidase [Source:VGNC Symbol;Acc:VGNC:91349]	2.0314216896333	1.0224897504143	0.00026691733158433	0.0033536593875792	yes	up	2.29	1.79	4.04	12.3	3.14	3.87	0.85	1.16	1.39	1.44	1.26	1.87	4.5716666666667	1.3283333333333
ENSSSCG00000025049	CYBRD1	cytochrome b reductase 1 [Source:VGNC Symbol;Acc:VGNC:95948]	1.7412028869416	0.8000843172514	0.0013884611847294	0.011718191880855	yes	up	6.97	5.37	13.59	26.56	5.03	5.71	3.04	3.14	4.92	3.39	3.4	4.24	10.538333333333	3.6883333333333
ENSSSCG00000025087	ASPH	aspartate beta-hydroxylase [Source:VGNC Symbol;Acc:VGNC:85584]	0.49026211266149	-1.02837	2.9956660760868E-10	2.9035632992133E-8	yes	down	24.77	21.15	31.81	38.24	27.85	20.01	41.03	36.34	35.64	33.65	42.15	29.89	27.305	36.45
ENSSSCG00000025096	FBXO24	F-box protein 24 [Source:VGNC Symbol;Acc:VGNC:88036]	3.8868729935215	1.9586099673092	5.0478703481873E-19	1.9693004195866E-16	yes	up	2.62	2.43	6.3	9.43	4.91	3.77	0.47	0.88	1.11	0.77	0.87	0.71	4.91	0.80166666666667
ENSSSCG00000025097	TMEM61	transmembrane protein 61 [Source:NCBI gene (formerly Entrezgene);Acc:100628096]	7.60098	2.9261856962478	1.6240178944006E-13	3.0169999097764E-11	yes	up	1.24	1.38	2.61	4.05	1.93	3.48	0.08	0.08	0.42	0.36	0.4	0.07	2.4483333333333	0.235
ENSSSCG00000025160	DPF1	double PHD fingers 1 [Source:VGNC Symbol;Acc:VGNC:87412]	1.8857614198654	0.91514716267816	0.0045191549711645	0.028962683202899	yes	up	0.85	1.62	3.74	2.68	1.17	1.45	0.64	0.65	1.03	0.53	0.26	0.48	1.9183333333333	0.59833333333333
ENSSSCG00000025183	ssc-mir-125b-1	ssc-mir-125b-1 [Source:miRBase;Acc:MI0013172]	2.0977453092624	1.0688395285496	0.00058504532268204	0.0060816067455017	yes	up	2.21	2.12	4.87	9.11	1.73	1.87	0.85	0.43	2.14	0.96	1.18	0.88	3.6516666666667	1.0733333333333
ENSSSCG00000025187	TMEM126A	transmembrane protein 126A [Source:VGNC Symbol;Acc:VGNC:104077]	0.51568086793974	-0.95545	0.00030179016833167	0.0036753815804481	yes	down	23.35	21.33	20.06	13.1	14.25	13.01	24.71	22.94	35.63	26.68	19.81	16.33	17.516666666667	24.35
ENSSSCG00000025188	LEPR	leptin receptor [Source:VGNC Symbol;Acc:VGNC:89685]	4.0545514966243	2.0195423362965	0.0057898631173472	0.034871020434659	yes	up	0.01	0.16	0.33	0.79	0.04	0.08	0.03	0.04	0.02	0.05	0.03	0.05	0.235	0.036666666666667
ENSSSCG00000025190	COQ10A	coenzyme Q10A [Source:VGNC Symbol;Acc:VGNC:86905]	0.57763088630279	-0.79178	7.0949594349319E-6	0.00017946193502855	yes	down	168.78	130.73	193.82	154.89	140.67	137.49	203.07	143.22	213.7	176.66	207.84	156.05	154.39666666667	183.42333333333
ENSSSCG00000025238	SHOX2	SHOX homeobox 2 [Source:VGNC Symbol;Acc:VGNC:107170]	5.0697175476433	2.34191	1.1539328787739E-6	3.8951403288234E-5	yes	up	1.32	0.75	3.09	11.56	0.87	0.96	0.29	0.44	0.33	0.43	0.28	0.2	3.0916666666667	0.32833333333333
ENSSSCG00000025240	DDIT4L	DNA damage inducible transcript 4 like [Source:VGNC Symbol;Acc:VGNC:87209]	0.41912150375496	-1.25456	2.2117288000019E-6	6.7542129009844E-5	yes	down	76.44	107.86	126.24	83.17	197.2	135.29	203.37	190.59	181.84	205.96	234.05	184.84	121.03333333333	200.10833333333
ENSSSCG00000025270	CHRD	chordin [Source:VGNC Symbol;Acc:VGNC:86661]	1.9141198226398	0.93668114440987	0.0056782979613939	0.03439978867061	yes	up	1.51	1.44	7.94	15.85	3.64	3.9	1.25	1.16	2.83	1.92	1.69	1.54	5.7133333333333	1.7316666666667
ENSSSCG00000025290	ZNF596	zinc finger protein 596 [Source:HGNC Symbol;Acc:HGNC:27268]	0.51185829671281	-0.966184	1.5374588306579E-5	0.00033791612749883	yes	down	1.31	0.92	1.45	1.88	0.72	0.81	1.06	0.92	1.98	1.93	1.67	1.52	1.1816666666667	1.5133333333333
ENSSSCG00000025353	TNNT1	troponin T1, slow skeletal type [Source:VGNC Symbol;Acc:VGNC:94284]	5.5174603644947	2.4640043607256	1.090604406297E-24	7.7358553455752E-22	yes	up	4242.71	6310.95	4048.92	5909.96	3189.38	5788.6	541.05	402.15	695.45	739.96	928.13	794.39	4915.0866666667	683.52166666667
ENSSSCG00000025416	CAMKV	CaM kinase like vesicle associated [Source:VGNC Symbol;Acc:VGNC:86160]	4.5025324824044	2.1707366841348	5.4238159640782E-5	0.00093214370175595	yes	up	0.29	0.51	0.7	0.62	0.35	0.44	0.1	0	0.18	0.16	0.05	0	0.485	0.081666666666667
ENSSSCG00000025447	MID1IP1	MID1 interacting protein 1 [Source:VGNC Symbol;Acc:VGNC:90214]	0.46476542604015	-1.10543	7.4460005744485E-6	0.00018680842277214	yes	down	10.96	11.02	14.17	10.98	20.5	18.97	23.08	19.05	20.29	23.07	19.02	25.69	14.433333333333	21.7
[truncated: 897 more rows]

## Sheet: SOL-21d vs GAS-21d
Gene ID	Gene Name	Gene Description	FC(B/E)	Log2FC(B/E)	Pvalue	Padjust	Significant	Regulate	SOL_21d_1	SOL_21d_2	SOL_21d_3	SOL_21d_4	SOL_21d_5	SOL_21d_6	GAS_21d_1	GAS_21d_2	GAS_21d_3	GAS_21d_4	GAS_21d_5	GAS_21d_6	B	E
[truncated: 319 more rows]

[truncated: 3 more sheets: SOL-21d vs PMM-21d, SOL-120d vs GAS-120d, SOL-120d vs PMM-120d]
