# Supplementary material for: Multi-Omics Insights into Postnatal Skeletal Muscle Development in Duroc Pigs
Source: Animals (Basel). 2025 Sep 16;15(18):2715. doi: 10.3390/ani15182715 (PMC12466740; doi:10.3390/ani15182715)
Supplement: Supplementary file 1 [file animals-15-02715-s001.zip › Table S3.xlsx]

## Sheet: GAS-1d vs PMM-1d
Gene ID	Gene Name	Gene Description	FC(G/D)	Log2FC(G/D)	Pvalue	Padjust	Significant	Regulate	PMM_1d_1	PMM_1d_2	PMM_1d_3	PMM_1d_4	PMM_1d_5	PMM_1d_6	GAS_1d_1	GAS_1d_2	GAS_1d_3	GAS_1d_4	GAS_1d_5	GAS_1d_6	G	D
ENSSSCG00000000002	GTSE1	G2 and S-phase expressed 1 [Source:VGNC Symbol;Acc:VGNC:88745]	1.8485826340336	0.88641953530006	0.00015532083127066	0.0032420765919661	yes	up	2.78	5.53	5.56	6.2	5.46	8.26	3.54	3.89	4.73	3.97	9.75	4.26	5.6316666666667	5.0233333333333
ENSSSCG00000000010	FBLN1	fibulin 1 [Source:VGNC Symbol;Acc:VGNC:103280]	0.25470957719941	-1.97307	2.1299732365119E-8	2.7250804140581E-6	yes	down	7.08	7.53	12.33	13.06	8.5	13.11	24.6	45.67	45.32	56.4	305.04	24	10.268333333333	83.505
ENSSSCG00000000025	PARVG	parvin gamma [Source:VGNC Symbol;Acc:VGNC:91187]	0.31344961385014	-1.67369	0.0042998407569855	0.035992068062279	yes	down	0.14	0.1	0.05	0.08	0.04	0.3	0.23	0.32	0.21	0.51	2.17	0.51	0.11833333333333	0.65833333333333
ENSSSCG00000000029	SCUBE1	signal peptide, CUB domain and EGF like domain containing 1 [Source:VGNC Symbol;Acc:VGNC:92650]	0.20015055020772	-2.32084	4.1450103045761E-7	2.9862183461269E-5	yes	down	0.1	0.05	0.12	0.18	0.13	0.19	0.42	0.59	0.35	1.19	4.92	0.48	0.12833333333333	1.325
ENSSSCG00000000033	TSPO	translocator protein [Source:NCBI gene (formerly Entrezgene);Acc:396592]	0.41674891035562	-1.26275	0.0037136724208031	0.032767308202817	yes	down	9.77	10.93	17.73	6.56	2.98	5.22	26.42	18.61	28.67	18.71	148.71	13.44	8.865	42.426666666667
ENSSSCG00000000058	SNU13	small nuclear ribonucleoprotein 13 [Source:NCBI gene (formerly Entrezgene);Acc:100155420]	1.5456454905116	0.62820946044682	0.0010882301873729	0.013755257710227	yes	up	115.72	122.09	128.67	152.95	121.9	114.19	113.36	128.83	120.96	116.13	151.32	116.59	125.92	124.53166666667
ENSSSCG00000000062	CSDC2	cold shock domain containing C2 [Source:VGNC Symbol;Acc:VGNC:87028]	0.51434810771762	-0.959183	5.7897363583722E-5	0.001539883105638	yes	down	1	0.97	1.96	1.78	0.88	1.41	2.74	3.69	4.15	2.65	8.92	2.31	1.3333333333333	4.0766666666667
ENSSSCG00000000063	POLR3H	RNA polymerase III subunit H [Source:VGNC Symbol;Acc:VGNC:91658]	1.8127999209501	0.85821970336013	0.0041932909678835	0.035439995019566	yes	up	14.13	8.11	14.6	10.77	7.55	8.47	10.23	5.83	11.99	9.26	6.64	6.62	10.605	8.4283333333333
ENSSSCG00000000092	NPTXR	neuronal pentraxin receptor [Source:VGNC Symbol;Acc:VGNC:98158]	0.42169704036858	-1.24572	0.001138869518712	0.014191404304958	yes	down	0.06	0.12	0.19	0.1	0.14	0.2	0.31	0.32	0.38	0.4	1.95	0.29	0.135	0.60833333333333
ENSSSCG00000000130	CYTH4	cytohesin 4 [Source:NCBI gene (formerly Entrezgene);Acc:100240722]	0.37803114701258	-1.40342	0.0018819019733056	0.020430212803467	yes	down	0.17	0.28	0.25	0.15	0.18	0.39	0.36	0.77	0.39	1.29	4.25	0.57	0.23666666666667	1.2716666666667
ENSSSCG00000000133	TST	thiosulfate sulfurtransferase [Source:VGNC Symbol;Acc:VGNC:94529]	1.6917339603157	0.75850271011819	0.0070556708837126	0.049887189892891	yes	up	59.14	71.35	54.13	50.19	49.27	60.74	58.66	47.09	43.62	44.28	55.39	57.41	57.47	51.075
ENSSSCG00000000137	NCF4	neutrophil cytosolic factor 4 [Source:VGNC Symbol;Acc:VGNC:90608]	0.27239639377119	-1.87622	6.0132247316186E-7	4.0564667382705E-5	yes	down	0.38	0.4	0.79	0.55	0.17	0.81	1.16	1.34	2.37	3.19	14.96	2.46	0.51666666666667	4.2466666666667
ENSSSCG00000000138	PVALB	parvalbumin [Source:VGNC Symbol;Acc:VGNC:92007]	0.019512019601315	-5.67949	9.9749646516363E-16	1.3458040944994E-12	yes	down	0.31	1.51	0.3	0	1.88	0.15	14.97	41.22	172.56	32.78	61.92	46.47	0.69166666666667	61.653333333333
ENSSSCG00000000146	MYH11	myosin heavy chain 11 [Source:VGNC Symbol;Acc:VGNC:90510]	0.34654387748464	-1.52889	0.00013962129985148	0.0030030720450664	yes	down	4.07	3.2	6.2	8.39	5.35	5.67	9.91	14.54	12.75	30.15	124.51	7.49	5.48	33.225
ENSSSCG00000000171	CKAP4	cytoskeleton associated protein 4 [Source:NCBI gene (formerly Entrezgene);Acc:100523493]	0.58759331388871	-0.76711	0.0061909109029196	0.045802247612278	yes	down	6.51	6.3	14.52	9.01	5.63	8.78	13.89	14.73	20.94	19.2	85.76	10.34	8.4583333333333	27.476666666667
ENSSSCG00000000182	WNT10B	Wnt family member 10B [Source:VGNC Symbol;Acc:VGNC:94965]	0.24035300958688	-2.05677	0.002288874253292	0.023378652989062	yes	down	0.11	0.07	0.16	0	0.07	0.03	0.16	0.18	0.66	0.55	1.66	0.13	0.073333333333333	0.55666666666667
ENSSSCG00000000261	IGFBP6	insulin like growth factor binding protein 6 [Source:VGNC Symbol;Acc:VGNC:89059]	0.44859535754408	-1.15651	0.00039492685082317	0.0065010949376552	yes	down	24.65	25.76	42.23	23.02	21.25	23.62	72.11	66.57	92.88	42.19	337.89	54.05	26.755	110.94833333333
ENSSSCG00000000275	MAP3K12	mitogen-activated protein kinase kinase kinase 12 [Source:VGNC Symbol;Acc:VGNC:89983]	0.53943002548145	-0.890492	0.00049208688744912	0.0075915400172895	yes	down	0.23	0.48	0.89	0.45	0.59	0.59	0.98	1.35	1.78	1.34	4.33	1.17	0.53833333333333	1.825
ENSSSCG00000000292	ZNF385A	zinc finger protein 385A [Source:VGNC Symbol;Acc:VGNC:95233]	2.8549786238697	1.5134799437133	1.5441835946513E-7	1.4413351401396E-5	yes	up	55.53	30.46	44.38	27.55	32.09	34.14	22.83	13.85	20.75	15.14	23.57	20.43	37.358333333333	19.428333333333
ENSSSCG00000000293	ITGA5	integrin subunit alpha 5 [Source:VGNC Symbol;Acc:VGNC:89236]	0.59769058552586	-0.742529	0.00074170091980919	0.010411649225411	yes	down	9.26	9.74	17.34	12.79	10.13	17.67	22.8	33.88	34.34	20.61	92.93	20.04	12.821666666667	37.433333333333
ENSSSCG00000000295	NCKAP1L	NCK associated protein 1 like [Source:VGNC Symbol;Acc:VGNC:90610]	0.25809227458136	-1.95404	0.00077397493606416	0.010745146890672	yes	down	0.13	0.08	0.18	0.08	0.1	0.5	0.19	0.53	0.31	1.33	5.26	0.55	0.17833333333333	1.3616666666667
ENSSSCG00000000367		transmembrane protein 198B [Source:VGNC Symbol;Acc:VGNC:109165]	0.66098577176418	-0.597309	0.0043558862617952	0.036294687059148	yes	down	3.2	3.87	5.37	4.35	4.46	4.89	6.77	10.02	8.79	7.85	34.41	7.28	4.3566666666667	12.52
ENSSSCG00000000368	MMP19	matrix metallopeptidase 19 [Source:VGNC Symbol;Acc:VGNC:90273]	0.48588417088127	-1.04132	0.0029462022589483	0.027796940702512	yes	down	3.21	2.95	3.35	4.34	3.68	4.33	5.45	8.54	8.92	6.58	61.04	6.64	3.6433333333333	16.195
ENSSSCG00000000377		-	1.5038662998598	0.58867631096285	0.002551586738336	0.025176287503871	yes	up	56.09	64.32	64.09	72.06	80.64	66.04	53.39	80.15	77.14	68.14	95.51	59.79	67.206666666667	72.353333333333
ENSSSCG00000000402	RBMS2	RNA binding motif single stranded interacting protein 2 [Source:VGNC Symbol;Acc:VGNC:98286]	0.58915735607799	-0.763275	0.0012443303814436	0.01509984234751	yes	down	5.55	4.93	6.45	4.69	5.09	6.17	6.77	14.11	10.97	10.43	49.58	10.64	5.48	17.083333333333
ENSSSCG00000000419		-	0.60648564068723	-0.721455	0.0015946805879876	0.018107616378213	yes	down	0.25	0.18	0.25	0.24	0.4	0.36	0.35	0.52	0.96	0.81	3.83	0.63	0.28	1.1833333333333
ENSSSCG00000000435	ARHGEF25	Rho guanine nucleotide exchange factor 25 [Source:VGNC Symbol;Acc:VGNC:103216]	0.47276016801026	-1.08082	7.8097629064655E-5	0.0019253270979212	yes	down	5.91	4.88	7.79	6.3	4.21	8.51	9.37	15.31	14.44	13.77	71.72	10.82	6.2666666666667	22.571666666667
ENSSSCG00000000449	DTX3	deltex E3 ubiquitin ligase 3 [Source:VGNC Symbol;Acc:VGNC:87468]	0.63631354967677	-0.65219	0.0024252222630056	0.024314550809811	yes	down	2.32	2.33	3.21	1.84	2.05	2.67	3.82	5.13	6.26	6.33	15.79	2.81	2.4033333333333	6.69
ENSSSCG00000000475	IRAK3	interleukin 1 receptor associated kinase 3 [Source:VGNC Symbol;Acc:VGNC:89201]	0.43489226884135	-1.20127	0.003056267471174	0.028509154958952	yes	down	0.45	0.57	0.82	0.6	0.63	0.56	0.87	1.69	0.95	1.88	9.62	0.79	0.605	2.6333333333333
ENSSSCG00000000496	CCT2	chaperonin containing TCP1 subunit 2 [Source:VGNC Symbol;Acc:VGNC:86380]	1.6167771655911	0.69312085119875	0.00023285641159427	0.0043291269352196	yes	up	52.11	51.18	65	84.18	51.58	45.98	31	67.94	46.43	54.96	145.06	32.08	58.338333333333	62.911666666667
ENSSSCG00000000551	BMAL2	aryl hydrocarbon receptor nuclear translocator like 2 [Source:VGNC Symbol;Acc:VGNC:103217]	0.15180482945822	-2.71971	0.0038606883827287	0.033428498131199	yes	down	0.02	0	0.01	0.08	0.07	0.04	0.02	0.09	0.11	0.26	3	0.02	0.036666666666667	0.58333333333333
ENSSSCG00000000567	SOX5	SRY-box transcription factor 5 [Source:VGNC Symbol;Acc:VGNC:93357]	0.13302130086701	-2.91027	0.0048910888835302	0.039194735486216	yes	down	0	0	0.05	0.03	0	0.03	0.03	0.27	0.2	0.06	0.85	0.08	0.018333333333333	0.24833333333333
ENSSSCG00000000600	EPS8	EGFR pathway substrate 8, signaling adaptor [Source:VGNC Symbol;Acc:VGNC:87749]	0.48765211321302	-1.03608	0.0052094560869956	0.040863392065065	yes	down	3.69	3.32	4.27	3.73	3.7	4.26	5.55	9.92	7.01	8.89	65.62	4.7	3.8283333333333	16.948333333333
ENSSSCG00000000607	ART4	ADP-ribosyltransferase 4 [Source:VGNC Symbol;Acc:VGNC:103218]	0.096415361248845	-3.37459	7.3066881301491E-7	4.7981663070594E-5	yes	down	0.15	0.16	0.25	0.13	0.25	0.03	0.7	0.96	0.75	1.83	18.52	0.56	0.16166666666667	3.8866666666667
ENSSSCG00000000645	GABARAPL1	GABA type A receptor associated protein like 1 [Source:NCBI gene (formerly Entrezgene);Acc:100462751]	0.65729971451262	-0.605377	0.004331919150746	0.036178960110423	yes	down	18.93	23.9	24.44	20.68	16.61	22.14	27.63	53.98	38.79	36.78	136.11	46.57	21.116666666667	56.643333333333
ENSSSCG00000000660	A2M	alpha-2-macroglobulin [Source:VGNC Symbol;Acc:VGNC:103209]	0.30173909437805	-1.72863	0.0033879734804546	0.030687026023547	yes	down	0.3	0.12	0.7	0.59	0.45	0.8	0.96	1.2	0.64	2.55	17.12	0.46	0.49333333333333	3.8216666666667
ENSSSCG00000000681	P3H3	prolyl 3-hydroxylase 3 [Source:VGNC Symbol;Acc:VGNC:91131]	0.33058608918934	-1.5969	4.2850777937767E-6	0.00020448501458984	yes	down	3.19	4.58	5.23	4.46	4.19	4.79	9.13	15.41	21.74	12.79	100.33	8.58	4.4066666666667	27.996666666667
ENSSSCG00000000687	CD4	CD4 molecule [Source:VGNC Symbol;Acc:VGNC:86417]	1.9971507095695	0.9979432059639	0.00030102619141625	0.0053121637417463	yes	up	0.65	0.99	1.1	0.56	0.95	0.95	0.39	0.59	0.69	1.11	1.21	0.62	0.86666666666667	0.76833333333333
ENSSSCG00000000707	SCNN1A	sodium channel epithelial 1 subunit alpha [Source:VGNC Symbol;Acc:VGNC:92640]	0.39551458154904	-1.3382	0.00010894558795663	0.0024760512570664	yes	down	0.13	0.26	0.24	0.27	0.25	0.21	0.59	0.87	0.67	0.96	1.06	1.09	0.22666666666667	0.87333333333333
ENSSSCG00000000712	ANO2	anoctamin 2	0.10441883164877	-3.25955	1.3903162084313E-5	0.00052636946044205	yes	down	0.04	0.06	0	0.04	0	0.02	0.13	0.18	0.37	0.33	1.89	0.18	0.026666666666667	0.51333333333333
ENSSSCG00000000734	TSPAN11	tetraspanin 11 [Source:VGNC Symbol;Acc:VGNC:94500]	0.55957936105405	-0.837585	0.00086864329633606	0.01175162731169	yes	down	5.04	5.4	6.27	8.52	5.57	6.37	12.92	11.74	12.9	14.65	68.13	8.97	6.195	21.551666666667
ENSSSCG00000000735	TSPAN9	tetraspanin 9 [Source:VGNC Symbol;Acc:VGNC:94516]	2.1786363972104	1.1234254384397	7.7755666707041E-9	1.2543172278252E-6	yes	up	33.21	28.6	31.85	52.91	46.44	34.68	22.99	22.61	26.84	26.31	36.65	22.17	37.948333333333	26.261666666667
ENSSSCG00000000737	TULP3	TUB like protein 3 [Source:VGNC Symbol;Acc:VGNC:94591]	0.50367340850721	-0.98944	3.1981888135399E-5	0.00098190773872396	yes	down	0.83	0.49	1.01	0.63	0.71	1.03	1.62	2.23	2.2	1.44	6.66	2.01	0.78333333333333	2.6933333333333
ENSSSCG00000000743	FKBP4	FKBP prolyl isomerase 4 [Source:NCBI gene (formerly Entrezgene);Acc:100337672]	2.1253574949738	1.08771	0.0013488825733129	0.015951208183695	yes	up	117.16	183.92	140.26	208.01	121.78	146.71	110.19	124.68	139.36	104.58	56.68	110.86	152.97333333333	107.725
ENSSSCG00000000853	NT5DC3	5'-nucleotidase domain containing 3 [Source:VGNC Symbol;Acc:VGNC:90924]	2.4070932356855	1.2672920238465	0.00098335399687844	0.012930386460347	yes	up	9.22	5.66	8.71	10.55	7.77	7.55	5.72	4.81	5.27	5.69	1.52	4.96	8.2433333333333	4.6616666666667
ENSSSCG00000000857	IGF1	insulin like growth factor 1 [Source:VGNC Symbol;Acc:VGNC:98044]	0.3415896683973	-1.54966	0.0041642380039438	0.035294949295562	yes	down	1.37	1.27	1.94	1.43	0.98	1.6	1.96	3.84	2.9	5.65	46.33	2.11	1.4316666666667	10.465
ENSSSCG00000000884	APAF1	apoptotic peptidase activating factor 1 [Source:VGNC Symbol;Acc:VGNC:85398]	0.43345375658145	-1.20605	0.0010115301559992	0.013133962419234	yes	down	0.27	0.48	0.58	0.46	0.28	0.34	0.31	1.45	1.05	1.68	5.43	0.83	0.40166666666667	1.7916666666667
ENSSSCG00000000895	SNRPF	small nuclear ribonucleoprotein polypeptide F [Source:NCBI gene (formerly Entrezgene);Acc:100155855]	1.7200777220589	0.78247375486667	0.0031615711942138	0.029215988850142	yes	up	3.92	7.61	6.72	7.98	6.94	3.71	3.78	4.9	4.43	4.95	17.54	3.61	6.1466666666667	6.535
ENSSSCG00000000896	NTN4	netrin 4 [Source:VGNC Symbol;Acc:VGNC:90933]	0.3715565631813	-1.42835	0.00019513045031211	0.0037805887899242	yes	down	0.54	0.3	0.72	0.79	0.37	0.5	0.91	1.76	1.53	2.11	10.23	0.77	0.53666666666667	2.885
ENSSSCG00000000908		-	1.5016358678609	0.58653501570168	0.00041429104416797	0.0067565861390076	yes	up	8.03	6.54	8.57	10.46	7.38	6.46	5.01	9.33	7.07	7.51	21.29	4.85	7.9066666666667	9.1766666666667
ENSSSCG00000000915	DCN	decorin [Source:NCBI gene (formerly Entrezgene);Acc:396957]	0.23773093565908	-2.0726	1.1331868784034E-5	0.00043795902245792	yes	down	39.16	69.46	76.2	50.65	63.26	69.38	94.29	255.73	230.04	237.38	2511.18	134.19	61.351666666667	577.135
ENSSSCG00000000939	ACSS3	acyl-CoA synthetase short chain family member 3 [Source:VGNC Symbol;Acc:VGNC:85037]	0.366438	-1.44836	0.00028132578071749	0.005054478133599	yes	down	0.65	0.39	0.95	0.66	0.74	0.59	1.02	2.39	1.61	2.68	16.03	0.98	0.66333333333333	4.1183333333333
ENSSSCG00000000998	RPP40	ribonuclease P/MRP subunit p40 [Source:VGNC Symbol;Acc:VGNC:92434]	1.6162187673903	0.69262249095342	0.0054039477389361	0.041825047417055	yes	up	2.43	2.09	2.89	4.12	4.03	1.69	2.12	2.47	2.56	3.42	2.74	2.13	2.875	2.5733333333333
ENSSSCG00000001025	DSP	desmoplakin [Source:VGNC Symbol;Acc:VGNC:87459]	0.4303216645474	-1.21651	4.5342229527507E-9	8.2063905904601E-7	yes	down	0.37	0.28	0.42	0.49	0.25	0.58	0.85	1.43	1.43	1.36	2.88	1.08	0.39833333333333	1.505
ENSSSCG00000001027	BMP6	bone morphogenetic protein 6 [Source:NCBI gene (formerly Entrezgene);Acc:100155536]	0.50951871840286	-0.972793	1.420580957781E-7	1.351464230412E-5	yes	down	1.33	1.16	1.94	1.68	1.28	1.8	3.48	5.52	4.43	3.16	10.22	3.18	1.5316666666667	4.9983333333333
ENSSSCG00000001063	MYLIP	myosin regulatory light chain interacting protein [Source:VGNC Symbol;Acc:VGNC:103999]	0.41685139991627	-1.26239	0.00053497282721196	0.0080604383032006	yes	down	3.11	2.11	3.82	2.33	1.1	3.28	4.59	6.79	7.2	7.32	45.51	5.4	2.625	12.801666666667
ENSSSCG00000001073	TPMT	thiopurine S-methyltransferase [Source:NCBI gene (formerly Entrezgene);Acc:100157630]	1.9516006357013	0.96465785831047	0.00038074252474423	0.0063601961817876	yes	up	1.68	1.21	2.18	2.14	1.47	0.86	1.04	1.19	0.9	1.74	2.92	0.75	1.59	1.4233333333333
ENSSSCG00000001100	CARMIL1	capping protein regulator and myosin 1 linker 1 [Source:VGNC Symbol;Acc:VGNC:86192]	0.2334594434165	-2.09876	0.00015199383919468	0.0031940123862783	yes	down	0.12	0.07	0.39	0.15	0.1	0.28	0.35	0.86	0.79	0.55	7.56	0.35	0.185	1.7433333333333
ENSSSCG00000001203	ZSCAN9	zinc finger and SCAN domain containing 9 [Source:VGNC Symbol;Acc:VGNC:95332]	0.35702366285844	-1.48591	0.00051347416757714	0.0078480639763258	yes	down	0.05	0.11	0.09	0.08	0.14	0.03	0.3	0.35	0.3	0.51	0.82	0.13	0.083333333333333	0.40166666666667
ENSSSCG00000001346	ABCF1	ATP binding cassette subfamily F member 1 [Source:VGNC Symbol;Acc:VGNC:84966]	1.6548381502599	0.7266901226303	0.0003829636703506	0.0063788595192741	yes	up	27.14	29.08	35.62	40.96	31.22	36.9	26.23	30.91	37.95	30.8	32.8	24.41	33.486666666667	30.516666666667
ENSSSCG00000001422	C2	complement C2 [Source:NCBI gene (formerly Entrezgene);Acc:448981]	0.16324010620941	-2.61493	4.4394051424784E-8	4.880386053298E-6	yes	down	0.32	0.23	0.39	0.48	0.14	0.47	1.06	1.6	1.55	4.14	17.09	1.5	0.33833333333333	4.49
ENSSSCG00000001427	C4A	complement C4A (Rodgers blood group) [Source:NCBI gene (formerly Entrezgene);Acc:445467]	0.13034836187274	-2.93956	1.4048818932454E-8	1.9669671865713E-6	yes	down	1.53	1.25	2.31	4.98	1.07	3.66	9.12	15.99	11.32	20.28	171.66	11.57	2.4666666666667	39.99
ENSSSCG00000001473	COL11A2	collagen type XI alpha 2 chain [Source:VGNC Symbol;Acc:VGNC:86863]	0.1280252631356	-2.9655	1.1906761126734E-6	6.8524375926428E-5	yes	down	0.15	0.36	1.63	0.17	0.29	0.5	4.7	4.77	6.02	2.03	27.99	0.55	0.51666666666667	7.6766666666667
ENSSSCG00000001486	LRRC1	leucine rich repeat containing 1 [Source:VGNC Symbol;Acc:VGNC:103977]	0.32463784317536	-1.6231	7.3012948322093E-5	0.0018211515395768	yes	down	0.24	0.18	0.38	0.25	0.1	0.28	0.58	0.79	0.96	1.01	4.9	0.43	0.23833333333333	1.445
ENSSSCG00000001505	PFDN6	prefoldin subunit 6 [Source:VGNC Symbol;Acc:VGNC:104024]	1.90144	0.92708898827076	0.00044187859353538	0.0070613312254448	yes	up	70.4	93.22	67.44	68.2	64.81	43.78	55.41	38.21	65.58	56.55	69.34	59.35	67.975	57.406666666667
ENSSSCG00000001513	SYNGAP1	synaptic Ras GTPase activating protein 1 [Source:VGNC Symbol;Acc:VGNC:93664]	0.56735575248189	-0.817674	0.0016316954960247	0.018471390432115	yes	down	0.3	0.25	0.9	0.6	0.27	0.47	0.89	0.94	1.41	1.09	3.66	0.83	0.465	1.47
ENSSSCG00000001543	RPL10A	ribosomal protein L10a [Source:VGNC Symbol;Acc:VGNC:106457]	1.5302394512003	0.61375742287185	0.00038420660591033	0.0063923881595462	yes	up	1223.17	1325.23	1133.6	1560.69	1100.47	1130.93	1100.82	1206.42	1163.28	1103.25	2250.57	1169.28	1245.6816666667	1332.27
ENSSSCG00000001570	PI16	peptidase inhibitor 16 [Source:NCBI gene (formerly Entrezgene);Acc:100155010]	0.29252082175713	-1.77339	1.6428399080428E-7	1.5143718680288E-5	yes	down	5.86	5.38	9.79	3.67	5.6	8.52	20.13	33.73	36.61	12.69	129.22	19.91	6.47	42.048333333333
ENSSSCG00000001572	FGD2	FYVE, RhoGEF and PH domain containing 2 [Source:VGNC Symbol;Acc:VGNC:88095]	0.26329084521283	-1.92527	2.6451076560653E-5	0.00084240435029325	yes	down	0.11	0.22	0.35	0.12	0.11	0.33	0.68	0.65	0.52	1.85	4.19	0.81	0.20666666666667	1.45
ENSSSCG00000001582	MDGA1	MAM domain containing glycosylphosphatidylinositol anchor 1 [Source:VGNC Symbol;Acc:VGNC:90091]	0.55345601064275	-0.853459	0.0010082853016813	0.013103294362742	yes	down	0.22	0.39	0.64	0.37	0.21	0.46	0.7	1.07	0.85	1.07	2.12	0.86	0.38166666666667	1.1116666666667
ENSSSCG00000001595	DAAM2	dishevelled associated activator of morphosis 2 [Source:VGNC Symbol;Acc:VGNC:87142]	0.59995282345774	-0.737079	1.1484765615117E-5	0.00044271534154275	yes	down	4.34	3.77	6.29	3.85	3	5.05	9.07	10.23	12.26	9.36	21.72	8.09	4.3833333333333	11.788333333333
ENSSSCG00000001637	GUCA1B	guanylate cyclase activator 1B [Source:VGNC Symbol;Acc:VGNC:88747]	0.20894068919041	-2.25883	0.00023154366460098	0.0043115928812335	yes	down	0.2	0.1	0.45	0.67	0.11	0.37	0.63	1.09	1.99	1.93	14.04	0.47	0.31666666666667	3.3583333333333
ENSSSCG00000001657	CUL7	cullin 7 [Source:VGNC Symbol;Acc:VGNC:97954]	0.4425273478454	-1.17616	2.5037807923604E-8	3.0609818442755E-6	yes	down	0.78	0.94	1.72	1.34	1.07	1.67	2.48	3.64	3.3	4.8	12.01	3.32	1.2533333333333	4.925
ENSSSCG00000001701	HSP90AB1	heat shock protein 90 alpha family class B member 1 [Source:NCBI gene (formerly Entrezgene);Acc:396742]	1.6279787595908	0.70308187673383	0.00039226024415035	0.0064768247886329	yes	up	294.04	402.8	329.95	597.84	318.8	345.52	265.89	386.09	393.93	331.29	564.97	290.42	381.49166666667	372.09833333333
ENSSSCG00000001770	CTSH	cathepsin H [Source:NCBI gene (formerly Entrezgene);Acc:396969]	0.42635890690924	-1.22986	0.0005450940824937	0.0081467686589014	yes	down	9.01	12.55	11.54	10.59	11.03	14.35	19.16	40.88	35.13	19.88	231.57	22.88	11.511666666667	61.583333333333
ENSSSCG00000001773	TMED3	transmembrane p24 trafficking protein 3 [Source:VGNC Symbol;Acc:VGNC:94055]	0.44685668481839	-1.16212	0.0019382253486146	0.02086377731147	yes	down	3.37	5.74	4.69	3.25	5.46	5.09	7.81	11.07	12.52	8.55	80.73	10.41	4.6	21.848333333333
ENSSSCG00000001780	FAH	fumarylacetoacetate hydrolase [Source:VGNC Symbol;Acc:VGNC:87881]	0.56439777278528	-0.825216	0.0015381722706608	0.017641433283522	yes	down	3.71	4.73	4.61	4.08	3.58	2.5	7.97	10.24	9.47	8.37	33.69	5.41	3.8683333333333	12.525
ENSSSCG00000001782		abhydrolase domain containing 17C, depalmitoylase [Source:VGNC Symbol;Acc:VGNC:84978]	0.47236949998759	-1.08201	0.0041492255193009	0.035228064034293	yes	down	0.63	0.19	0.75	0.37	0.46	0.22	0.77	1.02	1.31	1.58	4.96	0.64	0.43666666666667	1.7133333333333
ENSSSCG00000001787	IL16	interleukin 16 [Source:VGNC Symbol;Acc:VGNC:89084]	0.49900481033315	-1.00287	0.00054504354920724	0.0081467686589014	yes	down	0.26	0.26	0.5	0.44	0.52	0.72	0.67	1.07	1.66	1.3	3.49	1.17	0.45	1.56
ENSSSCG00000001793	ADAMTSL3	ADAMTS like 3 [Source:VGNC Symbol;Acc:VGNC:85092]	0.32776121100862	-1.60928	1.8493754025554E-5	0.00065039289927311	yes	down	2.04	1.22	3.34	2.19	1.2	2.31	3.37	5.88	7.39	10.5	45.94	3.71	2.05	12.798333333333
ENSSSCG00000001795	SH3GL3	SH3 domain containing GRB2 like 3, endophilin A3 [Source:VGNC Symbol;Acc:VGNC:92825]	0.084469917884525	-3.56542	0.0005394273589882	0.0080968987117558	yes	down	0	0.05	0.1	0.17	0.1	0	0.05	0.37	0.75	0.77	9.43	0.05	0.07	1.9033333333333
ENSSSCG00000001818	FES	FES proto-onco, tyrosine kinase [Source:VGNC Symbol;Acc:VGNC:88090]	0.65173654319873	-0.617639	0.0019915591415422	0.021340598714533	yes	down	1.29	2.09	3.15	2.23	2.72	2.82	3.87	4.49	5.34	5.04	15.37	3.72	2.3833333333333	6.305
ENSSSCG00000001825	SLC41A3	solute carrier family 41 member 3 [Source:VGNC Symbol;Acc:VGNC:93115]	2.1619293692442	1.1123193906463	0.00038967073636244	0.006450856910173	yes	up	26.17	31.33	39.53	32.67	29.62	32.33	16.75	27.04	35.05	21.26	11.87	17.39	31.941666666667	21.56
ENSSSCG00000001832	ACAN	aggrecan [Source:VGNC Symbol;Acc:VGNC:109451]	0.086194455751377	-3.53626	7.401490776476E-6	0.0003147436235349	yes	down	0.03	0.01	0.06	0.04	0.01	0.09	0.08	0.41	0.11	0.42	5.58	0.15	0.04	1.125
ENSSSCG00000001844	PLIN1	perilipin 1 [Source:NCBI gene (formerly Entrezgene);Acc:654411]	0.036895151076562	-4.76042	4.0848965172702E-7	2.9766491299635E-5	yes	down	0.08	0.32	0.85	0.2	0.75	0.44	1.72	10.19	2.12	2.99	167.06	3.85	0.44	31.321666666667
ENSSSCG00000001849	ANPEP	alanyl aminopeptidase, membrane [Source:VGNC Symbol;Acc:VGNC:85362]	0.28893621430113	-1.79118	2.1290819491076E-9	4.5793775661893E-7	yes	down	2.21	1.21	2.56	2.35	0.85	3.83	7.12	9.41	8.85	16.11	24.63	8.51	2.1683333333333	12.438333333333
ENSSSCG00000001867	PSTPIP1	proline-serine-threonine phosphatase interacting protein 1 [Source:VGNC Symbol;Acc:VGNC:91935]	0.34460383341549	-1.53699	0.0041424029214545	0.035221055396576	yes	down	0.21	0.22	0.23	0.17	0.04	0.18	0.65	0.63	0.61	0.51	5.52	0.62	0.175	1.4233333333333
ENSSSCG00000001869	PEAK1	pseudopodium enriched atypical kinase 1 [Source:VGNC Symbol;Acc:VGNC:91300]	0.62962333683996	-0.667439	0.0023651096634264	0.023894208655487	yes	down	0.99	0.74	1.54	1.1	0.99	1.3	1.35	2.75	2.34	2.08	9.2	1.86	1.11	3.2633333333333
ENSSSCG00000001875	SNX33	sorting nexin 33 [Source:VGNC Symbol;Acc:VGNC:93321]	0.58570215254012	-0.771761	5.2385991747383E-9	9.2554821847966E-7	yes	down	2.49	2.46	3.12	3.5	2.93	3.34	5.97	7.79	8.27	6.28	17.31	5.29	2.9733333333333	8.485
ENSSSCG00000001887	SCAMP5	secretory carrier membrane protein 5 [Source:VGNC Symbol;Acc:VGNC:92609]	0.60000456027338	-0.736955	0.0005996292003769	0.0087848933492533	yes	down	1.89	1.62	2.44	0.99	1.63	1.88	3.26	4.09	4.22	3.19	9.9	3.62	1.7416666666667	4.7133333333333
ENSSSCG00000001908	CCDC33	coiled-coil domain containing 33 [Source:VGNC Symbol;Acc:VGNC:86293]	0.16583344917776	-2.59219	4.9364904177986E-5	0.0013592292076169	yes	down	0.05	0.15	0.05	0.19	0	0.15	0.35	0.95	0.56	0.65	3.67	0.64	0.098333333333333	1.1366666666667
ENSSSCG00000001910	ISLR	immunoglobulin superfamily containing leucine rich repeat [Source:VGNC Symbol;Acc:VGNC:98052]	0.42596748000364	-1.23118	0.00018547024379927	0.0036604427448298	yes	down	10.71	8.14	8.02	8.45	13.13	11.93	18.3	28.6	27.59	26.46	168.71	20.78	10.063333333333	48.406666666667
ENSSSCG00000001917	CD276	CD276 molecule [Source:VGNC Symbol;Acc:VGNC:86405]	0.46993666689782	-1.08946	0.00010484713641417	0.0024150201379649	yes	down	4.32	6.94	7.47	7.41	7.17	7.86	11.62	19.28	17.44	15.87	89.97	13	6.8616666666667	27.863333333333
ENSSSCG00000001950	PRORP	protein only RNase P catalytic subunit [Source:HGNC Symbol;Acc:HGNC:19958]	1.8395998609007	0.87939199374267	1.9939348370364E-6	0.00010530956198027	yes	up	1.94	1.52	2.89	2.72	2.84	2.59	1.75	1.86	2.09	1.47	4.25	1.55	2.4166666666667	2.1616666666667
ENSSSCG00000001959	CFL2	cofilin 2 [Source:VGNC Symbol;Acc:VGNC:86611]	2.4254	1.2782235330812	1.0560249643118E-5	0.00041592312107485	yes	up	143.62	149.51	204.4	250.35	169.73	162.74	91.91	153.99	102.8	123.06	65.4	91.05	180.05833333333	104.70166666667
ENSSSCG00000001977	STXBP6	syntaxin binding protein 6 [Source:NCBI gene (formerly Entrezgene);Acc:100514852]	0.39547643518948	-1.33834	0.0056242765360903	0.042717445277439	yes	down	0.46	0.71	0.9	0.38	0.7	0.75	1.62	1.53	2.35	1.44	12.44	0.86	0.65	3.3733333333333
ENSSSCG00000001986	NFATC4	nuclear factor of activated T cells 4 [Source:VGNC Symbol;Acc:VGNC:90711]	0.4214587891583	-1.24654	5.7286362030862E-8	6.1607746297103E-6	yes	down	1.68	1.67	3.49	2.33	1.45	3.24	5.81	6.26	9.92	6.84	25.57	5.78	2.31	10.03
ENSSSCG00000002013	DHRS4	dehydrogenase/reductase (SDR family) member 4 [Source:NCBI gene (formerly Entrezgene);Acc:397082]	1.6128108928564	0.68957728788452	0.00026420505268039	0.0047934806684958	yes	up	81.92	94.23	97.09	89.08	75.56	87.67	77.81	72.55	87.12	76.27	113.83	78.39	87.591666666667	84.328333333333
ENSSSCG00000002014	JPH4	junctophilin 4 [Source:VGNC Symbol;Acc:VGNC:89292]	0.39344578084512	-1.34576	0.00041632131173132	0.0067673872808373	yes	down	0.26	0.25	0.46	0.57	0.31	0.44	0.67	0.88	1.15	1.26	7.13	0.72	0.38166666666667	1.9683333333333
ENSSSCG00000002025	SLC22A17	solute carrier family 22 member 17 [Source:VGNC Symbol;Acc:VGNC:92977]	0.55348079899964	-0.853395	0.0002826775049449	0.005054478133599	yes	down	3.75	4.05	6.06	4.44	4.51	5.17	8.35	9.66	9.92	10.79	48.01	8.5	4.6633333333333	15.871666666667
ENSSSCG00000002026	EFS	embryonal Fyn-associated substrate [Source:VGNC Symbol;Acc:VGNC:87581]	0.56900081492805	-0.813497	0.0005679293383206	0.0083867057811105	yes	down	2.39	2.57	5.97	5.89	3.61	3.15	6.46	8.4	11.27	8.74	29.25	5.31	3.93	11.571666666667
ENSSSCG00000002039	MMP14	matrix metallopeptidase 14 [Source:VGNC Symbol;Acc:VGNC:109465]	0.31599109284313	-1.66204	4.0105058429909E-7	2.946530555239E-5	yes	down	11.4	13.89	21.82	18.24	13.61	23.76	38.27	55.92	65.84	80.15	435.71	42.77	17.12	119.77666666667
ENSSSCG00000002041	SLC7A7	solute carrier family 7 member 7 [Source:VGNC Symbol;Acc:VGNC:93175]	0.38282118752883	-1.38526	0.0016602263058258	0.018708746093212	yes	down	0.48	0.86	0.88	0.38	1.06	1.2	1.33	2.83	1.95	1.7	16.35	2.36	0.81	4.42
ENSSSCG00000002254	NR2F2	nuclear receptor subfamily 2 group F member 2 [Source:VGNC Symbol;Acc:VGNC:90881]	0.59280851295807	-0.754362	3.2022326362266E-5	0.00098190773872396	yes	down	3.06	3.64	5	3.76	3.52	4.04	6.62	9.63	7.81	10.11	31.59	5.34	3.8366666666667	11.85
ENSSSCG00000002269	MTHFD1	methylenetetrahydrofolate dehydrogenase, cyclohydrolase and formyltetrahydrofolate synthetase 1 [Source:VGNC Symbol;Acc:VGNC:90450]	1.6468661621077	0.71972331456079	0.001611126685062	0.018280375483949	yes	up	20.13	21.96	27.57	27.57	38.96	20.46	19.11	22.16	33.45	26.13	31.2	17.09	26.108333333333	24.856666666667
ENSSSCG00000002279	GPX2	glutathione peroxidase 2 [Source:NCBI gene (formerly Entrezgene);Acc:767625]	2.8515006323376	1.5117213526341	0.0013878637602617	0.0162824395779	yes	up	26.44	21.64	40.93	18.48	14.71	27.5	16.43	7.34	26.19	11.23	3.51	7.35	24.95	12.008333333333
ENSSSCG00000002281	FNTB	farnesyltransferase, CAAX box, beta [Source:VGNC Symbol;Acc:VGNC:109191]	2.1336298266816	1.0933098980296	0.00015526808595504	0.0032420765919661	yes	up	9.98	18.76	16.69	21.79	13.95	18.12	8.31	14.39	15.46	8.63	11.11	11.77	16.548333333333	11.611666666667
ENSSSCG00000002285	GPHN	gephyrin [Source:VGNC Symbol;Acc:VGNC:88587]	1.5424252872795	0.62520060912717	0.0013370247342244	0.015861538034073	yes	up	4.62	6.4	4.82	6.08	5.71	4.55	3.34	4.53	5.8	5.44	7.89	4.36	5.3633333333333	5.2266666666667
ENSSSCG00000002306	GALNT16	polypeptide N-acetylgalactosaminyltransferase 16 [Source:VGNC Symbol;Acc:VGNC:88332]	0.50738349615729	-0.978852	5.6809638851913E-7	3.8498258000057E-5	yes	down	9.37	3.94	8.17	5.98	5.33	5.83	15.46	20.94	19.51	20.21	46.45	12.01	6.4366666666667	22.43
ENSSSCG00000002307	ERH	ERH mRNA splicing and mitosis factor [Source:NCBI gene (formerly Entrezgene);Acc:100152505]	1.55666	0.63845771547165	9.2141197580055E-6	0.00037985208702378	yes	up	74.32	77	89.55	100.28	73.98	66.85	54.51	80.34	68.04	79.68	209.76	54.94	80.33	91.211666666667
ENSSSCG00000002314	SMOC1	SPARC related modular calcium binding 1 [Source:VGNC Symbol;Acc:VGNC:93259]	0.49612803074486	-1.01122	0.0019386260300868	0.02086377731147	yes	down	0.92	0.45	1.4	1.06	1.03	1.26	1.49	2.39	1.65	3.74	12.32	1.87	1.02	3.91
ENSSSCG00000002341	PAPLN	papilin, proteoglycan like sulfated glycoprotein [Source:VGNC Symbol;Acc:VGNC:91169]	0.36319722648926	-1.46117	0.0003146149521258	0.0055191495325047	yes	down	0.15	0.2	0.71	0.21	0.23	0.47	1.05	0.71	1.4	0.83	5.21	0.89	0.32833333333333	1.6816666666667
ENSSSCG00000002368	LTBP2	latent transforming growth factor beta binding protein 2 [Source:VGNC Symbol;Acc:VGNC:89886]	0.23358655113869	-2.09797	4.0524100436078E-6	0.00019526564109475	yes	down	0.59	0.23	1.03	0.95	0.46	1.19	1.82	2.58	3.81	4.74	25.6	1.45	0.74166666666667	6.6666666666667
ENSSSCG00000002375	RPS6KL1	ribosomal protein S6 kinase like 1 [Source:VGNC Symbol;Acc:VGNC:92448]	0.28059776284012	-1.83342	0.002357220746489	0.02384502516262	yes	down	0.02	0.06	0	0.07	0.06	0.15	0.21	0.2	0.42	0.21	1.21	0.18	0.06	0.405
ENSSSCG00000002383	FOS	Fos proto-oncogene, AP-1 transcription factor subunit [Source:NCBI gene (formerly Entrezgene);Acc:100144486]	0.27583387477412	-1.85813	0.0027140079135879	0.026337698197266	yes	down	0.91	1.01	7.44	7.22	9.51	3.28	3.05	11.09	15.24	32.78	146.37	6.47	4.895	35.833333333333
ENSSSCG00000002385	TGFB3	transforming growth factor beta 3 [Source:VGNC Symbol;Acc:VGNC:98367]	0.5169897453644	-0.951792	0.0070463861408401	0.049869058996761	yes	down	2.15	1.36	3.77	4.6	3.36	3.8	3.82	7.13	6.36	6.42	42.85	6.35	3.1733333333333	12.155
ENSSSCG00000002406	AHSA1	activator of HSP90 ATPase activity 1 [Source:VGNC Symbol;Acc:VGNC:85194]	2.3753196137352	1.2481216499182	3.0504969654849E-6	0.00015230840728615	yes	up	66.94	107.25	86.27	175.67	100.76	99.98	59.27	79.83	72.62	63.65	68.76	60.29	106.145	67.403333333333
ENSSSCG00000002443	TC2N	tandem C2 domains, nuclear [Source:VGNC Symbol;Acc:VGNC:93808]	0.069302189163931	-3.85096	0.00014771087545841	0.0031272141265024	yes	down	0.05	0.02	0.04	0.02	0	0.05	0.12	0.22	0.11	0.47	5.89	0	0.03	1.135
ENSSSCG00000002444	FBLN5	fibulin 5 [Source:VGNC Symbol;Acc:VGNC:88024]	0.41722609296439	-1.2611	1.0714835142771E-6	6.4641816404007E-5	yes	down	15.82	19.37	26.56	12.48	13.55	26.37	38.29	62.4	71.53	57.3	212.37	45.02	19.025	81.151666666667
ENSSSCG00000002447	CPSF2	cleavage and polyadenylation specific factor 2 [Source:VGNC Symbol;Acc:VGNC:86959]	1.6487368970121	0.72136119400861	7.4727949033088E-7	4.8856277162998E-5	yes	up	6.52	6.37	8.06	6.99	7.97	5.52	3.65	7.47	6.98	6.88	13.34	3.46	6.905	6.9633333333333
ENSSSCG00000002451	RIN3	Ras and Rab interactor 3 [Source:VGNC Symbol;Acc:VGNC:92311]	0.65347505897104	-0.613796	0.0031870388731355	0.029414703927987	yes	down	1.53	1.58	3.75	2.89	1.81	2.74	4.25	4.82	6.32	4.63	13.89	3.2	2.3833333333333	6.185
ENSSSCG00000002452	LGMN	legumain [Source:VGNC Symbol;Acc:VGNC:89702]	0.62946950403927	-0.667792	0.002157371051096	0.022560084891856	yes	down	19.53	22.77	27.02	26.32	24.08	32.33	34.59	47.52	51.47	54.65	222.94	50.7	25.341666666667	76.978333333333
ENSSSCG00000002464	PRIMA1	proline rich membrane anchor 1 [Source:HGNC Symbol;Acc:HGNC:18319]	0.46594883305486	-1.10176	0.0042495569410189	0.035780781822713	yes	down	0.77	0.93	1.13	0.62	1	1.16	1.59	1.82	2.93	2.06	16.16	1.32	0.935	4.3133333333333
ENSSSCG00000002490	GSC	goosecoid homeobox [Source:VGNC Symbol;Acc:VGNC:88714]	0.13432402379857	-2.89621	0.0023468727791379	0.023829696836831	yes	down	0.1	0	0	0	0.03	0.03	0.19	0.26	0.57	0.07	1.17	0.07	0.026666666666667	0.38833333333333
ENSSSCG00000002520		solute carrier family 25 member 29 [Source:VGNC Symbol;Acc:VGNC:93006]	0.55374922690595	-0.852695	0.0023512585948153	0.023829696836831	yes	down	2.55	2.14	4.6	2.62	2.02	2.24	7.24	6.22	10.16	8.42	7.01	4.51	2.695	7.26
ENSSSCG00000002535	HSP90AA1	heat shock protein 90 alpha family class A member 1 [Source:NCBI gene (formerly Entrezgene);Acc:397028]	2.1872068367898	1.1290896576521	2.3093425033486E-6	0.00011900330587568	yes	up	217.07	342.19	282.8	652.12	298.88	378.87	179.38	306.02	267.6	243.12	420.72	170.26	361.98833333333	264.51666666667
ENSSSCG00000002554	PLD4	phospholipase D family member 4 [Source:VGNC Symbol;Acc:VGNC:91528]	0.2595021741562	-1.94618	0.00013885821068672	0.00299099376604	yes	down	0.13	0.38	0.57	0.13	0.08	0.31	0.84	1.05	0.78	1.62	6.82	0.79	0.26666666666667	1.9833333333333
ENSSSCG00000002558	CEP170B	centrosomal protein 170B [Source:VGNC Symbol;Acc:VGNC:86564]	0.35249927613773	-1.50431	4.6379667512285E-7	3.2777173597611E-5	yes	down	0.44	0.63	1.12	0.7	0.35	1.1	2.19	2.68	4.87	3.16	4.24	1.91	0.72333333333333	3.175
ENSSSCG00000002559	CDCA4	cell division cycle associated 4 [Source:VGNC Symbol;Acc:VGNC:86467]	0.6534183170201	-0.613921	0.0033875199536069	0.030687026023547	yes	down	0.61	0.86	0.92	0.85	0.8	0.93	1.45	1.76	2.1	2.34	6.04	2.11	0.82833333333333	2.6333333333333
ENSSSCG00000002620	EFHC1	EF-hand domain containing 1 [Source:VGNC Symbol;Acc:VGNC:87570]	0.52328133376395	-0.934341	0.0016835338262161	0.018846318179819	yes	down	0.27	0.28	0.28	0.38	0.32	0.52	0.59	0.97	0.81	0.68	3.41	0.73	0.34166666666667	1.1983333333333
ENSSSCG00000002650	APRT	adenine phosphoribosyltransferase [Source:VGNC Symbol;Acc:VGNC:85428]	2.0759601232398	1.0537787314816	0.0019972446277156	0.021386080461708	yes	up	3.18	3.02	2	1.88	2.12	1.51	1.12	1.3	2.3	1.45	2.57	2.01	2.285	1.7916666666667
ENSSSCG00000002669	CRISPLD2	cysteine rich secretory protein LCCL domain containing 2 [Source:VGNC Symbol;Acc:VGNC:96958]	0.24360855721457	-2.03736	1.5659532109699E-9	3.5754325544623E-7	yes	down	1.42	1.45	2.55	1.79	1.57	2.02	5.03	8.61	10.24	8.1	54.1	4.73	1.8	15.135
ENSSSCG00000002688	PLCG2	phospholipase C gamma 2 [Source:VGNC Symbol;Acc:VGNC:91520]	0.44148975257867	-1.17955	0.0018026924836237	0.019861736562331	yes	down	0.14	0.15	0.17	0.24	0.23	0.2	0.22	0.49	0.45	0.77	2.91	0.3	0.18833333333333	0.85666666666667
ENSSSCG00000002701	MON1B	MON1 homolog B, secretory trafficking associated [Source:VGNC Symbol;Acc:VGNC:90300]	0.66014407219992	-0.599147	0.0029535435707309	0.027830819132202	yes	down	1.48	1.4	1.72	1.59	1.38	1.3	1.91	3.4	2.26	3.28	9.92	2.22	1.4783333333333	3.8316666666667
ENSSSCG00000002709		-	0.21785050491664	-2.19859	1.8805365025524E-5	0.00065978823249125	yes	down	0.05	0.05	0.14	0.09	0.08	0.07	0.29	0.31	0.31	0.69	3.81	0.14	0.08	0.925
ENSSSCG00000002777	HSD11B2	hydroxysteroid 11-beta dehydrogenase 2 [Source:NCBI gene (formerly Entrezgene);Acc:396948]	3.45135	1.7871620571495	0.00018259213897186	0.0036153358409732	yes	up	0.7	0.66	1.01	0.48	0.33	0.23	0.08	0.27	0.42	0.13	0.48	0.24	0.56833333333333	0.27
ENSSSCG00000002778	ZDHHC1	zinc finger DHHC-type containing 1 [Source:VGNC Symbol;Acc:VGNC:95115]	0.42589198610764	-1.23144	2.7411707150715E-6	0.00013790411722839	yes	down	3.16	2.55	4.12	3.19	2.44	3.8	9.22	7.52	7.78	7.08	33.36	12.81	3.21	12.961666666667
ENSSSCG00000002795	CDH11	cadherin 11 [Source:VGNC Symbol;Acc:VGNC:86475]	0.24271580746957	-2.04266	0.00013614465301456	0.0029453685063981	yes	down	0.46	0.35	0.75	0.57	0.51	0.54	0.68	2.07	1.57	2.13	24.33	0.83	0.53	5.2683333333333
ENSSSCG00000002828	LPCAT2	lysophosphatidylcholine acyltransferase 2 [Source:VGNC Symbol;Acc:VGNC:89789]	0.38513236487197	-1.37657	2.1907677209537E-5	0.00074571522354757	yes	down	1.13	0.83	1.9	1.22	0.75	2.16	2.28	4.2	4.33	5.49	19.72	2.79	1.3316666666667	6.4683333333333
ENSSSCG00000002829	MMP2	matrix metallopeptidase 2 [Source:NCBI gene (formerly Entrezgene);Acc:397391]	0.39174644449187	-1.35201	2.4664931416621E-7	2.0680917918309E-5	yes	down	37.42	37.13	60.34	43.14	43.86	74.92	102.37	167.01	176.3	172.88	761.98	111.57	49.468333333333	248.685
ENSSSCG00000002831	IRX3	iroquois homeobox 3 [Source:VGNC Symbol;Acc:VGNC:89217]	4.0290269109772	2.0104314416751	2.2386593155978E-14	1.7486285738309E-11	yes	up	6.25	5.79	8.25	7.58	3.74	5.59	1.74	1.17	2.32	1.31	5.92	2.55	6.2	2.5016666666667
ENSSSCG00000002860	PDCD5	programmed cell death 5 [Source:VGNC Symbol;Acc:VGNC:98529]	1.6940533812094	0.76047933605899	4.3801999137225E-5	0.0012382199413249	yes	up	54.4	53.42	110.75	63.88	49.41	94.74	37.43	36.23	127.6	60.43	94.82	49.27	71.1	67.63
ENSSSCG00000002864	SLC7A10	solute carrier family 7 member 10 [Source:VGNC Symbol;Acc:VGNC:93170]	0.32854009139291	-1.60586	0.00018082666695253	0.0036070545218312	yes	down	0.94	0.92	1.24	0.67	1.35	0.55	2.22	3.21	3.31	3.03	23.92	1.62	0.945	6.2183333333333
ENSSSCG00000002887	MAG	myelin associated glycoprotein [Source:VGNC Symbol;Acc:VGNC:89950]	2.2572169044319	1.1745450591645	0.0041841331934823	0.035382746851551	yes	up	0.44	0.39	1.01	0.55	1.2	0.65	0.32	0.52	0.58	0.8	0.86	0.06	0.70666666666667	0.52333333333333
ENSSSCG00000002919	TYROBP	transmembrane immune signaling adaptor TYROBP [Source:VGNC Symbol;Acc:VGNC:94619]	0.29412529072671	-1.7655	0.00039755500601063	0.0065010949376552	yes	down	1.51	1.95	3.22	1.83	1.21	4.83	5.12	6.58	6.67	13.48	60.92	9.95	2.425	17.12
ENSSSCG00000002921	CLIP3	CAP-Gly domain containing linker protein 3 [Source:VGNC Symbol;Acc:VGNC:97931]	0.43088452858392	-1.21463	3.1441715315206E-5	0.0009681047655456	yes	down	1.41	2.28	2.04	1.48	1.84	2.85	3.65	6.02	6.43	5.61	26.91	4.75	1.9833333333333	8.895
ENSSSCG00000002954	SPINT2	serine peptidase inhibitor, Kunitz type 2 [Source:VGNC Symbol;Acc:VGNC:98621]	0.18997142601896	-2.39615	0.00019667532168049	0.0038055520848242	yes	down	0.1	0.17	0.59	0.18	0.2	0.63	0.81	1.45	0.43	1.84	16.12	1.16	0.31166666666667	3.635
ENSSSCG00000002960	RASGRP4	RAS guanyl releasing protein 4 [Source:VGNC Symbol;Acc:VGNC:98282]	0.41430577503616	-1.27123	0.0046520044398286	0.037892644287319	yes	down	0.19	0.17	0.23	0.28	0.1	0.22	0.33	0.39	0.52	0.78	2.76	0.27	0.19833333333333	0.84166666666667
ENSSSCG00000003015	EXOSC5	exosome component 5 [Source:VGNC Symbol;Acc:VGNC:87841]	2.1127701669609	1.0791358354129	2.9823502645267E-5	0.00093181179528087	yes	up	14.51	15.35	15.68	19.74	15.85	14.43	11.67	9.11	12.72	11.91	9.8	11.18	15.926666666667	11.065
ENSSSCG00000003018	LIPE	lipase E, hormone sensitive type [Source:VGNC Symbol;Acc:VGNC:98493]	0.60242981174308	-0.731135	5.1914347496389E-7	3.6002842579155E-5	yes	down	15.38	10.62	18.03	14.56	12.84	17.92	29.23	38.59	36.98	31.14	73.67	31.63	14.891666666667	40.206666666667
ENSSSCG00000003063	PHLDB3	pleckstrin homology like domain family B member 3 [Source:VGNC Symbol;Acc:VGNC:91400]	0.36248514811299	-1.46401	0.0005584696416695	0.0082799679840331	yes	down	0.11	0.39	0.3	0.38	0.2	0.21	1.04	1.37	0.67	0.57	3.65	0.66	0.265	1.3266666666667
ENSSSCG00000003080		immunoglobulin superfamily member 23 [Source:VGNC Symbol;Acc:VGNC:89066]	3.2452491003588	1.6983292215401	0.0063358468868156	0.046513192584504	yes	up	0.34	0.85	0.37	1.8	1.55	0.09	0.38	0.1	0.42	0.2	0.53	0.6	0.83333333333333	0.37166666666667
ENSSSCG00000003105	SLC1A5	solute carrier family 1 member 5 [Source:VGNC Symbol;Acc:VGNC:92967]	0.40989604940787	-1.28667	4.8338987678859E-5	0.0013384308136977	yes	down	4.52	5.99	9.25	4.96	5.53	8.99	11.13	19.08	23.35	16.47	98.88	14.19	6.54	30.516666666667
ENSSSCG00000003113	C5AR2	complement C5a receptor 2 [Source:VGNC Symbol;Acc:VGNC:86039]	0.14436496389153	-2.79221	0.00013983263773535	0.0030032650891899	yes	down	0.05	0.07	0.07	0.07	0	0.09	0.17	0.67	0.26	0.37	4.15	0.12	0.058333333333333	0.95666666666667
ENSSSCG00000003115	MEIS3	Meis homeobox 3 [Source:VGNC Symbol;Acc:VGNC:98500]	0.50269124454657	-0.992256	0.00075424817147867	0.010526763838353	yes	down	1.04	0.66	2.09	1.08	0.93	1.34	1.89	2.86	5.2	3.46	11.52	1.8	1.19	4.455
ENSSSCG00000003288	HSPBP1	HSPA (Hsp70) binding protein 1 [Source:VGNC Symbol;Acc:VGNC:96782]	1.6773235031036	0.7461609663697	0.0038242789459281	0.033190715693871	yes	up	13.22	16.69	17.55	17.76	16.59	12.9	14.17	11.95	18.6	12.36	14	13.21	15.785	14.048333333333
ENSSSCG00000003339	INTS11	integrator complex subunit 11 [Source:VGNC Symbol;Acc:VGNC:89159]	1.5178987928168	0.60207560105053	0.0042590158198208	0.03582662519916	yes	up	12.56	15.96	15.8	16.4	12.78	15.98	14.2	13.05	17.4	13.24	19.23	13.61	14.913333333333	15.121666666667
ENSSSCG00000003353	SLC35E2B	solute carrier family 35 member E2 [Source:VGNC Symbol;Acc:VGNC:93078]	0.65241907244666	-0.616129	0.0012409945305116	0.015084029342606	yes	down	1.53	1.86	2.44	2.56	1.95	2.29	3.14	4.97	4.08	4.51	15.14	2.85	2.105	5.7816666666667
ENSSSCG00000003369	ICMT	isoprenylcysteine carboxyl methyltransferase [Source:NCBI gene (formerly Entrezgene);Acc:100514410]	1.8604777582221	0.89567314332875	8.0332227311317E-5	0.0019771319826323	yes	up	33.06	31.71	42.6	44.36	43.04	41.84	28.94	33.05	43.57	29.03	31.11	24.16	39.435	31.643333333333
ENSSSCG00000003371	GPR153	G protein-coupled receptor 153 [Source:VGNC Symbol;Acc:VGNC:88609]	0.45196112259886	-1.14573	0.00013201888089936	0.0028728624800989	yes	down	1.09	1.45	4.42	2.73	1.98	2.21	4.5	6.31	11.16	7.71	15.85	4.53	2.3133333333333	8.3433333333333
ENSSSCG00000003402	PGD	phosphogluconate dehydrogenase [Source:VGNC Symbol;Acc:VGNC:91348]	0.58025579109178	-0.785239	0.0017916508019167	0.019769434610592	yes	down	5.53	5.39	8.78	5.12	5.09	7.42	10.75	11.68	14.12	12.84	61.06	10.69	6.2216666666667	20.19
ENSSSCG00000003414	ANGPTL7	angiopoietin like 7 [Source:NCBI gene (formerly Entrezgene);Acc:100217376]	0.24359038118694	-2.03747	0.0063675560605075	0.046667110861231	yes	down	0.12	0.09	1.5	0.2	0.91	0.56	1.96	3.45	1.45	0.3	21.45	0.65	0.56333333333333	4.8766666666667
ENSSSCG00000003439	DHRS3	dehydrogenase/reductase 3 [Source:VGNC Symbol;Acc:VGNC:87282]	0.43524543979551	-1.2001	5.6311614236952E-18	1.392867778151E-14	yes	down	12.09	9.01	15.46	14.23	13.04	13.29	30.28	41.39	41.31	36	118.09	34.19	12.853333333333	50.21
ENSSSCG00000003458	EFHD2	EF-hand domain family member D2 [Source:HGNC Symbol;Acc:HGNC:28670]	0.62903036047279	-0.668798	0.0037349442990739	0.03283786039251	yes	down	6.2	7.97	10.05	8.24	5.17	13.66	13.71	18.96	23.65	17.09	52.08	14.83	8.5483333333333	23.386666666667
ENSSSCG00000003472	ARHGEF19	Rho guanine nucleotide exchange factor 19 [Source:VGNC Symbol;Acc:VGNC:85492]	0.52550085623644	-0.928235	0.0040697209092456	0.034771864141689	yes	down	0.19	0.19	0.43	0.31	0.29	0.3	0.41	0.51	0.76	0.8	2.56	0.67	0.285	0.95166666666667
ENSSSCG00000003479	MFAP2	microfibril associated protein 2 [Source:VGNC Symbol;Acc:VGNC:90173]	0.32183132838458	-1.63562	2.4407367787868E-6	0.00012490680873785	yes	down	10.43	11.45	15.5	13.91	15.75	9.97	30.43	42.17	52.33	41.9	272.8	28.48	12.835	78.018333333333
ENSSSCG00000003514	HSPG2	heparan sulfate proteoglycan 2 [Source:VGNC Symbol;Acc:VGNC:97099]	0.64291471034113	-0.637301	0.00068017868782677	0.0097343605651273	yes	down	33.64	35.3	61.81	42.03	29.71	64.22	84.63	99.58	104.42	101.67	186.32	78.36	44.451666666667	109.16333333333
ENSSSCG00000003524	C1QA	complement C1q A chain [Source:VGNC Symbol;Acc:VGNC:96926]	0.19239888399826	-2.37783	9.6329589773299E-7	5.9320640739649E-5	yes	down	2.92	4.63	10.24	4.23	1.43	11.15	16.86	22.26	21.13	57.4	215.13	30.29	5.7666666666667	60.511666666667
ENSSSCG00000003532	LUZP1	leucine zipper protein 1 [Source:VGNC Symbol;Acc:VGNC:89897]	0.58548637587126	-0.772292	0.0017363327872653	0.019273683542112	yes	down	1.55	0.99	2.52	1.39	1.45	2.1	2.29	4.27	3.98	4.05	14.09	2.14	1.6666666666667	5.1366666666667
ENSSSCG00000003554	SELENON	selenoprotein N [Source:VGNC Symbol;Acc:VGNC:98611]	0.63770960086773	-0.649028	0.00013813113176744	0.0029796571606984	yes	down	10.37	12.15	20.18	16.48	12.85	19.62	25.13	31.48	38.1	29.65	94.29	27.27	15.275	40.986666666667
ENSSSCG00000003584	THEMIS2	thymocyte selection associated family member 2 [Source:VGNC Symbol;Acc:VGNC:93954]	0.38363615938002	-1.38219	0.0018380036563723	0.020160984674221	yes	down	0.2	0.25	0.27	0.12	0.13	0.27	0.45	0.52	0.4	1.45	2.76	0.43	0.20666666666667	1.0016666666667
ENSSSCG00000003590	PTPRU	protein tyrosine phosphatase receptor type U [Source:VGNC Symbol;Acc:VGNC:91995]	0.37823272020535	-1.40265	0.0010917228891195	0.013755257710227	yes	down	0.18	0.12	0.27	0.22	0.2	0.27	0.29	0.67	0.61	0.83	4.33	0.26	0.21	1.165
ENSSSCG00000003592	SDC3	syndecan 3 [Source:VGNC Symbol;Acc:VGNC:92656]	0.6490152136242	-0.623676	0.0052542166959271	0.0409978075627	yes	down	2.09	2.14	5.18	2.89	2.49	3.96	4.92	5.91	7.7	6.07	21.34	4.4	3.125	8.39
ENSSSCG00000003603	COL16A1	collagen type XVI alpha 1 chain [Source:VGNC Symbol;Acc:VGNC:86867]	0.12685642735046	-2.97873	2.096512379354E-10	6.4821542129151E-8	yes	down	2.64	2.76	5.67	3.32	1.94	3.72	13.77	23.28	28.08	27.97	251.18	9.41	3.3416666666667	58.948333333333
ENSSSCG00000003645	UTP11	UTP11 small subunit processome component [Source:NCBI gene (formerly Entrezgene);Acc:100513019]	1.8429115624942	0.88198684068518	8.4399746978252E-5	0.002056776100007	yes	up	21.89	31.88	26.33	32.42	22.63	20.57	14.48	30.74	17.81	27.5	34.18	13.54	25.953333333333	23.041666666667
ENSSSCG00000003651	RHBDL2	rhomboid like 2 [Source:VGNC Symbol;Acc:VGNC:92278]	0.32410373432876	-1.62547	0.0029396084602313	0.027770037656457	yes	down	0.1	0.08	0.22	0.05	0.04	0.12	0.16	0.48	0.31	0.22	2.08	0.44	0.10166666666667	0.615
ENSSSCG00000003653	NDUFS5	NADH:ubiquinone oxidoreductase subunit S5 [Source:NCBI gene (formerly Entrezgene);Acc:100514655]	1.7172248505655	0.78007895579736	0.0010447612008835	0.013416403520075	yes	up	106.08	104.85	107.12	96.92	126.03	84.64	86.29	83.04	79.75	79.91	77.23	101.57	104.27333333333	84.631666666667
ENSSSCG00000003687	EPB41L3	erythrocyte membrane protein band 4.1 like 3 [Source:VGNC Symbol;Acc:VGNC:87724]	0.32750809177866	-1.6104	0.0049506263715542	0.039515888179283	yes	down	0.41	0.43	0.75	0.66	0.62	0.43	0.58	1.2	1.22	1.83	20.18	0.46	0.55	4.245
ENSSSCG00000003691		-	1.84585	0.88428770941788	0.00020692502286427	0.0039625474378434	yes	up	141.12	156.9	116.5	281.09	156.61	138.15	106.73	167.58	109.19	94.1	181.89	122.09	165.06166666667	130.26333333333
ENSSSCG00000003702	GATA6	GATA binding protein 6 [Source:VGNC Symbol;Acc:VGNC:88366]	0.49448941098689	-1.01599	0.0021697796979982	0.022645358999994	yes	down	0.36	0.38	0.89	0.48	0.77	0.84	0.96	1.92	1.13	2.07	6.99	1.05	0.62	2.3533333333333
ENSSSCG00000003705	CABLES1	Cdk5 and Abl enzyme substrate 1 [Source:VGNC Symbol;Acc:VGNC:86109]	0.50945432242249	-0.972975	0.002693073706566	0.026191288911629	yes	down	0.49	0.42	0.55	0.27	0.58	0.75	0.66	1.26	1.5	1.23	5.25	1.19	0.51	1.8483333333333
ENSSSCG00000003708	ANKRD29	ankyrin repeat domain 29 [Source:VGNC Symbol;Acc:VGNC:85332]	0.38212941391973	-1.38787	0.00084452752367008	0.011477685878011	yes	down	1.19	0.72	1.06	0.85	1.75	0.92	1.38	1.78	2.89	2.48	24.82	2.19	1.0816666666667	5.9233333333333
ENSSSCG00000003709	LAMA3	laminin subunit alpha 3 [Source:VGNC Symbol;Acc:VGNC:98490]	0.1292232779604	-2.95206	1.6004088704588E-9	3.5987375827998E-7	yes	down	0.17	0.31	0.34	0.16	0.38	0.31	0.97	2.09	2.04	3.07	17.9	0.95	0.27833333333333	4.5033333333333
ENSSSCG00000003715	ZNF521	zinc finger protein 521 [Source:VGNC Symbol;Acc:VGNC:98715]	0.49543825538717	-1.01322	1.0849849886286E-5	0.00042152518890675	yes	down	1.26	1.08	1.59	1.52	1.12	2.46	2.86	5.05	3.62	4.98	12.76	3	1.505	5.3783333333333
ENSSSCG00000003721	CHST9	carbohydrate sulfotransferase 9 [Source:VGNC Symbol;Acc:VGNC:86683]	2.0530072649698	1.0377387327156	0.0029295889951707	0.027746030808761	yes	up	2.11	0.87	5.13	3.03	2.03	3.66	1.05	1.31	3.33	2.95	0.83	2.31	2.805	1.9633333333333
ENSSSCG00000003768	NEXN	nexilin F-actin binding protein [Source:VGNC Symbol;Acc:VGNC:98154]	1.8097291462954	0.85577379203967	0.0028070384536414	0.026981384514568	yes	up	22.69	24.12	36.19	59	38.03	32.39	17.49	42.48	26.38	45.55	34.1	18.3	35.403333333333	30.716666666667
ENSSSCG00000003775	MSH4	Rab geranylgeranyltransferase subunit beta [Source:NCBI gene (formerly Entrezgene);Acc:733698]	1.6175646867245	0.69382340702496	0.001019750540905	0.013225593670763	yes	up	17.92	11.17	21.06	26.1	13.7	11.64	9.65	14.77	13.67	19.98	34.96	9.97	16.931666666667	17.166666666667
ENSSSCG00000003811	ROR1	receptor tyrosine kinase like orphan receptor 1 [Source:VGNC Symbol;Acc:VGNC:98295]	0.27368811219599	-1.8694	0.0057381951887241	0.04327263963204	yes	down	0.19	0.31	0.37	0.41	0.51	0.06	0.14	0.48	0.36	0.65	7	0.11	0.30833333333333	1.4566666666667
ENSSSCG00000003881	SPATA6	spermatosis associated 6 [Source:VGNC Symbol;Acc:VGNC:93387]	0.3616146941272	-1.46747	0.0063237575340354	0.04646083443694	yes	down	0.09	0.06	0.06	0.06	0.11	0.11	0.1	0.29	0.15	0.26	2.02	0.2	0.081666666666667	0.50333333333333
ENSSSCG00000003903		ubiquinol-cytochrome c reductase hinge protein [Source:VGNC Symbol;Acc:VGNC:111779]	1.7505708073452	0.80782541728759	0.00550189512849	0.042312100022008	yes	up	1121.17	932.64	1118.17	1043.44	803.36	853.61	837.64	795.34	871.34	905.24	591.69	990.39	978.73166666667	831.94
ENSSSCG00000003926	BTBD19	BTB domain containing 19 [Source:VGNC Symbol;Acc:VGNC:85905]	0.47873956213524	-1.06269	0.0057709014587061	0.043475100786121	yes	down	0.4	0.47	0.98	0.75	1.02	1.01	0.98	1.11	1.92	2.88	10.2	1.67	0.77166666666667	3.1266666666667
ENSSSCG00000003943	MED8	mediator complex subunit 8 [Source:VGNC Symbol;Acc:VGNC:90124]	1.7322898896853	0.79268037776431	0.00091748326296582	0.012244936246111	yes	up	20.62	28.57	19.38	23.89	19.45	20.4	20.91	19.96	21.5	16.17	23.01	14.82	22.051666666667	19.395
ENSSSCG00000003973	CTPS1	CTP synthase 1 [Source:VGNC Symbol;Acc:VGNC:87070]	2.0897913757972	1.0633589250211	2.7473654477988E-5	0.00086643442618782	yes	up	3.6	3.89	4.12	9.23	4.21	4.4	3.28	3.46	4.41	3.01	4.42	2.69	4.9083333333333	3.545
ENSSSCG00000004012	THBS2	thrombospondin 2 [Source:VGNC Symbol;Acc:VGNC:93947]	0.13302730227233	-2.91021	4.5381415907565E-11	1.6837639837104E-8	yes	down	1.27	1.33	4.22	2.56	2.39	2.87	8	21.05	26.04	18.51	145.83	7.17	2.44	37.766666666667
ENSSSCG00000004013	SMOC2	SPARC related modular calcium binding 2 [Source:VGNC Symbol;Acc:VGNC:93260]	0.31779413069866	-1.65384	4.2846604388253E-5	0.0012135237704696	yes	down	0.79	1.06	1.38	1.39	1.13	1.39	2.24	4.09	4.03	3.97	30.68	2.09	1.19	7.85
ENSSSCG00000004024		-	0.39781013828117	-1.32985	4.4476357060541E-5	0.0012548928044401	yes	down	3.04	3.84	4.33	3.72	3.85	6.49	6.9	11.24	9.05	14.25	63.98	13.04	4.2116666666667	19.743333333333
ENSSSCG00000004047	MRPL18	mitochondrial ribosomal protein L18 [Source:VGNC Symbol;Acc:VGNC:90354]	1.9667088312717	0.97578338426916	0.00090469504989244	0.012106924468398	yes	up	69.02	88.36	71.88	78.43	59.29	55.62	59.61	57.41	63.52	42.99	44.04	49.08	70.433333333333	52.775
ENSSSCG00000004048	TCP1	t-complex 1 [Source:NCBI gene (formerly Entrezgene);Acc:100153485]	1.9660369099373	0.97529040676682	3.8470509376956E-6	0.00018658197047823	yes	up	58.48	79.8	66.08	91.02	81.07	66.33	47.84	67.21	60.6	56.89	71	53.17	73.796666666667	59.451666666667
ENSSSCG00000004052	FNDC1	fibronectin type III domain containing 1 [Source:VGNC Symbol;Acc:VGNC:88181]	0.094216089535544	-3.40788	1.9565646209441E-16	3.2263750599368E-13	yes	down	1.31	1.32	3.13	1.72	1.81	2.07	10.47	19.67	24.15	20.93	170.54	9.92	1.8933333333333	42.613333333333
ENSSSCG00000004053	TAGAP	T cell activation RhoGTPase activating protein [Source:NCBI gene (formerly Entrezgene);Acc:100155114]	0.22300596288204	-2.16485	9.6750569782518E-5	0.0022755550018104	yes	down	0.02	0.09	0.08	0.04	0.03	0.12	0.1	0.38	0.3	0.54	1.7	0.23	0.063333333333333	0.54166666666667
ENSSSCG00000004058	EZR	ezrin [Source:VGNC Symbol;Acc:VGNC:87856]	0.42162661468897	-1.24596	3.5748490033246E-6	0.00017509681207373	yes	down	5.51	5.62	12.72	5.72	4.17	10.31	19.06	25.9	30.22	18.28	73.62	13.55	7.3416666666667	30.105
ENSSSCG00000004087	CCDC170	coiled-coil domain containing 170 [Source:VGNC Symbol;Acc:VGNC:86271]	0.29817224719877	-1.74578	0.00019414159327996	0.0037663469096312	yes	down	0.09	0.06	0.26	0.11	0.1	0.05	0.3	0.25	0.42	0.59	2.41	0.25	0.11166666666667	0.70333333333333
ENSSSCG00000004103	PCMT1	protein-L-isoaspartate (D-aspartate) O-methyltransferase [Source:VGNC Symbol;Acc:VGNC:103146]	1.6284918319669	0.70353648362055	0.0032199897587972	0.029626700564358	yes	up	29.04	30.09	32.26	29.59	30.59	30.18	24.39	34.67	29.14	27.47	23.18	21.98	30.291666666667	26.805
ENSSSCG00000004127	PLAGL1	PLAG1 like zinc finger 1 [Source:VGNC Symbol;Acc:VGNC:91510]	0.61895364147051	-0.692097	0.0021264892397192	0.02236656754548	yes	down	1.93	1.37	3.35	1.86	2.73	2.18	3.68	6.28	6.44	6.77	8.69	2.84	2.2366666666667	5.7833333333333
ENSSSCG00000004149	NHSL1	NHS like 1 [Source:VGNC Symbol;Acc:VGNC:90739]	0.23241350058882	-2.10523	1.5953006342243E-6	8.7043590854861E-5	yes	down	0.21	0.21	0.5	0.29	0.26	0.36	0.6	1.15	1.47	1.92	11.11	0.67	0.305	2.82
ENSSSCG00000004154	TNFAIP3	TNF alpha induced protein 3 [Source:VGNC Symbol;Acc:VGNC:94252]	0.59558987735163	-0.747609	0.0064354270023293	0.047094759438643	yes	down	0.49	0.62	1.58	1.2	0.79	0.84	1.21	1.52	1.95	2.68	7.49	1.62	0.92	2.745
ENSSSCG00000004179		vanin 2 [Source:VGNC Symbol;Acc:VGNC:94834]	0.054402053563424	-4.2002	0.00062187268192322	0.0090305405796698	yes	down	0	0	0	0.08	0.07	0	0.12	0.34	0.09	1.16	3.79	0.08	0.025	0.93
ENSSSCG00000004192	CCN2	cellular communication network factor 2 [Source:NCBI gene (formerly Entrezgene);Acc:100152141]	0.27423101738485	-1.86654	9.2584049525712E-6	0.00038032666879373	yes	down	3.65	2.67	11.45	11.15	11.33	7.29	20.46	31.4	31.67	21.07	221.11	25.74	7.9233333333333	58.575
ENSSSCG00000004193	ENPP1	ectonucleotide pyrophosphatase/phosphodiesterase 1 [Source:VGNC Symbol;Acc:VGNC:87708]	0.35103467951245	-1.51031	8.1212862981622E-5	0.0019954968534938	yes	down	2.7	2.96	4.59	2.66	2.86	4.42	5.74	13.96	10.01	9.25	105.13	6.74	3.365	25.138333333333
ENSSSCG00000004201	TMEM200A	transmembrane protein 200A [Source:VGNC Symbol;Acc:VGNC:94129]	0.10842343675536	-3.20525	8.5267547661582E-5	0.0020677380307934	yes	down	0.02	0	0.05	0.02	0.03	0.02	0.11	0.07	0.27	0.24	1.7	0.06	0.023333333333333	0.40833333333333
ENSSSCG00000004224	HDDC2	HD domain containing 2 [Source:VGNC Symbol;Acc:VGNC:103105]	2.0205888051033	1.0147757595227	0.00011882979745694	0.0026361031749752	yes	up	0.74	0.99	0.81	1.44	0.75	1.21	0.52	0.76	0.72	0.91	1.05	0.69	0.99	0.775
ENSSSCG00000004225	TPD52L1	TPD52 like 1 [Source:VGNC Symbol;Acc:VGNC:94334]	11.771826507424	3.5572662800693	1.1351308945236E-15	1.4038731338021E-12	yes	up	1.81	3.81	3.54	4.72	4.72	3.03	0.2	2.22	0.39	0.38	0.19	0.88	3.605	0.71
ENSSSCG00000004238	HSF2	heat shock transcription factor 2 [Source:VGNC Symbol;Acc:VGNC:88994]	1.7540563914655	0.81069512998326	0.00053908569855048	0.0080968987117558	yes	up	6.52	8.93	9.8	16.47	6.45	8.28	5.07	10.8	7.39	9.8	13.32	5.18	9.4083333333333	8.5933333333333
ENSSSCG00000004342	NDUFAF4	NADH:ubiquinone oxidoreductase complex assembly factor 4 [Source:VGNC Symbol;Acc:VGNC:90641]	1.6791605479721	0.74774017589136	0.0020047554328121	0.021405866846775	yes	up	1.7	1.06	1.99	1.81	1.48	1.01	1.21	1.19	1.44	1.58	1.44	1.18	1.5083333333333	1.34
ENSSSCG00000004357	SIM1	SIM bHLH transcription factor 1 [Source:VGNC Symbol;Acc:VGNC:92876]	68.1585	6.0908207236851	4.4137106103309E-8	4.880386053298E-6	yes	up	0.66	0.95	0.8	2.18	0.53	1.18	0	0	0	0	0.02	0.1	1.05	0.02
ENSSSCG00000004408	SMPD2	sphingomyelin phosphodiesterase 2 [Source:VGNC Symbol;Acc:VGNC:93262]	0.63893559135912	-0.646258	0.0023522498400802	0.023829696836831	yes	down	1.56	1.75	2.22	2.04	2.06	2.01	3.62	4.04	4.3	2.78	12.51	4.54	1.94	5.2983333333333
ENSSSCG00000004412	MICAL1	microtubule associated monooxygenase, calponin and LIM domain containing 1 [Source:VGNC Symbol;Acc:VGNC:90207]	0.49694531604666	-1.00884	1.3942865749567E-8	1.9669671865713E-6	yes	down	1.25	1.24	2.04	1.99	1.93	1.9	3.48	3.71	5.47	4.89	12.8	4.42	1.725	5.795
ENSSSCG00000004415		-	0.63134856281982	-0.663491	0.001528815046851	0.017556386369749	yes	down	0.62	0.54	0.62	0.45	0.62	0.79	1.22	1.28	1.36	1.64	3.7	0.86	0.60666666666667	1.6766666666667
ENSSSCG00000004421	FYN	FYN proto-onco, Src family tyrosine kinase [Source:VGNC Symbol;Acc:VGNC:88276]	0.53732129686932	-0.896143	0.0067441912632818	0.048586399440686	yes	down	3.73	4.98	7.24	5.3	5.11	7.87	7.04	15.55	10.58	11.85	77.14	10	5.705	22.026666666667
ENSSSCG00000004435	NT5DC1	5'-nucleotidase domain containing 1 [Source:VGNC Symbol;Acc:VGNC:90922]	1.6549638413346	0.72679969649043	0.0045431274876746	0.037437287642742	yes	up	8.13	3.87	4.1	5.4	7.4	4.72	4.45	5.38	4.78	3.96	4.29	3.79	5.6033333333333	4.4416666666667
ENSSSCG00000004441	DSE	dermatan sulfate epimerase [Source:VGNC Symbol;Acc:VGNC:103084]	0.23645690745096	-2.08035	0.00012381805381069	0.002726385365882	yes	down	0.83	0.6	1.29	0.89	0.35	0.73	1.5	2.66	2.74	3.52	33.58	1.14	0.78166666666667	7.5233333333333
ENSSSCG00000004458	TPBG	trophoblast glycoprotein [Source:VGNC Symbol;Acc:VGNC:94332]	0.31001537232516	-1.68959	3.1184969478723E-5	0.00096420027507026	yes	down	0.47	0.46	0.8	0.79	0.43	0.36	1.3	2.03	2.28	2.37	12.89	0.79	0.55166666666667	3.61
ENSSSCG00000004464	TENT5A	terminal nucleotidyltransferase 5A [Source:VGNC Symbol;Acc:VGNC:93873]	0.13476539221527	-2.89148	3.0635259199067E-7	2.4183929881561E-5	yes	down	0.67	0.47	1.2	0.52	0.59	0.63	1.96	4.23	3.17	4.58	58.87	1.36	0.68	12.361666666667
ENSSSCG00000004470	HMGN3	high mobility group nucleosomal binding domain 3 [Source:VGNC Symbol;Acc:VGNC:88908]	1.7920678688481	0.84162527589802	3.8932270801517E-7	2.9034865877654E-5	yes	up	92.56	74.46	96.33	91.37	80.48	70.27	62.48	84.26	65.26	77.57	107.91	54.09	84.245	75.261666666667
ENSSSCG00000004480	COX7A2	cytochrome c oxidase subunit 7A2 [Source:NCBI gene (formerly Entrezgene);Acc:100038000]	2.0861796083398	1.0608633711398	0.00014311913061776	0.0030561597374075	yes	up	392.76	486.2	448.46	368.13	273.34	362.94	332.1	288.88	278.07	203.93	274.53	313.25	388.63833333333	281.79333333333
ENSSSCG00000004484	COL12A1	collagen type XII alpha 1 chain [Source:VGNC Symbol;Acc:VGNC:86864]	0.10290960551812	-3.28055	1.1335363059808E-9	2.8038020528435E-7	yes	down	1.06	1.71	4.51	1.56	1.55	2.19	7.49	18.85	25.02	14.33	210.58	6.18	2.0966666666667	47.075
ENSSSCG00000004485	CD109	CD109 molecule [Source:VGNC Symbol;Acc:VGNC:86388]	0.27612854190364	-1.85659	0.00059462104009887	0.0087287545559914	yes	down	2.55	2.19	2.95	2.4	1.18	1.19	2.38	2.98	2.13	2.98	21.95	5.06	2.0766666666667	6.2466666666667
ENSSSCG00000004507	SMAD7	SMAD family member 7 [Source:VGNC Symbol;Acc:VGNC:93221]	0.63244221727661	-0.660994	0.00043330272990882	0.0069631744951934	yes	down	1.11	2.08	3.1	2.17	1.81	1.92	3.63	4.83	6.1	4.22	9.25	4.16	2.0316666666667	5.365
ENSSSCG00000004583		-	1.5478278919317	0.63024506239911	0.00039993842736691	0.0065296877893865	yes	up	20.81	21.09	30.05	28.29	25.44	17.55	18.08	18.08	19.19	24.39	66.28	17.26	23.871666666667	27.213333333333
ENSSSCG00000004597	AQP9	aquaporin 9 [Source:NCBI gene (formerly Entrezgene);Acc:100127153]	0.10272206058668	-3.28318	0.00075540755258039	0.010526763838353	yes	down	0.02	0.01	0.02	0	0.03	0.02	0.02	0.11	0.03	0.24	2.66	0.04	0.016666666666667	0.51666666666667
ENSSSCG00000004620	MYO5A	myosin VA [Source:VGNC Symbol;Acc:VGNC:112520]	0.34223014513267	-1.54696	0.0042812500950293	0.035917485958355	yes	down	0.17	0.22	0.47	0.18	0.09	0.17	0.22	0.68	0.6	0.72	7.72	0.31	0.21666666666667	1.7083333333333
ENSSSCG00000004622	GNB5	G protein subunit beta 5 [Source:VGNC Symbol;Acc:VGNC:88534]	0.46972475301988	-1.09011	0.002885453318561	0.027436603360147	yes	down	0.82	0.75	2.15	0.97	0.74	0.67	1.61	2.09	2.79	2.42	14.67	2.06	1.0166666666667	4.2733333333333
ENSSSCG00000004630	SCG3	secretogranin III [Source:VGNC Symbol;Acc:VGNC:92620]	0.1374031742841	-2.86351	1.6668364539618E-5	0.00059897142404957	yes	down	0.11	0.11	0.21	0.06	0.08	0.21	0.33	0.52	0.29	1.05	10.1	0.35	0.13	2.1066666666667
ENSSSCG00000004646	ATP8B4	ATPase phospholipid transporting 8B4 (putative) [Source:VGNC Symbol;Acc:VGNC:103036]	0.03985479733211	-4.6491	8.5079046189758E-5	0.0020677380307934	yes	down	0	0	0.02	0	0	0	0.05	0.12	0.05	0.14	1.15	0.02	0.0033333333333333	0.255
ENSSSCG00000004658	FBN1	fibrillin 1 [Source:NCBI gene (formerly Entrezgene);Acc:414836]	0.20024164908501	-2.32019	8.0166095671752E-7	5.1504113673786E-5	yes	down	5.12	4.4	8.67	4.88	3.18	7.96	11.71	28.87	21.55	32.21	280.73	15.78	5.7016666666667	65.141666666667
ENSSSCG00000004672	GATM	glycine amidinotransferase [Source:NCBI gene (formerly Entrezgene);Acc:100126844]	0.4320379986535	-1.21077	0.0032783115814163	0.029922153862115	yes	down	0.36	0.29	0.44	0.68	0.39	0.58	0.63	0.91	0.85	1.66	8.37	0.85	0.45666666666667	2.2116666666667
ENSSSCG00000004678	DUOX2	dual oxidase 2 [Source:VGNC Symbol;Acc:VGNC:103086]	0.38906008059009	-1.36194	0.00017118517268998	0.0034612522450845	yes	down	0.11	0.14	0.47	0.19	0.14	0.17	0.48	0.47	0.96	0.59	2.36	0.47	0.20333333333333	0.88833333333333
ENSSSCG00000004691	EIF3J	eukaryotic translation initiation factor 3 subunit J [Source:VGNC Symbol;Acc:VGNC:87621]	1.7536731342662	0.81037987006425	0.00014275847447148	0.0030528508928404	yes	up	21.31	22.07	31.7	44.3	26.92	15.96	14.96	23.25	18.2	29.77	55.01	14.66	27.043333333333	25.975
ENSSSCG00000004717	UBR1	ubiquitin protein ligase E3 component n-recognin 1 [Source:VGNC Symbol;Acc:VGNC:94668]	1.5029114921236	0.5877600500832	0.0061206544092179	0.045305053410076	yes	up	2.01	2.14	2.46	3.5	2.48	2.17	1.34	3.2	1.85	2.23	7.29	1.63	2.46	2.9233333333333
ENSSSCG00000004782	BUB1B	BUB1 mitotic checkpoint serine/threonine kinase B [Source:VGNC Symbol;Acc:VGNC:103039]	0.44716380075284	-1.16112	0.0037810095028806	0.033027640984256	yes	down	0.93	1.29	1.42	0.75	1.08	1.36	1.19	3.8	2.01	2.94	20.03	2.29	1.1383333333333	5.3766666666667
ENSSSCG00000004814		leucine rich repeat containing 28 [Source:VGNC Symbol;Acc:VGNC:103118]	1.5384106294065	0.62144063589958	0.0022543729238495	0.023153736029655	yes	up	14.28	12.81	11.46	12.11	16.34	13.08	12.12	14.41	12.15	11.52	19.78	12.03	13.346666666667	13.668333333333
ENSSSCG00000004820	LINS1	lines homolog 1 [Source:VGNC Symbol;Acc:VGNC:89736]	1.5061366677239	0.59085268694319	0.0021988790113969	0.022819275665546	yes	up	4.04	2.48	4.28	3.74	3.49	2.07	2.2	3.27	3.21	3.9	7.7	1.98	3.35	3.71
ENSSSCG00000004823	LRRK1	leucine rich repeat kinase 1 [Source:VGNC Symbol;Acc:VGNC:98093]	0.3298774797468	-1.6	1.5008011601307E-7	1.4097082289557E-5	yes	down	0.37	0.42	0.64	0.53	0.33	0.6	1	1.63	2.36	2.12	8.71	1.01	0.48166666666667	2.805
ENSSSCG00000004830		ATPase phospholipid transporting 10A (putative) [Source:VGNC Symbol;Acc:VGNC:103030]	0.36091504249431	-1.47027	6.5296124579007E-5	0.00167232616736	yes	down	0.78	0.26	2.4	1.08	0.58	0.62	2.01	2.13	5.41	3.3	10.86	1.77	0.95333333333333	4.2466666666667
ENSSSCG00000004888	SERPINB8	serpin family B member 8 [Source:VGNC Symbol;Acc:VGNC:112526]	0.29315621540456	-1.77026	0.0028898182410235	0.027439406599507	yes	down	0.05	0.18	0.47	0.14	0.23	0.22	0.22	0.75	0.41	0.69	6.89	0.67	0.215	1.605
ENSSSCG00000004907	CCBE1	collagen and calcium binding EGF domains 1 [Source:VGNC Symbol;Acc:VGNC:86240]	0.12593810943428	-2.98921	3.7220648169398E-8	4.2167300723819E-6	yes	down	0.19	0.17	0.24	0.11	0.09	0.08	0.35	0.95	1.13	1.14	11.63	0.66	0.14666666666667	2.6433333333333
ENSSSCG00000004918	ALPK2	alpha kinase 2 [Source:VGNC Symbol;Acc:VGNC:85268]	2.8148729762686	1.4930698208341	0.00043594767249749	0.006994485845984	yes	up	11.33	8.77	13.04	16.46	12.78	11.2	5.87	5.27	8.28	6.36	1.41	7.53	12.263333333333	5.7866666666667
ENSSSCG00000004921	ATP8B1	ATPase phospholipid transporting 8B1 [Source:VGNC Symbol;Acc:VGNC:85679]	0.3319373671793	-1.59102	0.0019533689698269	0.020991997741637	yes	down	0.3	0.34	0.8	0.45	0.33	0.35	0.57	1.82	1.21	1.82	11.5	0.65	0.42833333333333	2.9283333333333
ENSSSCG00000004954	C15orf61	chromosome 1 C15orf61 homolog [Source:VGNC Symbol;Acc:VGNC:85962]	1.88194	0.91222027670767	0.0068523243281438	0.049016907079049	yes	up	31.17	33.9	28.49	39.38	23.27	24.03	27.89	17.76	27.55	17.58	15.02	30.71	30.04	22.751666666667
ENSSSCG00000004961	ITGA11	integrin subunit alpha 11 [Source:VGNC Symbol;Acc:VGNC:89233]	0.21868119344733	-2.1931	3.9424664658514E-7	2.925507240985E-5	yes	down	0.58	0.74	0.95	0.45	0.6	0.95	2.17	3.84	3.24	3.06	29.17	1.66	0.71166666666667	7.19
ENSSSCG00000004974	LARP6	La ribonucleoprotein 6, translational regulator [Source:VGNC Symbol;Acc:VGNC:89642]	0.55694596081082	-0.844391	0.00035441468669511	0.0060527829289323	yes	down	2.43	4.26	4.49	3.54	4.04	3.74	5.92	13.62	9.41	7.59	29.86	6.21	3.75	12.101666666667
ENSSSCG00000004980	THSD4	thrombospondin type 1 domain containing 4 [Source:VGNC Symbol;Acc:VGNC:93967]	0.56079425041079	-0.834457	0.0011812395141711	0.014547489828041	yes	down	0.51	0.39	0.87	1.58	0.51	0.9	1.12	1.81	1.83	2.77	4.35	1.46	0.79333333333333	2.2233333333333
ENSSSCG00000005024	PYGL	glycogen phosphorylase L [Source:NCBI gene (formerly Entrezgene);Acc:100141306]	0.59215964401808	-0.755942	0.0015295739893596	0.017556386369749	yes	down	7.43	5.83	9.01	4.53	9.85	9.05	15.14	18.4	20.26	13.18	60.01	13.6	7.6166666666667	23.431666666667
ENSSSCG00000005027	FRMD6	FERM domain containing 6 [Source:VGNC Symbol;Acc:VGNC:88239]	0.28175778665939	-1.82747	0.00041853936198285	0.0067959985461569	yes	down	1.98	1.11	3.41	2.86	1.86	1.92	3.29	5.48	7.07	7.7	82.72	2.46	2.19	18.12
ENSSSCG00000005030	NID2	nidogen 2 [Source:VGNC Symbol;Acc:VGNC:90743]	0.43288016919957	-1.20796	0.00024736958146947	0.0045435791566689	yes	down	7.66	10.02	18.38	10.11	9.67	19.73	19.06	39.45	33.68	37.41	180.66	20.1	12.595	55.06
ENSSSCG00000005047	CDKN3	cyclin dependent kinase inhibitor 3 [Source:VGNC Symbol;Acc:VGNC:86517]	2.3896124333659	1.2567766492514	0.00027730710513083	0.0049945567320954	yes	up	7.35	5.92	15.37	27.8	4.56	8.75	4.05	5.33	2.49	7.85	22.15	3.5	11.625	7.5616666666667
ENSSSCG00000005071	ARMH4	armadillo like helical domain containing 4 [Source:VGNC Symbol;Acc:VGNC:85535]	0.25189851041685	-1.98909	0.00011252818030824	0.0025389223934775	yes	down	0.15	0.19	0.46	0.19	0.4	0.76	0.58	1.09	1.09	1.68	12.38	0.48	0.35833333333333	2.8833333333333
ENSSSCG00000005105	MRPL46	mitochondrial ribosomal protein L46 [Source:VGNC Symbol;Acc:VGNC:90370]	1.7346890136894	0.79467704688291	0.005434519581931	0.041941604324201	yes	up	35.97	47.64	44.29	49.81	42.35	34.32	35.78	43.03	36.66	39.73	26.07	34.99	42.396666666667	36.043333333333
ENSSSCG00000005106	NTRK3	neurotrophic receptor tyrosine kinase 3 [Source:VGNC Symbol;Acc:VGNC:103142]	0.30693943832742	-1.70397	0.0010272827867657	0.01329198242231	yes	down	0.1	0.05	0.23	0.18	0.21	0.41	0.38	0.79	0.4	1.43	4.91	0.31	0.19666666666667	1.37
ENSSSCG00000005166	MLLT3	MLLT3 super elongation complex subunit [Source:VGNC Symbol;Acc:VGNC:90256]	2.2576169132948	1.1748007012668	5.2653835086378E-5	0.0014312006712765	yes	up	7.19	9.27	7.79	12.4	7.22	8.43	4.06	10.11	5.31	7.1	6.33	3.94	8.7166666666667	6.1416666666667
ENSSSCG00000005180	BNC2	basonuclin zinc finger protein 2 [Source:VGNC Symbol;Acc:VGNC:85852]	0.36922807697397	-1.43742	0.0068847304207437	0.049103503313143	yes	down	0.13	0.13	0.33	0.32	0.14	0.19	0.35	0.46	0.37	0.93	6.27	0.1	0.20666666666667	1.4133333333333
ENSSSCG00000005212	PLGRKT	plasminogen receptor with a C-terminal lysine [Source:VGNC Symbol;Acc:VGNC:91556]	1.5419873227388	0.62479090435996	0.0050149654748948	0.039821884758113	yes	up	47.38	33.03	49.62	39.49	35.44	25.09	34.13	35.09	43.12	45.05	44.43	29.44	38.341666666667	38.543333333333
ENSSSCG00000005219	CDC37L1	cell division cycle 37 like 1, HSP90 cochaperone [Source:VGNC Symbol;Acc:VGNC:86451]	1.8871437815753	0.91620434613034	1.062417946674E-8	1.592661085514E-6	yes	up	7.46	7.59	10.12	11.57	7.83	8.18	3.67	9.78	6.89	6.94	12.07	4.16	8.7916666666667	7.2516666666667
ENSSSCG00000005224	GLIS3	GLIS family zinc finger 3 [Source:VGNC Symbol;Acc:VGNC:88485]	0.17899198790179	-2.48203	6.9122207870674E-5	0.0017330693998296	yes	down	0.05	0.02	0.05	0.07	0.04	0.06	0.11	0.31	0.11	0.22	2.54	0.14	0.048333333333333	0.57166666666667
ENSSSCG00000005250	APBA1	amyloid beta protein binding family A member 1 [Source:VGNC Symbol;Acc:VGNC:85399]	0.26887826270365	-1.89497	7.0384869922187E-8	7.3047682133929E-6	yes	down	0.07	0.09	0.18	0.07	0.1	0.12	0.35	0.56	0.42	0.44	2.22	0.45	0.105	0.74
ENSSSCG00000005269	TRPM6	transient receptor potential cation channel subfamily M member 6 [Source:VGNC Symbol;Acc:VGNC:94469]	0.21578905352064	-2.21231	0.0055625765857222	0.042466894907372	yes	down	0.07	0.03	0.02	0.02	0	0.01	0.03	0.11	0.11	0.14	0.83	0.01	0.025	0.205
ENSSSCG00000005305	UNC13B	unc-13 homolog B [Source:VGNC Symbol;Acc:VGNC:103199]	0.65424119235784	-0.612105	0.0052305396739777	0.040942214821468	yes	down	0.7	0.98	0.97	0.74	0.45	1.14	2.02	1.99	1.93	1.45	4.93	1.19	0.83	2.2516666666667
ENSSSCG00000005361	ALDH1B1	aldehyde dehydrogenase 1 family member B1 [Source:VGNC Symbol;Acc:VGNC:97880]	0.50884996548504	-0.974688	0.004962016083252	0.039570811763323	yes	down	0.8	0.44	0.79	0.28	0.4	1.2	1.07	2.61	1.4	1.77	5.21	1.45	0.65166666666667	2.2516666666667
ENSSSCG00000005378	ANKS6	ankyrin repeat and sterile alpha motif domain containing 6 [Source:VGNC Symbol;Acc:VGNC:85351]	0.66588736967872	-0.58665	0.000549079660803	0.0081788857216437	yes	down	0.5	0.41	0.45	0.43	0.43	0.5	0.75	0.97	1.12	1.09	2.2	0.72	0.45333333333333	1.1416666666667
ENSSSCG00000005388	INVS	inversin [Source:VGNC Symbol;Acc:VGNC:89171]	0.59288834409463	-0.754168	0.0041436535760678	0.035221055396576	yes	down	1.2	1.02	1.59	1.7	1.04	1.06	1.81	3.31	1.99	2.86	10.56	1.66	1.2683333333333	3.6983333333333
ENSSSCG00000005423	ABCA1	ATP binding cassette subfamily A member 1 [Source:NCBI gene (formerly Entrezgene);Acc:100152112]	0.28058553210458	-1.83349	0.00071452436877552	0.010132010236509	yes	down	0.16	0.08	0.46	0.31	0.15	0.28	0.41	0.93	0.45	0.97	8.89	0.3	0.24	1.9916666666667
ENSSSCG00000005449	PTPN3	protein tyrosine phosphatase non-receptor type 3 [Source:VGNC Symbol;Acc:VGNC:91980]	0.54781627426896	-0.868236	0.0026748649394938	0.026034800716053	yes	down	0.74	0.49	1.57	1.27	0.99	1.55	2.71	2.59	2.91	3.5	2.78	2.81	1.1016666666667	2.8833333333333
ENSSSCG00000005455	SVEP1	sushi, von Willebrand factor type A, EGF and pentraxin domain containing 1 [Source:VGNC Symbol;Acc:VGNC:93642]	0.53997922601034	-0.889024	9.6149525350991E-7	5.9320640739649E-5	yes	down	1.14	1.24	1.77	1.11	1.23	1.42	2.21	3.21	3.36	3.52	11.21	2.65	1.3183333333333	4.36
ENSSSCG00000005457		lysophosphatidic acid receptor 1 [Source:VGNC Symbol;Acc:VGNC:103117]	0.21734616960864	-2.20193	6.0319665427166E-5	0.0015844321320435	yes	down	0.68	0.51	0.95	1.13	0.97	0.62	1.18	2.67	3.3	3.57	42.26	1.32	0.81	9.05
ENSSSCG00000005490	WHRN	whirlin [Source:VGNC Symbol;Acc:VGNC:94956]	0.28179711428429	-1.82727	0.00076432897246041	0.010638679990817	yes	down	0.03	0.05	0.08	0.02	0.09	0.09	0.24	0.26	0.21	0.3	1.42	0.1	0.06	0.42166666666667
ENSSSCG00000005494	TNC	tenascin C [Source:VGNC Symbol;Acc:VGNC:103192]	0.11108259911704	-3.1703	9.2555111715736E-13	5.494441651893E-10	yes	down	0.31	0.67	1.15	0.55	0.62	0.95	2.62	5.48	9.44	6.49	53.99	4.36	0.70833333333333	13.73
ENSSSCG00000005503	TLR4	toll like receptor 4 [Source:NCBI gene (formerly Entrezgene);Acc:399541]	0.18644600868603	-2.42317	1.5319325197467E-5	0.00056415410733401	yes	down	0.28	0.16	0.37	0.21	0.1	0.31	0.39	1.04	0.72	1.54	12.03	0.67	0.23833333333333	2.7316666666667
ENSSSCG00000005510	PHF19	PHD finger protein 19 [Source:VGNC Symbol;Acc:VGNC:91381]	0.52782417094046	-0.921871	0.001286172239852	0.015406038911738	yes	down	1.59	1.89	3.25	2.01	1.36	3.64	3.28	5.73	6.33	5.26	22.17	4.66	2.29	7.905
ENSSSCG00000005530	LHX6	LIM homeobox 6 [Source:VGNC Symbol;Acc:VGNC:89716]	0.5634582779878	-0.827619	0.00018719431833865	0.0036845502366896	yes	down	1.02	1.45	2.44	1.5	0.88	1.77	2.72	4.87	3.96	3.84	7.99	2.43	1.51	4.3016666666667
ENSSSCG00000005533	PTGS1	prostaglandin-endoperoxide synthase 1 [Source:VGNC Symbol;Acc:VGNC:91958]	0.47446132735394	-1.07564	2.4874627540966E-5	0.00080779944712359	yes	down	1.2	2.42	2.87	1.36	1.45	2.41	3.68	7.3	6.68	4.83	12.07	5.83	1.9516666666667	6.7316666666667
ENSSSCG00000005590	PSMB7	proteasome 20S subunit beta 7 [Source:NCBI gene (formerly Entrezgene);Acc:100037992]	1.6165418110771	0.69291082256054	0.0032691468324556	0.029916413113536	yes	up	115.9	144.35	112.31	127.99	140.58	105.21	104.12	128.44	122.83	87.06	161.76	122.93	124.39	121.19
ENSSSCG00000005617	STXBP1	syntaxin binding protein 1 [Source:VGNC Symbol;Acc:VGNC:93596]	0.55022062043617	-0.861918	0.00044383704994915	0.0070613312254448	yes	down	1.24	0.9	1.84	1.02	1.16	1.89	2.08	3.61	3.44	3.36	11.26	2.23	1.3416666666667	4.33
ENSSSCG00000005631	EEIG1	estrogen-induced osteoclastogenesis regulator 1 [Source:HGNC Symbol;Acc:HGNC:31419]	0.44314874749917	-1.17414	0.00044799679700913	0.0071109309779814	yes	down	0.48	0.67	1.36	0.93	0.67	1.19	1.16	2.6	2.85	2.5	12.66	1.51	0.88333333333333	3.88
ENSSSCG00000005641	DNM1	dynamin 1 [Source:VGNC Symbol;Acc:VGNC:87380]	0.21119591620358	-2.24335	4.2331006446889E-7	3.0277726885381E-5	yes	down	0.28	0.69	0.82	1.59	1.03	0.99	1.99	4.12	4.74	4.81	34.85	2.65	0.9	8.86
ENSSSCG00000005650	CERCAM	cerebral endothelial cell adhesion molecule [Source:VGNC Symbol;Acc:VGNC:86585]	0.28096542708864	-1.83154	6.6373976866528E-9	1.1068047086249E-6	yes	down	3.32	4.71	5.4	3.47	3.55	5.52	12.58	15.42	20.51	18.63	105.84	13.62	4.3283333333333	31.1
ENSSSCG00000005654	SPTAN1	spectrin alpha, non-erythrocytic 1 [Source:VGNC Symbol;Acc:VGNC:93434]	0.64545509222613	-0.631611	0.00016406851400029	0.0033585390569355	yes	down	15.42	15.9	25.39	14.87	16.41	22.18	36.06	44.44	48.42	32.85	80.37	30.91	18.361666666667	45.508333333333
ENSSSCG00000005655	DYNC2I2	dynein 2 intermediate chain 2 [Source:VGNC Symbol;Acc:VGNC:94915]	0.62304806852878	-0.682585	0.0070613727503819	0.049903729994484	yes	down	1.57	2.35	3.05	2.11	2.23	3.57	3.92	4.7	4.36	6.75	18.73	4.87	2.48	7.2216666666667
ENSSSCG00000005673	IER5L	immediate early response 5 like [Source:VGNC Symbol;Acc:VGNC:89029]	0.51990716404466	-0.943674	0.0049056399907193	0.039290125797229	yes	down	0.5	0.7	2.23	0.94	1.09	1.09	2.98	3.7	3.62	2.81	6.13	1.16	1.0916666666667	3.4
ENSSSCG00000005680	PRRX2	paired related homeobox 2 [Source:VGNC Symbol;Acc:VGNC:91876]	0.20014628234628	-2.32087	1.3239242791775E-6	7.449546553335E-5	yes	down	0.54	0.49	1.61	1.06	0.57	0.96	2.57	3.68	5.84	3.39	38.86	1.99	0.87166666666667	9.3883333333333
ENSSSCG00000005688	PTGES	prostaglandin E synthase [Source:NCBI gene (formerly Entrezgene);Acc:654407]	0.35931067183095	-1.4767	0.0022538253114782	0.023153736029655	yes	down	0.95	1.23	0.68	0.73	0.84	1.22	2.46	3.09	2.73	2.76	22.68	1.03	0.94166666666667	5.7916666666667
ENSSSCG00000005706	ABL1	ABL proto-onco 1, non-receptor tyrosine kinase [Source:VGNC Symbol;Acc:VGNC:84984]	0.61988746072708	-0.689922	1.8488236106927E-5	0.00065039289927311	yes	down	15.85	11.6	17.81	18.14	11.13	15.16	32.75	43.38	37.89	38.5	60.6	21.24	14.948333333333	39.06
ENSSSCG00000005710	LAMC3	laminin subunit gamma 3 [Source:VGNC Symbol;Acc:VGNC:89626]	0.37013635349145	-1.43387	0.00482657258527	0.03890984572192	yes	down	0.04	0.05	0.17	0.31	0.04	0.05	0.18	0.24	0.6	0.5	1.49	0.2	0.11	0.535
ENSSSCG00000005723	NTNG2	netrin G2 [Source:VGNC Symbol;Acc:VGNC:90936]	0.34090800446769	-1.55255	0.00081819624124457	0.011212234918108	yes	down	0.22	0.08	0.39	0.19	0.12	0.11	0.27	0.3	1.24	0.75	1.7	0.39	0.185	0.775
ENSSSCG00000005751	COL5A1	collagen type V alpha 1 chain [Source:NCBI gene (formerly Entrezgene);Acc:397533]	0.22125642695146	-2.17621	3.7135625249965E-10	1.0398675742165E-7	yes	down	20.89	32.67	43.51	35.67	24.89	39.37	108.51	139.96	176.99	195.83	1042.23	91.03	32.833333333333	292.425
ENSSSCG00000005777	TXNL4A	thioredoxin like 4A [Source:VGNC Symbol;Acc:VGNC:94612]	1.7291898752326	0.79009629409082	5.7417074958268E-5	0.0015298506453423	yes	up	25.8	30.06	36.83	30.02	44.47	22.28	29.13	39.84	26.2	21.39	48.31	21.64	31.576666666667	31.085
ENSSSCG00000005780	KCNG2	potassium voltage-gated channel modifier subfamily G member 2 [Source:VGNC Symbol;Acc:VGNC:89340]	2.5956889764191	1.3761175254558	0.003624169535355	0.032207365313895	yes	up	0.3	0.38	2.03	0.86	0.75	0.94	0.27	0.5	0.73	0.7	0.24	0.36	0.87666666666667	0.46666666666667
ENSSSCG00000005785	PCSK6	proprotein convertase subtilisin/kexin type 6 [Source:VGNC Symbol;Acc:VGNC:103148]	0.40933258060404	-1.28865	4.1116708553502E-7	2.9766491299635E-5	yes	down	2.26	2.83	3.24	1.86	1.98	4.45	5.14	9.72	9.42	12.27	37.02	7.48	2.77	13.508333333333
ENSSSCG00000005924	MROH1	maestro heat like repeat family member 1 [Source:VGNC Symbol;Acc:VGNC:98140]	0.57862857897346	-0.789291	3.1890685175402E-8	3.6689120828538E-6	yes	down	1.66	1.69	2.35	1.74	1.5	2.11	3.19	4.59	5.16	5.41	10.54	3.07	1.8416666666667	5.3266666666667
ENSSSCG00000005944	NDRG1	N-myc downstream regulated 1 [Source:VGNC Symbol;Acc:VGNC:98825]	0.45562240193524	-1.13409	0.00010108879134222	0.0023551942736419	yes	down	5.43	5.05	8.34	6.68	4.72	7.09	10.07	14.75	14.99	14.56	87.3	15.37	6.2183333333333	26.173333333333
ENSSSCG00000005946	CCN4	cellular communication network factor 4 [Source:VGNC Symbol;Acc:VGNC:86346]	0.19446025470381	-2.36245	0.00022412374166971	0.0042164228368217	yes	down	0.2	0.06	0.36	0.13	0.16	0.11	0.16	0.96	1.08	0.8	7.72	0.17	0.17	1.815
ENSSSCG00000005959		CYFIP related Rac1 interactor B [Source:VGNC Symbol;Acc:VGNC:97956]	1.5023821840865	0.58725186008883	0.0010393601649929	0.013375387410749	yes	up	5.88	3.91	6.38	9.65	6.12	4.55	4.66	7.1	6.34	5.57	16.25	4.58	6.0816666666667	7.4166666666667
ENSSSCG00000005965	MYC	MYC proto-oncogene, bHLH transcription factor [Source:NCBI gene (formerly Entrezgene);Acc:448810]	0.64729301545587	-0.627509	0.0063371521734295	0.046513192584504	yes	down	5.07	5.38	10.29	10.25	8.03	9.91	9.53	10.62	23.78	25.38	35.83	11.91	8.155	19.508333333333
ENSSSCG00000005967	LRATD2	LRAT domain containing 2 [Source:VGNC Symbol;Acc:VGNC:89800]	0.55592008928044	-0.847051	0.00074945114709773	0.010493023088752	yes	down	0.4	0.27	0.51	0.3	0.23	0.42	0.77	0.89	1.12	0.62	2.42	0.67	0.355	1.0816666666667
ENSSSCG00000005996	MRPL13	mitochondrial ribosomal protein L13 [Source:NCBI gene (formerly Entrezgene);Acc:100153348]	1.5210519330304	0.605069	0.0015142030314173	0.017433892311299	yes	up	36.69	39.78	38.77	36.03	43.78	30.59	28.69	44.65	36.06	38.69	58.1	34	37.606666666667	40.031666666667
ENSSSCG00000005997	COL14A1	collagen type XIV alpha 1 chain [Source:VGNC Symbol;Acc:VGNC:97936]	0.12154361362425	-3.04045	2.2887420328184E-9	4.717669515147E-7	yes	down	6.34	4.02	9.02	7.49	4.33	6.72	20.04	40.54	45.22	67.42	587.51	15.66	6.32	129.39833333333
ENSSSCG00000006001	ENPP2	ectonucleotide pyrophosphatase/phosphodiesterase 2 [Source:VGNC Symbol;Acc:VGNC:87709]	0.37955519668813	-1.39762	0.0003072486927878	0.0054026988740092	yes	down	1.95	2.57	2.57	2.09	1.9	2.49	3.69	8.34	4.78	7.45	48.97	4.08	2.2616666666667	12.885
ENSSSCG00000006009	EXT1	exostosin glycosyltransferase 1 [Source:VGNC Symbol;Acc:VGNC:87846]	0.55682689542584	-0.844699	0.00332877377435	0.030289596312157	yes	down	5.3	4.54	6.28	4.16	7.16	5.91	9.53	12.89	13.39	10.89	63.35	7.91	5.5583333333333	19.66
ENSSSCG00000006038	ZFPM2	zinc finger protein, FOG family member 2 [Source:NCBI gene (formerly Entrezgene);Acc:100337657]	0.22145562706495	-2.17491	2.079775144352E-7	1.7945315649609E-5	yes	down	0.16	0.08	0.27	0.22	0.13	0.16	0.62	1.21	0.82	1.58	4.7	0.24	0.17	1.5283333333333
ENSSSCG00000006051	CTHRC1	collagen triple helix repeat containing 1 [Source:VGNC Symbol;Acc:VGNC:87061]	0.083084514651098	-3.58928	1.8240090279176E-11	7.1237152587696E-9	yes	down	0.41	0.95	1.45	0.92	1.13	0.86	4.67	10.9	10.67	9.43	121.67	5.85	0.95333333333333	27.198333333333
ENSSSCG00000006087	CPQ	carboxypeptidase Q [Source:NCBI gene (formerly Entrezgene);Acc:100157979]	0.24982096431923	-2.00103	0.00010590055731665	0.002425416930766	yes	down	0.21	0.35	0.77	1	0.36	0.85	0.87	1.96	2.17	1.89	19.91	1.07	0.59	4.645
ENSSSCG00000006093	NDUFAF6	NADH:ubiquinone oxidoreductase complex assembly factor 6 [Source:VGNC Symbol;Acc:VGNC:90642]	1.9011246903799	0.92685315812705	0.0023693363672962	0.023920626549008	yes	up	7.02	6.45	7.62	8.35	7.27	5.74	4.71	7.94	6.26	6.91	4.47	5.61	7.075	5.9833333333333
ENSSSCG00000006098	DPY19L4	dpy-19 like 4 [Source:VGNC Symbol;Acc:VGNC:87427]	0.44090982826107	-1.18144	0.0057171670960505	0.043157923129444	yes	down	0.29	0.31	0.53	0.33	0.36	0.24	0.5	0.52	0.62	1.34	6.6	0.44	0.34333333333333	1.67
ENSSSCG00000006141	CA3	carbonic anhydrase 3 [Source:NCBI gene (formerly Entrezgene);Acc:494016]	0.19081479485496	-2.38976	1.3908187678286E-7	1.3403338528146E-5	yes	down	26.77	37.22	65.82	104.01	91.16	58.49	261.97	676.91	213.05	334.94	347.28	926.9	63.911666666667	460.175
ENSSSCG00000006163	PKIA	cAMP-dependent protein kinase inhibitor alpha [Source:NCBI gene (formerly Entrezgene);Acc:397408]	1.9454904476935	0.96013389673377	0.0020196072686671	0.021547801203658	yes	up	52.16	49.84	75.36	140.81	71.37	66.91	37.38	96.34	47.06	60.47	34.86	36.19	76.075	52.05
ENSSSCG00000006175	LY96	lymphocyte antigen 96 [Source:VGNC Symbol;Acc:VGNC:89907]	0.23446262744261	-2.09257	0.0010915927281928	0.013755257710227	yes	down	1.29	0.54	1.6	1.34	1.26	1.23	0.92	4.08	3.28	5.85	58.76	3.01	1.21	12.65
ENSSSCG00000006176	ELOC	elongin C [Source:VGNC Symbol;Acc:VGNC:98791]	1.5375973495201	0.6206777543373	0.00073818023990805	0.010384201839313	yes	up	37.94	34.59	28.18	25.11	28.58	20.38	23.53	24.16	23.73	23.35	27.09	25.07	29.13	24.488333333333
ENSSSCG00000006183	SBSPON	somatomedin B and thrombospondin type 1 domain containing [Source:VGNC Symbol;Acc:VGNC:92599]	0.22946406233908	-2.12366	0.00034011011434837	0.0058559476794358	yes	down	0.29	0.16	0.87	0.53	0.38	0.47	0.74	1.56	0.74	2.15	20.91	0.84	0.45	4.49
ENSSSCG00000006197	SULF1	sulfatase 1 [Source:VGNC Symbol;Acc:VGNC:93612]	0.43410634782916	-1.20388	0.00034405032290458	0.0059097810673923	yes	down	0.8	0.54	1.87	0.76	1.04	1.13	1.71	3.14	2.53	2.6	15.84	1.97	1.0233333333333	4.6316666666667
ENSSSCG00000006239	UBXN2B	UBX domain protein 2B [Source:VGNC Symbol;Acc:VGNC:94678]	2.21958	1.1502843264278	6.4118674542043E-7	4.2864200399931E-5	yes	up	7.11	4.42	7.22	8.27	7.73	5.08	4.2	5.1	5.43	4.26	4.87	3.1	6.6383333333333	4.4933333333333
ENSSSCG00000006243	PENK	proenkephalin [Source:VGNC Symbol;Acc:VGNC:91312]	0.53932762034759	-0.890766	0.0025472957866469	0.025169385332641	yes	down	6.27	12.59	16.42	14.4	7.35	11.28	12.82	23.93	31.24	34.13	117.19	19.88	11.385	39.865
ENSSSCG00000006281	NTMT2	N-terminal Xaa-Pro-Lys N-methyltransferase 2 [Source:VGNC Symbol;Acc:VGNC:90155]	0.26531527633448	-1.91422	7.5991418121318E-5	0.0018827857034032	yes	down	0.34	1	0.55	0.48	0.34	0.43	1.86	4.85	3.53	3.83	0.78	1.83	0.52333333333333	2.78
ENSSSCG00000006288	SELP	selectin P [Source:NCBI gene (formerly Entrezgene);Acc:397150]	0.3698714524826	-1.4349	0.00136620312163	0.016104702564028	yes	down	0.3	0.85	0.49	0.63	0.46	0.65	1.05	2.16	1.21	1.34	12.57	1.26	0.56333333333333	3.265
ENSSSCG00000006289	F5	coagulation factor V [Source:NCBI gene (formerly Entrezgene);Acc:397217]	0.058767728987171	-4.08883	4.8528472534221E-5	0.0013411751599262	yes	down	0	0	0.04	0.03	0.02	0.02	0.04	0.25	0.03	0.1	3.85	0.06	0.018333333333333	0.72166666666667
ENSSSCG00000006296	ATP1B1	ATPase Na+/K+ transporting subunit beta 1 [Source:NCBI gene (formerly Entrezgene);Acc:396898]	2.1052289162405	1.0739771161272	0.0015544353724321	0.017768301818701	yes	up	183.45	189.24	207.51	214.99	192.57	171.03	108.11	187.77	166.05	166.42	57.15	108.57	193.13166666667	132.345
ENSSSCG00000006306	MPZL1	myelin protein zero like 1 [Source:VGNC Symbol;Acc:VGNC:90335]	0.47918210037329	-1.06135	0.0017528286508357	0.019427729654258	yes	down	5.63	5.17	6.46	4.86	7.53	6.71	9.5	15.51	13.58	13.96	102.58	10.92	6.06	27.675
ENSSSCG00000006329	LMX1A	LIM homeobox transcription factor 1 alpha [Source:VGNC Symbol;Acc:VGNC:89770]	0.21372063011556	-2.2262	0.0010203695676184	0.013225593670763	yes	down	0.04	0	0.02	0	0.12	0.1	0.31	0.22	0.25	0.25	1.42	0.15	0.046666666666667	0.43333333333333
ENSSSCG00000006338	DDR2	discoidin domain receptor tyrosine kinase 2 [Source:VGNC Symbol;Acc:VGNC:87212]	0.2796484218627	-1.83831	0.0010229602089545	0.013247602496591	yes	down	0.72	0.6	1.32	1.34	1.01	1.04	0.88	2.53	1.91	4.32	39.49	1.45	1.005	8.43
ENSSSCG00000006340	UAP1	UDP-N-acetylglucosamine pyrophosphorylase 1 [Source:VGNC Symbol;Acc:VGNC:94626]	0.49766573774446	-1.00675	0.0057764316746586	0.043489765672974	yes	down	5.51	4.64	5.66	3.94	6.29	3.59	7.38	13.35	10.3	8.94	87.97	7.21	4.9383333333333	22.525
ENSSSCG00000006344		-	0.40057407097483	-1.31986	9.6984992117866E-6	0.00039434363507431	yes	down	0.32	0.23	0.48	0.37	0.19	0.38	0.68	1.14	1.42	0.81	4.28	0.68	0.32833333333333	1.5016666666667
ENSSSCG00000006352	MPZ	myelin protein zero [Source:VGNC Symbol;Acc:VGNC:90334]	2.7113536147322	1.4390132817303	2.0268601353212E-7	1.7840254136199E-5	yes	up	53.03	38.64	119.07	69.29	148.36	81.74	33.6	49.3	39.1	48.12	126.08	28.2	85.021666666667	54.066666666667
ENSSSCG00000006357	FCER1G	Fc epsilon receptor Ig [Source:NCBI gene (formerly Entrezgene);Acc:397406]	0.2989409097107	-1.74207	0.0012478392810357	0.015117315089254	yes	down	2.53	1.75	1.88	1.13	1.64	3.19	2.08	6.3	3.13	9.5	57.03	10.17	2.02	14.701666666667
ENSSSCG00000006372	ARHGAP30	Rho GTPase activating protein 30 [Source:VGNC Symbol;Acc:VGNC:85469]	0.39715016673138	-1.33224	0.0024609713455029	0.024627967456918	yes	down	0.13	0.25	0.32	0.38	0.13	0.27	0.35	0.42	0.51	0.92	4.05	0.46	0.24666666666667	1.1183333333333
ENSSSCG00000006453	KIRREL1	kirre like nephrin family adhesion molecule 1 [Source:VGNC Symbol;Acc:VGNC:89480]	0.499522	-1.00138	4.6749264139246E-6	0.00021955880667422	yes	down	1.45	2.05	4.1	2	3.18	3.79	3.5	7.23	8.78	7.4	33.98	6.31	2.7616666666667	11.2
ENSSSCG00000006455		CD5 molecule like [Source:VGNC Symbol;Acc:VGNC:98747]	0.30294747327232	-1.72286	0.00036258601196753	0.0061428527438471	yes	down	0.5	0.22	0.4	0.72	0.21	0.76	0.85	1.62	1.07	1.87	13.51	1.22	0.46833333333333	3.3566666666667
ENSSSCG00000006475	IQGAP3	IQ motif containing GTPase activating protein 3 [Source:VGNC Symbol;Acc:VGNC:89193]	0.49832663980599	-1.00484	0.0030612398744767	0.028537601116275	yes	down	0.43	1.15	0.89	0.61	0.64	1.31	1.4	2.93	1.97	1.46	8.31	2.43	0.83833333333333	3.0833333333333
ENSSSCG00000006487	CCT3	chaperonin containing TCP1 subunit 3 [Source:NCBI gene (formerly Entrezgene);Acc:100154317]	2.1438374040737	1.1002	6.8997743716623E-6	0.00029681029405751	yes	up	86.33	139.77	93.45	195.25	114.92	119.44	77.23	97.25	95.16	72.96	113.73	76.23	124.86	88.76
ENSSSCG00000006495	SEMA4A	semaphorin 4A [Source:VGNC Symbol;Acc:VGNC:92700]	0.45241017533758	-1.1443	0.0062942280505702	0.046332611284466	yes	down	0.1	0.19	0.31	0.15	0.13	0.23	0.45	0.22	0.58	0.82	1.9	0.34	0.185	0.71833333333333
ENSSSCG00000006506	SYT11	synaptotagmin 11 [Source:VGNC Symbol;Acc:VGNC:93680]	0.36671108085919	-1.44728	0.00011787837498273	0.0026228380256653	yes	down	0.32	0.35	0.78	0.38	0.57	0.4	0.89	1.65	1.76	1.09	8.99	0.86	0.46666666666667	2.54
ENSSSCG00000006521	ENTREP3	endosomal transmembrane epsin interactor 3 [Source:VGNC Symbol;Acc:VGNC:87945]	0.52475951798851	-0.930272	0.00047832233855432	0.0074332793994604	yes	down	1.45	1.49	2.17	1.29	1.51	2.66	3.69	3.51	5.58	3.22	15.02	3.22	1.7616666666667	5.7066666666667
ENSSSCG00000006524	THBS3	thrombospondin 3 [Source:VGNC Symbol;Acc:VGNC:93948]	0.096685938266411	-3.37055	4.3676148155574E-14	2.9463532489858E-11	yes	down	1.15	1.2	1.9	1.08	1.32	1.88	7.74	12.92	15.72	11.15	138.93	9.25	1.4216666666667	32.618333333333
ENSSSCG00000006550	ATP8B2	ATPase phospholipid transporting 8B2 [Source:VGNC Symbol;Acc:VGNC:85680]	0.40419877015455	-1.30686	2.1222819947828E-5	0.0007341908411322	yes	down	2.12	1.45	3.38	2.55	1.44	3.75	4.95	5.82	9.13	7.17	38.71	5.07	2.4483333333333	11.808333333333
ENSSSCG00000006569	SLC27A3	solute carrier family 27 member 3 [Source:VGNC Symbol;Acc:VGNC:93037]	0.33746524093313	-1.56719	0.0022411508417943	0.023097860863243	yes	down	0.79	0.08	1.55	1.16	0.35	0.99	1.72	2.03	2.54	2.6	17.31	1.46	0.82	4.61
ENSSSCG00000006628	PSMD4	proteasome 26S subunit ubiquitin receptor, non-ATPase 4 [Source:VGNC Symbol;Acc:VGNC:98839]	1.6471110048998	0.71993778689302	0.0062615691788012	0.046129346923671	yes	up	80.6	112.53	77.69	126.54	97.19	100.91	71.59	91.89	95.59	82.77	89.39	103.63	99.243333333333	89.143333333333
ENSSSCG00000006696	GJA5	gap junction protein alpha 5 [Source:VGNC Symbol;Acc:VGNC:88460]	0.57878479849567	-0.788901	0.00039617869174602	0.0065010949376552	yes	down	2.99	1.9	3.38	3.24	2.76	4.26	6.28	8.08	7.12	6.6	24.67	4.3	3.0883333333333	9.5083333333333
ENSSSCG00000006709	NOTCH2	notch receptor 2 [Source:VGNC Symbol;Acc:VGNC:109636]	0.33904112920633	-1.56047	1.5080132725965E-5	0.00055811533612482	yes	down	1.13	1.18	2.04	1.33	1.28	1.76	2.4	4.77	4.43	4.72	34.89	3.56	1.4533333333333	9.1283333333333
ENSSSCG00000006735	PTGFRN	prostaglandin F2 receptor inhibitor [Source:VGNC Symbol;Acc:VGNC:91955]	0.58464122122188	-0.774377	1.0786487600271E-5	0.00042126911177797	yes	down	4.9	4.69	6.06	6.84	5.52	5.2	11.35	10.35	11.23	16.67	40.55	9.03	5.535	16.53
ENSSSCG00000006738	CD58	CD58 molecule [Source:NCBI gene (formerly Entrezgene);Acc:396702]	0.61265283981486	-0.706858	0.0038517362897624	0.033409478828968	yes	down	1.1	1.35	2.23	1.49	1.31	2.13	2.39	4.93	2.94	3.26	12.43	2.3	1.6016666666667	4.7083333333333
ENSSSCG00000006788	ADORA3	adenosine A3 receptor [Source:NCBI gene (formerly Entrezgene);Acc:606753]	0.16900971962085	-2.56482	0.0066360964198685	0.048037492551896	yes	down	0	0	0.38	0.03	0.07	0.23	0.4	0.09	0.09	1.12	6.44	0.48	0.11833333333333	1.4366666666667
ENSSSCG00000006790	WDR77	WD repeat domain 77 [Source:VGNC Symbol;Acc:VGNC:94942]	1.6166924029955	0.69304521320442	0.00028238822571681	0.005054478133599	yes	up	16.62	17.78	20.25	24.74	19.07	18.35	16.76	21.47	20.2	15.05	27.46	15.95	19.468333333333	19.481666666667
ENSSSCG00000006800	CD53	CD53 molecule [Source:VGNC Symbol;Acc:VGNC:86421]	0.17266510336641	-2.53395	3.5520999063048E-5	0.0010649841355448	yes	down	0.24	0.66	0.74	0.49	0.31	1.06	1.08	1.59	1.46	6.12	35.24	2.46	0.58333333333333	7.9916666666667
ENSSSCG00000006811	SLC6A17	solute carrier family 6 member 17 [Source:VGNC Symbol;Acc:VGNC:93158]	0.31744835376365	-1.65541	1.5724980472266E-5	0.00056957979223827	yes	down	0.16	0.14	0.31	0.24	0.05	0.16	0.42	0.55	0.9	0.67	3.32	0.44	0.17666666666667	1.05
ENSSSCG00000006812	ALX3	ALX homeobox 3 [Source:VGNC Symbol;Acc:VGNC:85272]	0.40487927226677	-1.30444	0.0042898975797818	0.035929102698387	yes	down	0.13	0.13	0.35	0.07	0.34	0.6	0.77	0.64	0.64	0.97	3.17	0.91	0.27	1.1833333333333
ENSSSCG00000006830	PSMA5	proteasome 20S subunit alpha 5 [Source:VGNC Symbol;Acc:VGNC:98838]	1.8210836539788	0.86479719601515	1.0847086586988E-5	0.00042152518890675	yes	up	26.17	29.98	30.74	52.12	28.75	33.83	21.78	31.26	27.04	25.97	41.55	26.12	33.598333333333	28.953333333333
ENSSSCG00000006835	SARS1	seryl-tRNA synthetase 1 [Source:VGNC Symbol;Acc:VGNC:98300]	1.6158547609229	0.69229752908422	0.0057164984566374	0.043157923129444	yes	up	45.82	83.47	64.55	63.31	83.28	54.56	46.42	71	78.96	62.95	71.98	50.57	65.831666666667	63.646666666667
ENSSSCG00000006857	COL11A1	collagen type XI alpha 1 chain [Source:VGNC Symbol;Acc:VGNC:86862]	0.039138569229527	-4.67527	5.406017788295E-8	5.8562562040939E-6	yes	down	0.19	0.2	0.82	0.11	0.31	0.41	1.33	7.33	6.5	4.52	108.42	1	0.34	21.516666666667
ENSSSCG00000006865	RTCA	RNA 3'-terminal phosphate cyclase [Source:NCBI gene (formerly Entrezgene);Acc:100154102]	1.5284968839397	0.61211361108695	0.0069910594149456	0.049615508757222	yes	up	20.14	15.76	20.96	19.53	10.16	15.16	15.27	19.95	18.38	15.45	20.27	12.6	16.951666666667	16.986666666667
ENSSSCG00000006867	LRRC39	leucine rich repeat containing 39 [Source:VGNC Symbol;Acc:VGNC:98080]	2.2820192723651	1.19031	0.0031862833573533	0.029414703927987	yes	up	63.15	42.93	63.61	68.05	64.56	54.31	36.34	52.64	43.95	39.25	8.59	33.63	59.435	35.733333333333
ENSSSCG00000006911	TGFBR3	transforming growth factor beta receptor 3 [Source:VGNC Symbol;Acc:VGNC:93932]	0.32893156705295	-1.60414	8.4458684130975E-6	0.00035110681545877	yes	down	2.19	2.24	4.17	3.13	2.26	3.78	4.71	10.37	9.97	14.55	68.05	5.39	2.9616666666667	18.84
ENSSSCG00000006935	CLCA2	chloride channel accessory 2 [Source:VGNC Symbol;Acc:VGNC:86723]	0.31408324663569	-1.67078	0.0014390391893393	0.016803131871742	yes	down	0.17	0.51	0.04	0.35	0.52	0.12	0.58	2.16	1.04	0.95	2.47	1.9	0.285	1.5166666666667
ENSSSCG00000006955	GSDMD	gasdermin D [Source:VGNC Symbol;Acc:VGNC:88718]	0.53521942500167	-0.901798	6.9131263708584E-5	0.0017330693998296	yes	down	3.28	2.92	4.57	4.18	2.51	4.27	6.95	6.81	10.55	10.27	32.88	6.01	3.6216666666667	12.245
ENSSSCG00000006958	TOP1MT	DNA topoisomerase I mitochondrial [Source:VGNC Symbol;Acc:VGNC:94309]	0.35628116480465	-1.48891	0.0050763314319716	0.040158760544718	yes	down	0.13	0.15	0.24	0.34	0.21	0.51	0.52	0.82	0.92	1.62	5.66	0.19	0.26333333333333	1.6216666666667
ENSSSCG00000006984	VPS37A	VPS37A subunit of ESCRT-I [Source:VGNC Symbol;Acc:VGNC:104092]	1.57902	0.65902888058862	0.005305838406507	0.041248794023557	yes	up	7.97	4.85	11.84	10.55	6.99	5.36	5.5	7.87	8.68	10.2	8.88	4.73	7.9266666666667	7.6433333333333
ENSSSCG00000006988	PDGFRL	platelet derived growth factor receptor like [Source:VGNC Symbol;Acc:VGNC:96476]	0.45792003680994	-1.12683	0.00028165010579545	0.005054478133599	yes	down	10.29	11.68	12.22	13.42	11.92	14.87	17.49	33.38	29.71	32.25	190.64	26.52	12.4	54.998333333333
ENSSSCG00000006995	ASAH1	N-acylsphingosine amidohydrolase 1 [Source:VGNC Symbol;Acc:VGNC:96424]	0.4066623403925	-1.2981	0.0063435975979297	0.046537484899098	yes	down	1.26	1.36	2.11	1.34	1.95	2.08	1.96	5.24	2.1	4.67	40.71	2.44	1.6833333333333	9.52
ENSSSCG00000007000	FAT1	FAT atypical cadherin 1 [Source:NCBI gene (formerly Entrezgene);Acc:100154043]	0.4237144237104	-1.23884	0.00019299759817962	0.0037539676993234	yes	down	0.5	0.48	0.8	0.88	0.52	0.91	1.01	2.32	1.53	2.3	11.01	1.14	0.68166666666667	3.2183333333333
ENSSSCG00000007031	POLB	DNA polymerase beta [Source:VGNC Symbol;Acc:VGNC:108731]	1.9738124266073	0.98098489553835	1.0204688600019E-10	3.5542908370581E-8	yes	up	24.31	24.72	29.1	25.91	25.6	21.15	11.33	25.94	20.78	16.88	28.63	13.59	25.131666666667	19.525
ENSSSCG00000007032	PLAT	plasminogen activator, tissue type [Source:NCBI gene (formerly Entrezgene);Acc:397121]	0.47378327464287	-1.0777	0.00026246955098274	0.0047736649584986	yes	down	3.55	2.38	5.44	4.39	1.18	3.23	7.06	9.9	8.95	8.03	35.8	6.74	3.3616666666667	12.746666666667
ENSSSCG00000007034	PSD3	pleckstrin and Sec7 domain containing 3 [Source:VGNC Symbol;Acc:VGNC:107166]	0.45808020503374	-1.12633	0.00060522858308191	0.0088494555679987	yes	down	0.51	0.27	0.71	0.81	0.52	0.45	0.69	1.17	1	1.94	6.73	0.75	0.545	2.0466666666667
ENSSSCG00000007064	MKKS	MKKS centrosomal shuttling protein [Source:VGNC Symbol;Acc:VGNC:105444]	1.6998310111938	0.76539132787421	0.0014660582140767	0.017024859119806	yes	up	14.39	12.79	13.2	10.7	13.63	8.66	10.78	10.62	11.48	8.94	13.44	10.48	12.228333333333	10.956666666667
ENSSSCG00000007067	JAG1	jagged canonical Notch ligand 1 [Source:VGNC Symbol;Acc:VGNC:96385]	0.54672593949253	-0.87111	0.00010757515178267	0.0024561889655486	yes	down	2.66	2.51	5.1	3.77	3.33	4.25	5.84	8.85	8.66	7.9	35.01	6.33	3.6033333333333	12.098333333333
ENSSSCG00000007073	ISM1	isthmin 1 [Source:VGNC Symbol;Acc:VGNC:95787]	0.11186251138882	-3.1602	1.0882032488259E-8	1.6150024415826E-6	yes	down	0.12	0.16	0.57	0.14	0.32	0.18	0.88	3	2.53	2.02	25.59	0.74	0.24833333333333	5.7933333333333
ENSSSCG00000007076	NDUFAF5	NADH:ubiquinone oxidoreductase complex assembly factor 5 [Source:VGNC Symbol;Acc:VGNC:95698]	1.7049918951368	0.76976488125898	0.0020430059212385	0.021688305348427	yes	up	9.18	4.89	6.09	6.07	6.52	4.36	4.91	5.38	6.51	6.34	6.78	4.05	6.185	5.6616666666667
ENSSSCG00000007079	FLRT3	fibronectin leucine rich transmembrane protein 3 [Source:VGNC Symbol;Acc:VGNC:96304]	0.17602955349006	-2.50611	0.003608233152487	0.032133935461297	yes	down	0.03	0.02	0.07	0.04	0.11	0	0.05	0.21	0.15	0.34	2.83	0.04	0.045	0.60333333333333
ENSSSCG00000007145	ADAM33	ADAM metallopeptidase domain 33 [Source:VGNC Symbol;Acc:VGNC:95643]	0.45033787908002	-1.15092	3.1180706151285E-10	8.8990934613697E-8	yes	down	1.1	1.32	1.95	1.64	1.92	2.03	3.64	4.96	6.75	5.35	16.75	3.44	1.66	6.815
ENSSSCG00000007155	DNAAF9	dynein axonemal assembly factor 9 [Source:VGNC Symbol;Acc:VGNC:95857]	0.52644208872732	-0.925653	0.00031660734398852	0.0055475437923656	yes	down	0.96	0.82	1.25	0.83	0.91	1.36	1.65	3	2.16	2.2	10.72	1.95	1.0216666666667	3.6133333333333
ENSSSCG00000007165	MRPS26	mitochondrial ribosomal protein S26 [Source:VGNC Symbol;Acc:VGNC:95601]	1.8856737099049	0.91508005892549	0.00019722293300816	0.0038111790999663	yes	up	54.18	68.83	71.97	73.51	56.75	52.24	49.26	44.29	55.62	53.97	46.23	49.07	62.913333333333	49.74
ENSSSCG00000007198	ANGPT4	angiopoietin 4 [Source:VGNC Symbol;Acc:VGNC:96342]	0.26296830636065	-1.92704	3.2184013717182E-6	0.0001592143158589	yes	down	0.22	0.13	0.24	0.19	0.19	0.25	0.56	0.81	0.58	1.28	5.98	0.46	0.20333333333333	1.6116666666667
ENSSSCG00000007200	FAM110A	family with sequence similarity 110 member A [Source:VGNC Symbol;Acc:VGNC:95778]	0.57086284737523	-0.808784	0.0026257793563356	0.025671404102356	yes	down	0.69	0.82	1.11	0.79	0.67	0.91	1.48	1.46	1.8	2.05	5.3	2.48	0.83166666666667	2.4283333333333
ENSSSCG00000007240	HCK	HCK proto-onco, Src family tyrosine kinase [Source:VGNC Symbol;Acc:VGNC:96341]	0.31606929099811	-1.66169	0.0031992137520556	0.029472086464468	yes	down	0.1	0.16	0.3	0.13	0.12	0.25	0.19	0.4	0.35	1.01	4.34	0.62	0.17666666666667	1.1516666666667
ENSSSCG00000007291	EDEM2	ER degradation enhancing alpha-mannosidase like protein 2 [Source:VGNC Symbol;Acc:VGNC:95687]	0.52311271084222	-0.934806	0.00015736868591369	0.0032641984950933	yes	down	4.26	4.26	4.36	3.22	2.73	4.31	6.25	11.08	10.34	6.75	43.56	8.51	3.8566666666667	14.415
ENSSSCG00000007334	SRC	SRC proto-onco, non-receptor tyrosine kinase [Source:VGNC Symbol;Acc:VGNC:95516]	0.44830111279478	-1.15746	7.8940052325246E-6	0.00033205354267206	yes	down	0.94	1.24	2.11	1.29	0.94	1.91	3.32	3.64	4.03	3.87	16.03	2.92	1.405	5.635
ENSSSCG00000007351	FAM83D	family with sequence similarity 83 member D [Source:VGNC Symbol;Acc:VGNC:95747]	0.51201876545371	-0.965731	0.0035182789845838	0.031470755734097	yes	down	0.5	0.65	0.84	0.38	0.44	0.81	0.92	1.76	1.47	1	6.4	1.44	0.60333333333333	2.165
ENSSSCG00000007358	EMILIN3	elastin microfibril interfacer 3 [Source:VGNC Symbol;Acc:VGNC:95748]	0.58477174452052	-0.774054	0.0017829087694251	0.019702270325419	yes	down	4.02	2.69	5.97	5.04	3.19	3.75	9.58	5.97	10.21	11.94	31.14	4.82	4.11	12.276666666667
ENSSSCG00000007385	KCNS1	potassium voltage-gated channel modifier subfamily S member 1 [Source:VGNC Symbol;Acc:VGNC:96391]	0.035207949025779	-4.82796	2.4804912302614E-7	2.0681444015904E-5	yes	down	0.02	0	0.05	0	0.03	0	0.31	0.32	0.5	0.22	5.75	0.15	0.016666666666667	1.2083333333333
ENSSSCG00000007435	PLTP	phospholipid transfer protein [Source:VGNC Symbol;Acc:VGNC:104029]	0.34688004337117	-1.52749	6.4012428153023E-6	0.00028358461081165	yes	down	1.62	1.19	1.74	1.38	1.41	2.23	4.3	3.89	5.2	6.5	30.27	3.31	1.595	8.9116666666667
ENSSSCG00000007451	SLC2A10	solute carrier family 2 member 10 [Source:VGNC Symbol;Acc:VGNC:95585]	0.39766491543401	-1.33037	0.0012230878708333	0.014944034318176	yes	down	0.48	0.34	0.76	0.25	0.6	0.54	0.77	1.42	1.89	1.33	9.76	0.63	0.495	2.6333333333333
ENSSSCG00000007456	SULF2	sulfatase 2 [Source:VGNC Symbol;Acc:VGNC:95938]	0.54813218722708	-0.867404	6.1766343636411E-5	0.001605384073394	yes	down	2.38	2.26	2.72	3.73	3.45	3.13	5.17	7.43	7.72	9.06	25.42	3.96	2.945	9.7933333333333
ENSSSCG00000007463	PTGIS	prostaglandin I2 synthase [Source:VGNC Symbol;Acc:VGNC:96515]	0.24529948908596	-2.02738	1.1839972955404E-8	1.7397726597143E-6	yes	down	1.9	1.56	4.01	1.77	1.75	2.41	6.35	9.83	13.83	8	65.17	6.45	2.2333333333333	18.271666666667
ENSSSCG00000007470	RIPOR3	RIPOR family member 3 [Source:VGNC Symbol;Acc:VGNC:95766]	0.59865260580849	-0.740209	0.0036423984749893	0.032292016587405	yes	down	1.02	0.58	1.58	0.72	0.66	0.69	1.72	1.47	2.44	2.58	5.46	1.15	0.875	2.47
ENSSSCG00000007477	NFATC2	nuclear factor of activated T cells 2 [Source:VGNC Symbol;Acc:VGNC:96440]	0.4376598945027	-1.19212	0.00014606646974929	0.0031012481796125	yes	down	0.53	0.29	0.92	0.92	0.4	1.05	1.2	2.09	2.58	1.76	8.19	1.32	0.685	2.8566666666667
ENSSSCG00000007484	ZNF217	zinc finger protein 217 [Source:VGNC Symbol;Acc:VGNC:95573]	0.45221307427844	-1.14493	0.00037428859368031	0.0063051271496135	yes	down	0.7	0.6	1.13	0.77	1.25	1.5	1.58	2.79	2.08	3.46	13.4	2.08	0.99166666666667	4.2316666666667
ENSSSCG00000007501	BMP7	bone morphotic protein 7 [Source:VGNC Symbol;Acc:VGNC:95491]	0.34126315700467	-1.55104	0.0010638114207623	0.013584820375378	yes	down	0.05	0.15	0.17	0.17	0.16	0.21	0.28	0.35	0.76	0.45	3.01	0.38	0.15166666666667	0.87166666666667
ENSSSCG00000007512		-	0.58552134752005	-0.772206	0.00067137626971549	0.0096269519022682	yes	down	0.84	0.77	1.88	1.68	0.72	1.12	1.59	3.56	2.88	2.62	7.08	1.72	1.1683333333333	3.2416666666667
ENSSSCG00000007525		PRELI domain containing 3B [Source:NCBI gene (formerly Entrezgene);Acc:100134984]	1.72167	0.78380905518285	0.0013711283546174	0.016137126019728	yes	up	98.43	86.45	93.13	92.71	73.67	67.01	73.04	67.3	61.53	80.09	79.89	80.92	85.233333333333	73.795
ENSSSCG00000007557	MICALL2	MICAL like 2 [Source:VGNC Symbol;Acc:VGNC:90210]	2.91213	1.5420757173107	3.406396664641E-5	0.0010317210795906	yes	up	1.21	3.09	2.76	7.06	1.9	4.99	1.52	1.2	2.02	2.71	3.12	0.97	3.5016666666667	1.9233333333333
ENSSSCG00000007565	TTYH3	tweety family member 3 [Source:VGNC Symbol;Acc:VGNC:94576]	0.59332097436557	-0.753115	0.001166583829155	0.014427725507074	yes	down	3.38	3.93	7.39	7.14	4	7.28	8.54	11.27	14.04	14.02	44.21	7.82	5.52	16.65
ENSSSCG00000007572	LFNG	LFNG O-fucosylpeptide 3-beta-N-acetylglucosaminyltransferase [Source:VGNC Symbol;Acc:VGNC:89690]	0.63900907626475	-0.646092	0.00035733497267992	0.0060746945355587	yes	down	3.67	4.32	8.12	4.59	4.9	4.78	7.5	15.74	9.73	9.35	31.56	7.4	5.0633333333333	13.546666666667
ENSSSCG00000007574	SDK1	sidekick cell adhesion molecule 1 [Source:VGNC Symbol;Acc:VGNC:92660]	0.60932100828885	-0.714726	0.003639939539184	0.032289505499719	yes	down	0.41	0.3	0.58	0.57	0.28	0.45	0.62	0.76	1.04	1.02	3.84	0.71	0.43166666666667	1.3316666666667
ENSSSCG00000007648	GAL3ST4	galactose-3-O-sulfotransferase 4 [Source:VGNC Symbol;Acc:VGNC:88323]	0.38088800172387	-1.39256	0.0011297849954157	0.014113753465459	yes	down	0.88	0.65	0.7	0.49	1.01	0.64	1.73	2.62	1.59	1.16	15.05	1.95	0.72833333333333	4.0166666666667
ENSSSCG00000007665		insulin receptor substrate 3 [Source:VGNC Symbol;Acc:VGNC:109153]	0.18926908950107	-2.40149	0.0014487169143467	0.01687630119766	yes	down	0.03	0.05	0.18	0.11	0.08	0	0.16	0.16	1.56	0.39	2.01	0.11	0.075	0.73166666666667
ENSSSCG00000007675	EPHB4	EPH receptor B4 [Source:VGNC Symbol;Acc:VGNC:87739]	0.55658797435606	-0.845318	4.183840903031E-5	0.0011895092498445	yes	down	2.69	2.43	4.9	2.54	2.1	4.29	6.63	10.16	8.64	7.15	23.15	5.53	3.1583333333333	10.21
ENSSSCG00000007680	MYL10	myosin light chain 10 [Source:VGNC Symbol;Acc:VGNC:90513]	3.9232942386041	1.9720655384883	0.00015814813208431	0.0032734678218454	yes	up	6.52	3.1	11.78	10.87	14.04	10.36	3.18	2.83	2.29	1.79	1.32	7.8	9.445	3.2016666666667
ENSSSCG00000007700	HIP1	huntingtin interacting protein 1 [Source:VGNC Symbol;Acc:VGNC:88885]	0.64557479879939	-0.631344	5.441211532516E-6	0.00024396682886426	yes	down	2.64	3.05	3.98	3.03	3.15	3.42	4.75	9.22	7.41	6.7	16.51	5.47	3.2116666666667	8.3433333333333
ENSSSCG00000007723	RCC1L	RCC1 like [Source:VGNC Symbol;Acc:VGNC:92176]	1.5797805633577	0.65972417730013	0.0066314726075919	0.048032057086028	yes	up	12.19	16.59	17.96	21.34	13.73	14.67	14.84	16.08	17.09	14.65	14.81	12.09	16.08	14.926666666667
ENSSSCG00000007739	GUSB	glucuronidase beta [Source:NCBI gene (formerly Entrezgene);Acc:100144519]	0.51101336753927	-0.968567	0.00051709446206737	0.0078871520159731	yes	down	3.71	5	5.72	3.45	5.23	4.99	6.77	12.82	10.2	9.7	55.34	8.05	4.6833333333333	17.146666666667
ENSSSCG00000007754	ITGAM	integrin subunit alpha M [Source:HGNC Symbol;Acc:HGNC:6149]	0.29415829612058	-1.76534	3.0324200783286E-15	2.6933934669985E-12	yes	down	0.25	0.25	0.31	0.36	0.15	0.25	1.02	1.43	1.21	1.19	3.1	0.97	0.26166666666667	1.4866666666667
ENSSSCG00000007798	TBC1D10B	TBC1 domain family member 10B [Source:NCBI gene (formerly Entrezgene);Acc:100514343]	2.3373594040109	1.2248795871451	0.00060759561482634	0.0088753213775962	yes	up	31.07	46.56	33.73	34.01	25.8	56.36	31.56	25.79	29.78	26.33	19.21	21.76	37.921666666667	25.738333333333
ENSSSCG00000007909	ABAT	4-aminobutyrate aminotransferase [Source:NCBI gene (formerly Entrezgene);Acc:397500]	0.34381217503257	-1.54031	0.005922299182799	0.044281802219878	yes	down	0.12	0.09	0.32	0.27	0.1	0.29	0.14	0.91	0.31	0.81	5.13	0.34	0.19833333333333	1.2733333333333
ENSSSCG00000007927	PPL	periplakin [Source:VGNC Symbol;Acc:VGNC:91702]	0.27261291572079	-1.87507	2.5140536615811E-8	3.0609818442755E-6	yes	down	0.82	0.51	1.35	1.46	0.43	0.77	2.73	3.57	8.85	4.1	11.76	1.9	0.89	5.485
ENSSSCG00000007944	CORO7	coronin 7 [Source:HGNC Symbol;Acc:HGNC:26161]	0.59451371690294	-0.750218	0.0022716210780319	0.023234409661662	yes	down	1.09	1.14	1.42	1.74	1.56	2.73	3.37	2.8	3.8	4.55	7.83	3.74	1.6133333333333	4.3483333333333
ENSSSCG00000007978		-	1.9643569645107	0.97405712116699	0.001072540178727	0.01362805547302	yes	up	465.28	725.04	660.57	576.18	752.21	1080.07	463.7	399.17	567.43	428.5	1794.03	789.46	709.89166666667	740.38166666667
ENSSSCG00000007987	DECR2	2,4-dienoyl-CoA reductase 2 [Source:VGNC Symbol;Acc:VGNC:87236]	0.57401026349559	-0.800852	0.0066745671707323	0.048203042034471	yes	down	2.69	4.86	3.99	5.08	4.04	4.72	9.14	10.5	15.69	10.5	9.5	6.48	4.23	10.301666666667
ENSSSCG00000008013	IGFALS	insulin like growth factor binding protein acid labile subunit [Source:VGNC Symbol;Acc:VGNC:110281]	0.400307	-1.32082	1.3631844711578E-6	7.6343474477181E-5	yes	down	0.63	0.29	0.7	1.09	0.72	0.67	1.54	2.07	1.99	3.34	6.83	1.88	0.68333333333333	2.9416666666667
ENSSSCG00000008030	TSR3	TSR3 ribosome maturation factor [Source:VGNC Symbol;Acc:VGNC:94523]	1.5350856338588	0.61831913774362	0.0065427304238175	0.047650733830788	yes	up	25.41	28.74	29.48	29.34	25.29	25.03	25.63	22.14	31.89	25.49	29.21	26.29	27.215	26.775
ENSSSCG00000008101	FBLN7	fibulin 7 [Source:VGNC Symbol;Acc:VGNC:97999]	0.27748377424019	-1.84952	3.0685407842167E-6	0.00015230840728615	yes	down	0.24	0.39	0.35	0.58	0.59	0.67	1.52	1.44	2.38	1.84	12.24	1.24	0.47	3.4433333333333
ENSSSCG00000008125	NCAPH	non-SMC condensin I complex subunit H [Source:VGNC Symbol;Acc:VGNC:90601]	0.64919896433603	-0.623267	0.0031589851133271	0.029215988850142	yes	down	2.42	2.7	3.62	2.02	2.75	3.6	3.75	7.51	5.82	4.83	19.29	5.93	2.8516666666667	7.855
ENSSSCG00000008141	ST6GAL2	ST6 beta-galactoside alpha-2,6-sialyltransferase 2 [Source:VGNC Symbol;Acc:VGNC:93508]	0.12162905224247	-3.03944	9.2105422702601E-9	1.4541878492865E-6	yes	down	0.03	0	0.09	0.05	0.03	0.05	0.2	0.43	0.36	0.6	1.77	0.12	0.041666666666667	0.58
ENSSSCG00000008147		four and a half LIM domains 2 [Source:VGNC Symbol;Acc:VGNC:88128]	0.62884579219819	-0.669222	0.00055411065981902	0.0082235563023741	yes	down	4.49	4.76	6.83	3.15	4.13	6.28	9.48	10.7	10.66	13.99	28.04	8.64	4.94	13.585
ENSSSCG00000008159	IL18R1	interleukin 18 receptor 1 [Source:VGNC Symbol;Acc:VGNC:110282]	0.067165806064485	-3.89613	0.00010359804025327	0.0023948575006212	yes	down	0.02	0	0.01	0.05	0	0.05	0.11	0.05	0.23	0.31	4.29	0.03	0.021666666666667	0.83666666666667
ENSSSCG00000008162	IL1R1	interleukin 1 receptor type 1 [Source:VGNC Symbol;Acc:VGNC:89092]	0.47166360398493	-1.08417	0.00046818527499259	0.0073372097847572	yes	down	3.06	2.08	4.54	3.37	2.08	3.93	4.75	8.96	8.08	8.08	45.01	5.18	3.1766666666667	13.343333333333
ENSSSCG00000008183	MRPL30	mitochondrial ribosomal protein L30 [Source:VGNC Symbol;Acc:VGNC:110207]	1.6323054106219	0.70691101635765	0.0003969455457258	0.0065010949376552	yes	up	63.34	56.36	66.49	52.8	61.41	35.31	45.82	57.28	55.6	55.31	82.29	35.88	55.951666666667	55.363333333333
ENSSSCG00000008241		transcription factor 7 like 1 [Source:VGNC Symbol;Acc:VGNC:93824]	0.63125914856064	-0.663696	0.0065192008820754	0.047567089621869	yes	down	2.56	2.23	3.76	2.43	2.97	3.95	4.59	5.95	6.69	5.65	25.53	4.52	2.9833333333333	8.8216666666667
ENSSSCG00000008262	SEMA4F	ssemaphorin 4F [Source:VGNC Symbol;Acc:VGNC:92704]	0.51601897257331	-0.954504	0.0035616322324686	0.031790730857613	yes	down	0.32	0.4	0.35	0.37	0.11	0.54	0.83	1.01	0.77	0.76	3.12	0.77	0.34833333333333	1.21
ENSSSCG00000008265	DOK1	docking protein 1 [Source:NCBI gene (formerly Entrezgene);Acc:100233179]	0.42601313960544	-1.23103	2.3470837497079E-5	0.00078106839673023	yes	down	1.57	1.16	2.13	1.53	0.94	1.7	3.02	4.75	5.43	3.09	19.54	3.6	1.505	6.5716666666667
ENSSSCG00000008266	LOXL3	lysyl oxidase like 3 [Source:VGNC Symbol;Acc:VGNC:89782]	0.20021509258179	-2.32038	2.262783818305E-9	4.717669515147E-7	yes	down	0.55	0.63	1.17	0.59	0.85	1	2.14	4.3	4.99	3.83	31.43	3.01	0.79833333333333	8.2833333333333
ENSSSCG00000008297	TPRKB	TP53RK binding protein [Source:VGNC Symbol;Acc:VGNC:94350]	1.8220528708584	0.86556482270664	6.137585385451E-6	0.00027271827756131	yes	up	10.64	10.27	11.38	13.56	9.57	7.57	6.77	7.83	9.39	10.87	13.85	6.99	10.498333333333	9.2833333333333
ENSSSCG00000008303	CCT7	chaperonin containing TCP1 subunit 7 [Source:NCBI gene (formerly Entrezgene);Acc:100322871]	1.6641666121994	0.7347998797295	0.0030405862125093	0.028398577709157	yes	up	118.59	138.97	118.09	164.15	130.48	120.38	113.42	114.18	132.29	107.64	117.96	123.14	131.77666666667	118.105
ENSSSCG00000008311	CYP26B1	cytochrome P450 family 26 subfamily B member 1 [Source:VGNC Symbol;Acc:VGNC:103374]	0.16206561512939	-2.62535	3.0001318285817E-10	8.7303836211728E-8	yes	down	0.22	0.14	0.27	0.26	0.29	0.62	1.03	3.83	2.89	1.01	8.86	2.1	0.3	3.2866666666667
ENSSSCG00000008335		-	0.33117253750237	-1.59435	0.002474821976113	0.024687811459375	yes	down	0.21	0.48	0.86	0.5	0.3	0.32	0.78	0.92	1.58	1.51	12.49	0.57	0.445	2.975
ENSSSCG00000008340	ANTXR1	ANTXR cell adhesion molecule 1 [Source:VGNC Symbol;Acc:VGNC:85364]	0.38357709390875	-1.38241	0.0009812408942172	0.012930386460347	yes	down	3.92	4.33	6.36	3.84	4.63	5.28	6.08	15.7	10.93	12.6	110.74	6.98	4.7266666666667	27.171666666667
ENSSSCG00000008344	ARHGAP25	Rho GTPase activating protein 25 [Source:VGNC Symbol;Acc:VGNC:85464]	0.63772214250317	-0.649	0.0025988330229256	0.025508783659549	yes	down	0.82	0.77	1.41	0.85	0.85	1.62	1.81	1.9	2.04	2.27	6.32	2.31	1.0533333333333	2.775
ENSSSCG00000008376	COMMD1	copper metabolism domain containing 1 [Source:VGNC Symbol;Acc:VGNC:86885]	1.7055308917501	0.77022088627414	7.442926173831E-5	0.0018502590845197	yes	up	48.63	50.33	46.66	37.68	42.65	39.5	32.17	41.36	42.21	35.97	68.12	37.33	44.241666666667	42.86
ENSSSCG00000008377	CCT4	chaperonin containing TCP1 subunit 4 [Source:VGNC Symbol;Acc:VGNC:86382]	1.5827815337726	0.66246213867564	0.00017685461040694	0.0035468909095262	yes	up	16.45	16.89	18.52	30.46	13.96	15.48	13.06	19.44	15.53	19.6	34.59	12.88	18.626666666667	19.183333333333
ENSSSCG00000008434	TTC7A	tetratricopeptide repeat domain 7A [Source:VGNC Symbol;Acc:VGNC:94557]	0.53230149184829	-0.909684	3.4759372429019E-5	0.0010506391980022	yes	down	0.77	0.47	1.14	0.78	0.86	1.1	1.43	1.94	2.61	2.23	6.07	1.41	0.85333333333333	2.615
ENSSSCG00000008456	PLEKHH2	pleckstrin homology, MyTH4 and FERM domain containing H2 [Source:VGNC Symbol;Acc:VGNC:91549]	0.30021462208725	-1.73593	0.0027152266182748	0.026337698197266	yes	down	0.11	0.09	0.18	0.23	0.19	0.2	0.14	0.44	0.36	0.72	6.08	0.24	0.16666666666667	1.33
ENSSSCG00000008491	QPCT	glutaminyl-peptide cyclotransferase [Source:VGNC Symbol;Acc:VGNC:92026]	0.3401707203038	-1.55567	0.0010316137294483	0.013304869492843	yes	down	0.65	0.78	0.73	0.43	0.6	0.64	0.98	2.18	1.93	1.69	18.6	0.91	0.63833333333333	4.3816666666667
ENSSSCG00000008501	VIT	vitrin [Source:VGNC Symbol;Acc:VGNC:94830]	0.32328116639141	-1.62914	9.7188705049851E-9	1.5071692743343E-6	yes	down	1.16	1.64	2.07	1.71	0.79	2.45	4.12	7.19	7.11	7.17	29.79	5.04	1.6366666666667	10.07
ENSSSCG00000008504	CRIM1	cysteine rich transmembrane BMP regulator 1 [Source:VGNC Symbol;Acc:VGNC:86995]	0.4015921088912	-1.3162	0.00075147954287236	0.010511506028057	yes	down	1.54	0.87	2.38	2.03	1	1.88	2.12	6.13	3.32	4.57	31.02	2.74	1.6166666666667	8.3166666666667
ENSSSCG00000008508	FAM98A	family with sequence similarity 98 member A [Source:VGNC Symbol;Acc:VGNC:87997]	1.6379	0.71184749100982	9.6337350727924E-5	0.0022694327335764	yes	up	12.88	11.24	12.76	10.33	13.87	10.18	9.38	14.31	10.11	11.46	18.67	6.73	11.876666666667	11.776666666667
ENSSSCG00000008510	LTBP1	latent transforming growth factor beta binding protein 1 [Source:VGNC Symbol;Acc:VGNC:89885]	0.33594123904457	-1.57372	4.9827716690739E-6	0.00022965625571654	yes	down	5.35	5.61	7.87	5.7	4.76	8.9	11.57	24.91	17.95	24.5	146.43	14.78	6.365	40.023333333333
ENSSSCG00000008512	TTC27	tetratricopeptide repeat domain 27 [Source:VGNC Symbol;Acc:VGNC:94542]	1.5053	0.59004993703525	0.0042149418736284	0.035581013628619	yes	up	1.27	1.27	1.98	2.04	1.69	1.2	0.96	1.37	1.37	1.62	4.79	1.01	1.575	1.8533333333333
ENSSSCG00000008515	MEMO1	mediator of cell motility 1 [Source:VGNC Symbol;Acc:VGNC:90139]	1.5680560839249	0.64897716057136	0.0050805720777021	0.040170895154596	yes	up	12.66	9.03	12.54	13.51	13	9.5	10.61	13.62	10.87	9.83	11.59	9.95	11.706666666667	11.078333333333
ENSSSCG00000008516	DPY30	dpy-30 histone methyltransferase complex regulatory subunit [Source:VGNC Symbol;Acc:VGNC:87428]	1.5469212488172	0.62939975345615	0.0023382415317718	0.023784676198098	yes	up	61.54	41.23	57.11	40.63	41.64	34.91	42.38	34.95	35.16	48.13	108.63	39.56	46.176666666667	51.468333333333
ENSSSCG00000008555		cell growth regulator with EF-hand domain 1 [Source:VGNC Symbol;Acc:VGNC:98866]	0.097233906851834	-3.3624	2.0435571748224E-7	1.7840254136199E-5	yes	down	0.17	0.05	0.21	0.4	0.31	0.05	1.2	1.53	2.37	1.66	20.42	0.86	0.19833333333333	4.6733333333333
ENSSSCG00000008576		dystrobrevin beta [Source:VGNC Symbol;Acc:VGNC:102565]	1.9790942219004	0.98484029870815	5.9863820242775E-9	1.0217854030315E-6	yes	up	7.46	9.57	8.56	10.83	8.89	9.34	5.94	7.39	7.64	7.75	11.02	5.23	9.1083333333333	7.495
ENSSSCG00000008593	KLHL29	kelch like family member 29 [Source:VGNC Symbol;Acc:VGNC:89524]	0.51578866527076	-0.955148	0.0012687246217339	0.015270999279118	yes	down	0.32	0.46	0.51	0.64	0.13	0.28	1	1.1	1.27	1.1	1.88	0.76	0.39	1.185
ENSSSCG00000008601	SDC1	syndecan 1 [Source:VGNC Symbol;Acc:VGNC:92654]	0.26721481800497	-1.90393	0.00032943378026049	0.0057500039200682	yes	down	0.2	0.36	0.6	0.24	0.21	0.29	0.58	0.9	1.56	1.04	11.19	0.46	0.31666666666667	2.6216666666667
ENSSSCG00000008631	SLC66A3	solute carrier family 66 member 3 [Source:VGNC Symbol;Acc:VGNC:93152]	0.51903312721901	-0.946101	0.0011512052483535	0.014321070486852	yes	down	1.16	1.42	1.63	1.58	2.01	1.48	2.26	4.31	3.62	3.28	17.78	3.1	1.5466666666667	5.725
ENSSSCG00000008645	ID2	inhibitor of DNA binding 2 [Source:NCBI gene (formerly Entrezgene);Acc:654298]	0.42307505939313	-1.24101	0.0013357302001251	0.015858857520046	yes	down	2.82	1.66	5.03	4.18	3.31	2.71	6.81	10.33	9.53	6.74	58.06	3.58	3.285	15.841666666667
ENSSSCG00000008646	RNF144A	ring finger protein 144A [Source:VGNC Symbol;Acc:VGNC:92358]	0.44718272277359	-1.16106	0.00031965536607729	0.0055943458584352	yes	down	1.28	1.37	1.77	1.86	1.3	2.82	2.85	5.13	3.45	5.22	25.14	3.56	1.7333333333333	7.5583333333333
ENSSSCG00000008693	NOP14	NOP14 nucleolar protein [Source:VGNC Symbol;Acc:VGNC:90820]	1.7095314586917	0.77360097140014	0.0041765538015017	0.035338788465272	yes	up	11.03	12.72	16.09	24.58	13.46	14.28	12.54	11.03	16.43	16.6	11.33	10.68	15.36	13.101666666667
ENSSSCG00000008698	RGS12	regulator of G protein signaling 12 [Source:VGNC Symbol;Acc:VGNC:92260]	0.64840649430665	-0.62503	2.4106242174543E-5	0.00078975880819512	yes	down	1.45	1.64	3.03	2.22	2.09	2.63	3.87	4.79	4.27	5.84	10.17	3.81	2.1766666666667	5.4583333333333
ENSSSCG00000008723	HTRA3	HtrA serine peptidase 3 [Source:NCBI gene (formerly Entrezgene);Acc:100337673]	0.51625105345167	-0.953855	5.2340188419867E-6	0.00023682339522538	yes	down	8.94	10.74	17.95	13.91	11.72	12.19	25.64	29.37	48.98	27.27	104.08	20.25	12.575	42.598333333333
ENSSSCG00000008737	C1QTNF7	C1q and TNF related 7 [Source:VGNC Symbol;Acc:VGNC:85986]	0.34654426632386	-1.52889	0.0023418364278792	0.023804927689147	yes	down	0.97	0.91	1.6	1.27	0.51	0.83	1.4	1.94	2.95	3.14	23.48	1.66	1.015	5.7616666666667
ENSSSCG00000008742	CD38	CD38 molecule [Source:NCBI gene (formerly Entrezgene);Acc:100511702]	0.28965035425504	-1.78762	0.0039800566390282	0.034163111960566	yes	down	0.06	0.08	0.06	0.14	0	0.09	0.26	0.24	0.12	0.44	1.68	0.22	0.071666666666667	0.49333333333333
ENSSSCG00000008749	SLIT2	slit guidance ligand 2 [Source:VGNC Symbol;Acc:VGNC:93204]	0.16979716408169	-2.55812	1.7549717545503E-7	1.5978856324712E-5	yes	down	0.07	0.02	0.32	0.11	0.12	0.09	0.42	0.66	0.81	1.04	5.68	0.33	0.12166666666667	1.49
ENSSSCG00000008785	FAM114A1	family with sequence similarity 114 member A1 [Source:VGNC Symbol;Acc:VGNC:87890]	0.25316000333422	-1.98188	0.00048224468375259	0.0074629753405341	yes	down	0.69	0.66	1.5	0.91	0.53	0.93	1	3.09	2.09	3.31	39.65	1.02	0.87	8.36
ENSSSCG00000008809	GABRG1	gamma-aminobutyric acid type A receptor subunit gamma1 [Source:VGNC Symbol;Acc:VGNC:88311]	0.3182533874179	-1.65175	0.0013462715025898	0.015933026610793	yes	down	0.05	0.06	0.1	0.05	0.08	0.02	0.25	0.23	0.11	0.29	1.19	0.07	0.06	0.35666666666667
ENSSSCG00000008812	ATP10D	ATPase phospholipid transporting 10D (putative) [Source:VGNC Symbol;Acc:VGNC:98913]	0.42629678924367	-1.23007	0.0022689416146429	0.0232230086227	yes	down	0.28	0.36	0.67	0.38	0.29	0.56	0.53	1.25	0.83	1.04	7.83	0.91	0.42333333333333	2.065
ENSSSCG00000008835	RASL11B	RAS like family 11 member B [Source:VGNC Symbol;Acc:VGNC:92120]	0.513172	-0.962485	0.00083720073003601	0.011419941208147	yes	down	1.46	1.48	1.79	2.05	2.2	3.78	4.05	5.45	3.89	6.3	15.79	6.86	2.1266666666667	7.0566666666667
ENSSSCG00000008841	PDGFRA	platelet derived growth factor receptor alpha [Source:NCBI gene (formerly Entrezgene);Acc:100627123]	0.22564483544345	-2.14787	2.0779126074349E-6	0.00010935567732958	yes	down	1.47	1.65	3.36	1.95	1.6	2.35	3.58	6.95	7.69	11.49	86.84	6.17	2.0633333333333	20.453333333333
ENSSSCG00000008845		-	0.51704858999036	-0.951628	0.0052357912766313	0.040961717625981	yes	down	0.55	1.13	1.88	1.24	1.01	1.38	2.24	3.42	1.87	2.99	17.27	1.74	1.1983333333333	4.9216666666667
ENSSSCG00000008853	TLL1	tolloid like 1 [Source:VGNC Symbol;Acc:VGNC:94018]	0.16013588320184	-2.64263	0.00050107737279857	0.0076902681382663	yes	down	0.07	0.06	0.06	0	0.03	0.05	0.06	0.32	0.18	0.2	3.32	0.11	0.045	0.69833333333333
ENSSSCG00000008854	CPE	carboxypeptidase E [Source:NCBI gene (formerly Entrezgene);Acc:100037304]	0.35894098181256	-1.47818	0.0011364914640134	0.014173672115482	yes	down	3.12	1.8	4.65	2.45	2.11	4.04	3.68	9.78	6.6	12.98	69.28	3.17	3.0283333333333	17.581666666667
ENSSSCG00000008866	GUCY1A1	guanylate cyclase 1 soluble subunit alpha 1 [Source:VGNC Symbol;Acc:VGNC:88750]	0.32412248842516	-1.62539	0.000180157728509	0.0036033973703532	yes	down	0.3	0.33	1.14	1.11	0.76	0.95	1.28	2.49	2.6	3.01	17	1.16	0.765	4.59
ENSSSCG00000008867	CTSO	cathepsin O [Source:VGNC Symbol;Acc:VGNC:87078]	0.36242412121642	-1.46425	0.0055026267393833	0.042312100022008	yes	down	0.44	0.19	0.75	0.45	0.58	0.46	0.61	1.34	0.78	1.56	13.21	0.55	0.47833333333333	3.0083333333333
ENSSSCG00000008878	PPID	peptidylprolyl isomerase D [Source:VGNC Symbol;Acc:VGNC:98212]	2.6804363825468	1.4224678945957	1.8483233528964E-12	1.0159617363087E-9	yes	up	14.59	19.22	15.36	25.44	17.49	13.98	7.36	11.3	10.09	10.36	15.16	8.67	17.68	10.49
ENSSSCG00000008888	NPY1R	neuropeptide Y receptor Y1 [Source:VGNC Symbol;Acc:VGNC:90865]	0.4555501835366	-1.13432	0.0024932469384173	0.024767254225603	yes	down	0.34	0.39	0.51	0.73	0.32	0.54	0.74	1.03	0.91	1.87	6.66	0.73	0.47166666666667	1.99
ENSSSCG00000008898		HOP homeobox [Source:VGNC Symbol;Acc:VGNC:88932]	0.43031285109848	-1.21654	0.0028726135854663	0.027398752070633	yes	down	7.14	9.5	10.3	6.54	4.8	6.2	13.04	15.45	24.98	15.17	148.15	9.29	7.4133333333333	37.68
ENSSSCG00000008947	COX18	cytochrome c oxidase assembly factor COX18 [Source:VGNC Symbol;Acc:VGNC:86922]	1.6580517672952	0.72948905101588	0.0010805163012831	0.013694229229156	yes	up	2.65	2.47	2.8	2.58	2.98	4.03	2.04	3.71	2.93	2.14	4.13	1.85	2.9183333333333	2.8
ENSSSCG00000008988	CCNG2	cyclin G2 [Source:VGNC Symbol;Acc:VGNC:86358]	0.56565572173952	-0.822004	0.0053542935416286	0.041560183290434	yes	down	3.31	2.6	3.91	3.16	2.5	3	3.78	6.6	5.74	7.62	34.52	4.52	3.08	10.463333333333
ENSSSCG00000009002	TLR2	toll like receptor 2 [Source:VGNC Symbol;Acc:VGNC:94024]	0.13988539525241	-2.83768	2.3839175415365E-5	0.00078447273245992	yes	down	0.08	0.08	0.18	0.13	0.08	0.21	0.17	0.83	0.25	0.68	11.98	0.44	0.12666666666667	2.3916666666667
ENSSSCG00000009004	SFRP2	secreted frizzled related protein 2 [Source:NCBI gene (formerly Entrezgene);Acc:100516027]	0.46766125471486	-1.09646	0.00037992276307452	0.0063567460279469	yes	down	3.43	3.21	4.93	6.06	3.3	5.95	8.3	10.5	11.87	13.18	63.05	6.6	4.48	18.916666666667
ENSSSCG00000009007	TMEM131L	transmembrane 131 like [Source:VGNC Symbol;Acc:VGNC:94079]	1.5568786472623	0.63865649623721	0.001224067827941	0.014944034318176	yes	up	4.1	3.8	5.52	6.09	5.53	6.93	4.15	5.12	3.63	6.89	8.01	4.43	5.3283333333333	5.3716666666667
ENSSSCG00000009011	FHDC1	FH2 domain containing 1 [Source:VGNC Symbol;Acc:VGNC:88126]	0.42569807719536	-1.2321	6.7385045286068E-5	0.0017065895172193	yes	down	0.15	0.24	0.29	0.19	0.2	0.24	0.46	0.5	1.04	0.92	2.13	0.39	0.21833333333333	0.90666666666667
ENSSSCG00000009018	SH3D19	SH3 domain containing 19 [Source:VGNC Symbol;Acc:VGNC:92821]	0.31585894527856	-1.66265	0.00018563603413726	0.0036604427448298	yes	down	1.57	1.32	2.2	1.63	1.03	2.75	2.49	6.8	4.13	6.38	46.72	3.44	1.75	11.66
ENSSSCG00000009039	MMAA	metabolism of cobalamin associated A [Source:HGNC Symbol;Acc:HGNC:18871]	1.6092906892183	0.68642494633177	0.0037316339533556	0.03283786039251	yes	up	3.05	2.7	3.61	2.98	2.83	1.63	1.88	3.92	2.65	2.86	4.57	1.1	2.8	2.83
ENSSSCG00000009045	HHIP	hedgehog interacting protein [Source:VGNC Symbol;Acc:VGNC:88875]	0.20403770654584	-2.29309	5.3620802838152E-5	0.0014495197357395	yes	down	0.24	0.56	0.46	0.79	0.77	0.91	0.55	1.28	0.84	2	12.56	0.8	0.62166666666667	3.005
ENSSSCG00000009062	MGARP	mitochondria localized glutamic acid rich protein [Source:NCBI gene (formerly Entrezgene);Acc:100359351]	1.5813936760851	0.66119656050835	0.0040533730841563	0.034692104926161	yes	up	14.44	10.58	18.01	13.01	11.27	10.57	10.1	13.31	14.96	13.41	10.21	10.28	12.98	12.045
ENSSSCG00000009096	EXOSC9	exosome component 9 [Source:VGNC Symbol;Acc:VGNC:87845]	1.6618252515045	0.73276868412837	0.0002959714500525	0.0052416614441876	yes	up	13.74	10.3	14.13	14.25	13.92	9.9	5.62	16.39	11.28	14.12	19.15	7.25	12.706666666667	12.301666666667
ENSSSCG00000009112	SEC24D	SEC24 homolog D, COPII coat complex component [Source:VGNC Symbol;Acc:VGNC:92679]	0.41480683509882	-1.26949	0.002987455050099	0.028043529663832	yes	down	2.26	2.07	2.59	2.34	2.28	3.24	3.51	7.72	5.4	4.61	55.71	3.5	2.4633333333333	13.408333333333
ENSSSCG00000009114	PRSS12	serine protease 12 [Source:VGNC Symbol;Acc:VGNC:91877]	0.11615700628033	-3.10585	2.5704312281669E-10	7.7852591545358E-8	yes	down	0.23	0.15	0.34	0.32	0.23	0.15	0.89	1.45	2.01	3.68	17.78	0.79	0.23666666666667	4.4333333333333
ENSSSCG00000009123	CAMK2D	calcium/calmodulin dependent protein kinase II delta [Source:NCBI gene (formerly Entrezgene);Acc:397674]	1.9068197959845	0.93116850818985	0.0014479800429734	0.01687630119766	yes	up	17.92	12.64	23.48	35.96	12.92	15.07	12.51	19.01	16.29	20.76	20.97	6.39	19.665	15.988333333333
ENSSSCG00000009141	MCUB	mitochondrial calcium uniporter dominant negative subunit beta [Source:VGNC Symbol;Acc:VGNC:90086]	0.28425745498198	-1.81473	6.7288389646012E-5	0.0017065895172193	yes	down	0.99	1.1	1.7	0.61	1.44	1.27	1.94	5.32	4.01	3.33	35.13	4.3	1.185	9.005
ENSSSCG00000009217	PKD2	polycystin 2, transient receptor potential cation channel [Source:VGNC Symbol;Acc:VGNC:91472]	0.45200056942128	-1.1456	0.00042146298908336	0.0068210820294287	yes	down	2.7	1.56	4.41	2.94	2.7	2.94	4.2	8.06	7.43	9.13	47.86	4.62	2.875	13.55
ENSSSCG00000009256	ANTXR2	ANTXR cell adhesion molecule 2 [Source:VGNC Symbol;Acc:VGNC:85365]	0.62007104761654	-0.689495	0.0024116924593205	0.024265713755102	yes	down	6.14	6.77	8.08	6.41	7.18	8.22	9.9	15.82	14.89	16.71	64.43	10.44	7.1333333333333	22.031666666667
ENSSSCG00000009322	SLC46A3	solute carrier family 46 member 3 [Source:VGNC Symbol;Acc:VGNC:93128]	0.57411740531052	-0.800582	0.0029351698466409	0.027755810020926	yes	down	0.6	0.35	0.55	0.65	0.47	0.58	0.91	2.29	0.83	1.87	2.15	0.87	0.53333333333333	1.4866666666667
ENSSSCG00000009331	MEDAG	mesenteric estrogen dependent adiposis [Source:VGNC Symbol;Acc:VGNC:90126]	0.2291634346244	-2.12555	6.8897342866573E-7	4.5852263026135E-5	yes	down	2.07	1.61	3.37	2.42	1.95	2.57	5.22	10.45	15.02	9.55	95.29	5.1	2.3316666666667	23.438333333333
ENSSSCG00000009351	MAB21L1	mab-21 like 1 [Source:VGNC Symbol;Acc:VGNC:89932]	0.084041116801972	-3.57276	1.8902298611813E-8	2.4825576433445E-6	yes	down	0	0.16	0.3	0	0.07	0.08	1.02	1.44	2.87	1.76	4.38	1.06	0.10166666666667	2.0883333333333
ENSSSCG00000009357	SMAD9	SMAD family member 9 [Source:NCBI gene (formerly Entrezgene);Acc:100153584]	0.33061062776502	-1.59679	0.00085391158895464	0.011584005385444	yes	down	0.17	0.2	0.37	0.65	0.2	0.22	0.24	1.45	0.9	1	6.93	0.71	0.30166666666667	1.8716666666667
ENSSSCG00000009358	EXOSC8	exosome component 8 [Source:VGNC Symbol;Acc:VGNC:87844]	1.75759	0.81359736202056	9.6464068360468E-6	0.00039434363507431	yes	up	13.47	11.06	14.6	15.87	8.92	9.79	6.41	11.02	8.8	11.11	28.06	8.31	12.285	12.285
ENSSSCG00000009442	CNMD	chondromodulin [Source:VGNC Symbol;Acc:VGNC:86824]	2.8293726198584	1.5004821878411	0.0060781065006592	0.045096859905482	yes	up	0.03	0.32	0.68	0.17	0.45	0.44	0.1	0.7	0.11	0.73	0.49	0.17	0.34833333333333	0.38333333333333
ENSSSCG00000009466	UCHL3	ubiquitin C-terminal hydrolase L3 [Source:VGNC Symbol;Acc:VGNC:98398]	2.2210104637724	1.1512161898219	1.4021644053185E-9	3.2514878030205E-7	yes	up	39.22	43.19	41.49	56.33	38.86	37.04	26.79	30.46	28.46	27.88	39.26	26.7	42.688333333333	29.925
ENSSSCG00000009489	GPC6	glypican 6 [Source:HGNC Symbol;Acc:HGNC:4454]	0.15692966031213	-2.67181	6.7779467630367E-8	7.1341494971793E-6	yes	down	0.24	0.26	0.48	0.49	0.19	0.48	1.07	2.21	1.35	3.02	22.02	1.15	0.35666666666667	5.1366666666667
ENSSSCG00000009509	IPO5	importin 5 [Source:NCBI gene (formerly Entrezgene);Acc:100152933]	1.7772520125352	0.82964826856754	3.0600293442188E-5	0.00095008149576466	yes	up	40.8	43.63	44.16	91.48	43.14	52.12	31.56	50.97	41.23	42.01	83.67	36.77	52.555	47.701666666667
ENSSSCG00000009520	ZIC2	Zic family member 2 [Source:VGNC Symbol;Acc:VGNC:95167]	0.090008940505246	-3.47379	0.00099053088799219	0.012963376462692	yes	down	0	0	0.05	0	0.02	0	0.05	0.17	0.08	0.25	0.94	0.13	0.011666666666667	0.27
ENSSSCG00000009526	ITGBL1	integrin subunit beta like 1 [Source:VGNC Symbol;Acc:VGNC:89247]	0.11845017838027	-3.07765	1.1562700495787E-6	6.7559857503141E-5	yes	down	0.57	0.32	1.54	0.77	0.83	1.1	1.59	4.51	4.18	6.64	89.13	2.51	0.855	18.093333333333
ENSSSCG00000009565	GAS6	growth arrest specific 6 [Source:NCBI gene (formerly Entrezgene);Acc:100519331]	0.43944934815577	-1.18623	1.0576940084548E-5	0.00041592312107485	yes	down	6.92	5.26	11.7	10.24	6.56	12.07	17.63	21.32	29.13	28.68	113.22	15.67	8.7916666666667	37.608333333333
ENSSSCG00000009580	S1PR3	sphingosine-1-phosphate receptor 3 [Source:VGNC Symbol;Acc:VGNC:92553]	0.58900508361743	-0.763648	0.0044506172295451	0.036838600280914	yes	down	0.59	0.4	0.87	0.62	0.31	1.09	1.05	2	1.71	1.55	3.18	1.19	0.64666666666667	1.78
ENSSSCG00000009589	SYK	spleen associated tyrosine kinase [Source:NCBI gene (formerly Entrezgene);Acc:100125540]	0.1981557000577	-2.33529	0.0014461581700658	0.016872982234235	yes	down	0	0.08	0.13	0.06	0.02	0.1	0.31	0.21	0.06	0.64	2.57	0.25	0.065	0.67333333333333
ENSSSCG00000009591	AUH	AU RNA binding methylglutaconyl-CoA hydratase [Source:VGNC Symbol;Acc:VGNC:97896]	1.5405880939227	0.62348118093722	0.0025205533378362	0.024988331387326	yes	up	11.83	8.35	9.11	12.18	9.07	8.09	7.63	9.83	8.43	6.32	23.89	8.48	9.7716666666667	10.763333333333
ENSSSCG00000009593	ROR2	receptor tyrosine kinase like orphan receptor 2 [Source:VGNC Symbol;Acc:VGNC:92407]	0.42885689636889	-1.22143	0.00087883887204861	0.011824884587555	yes	down	0.32	0.48	1.16	0.48	0.33	0.55	0.83	1.52	1.66	1.54	8.34	1.06	0.55333333333333	2.4916666666667
ENSSSCG00000009613	DMTN	dematin actin binding protein [Source:VGNC Symbol;Acc:VGNC:87358]	0.39214681304122	-1.35053	0.0018904626073781	0.02046876425736	yes	down	0.25	0.28	0.75	0.37	0.23	0.39	0.7	1.01	0.81	1.02	7.57	0.86	0.37833333333333	1.995
ENSSSCG00000009622	POLR3D	RNA polymerase III subunit D [Source:VGNC Symbol;Acc:VGNC:91656]	1.8901988583962	0.91853802118197	3.7697991715487E-5	0.0011078730595041	yes	up	5.28	8.8	7.84	11.24	7.69	6.39	5.14	6.47	7.7	6.69	7.83	4.68	7.8733333333333	6.4183333333333
ENSSSCG00000009625	PDLIM2	PDZ and LIM domain 2 [Source:VGNC Symbol;Acc:VGNC:91282]	0.45767477447028	-1.12761	0.0012488261100617	0.015117315089254	yes	down	0.18	0.5	0.73	0.53	0.4	0.9	1.62	1.22	1.11	1.77	4.87	1.52	0.54	2.0183333333333
ENSSSCG00000009655	EBF2	EBF transcription factor 2 [Source:VGNC Symbol;Acc:VGNC:87526]	0.4644276731708	-1.10647	0.0061115537755888	0.045282860501005	yes	down	0.98	0.78	1.7	1.75	1.42	1.26	1.35	2.31	2.76	4.58	23.17	1.89	1.315	6.01
ENSSSCG00000009664	PTK2B	protein tyrosine kinase 2 beta [Source:VGNC Symbol;Acc:VGNC:91964]	0.48581349364044	-1.04153	2.3439228618176E-6	0.00012036733284511	yes	down	0.62	0.68	0.89	0.96	0.8	1.23	1.72	2.03	3.23	2.76	7.19	1.66	0.86333333333333	3.0983333333333
ENSSSCG00000009672		scavenger receptor class A member 5 [Source:VGNC Symbol;Acc:VGNC:92612]	0.2038792947305	-2.29421	2.3498104341145E-12	1.2025357466446E-9	yes	down	2.86	3.42	4.3	2.72	1.88	3.99	11.31	26.18	17.81	17.82	101.22	10.69	3.195	30.838333333333
ENSSSCG00000009683	KIF13B	kinesin family member 13B [Source:VGNC Symbol;Acc:VGNC:89455]	0.63520387779426	-0.654708	1.388404456462E-5	0.00052636946044205	yes	down	2.68	2.7	3.79	3.34	2.66	3.85	4.19	8.37	7.58	7.12	19.67	5.93	3.17	8.81
ENSSSCG00000009722	SPOCK3	SPARC (osteonectin), cwcv and kazal like domains proteoglycan 3 [Source:HGNC Symbol;Acc:HGNC:13565]	2.08363	1.0591017876753	0.00055224125432049	0.0082040164718422	yes	up	6826.4	6202.56	9195.14	8796.43	8629.41	8464.74	6206.76	7484.38	6107.21	6674.67	3139.31	6062.45	8019.1133333333	5945.7966666667
ENSSSCG00000009745	ADGRD1	adhesion G protein-coupled receptor D1 [Source:VGNC Symbol;Acc:VGNC:107245]	0.31903015008459	-1.64824	2.0735729303954E-7	1.7945315649609E-5	yes	down	1.44	1.45	2.71	2.27	2.3	2.27	4.2	7.71	10.33	5.9	34.27	4.25	2.0733333333333	11.11
ENSSSCG00000009746		RAN, member RAS onco family [Source:VGNC Symbol;Acc:VGNC:104045]	1.6547494591642	0.72661279927822	5.5237500830833E-5	0.0014797468408491	yes	up	39.53	42.77	46.95	66.73	44.93	40.22	25.84	50.29	35.8	34.76	115.56	32.63	46.855	49.146666666667
ENSSSCG00000009796	LRRC43	leucine rich repeat containing 43 [Source:VGNC Symbol;Acc:VGNC:89842]	2.3588013658421	1.2380539346519	0.00026830719960356	0.0048501183304706	yes	up	242.6	299.1	458.58	404.5	235.05	315.15	229.53	246.8	320.21	161.23	109.02	205.92	325.83	212.11833333333
ENSSSCG00000009815	CAMKK2	calcium/calmodulin dependent protein kinase kinase 2 [Source:VGNC Symbol;Acc:VGNC:86158]	0.23464752368604	-2.09143	2.7401910145826E-9	5.4222899796561E-7	yes	down	1.9	1.73	2.68	1.46	1.56	1.76	6.37	10	9.2	6.49	60.55	5.87	1.8483333333333	16.413333333333
ENSSSCG00000009856	NOS1	nitric oxide synthase 1 [Source:VGNC Symbol;Acc:VGNC:90823]	2.6680699848637	1.4157965096603	0.0004432524407599	0.0070613312254448	yes	up	1.61	1.99	1.15	2.27	1.53	1.71	0.89	1.21	1.11	0.95	0.29	1	1.71	0.90833333333333
ENSSSCG00000009865	TBX3	T-box transcription factor 3 [Source:VGNC Symbol;Acc:VGNC:93802]	2.3442937010803	1.22915	7.1222527797897E-6	0.00030549524134353	yes	up	3.01	1.29	4.59	4	2.9	2.91	1.26	1.7	1.71	1.66	7.11	1.03	3.1166666666667	2.4116666666667
ENSSSCG00000009867	TBX5	T-box transcription factor 5 [Source:VGNC Symbol;Acc:VGNC:93804]	0.028717844008649	-5.12191	0.00056178287362098	0.0083124821808663	yes	down	0	0	0	0	0	0	0.09	0.08	0	0.03	2.07	0.07	0	0.39
ENSSSCG00000009873	DTX1	deltex E3 ubiquitin ligase 1 [Source:VGNC Symbol;Acc:VGNC:87466]	0.38234845114003	-1.38704	0.00073241006332627	0.01033241230972	yes	down	0.21	0.37	0.93	0.49	0.33	0.37	0.74	1.53	0.85	1.72	8.23	0.86	0.45	2.3216666666667
ENSSSCG00000009883	RPH3A	rabphilin 3A [Source:VGNC Symbol;Acc:VGNC:92425]	0.07293989483222	-3.77715	0.0025643176925263	0.025253509538674	yes	down	0	0	0	0.02	0.02	0	0	0.15	0.04	0.06	0.81	0.08	0.0066666666666667	0.19
ENSSSCG00000009904	DYNLL1	dynein light chain LC8-type 1 [Source:NCBI gene (formerly Entrezgene);Acc:100157773]	1.5708636747945	0.65155798379459	0.0047750311997321	0.038633362874456	yes	up	31.57	38.04	38.65	39.71	37.01	30.81	27.05	27.32	29.38	21.22	110.23	32.41	35.965	41.268333333333
ENSSSCG00000009951	SGSM1	small G protein signaling modulator 1 [Source:VGNC Symbol;Acc:VGNC:92800]	0.068860524804559	-3.86018	0.00021557495964064	0.0040860127407748	yes	down	0	0.03	0.01	0	0.01	0	0.07	0.16	0.04	0.06	1.19	0.05	0.0083333333333333	0.26166666666667
ENSSSCG00000009958	SEZ6L	seizure related 6 homolog like [Source:VGNC Symbol;Acc:VGNC:92768]	0.34372179746193	-1.54069	0.0036487997480887	0.03232945496202	yes	down	0.02	0.09	0.06	0.03	0.05	0.03	0.09	0.23	0.19	0.12	0.87	0.08	0.046666666666667	0.26333333333333
ENSSSCG00000009998	CASTOR1	cytosolic arginine sensor for mTORC1 subunit 1 [Source:VGNC Symbol;Acc:VGNC:103913]	0.46796099822923	-1.09554	4.2003229763177E-6	0.00020173784236741	yes	down	3.32	4.29	6.08	4.86	4.32	5.62	9.05	14.82	13.63	12.15	57.19	11.06	4.7483333333333	19.65
ENSSSCG00000010029	DRG1	developmentally regulated GTP binding protein 1 [Source:VGNC Symbol;Acc:VGNC:87448]	1.5118824567888	0.59634597977076	0.0039744513286772	0.034134740838483	yes	up	12.7	12.12	13.33	15.19	13.49	11.12	10.59	14.01	14.57	12.42	16.03	12.65	12.991666666667	13.378333333333
ENSSSCG00000010036	SLC5A1	solute carrier family 5 member 1 [Source:VGNC Symbol;Acc:VGNC:93140]	0.24509225295453	-2.0286	0.0017889088191064	0.019753865910981	yes	down	0.07	0.02	0.03	0.02	0.02	0.03	0.03	0.21	0.19	0.23	0.66	0.13	0.031666666666667	0.24166666666667
ENSSSCG00000010052	BCR	BCR activator of RhoGEF and GTPase [Source:HGNC Symbol;Acc:HGNC:1014]	0.44685209990936	-1.16213	1.8814727989426E-7	1.692299261158E-5	yes	down	1.14	1.24	1.89	1.41	1.02	1.88	2.95	4.22	3.69	4.26	15.55	3.53	1.43	5.7
ENSSSCG00000010055	GGT5	gamma-glutamyltransferase 5 [Source:VGNC Symbol;Acc:VGNC:88439]	0.46178938028094	-1.11469	5.5121127308039E-6	0.00024640140071645	yes	down	1.94	1.21	3.45	2.58	1.53	3.19	4.82	5.48	5.45	8.65	21.62	5.97	2.3166666666667	8.665
ENSSSCG00000010056		gamma-glutamyltransferase 1 [Source:NCBI gene (formerly Entrezgene);Acc:397095]	0.46688541623805	-1.09886	0.002076371074634	0.021917086144128	yes	down	0.42	0.33	0.39	0.28	0.23	0.48	0.66	0.74	0.46	0.94	4.6	0.88	0.355	1.38
ENSSSCG00000010058		small nuclear ribonucleoprotein D3 polypeptide [Source:VGNC Symbol;Acc:VGNC:93296]	1.7326377309422	0.79297003972144	1.0519998719187E-5	0.00041592312107485	yes	up	31.64	41.74	38.16	38.57	43.17	30.19	27.17	35.68	29.56	29.57	58.06	29.79	37.245	34.971666666667
ENSSSCG00000010109	SCARF2	scavenger receptor class F member 2 [Source:VGNC Symbol;Acc:VGNC:92616]	0.54190374002862	-0.883891	0.0017931968467531	0.019771793761265	yes	down	1.8	1.4	4.46	2.47	1.86	2.57	4.93	4.61	9.86	5.63	17.95	2.72	2.4266666666667	7.6166666666667
ENSSSCG00000010132	COMT	catechol-O-methyltransferase [Source:VGNC Symbol;Acc:VGNC:107378]	1.9677723872407	0.9765633534058	2.137375563376E-5	0.00073600635943744	yes	up	36.94	48.5	45.91	63.11	71.24	57.72	34.88	40.52	45	37	51.7	41.17	53.903333333333	41.711666666667
ENSSSCG00000010142	RYR2	ryanodine receptor 2 [Source:VGNC Symbol;Acc:VGNC:92534]	0.24573144683351	-2.02485	0.0029342404710738	0.027755810020926	yes	down	0.06	0	0.11	0.04	0.08	0.05	0.12	0.17	0.28	0.37	2.26	0.04	0.056666666666667	0.54
ENSSSCG00000010161		cytochrome c oxidase assembly factor 6 [Source:VGNC Symbol;Acc:VGNC:103929]	1.6539884488467	0.72594915902569	0.001376991528166	0.016193289437015	yes	up	24.73	21.08	23.54	23.91	17.25	18.33	19.88	15.47	24.2	18.72	25.17	18.41	21.473333333333	20.308333333333
ENSSSCG00000010181	C1orf198	chromosome 14 C1orf198 homolog [Source:VGNC Symbol;Acc:VGNC:85947]	0.65532106167791	-0.609726	0.001729294748603	0.019224317126605	yes	down	10.63	10.67	14.84	10.8	14.81	8.39	16.22	20.64	24.98	23.34	81.05	17.25	11.69	30.58
ENSSSCG00000010184	AGT	angiotensinogen [Source:VGNC Symbol;Acc:VGNC:85190]	0.22967990719944	-2.1223	3.0852158843052E-15	2.6933934669985E-12	yes	down	5.7	5.23	7.8	5.49	4.04	7.19	27.84	29.24	41.14	30.72	172.65	22.16	5.9083333333333	53.958333333333
ENSSSCG00000010219	ARID5B	AT-rich interaction domain 5B [Source:VGNC Symbol;Acc:VGNC:85511]	0.48458776236562	-1.04517	0.0053028685648413	0.041247312563317	yes	down	1.08	0.85	2.01	1.99	2.28	1.1	1.38	4.37	2.45	5.14	20.89	3.49	1.5516666666667	6.2866666666667
ENSSSCG00000010261	PPA1	inorganic pyrophosphatase 1 [Source:VGNC Symbol;Acc:VGNC:96757]	1.7356268734593	0.79545682930965	3.6081756631591E-5	0.0010768663451	yes	up	48.34	51.1	51.8	68.94	53.85	43.47	45.98	58.91	48.7	44.11	69.35	37.4	52.916666666667	50.741666666667
ENSSSCG00000010278		cadherin related 23 [Source:VGNC Symbol;Acc:VGNC:107126]	0.53674650808306	-0.897687	0.0047859002022305	0.038664967284323	yes	down	0.24	0.11	0.4	0.35	0.3	0.44	0.76	0.55	1.52	0.76	1.38	0.85	0.30666666666667	0.97
ENSSSCG00000010283	SPOCK2	SPARC (osteonectin), cwcv and kazal like domains proteoglycan 2 [Source:VGNC Symbol;Acc:VGNC:107362]	0.57502729516122	-0.798298	0.0011607408491436	0.014379428165393	yes	down	3.47	3.47	3.78	3.45	2.41	3.33	5.73	9.03	5.27	7.22	30.25	5.96	3.3183333333333	10.576666666667
ENSSSCG00000010295	ECD	ecdysoneless cell cycle regulator [Source:VGNC Symbol;Acc:VGNC:87530]	1.7100542371464	0.77404208325229	0.00042984098884187	0.0069339892558719	yes	up	7.71	10.77	9.51	10.82	13.14	10.13	7.44	10.86	9.49	8.64	11.11	8.47	10.346666666667	9.335
ENSSSCG00000010299	ANXA7	annexin A7 [Source:VGNC Symbol;Acc:VGNC:85372]	1.5985049807409	0.67672323938213	0.00022681048487318	0.0042501191994986	yes	up	24.52	34.43	28.24	41.84	37.82	37.3	21.54	37.6	30.97	27.47	74.49	25.68	34.025	36.291666666667
ENSSSCG00000010308	CHCHD1	coiled-coil-helix-coiled-coil-helix domain containing 1 [Source:VGNC Symbol;Acc:VGNC:86625]	1.6769312013872	0.74582350139272	0.00033476959791618	0.005797334425524	yes	up	17.94	16.71	17.2	16.29	19.87	12.35	14.87	15.89	12.36	13.7	25.62	13.29	16.726666666667	15.955
ENSSSCG00000010312	PLAU	plasminogen activator, urokinase [Source:NCBI gene (formerly Entrezgene);Acc:396985]	0.59865583531937	-0.740201	0.00011701093335879	0.0026113673112448	yes	down	4.68	5.96	7.07	5.05	5.68	6.04	9.3	13.28	14	11.35	41.34	13.16	5.7466666666667	17.071666666667
ENSSSCG00000010322	ZNF503	zinc finger protein 503 [Source:VGNC Symbol;Acc:VGNC:95252]	4.5579782142544	2.1883940289774	1.3204947971853E-20	3.9194926570053E-17	yes	up	14.75	19.76	29.78	23.4	12.18	24.52	3.7	4.21	8.1	8.18	14.72	6.13	20.731666666667	7.5066666666667
ENSSSCG00000010332	PLAC9	placenta associated 9 [Source:NCBI gene (formerly Entrezgene);Acc:100155282]	0.3864808197219	-1.37153	9.2362942164597E-5	0.0022037916795254	yes	down	12.9	10.95	16.74	13.83	13.27	11.03	26.57	29.83	40.95	34.94	280.88	26.1	13.12	73.211666666667
ENSSSCG00000010351	CCSER2	coiled-coil serine rich protein 2 [Source:VGNC Symbol;Acc:VGNC:86379]	1.5983002032534	0.67653841018603	0.00011349038832157	0.0025481253450537	yes	up	10.64	8.1	15.11	14.79	14.06	7.96	7.9	12.14	12.03	12.29	16.09	7.57	11.776666666667	11.336666666667
ENSSSCG00000010376	GDF10	growth differentiation factor 10 [Source:VGNC Symbol;Acc:VGNC:88397]	0.067179111393013	-3.89584	2.4572577569219E-7	2.0680917918309E-5	yes	down	0	0.03	0.2	0.09	0	0.03	0.37	0.64	0.45	1.38	7.15	0.6	0.058333333333333	1.765
ENSSSCG00000010385	VSTM4	V-set and transmembrane domain containing 4 [Source:VGNC Symbol;Acc:VGNC:94874]	0.57734073777982	-0.792505	0.00074223602725455	0.010411649225411	yes	down	2.5	3.52	3.36	2.75	3.2	4.1	4.78	7.84	6.94	7.74	27.92	6.87	3.2383333333333	10.348333333333
ENSSSCG00000010403	MARCHF8	membrane associated ring-CH-type finger 8 [Source:VGNC Symbol;Acc:VGNC:107411]	0.64685098316745	-0.628495	0.0003300992749746	0.0057500039200682	yes	down	2.28	2.6	2.69	2.39	2.44	3.15	3.69	6.32	4.74	5.6	15.07	5.47	2.5916666666667	6.815
ENSSSCG00000010416	ZNF32	zinc finger protein 32 [Source:HGNC Symbol;Acc:HGNC:13095]	1.53295	0.61630901001241	0.0012969907653592	0.015498099797662	yes	up	11.72	8.26	12.84	12.41	9.15	10.55	8.45	13.2	11.74	11.01	13.18	8.07	10.821666666667	10.941666666667
ENSSSCG00000010437	PAPSS2	3'-phosphoadenosine 5'-phosphosulfate synthase 2 [Source:VGNC Symbol;Acc:VGNC:91173]	0.24916390367997	-2.00483	5.2449462404713E-5	0.0014312006712765	yes	down	0.2	0.29	0.36	0.46	0.39	0.26	0.66	1.67	1.08	1.28	12.64	0.55	0.32666666666667	2.98
ENSSSCG00000010447	ACTA2	actin alpha 2, smooth muscle [Source:VGNC Symbol;Acc:VGNC:85038]	0.46762819986712	-1.09657	2.7048153210421E-6	0.00013653797339995	yes	down	69.04	65.33	111.98	118.72	90.39	107.6	162.71	266.1	240.01	260.48	1128.12	205.68	93.843333333333	377.18333333333
ENSSSCG00000010449	CH25H	cholesterol 25-hydroxylase [Source:VGNC Symbol;Acc:VGNC:86618]	0.49749586888908	-1.00724	0.0062036597659759	0.045858475314603	yes	down	0.75	0.86	0.58	0.49	0.73	0.81	1.14	2.95	1.18	1.63	6.74	2.17	0.70333333333333	2.635
ENSSSCG00000010450	LIPA	lipase A, lysosomal acid type [Source:VGNC Symbol;Acc:VGNC:89737]	0.47026802006843	-1.08844	0.0032527847221959	0.02981752814213	yes	down	3.03	3.68	3.74	2.53	4.69	3.98	4.89	9.22	6.31	7.39	63.66	7.81	3.6083333333333	16.546666666667
ENSSSCG00000010473	EXOC6	exocyst complex component 6 [Source:VGNC Symbol;Acc:VGNC:87832]	2.2337143300799	1.1594446912241	9.934759188819E-5	0.0023219174979726	yes	up	1.7	1.34	2.74	3.62	2.03	1.69	0.57	1.37	1.35	1.76	5.09	0.67	2.1866666666667	1.8016666666667
ENSSSCG00000010476	MYOF	myoferlin [Source:VGNC Symbol;Acc:VGNC:90538]	0.14856374273318	-2.75085	2.8916151783739E-8	3.4059095922419E-6	yes	down	0.6	0.5	0.86	0.69	0.54	0.7	1.62	5.41	3.27	3.68	45.61	1.91	0.64833333333333	10.25
ENSSSCG00000010479	RBP4	retinol binding protein 4 [Source:VGNC Symbol;Acc:VGNC:92164]	0.14368651067105	-2.799	0.00029123363788218	0.0051762855327058	yes	down	0.16	0.42	0.61	0.22	0.29	0.25	0.21	1.93	1.26	1.05	30.99	0.59	0.325	6.005
ENSSSCG00000010481	LGI1	leucine rich glioma inactivated 1 [Source:HGNC Symbol;Acc:HGNC:6572]	0.089871594218693	-3.47599	1.5188218190959E-5	0.00056071727903487	yes	down	0.07	0	0.13	0.07	0.29	0.14	0.45	1.54	0.37	0.53	14.2	0.46	0.11666666666667	2.925
ENSSSCG00000010494	SORBS1	sorbin and SH3 domain containing 1 [Source:VGNC Symbol;Acc:VGNC:93337]	0.4854854265618	-1.0425	0.00016580324576264	0.0033758653736333	yes	down	4.94	3	10.2	6.06	3.37	7.22	12.88	19.44	20.4	12.63	22.13	17.58	5.7983333333333	17.51
ENSSSCG00000010497	ENTPD1	ectonucleoside triphosphate diphosphohydrolase 1 [Source:VGNC Symbol;Acc:VGNC:97977]	0.38509093615133	-1.37673	0.0017064439491917	0.019027298760296	yes	down	0.71	0.44	0.97	0.8	0.27	1.44	1.02	3.42	1.63	1.7	20.03	1.47	0.77166666666667	4.8783333333333
ENSSSCG00000010509	PIK3AP1	phosphoinositide-3-kinase adaptor protein 1 [Source:VGNC Symbol;Acc:VGNC:91435]	0.22654026745107	-2.14216	0.0004422415155631	0.0070613312254448	yes	down	0.04	0.05	0.23	0.08	0.1	0.17	0.2	0.29	0.24	0.92	4.59	0.25	0.11166666666667	1.0816666666667
ENSSSCG00000010522	ANKRD2	ankyrin repeat domain 2 [Source:VGNC Symbol;Acc:VGNC:107364]	3.9212360955201	1.9713085083635	0.0015868270386694	0.018046053701833	yes	up	58.45	247.66	244.95	674.29	167.05	331.92	86.96	80.84	123.9	122.74	5.26	151.23	287.38666666667	95.155
ENSSSCG00000010532	LOXL4	lysyl oxidase like 4 [Source:VGNC Symbol;Acc:VGNC:89783]	0.42596540800353	-1.23119	6.2035001650603E-5	0.0016067390218091	yes	down	0.48	0.6	0.97	0.78	0.55	0.95	1.23	2.22	2.45	1.87	10.51	1.47	0.72166666666667	3.2916666666667
ENSSSCG00000010533	PYROXD2	pyridine nucleotide-disulphide oxidoreductase domain 2 [Source:VGNC Symbol;Acc:VGNC:92023]	1.8044103429307	0.85152746076208	0.00012925326535419	0.0028251070855986	yes	up	5	6.01	4.61	6.12	7.06	5.39	3.36	5.78	5.58	5.46	6.21	3.65	5.6983333333333	5.0066666666667
ENSSSCG00000010541	COX15	cytochrome c oxidase assembly homolog COX15 [Source:VGNC Symbol;Acc:VGNC:86919]	1.5584904567114	0.64014932076545	0.0023786970015745	0.023998805030842	yes	up	5.31	5.84	5.35	4.39	5.37	4.48	4.17	7.09	4.73	5.29	5.35	3.09	5.1233333333333	4.9533333333333
ENSSSCG00000010560	MRPL43	mitochondrial ribosomal protein L43 [Source:VGNC Symbol;Acc:VGNC:90368]	1.59107	0.66999985349395	0.0013314345574779	0.015820512624123	yes	up	65.69	58.03	70.95	66.96	61.65	58.42	57.19	67.7	73.81	63.32	64.52	48.78	63.616666666667	62.553333333333
ENSSSCG00000010565	DPCD	deleted in primary ciliary dyskinesia homolog (mouse) [Source:HGNC Symbol;Acc:HGNC:24542]	1.8035114285203	0.85080856524762	0.0026570337008659	0.025942787601678	yes	up	37.62	28.84	29.72	26.05	29.27	22.99	24.62	15.23	29.69	19.5	29.89	28.35	29.081666666667	24.546666666667
ENSSSCG00000010568	NPM3	nucleophosmin/nucleoplasmin 3 [Source:VGNC Symbol;Acc:VGNC:90854]	2.9991036686586	1.5845313920549	9.6758553312842E-6	0.00039434363507431	yes	up	3.83	6.28	6.44	14.03	5.32	6.58	3.55	1.8	5.34	1.67	7.43	3.02	7.08	3.8016666666667
ENSSSCG00000010600	CALHM2	calcium homeostasis modulator family member 2 [Source:HGNC Symbol;Acc:HGNC:23493]	0.42630245654187	-1.23005	0.00092153334893251	0.012287939291561	yes	down	1.15	1.44	3.05	1.57	1.36	2.13	4.27	5.05	8.43	2.82	38.5	2.96	1.7833333333333	10.338333333333
ENSSSCG00000010629	ADRA2A	adrenoceptor alpha 2A [Source:NCBI gene (formerly Entrezgene);Acc:399501]	0.10305008342344	-3.27858	5.4015761233092E-5	0.0014548963928499	yes	down	0.06	0	0.39	0.06	0.16	0.11	0.74	1.87	1.21	1.09	11.66	0.06	0.13	2.7716666666667
ENSSSCG00000010647	ADRB1	adrenoceptor beta 1 [Source:NCBI gene (formerly Entrezgene);Acc:397355]	0.048062190483551	-4.37895	9.9811613531631E-6	0.00040143744076502	yes	down	0	0	0	0.06	0	0.06	0.51	0.66	0.5	0.38	2.54	0.24	0.02	0.805
ENSSSCG00000010651	ABLIM1	actin binding LIM protein 1 [Source:VGNC Symbol;Acc:VGNC:84986]	0.54428435549272	-0.877568	9.0215772725293E-5	0.0021735264334677	yes	down	3.81	3.7	5.5	2.97	3.97	6.07	7.35	13.11	9.56	10.53	38.2	8.84	4.3366666666667	14.598333333333
ENSSSCG00000010654	ATRNL1	attractin like 1 [Source:VGNC Symbol;Acc:VGNC:85685]	0.394193	-1.34303	0.0054659471700412	0.042118443380364	yes	down	0.35	0.27	0.44	0.27	0.12	0.21	0.31	0.75	0.51	1	6.38	0.41	0.27666666666667	1.56
ENSSSCG00000010698	FGFR2	fibroblast growth factor receptor 2 [Source:NCBI gene (formerly Entrezgene);Acc:396762]	0.18007107028879	-2.47336	0.0012637642319172	0.015248394281206	yes	down	0.02	0.02	0.15	0.16	0.16	0.06	0.17	0.58	0.06	0.41	5.97	0.26	0.095	1.2416666666667
ENSSSCG00000010703	HTRA1	HtrA serine peptidase 1 [Source:VGNC Symbol;Acc:VGNC:107400]	0.44157632521807	-1.17927	6.6243066956135E-5	0.0016863007833551	yes	down	17	23.37	26.48	20.05	24.46	26.49	35.01	75.15	68.87	51.1	330.78	51.19	22.975	102.01666666667
ENSSSCG00000010728	CPXM2	carboxypeptidase X, M14 family member 2 [Source:VGNC Symbol;Acc:VGNC:86969]	0.36692381623337	-1.44645	3.5411782570721E-5	0.0010638588362997	yes	down	0.45	0.43	0.99	0.82	0.9	1.08	1.37	3.12	2.59	2.27	14.1	1.68	0.77833333333333	4.1883333333333
ENSSSCG00000010746	ADAM12	ADAM metallopeptidase domain 12 [Source:VGNC Symbol;Acc:VGNC:85063]	0.30589520527577	-1.70889	0.00017452079927118	0.0035143326756901	yes	down	0.42	0.56	0.64	0.62	0.51	1.08	0.93	2.59	1.72	1.96	19.23	1.38	0.63833333333333	4.635
ENSSSCG00000010757	EBF3	EBF transcription factor 3 [Source:VGNC Symbol;Acc:VGNC:87527]	0.64306288802752	-0.636968	0.0011079267109558	0.01388744959231	yes	down	1.87	1.76	3.89	2.9	2.29	3.01	3.39	4.94	7.23	6.99	16.07	3.66	2.62	7.0466666666667
ENSSSCG00000010802	UCHL5	ubiquitin C-terminal hydrolase L5 [Source:NCBI gene (formerly Entrezgene);Acc:100144472]	1.5026063703694	0.58746712376341	0.0028316534286074	0.027180902877556	yes	up	16.17	17.44	21.25	18.16	18.6	14.87	11.79	24.65	18.77	21.29	34.2	8.11	17.748333333333	19.801666666667
ENSSSCG00000010821	EPRS1	glutamyl-prolyl-tRNA synthetase 1 [Source:VGNC Symbol;Acc:VGNC:96283]	1.5658713226741	0.64696566233048	0.00038560207673914	0.0064012532672098	yes	up	15.83	19.68	18.53	17.91	26.07	18.45	13.28	23.16	17.73	20.62	30.33	14.51	19.411666666667	19.938333333333
ENSSSCG00000010879	KIF26B	kinesin family member 26B [Source:VGNC Symbol;Acc:VGNC:96087]	0.2835299470631	-1.81843	0.00024783524642195	0.0045465054291077	yes	down	0.05	0.01	0.04	0.03	0.01	0.01	0.1	0.13	0.15	0.11	0.31	0.05	0.025	0.14166666666667
ENSSSCG00000010885	TLR5	toll like receptor 5 [Source:NCBI gene (formerly Entrezgene);Acc:100144476]	0.46005701290552	-1.12012	0.0026175564393967	0.025624772504674	yes	down	0.23	0.15	0.42	0.25	0.19	0.14	0.3	0.57	0.59	0.9	3.08	0.36	0.23	0.96666666666667
ENSSSCG00000010896	ASPM	assembly factor for spindle microtubules [Source:HGNC Symbol;Acc:HGNC:19048]	0.35451700652882	-1.49607	0.0012202891653122	0.014930182607089	yes	down	0.22	0.21	0.39	0.11	0.22	0.35	0.33	0.8	0.56	0.68	6.39	0.58	0.25	1.5566666666667
ENSSSCG00000010908	PTPRC	protein tyrosine phosphatase receptor type C [Source:VGNC Symbol;Acc:VGNC:108280]	0.244551	-2.03179	0.0043406005609423	0.036231075885796	yes	down	0.08	0.1	0.13	0.09	0.09	0.11	0.08	0.25	0.07	0.73	4.48	0.24	0.1	0.975
ENSSSCG00000010912	KIF14	kinesin family member 14 [Source:VGNC Symbol;Acc:VGNC:108276]	0.47402001348166	-1.07698	0.0030103836297269	0.02816967430566	yes	down	0.2	0.32	0.4	0.24	0.14	0.45	0.4	1.03	0.63	0.65	3.66	0.68	0.29166666666667	1.175
ENSSSCG00000010949	DAPK1	death associated protein kinase 1 [Source:HGNC Symbol;Acc:HGNC:2674]	0.36432668284157	-1.4567	3.6074263765858E-5	0.0010768663451	yes	down	1	1.08	1.54	0.4	0.68	1.07	2.04	5.61	6.31	3.76	7.62	1.47	0.96166666666667	4.4683333333333
ENSSSCG00000010959	NTRK2	neurotrophic receptor tyrosine kinase 2 [Source:VGNC Symbol;Acc:VGNC:96455]	0.069599811239968	-3.84477	2.79111894138E-7	2.2635517054109E-5	yes	down	0.05	0.13	0.44	0.28	0.09	0.46	0.71	1.66	1.29	4.41	42.8	0.58	0.24166666666667	8.575
ENSSSCG00000010996	BAG1	BAG cochaperone 1 [Source:VGNC Symbol;Acc:VGNC:96502]	1.7414219779729	0.80026583639689	0.00022524292867991	0.004227888558653	yes	up	42.56	45.19	54.85	67.77	40.01	42.07	32.26	46.92	41.09	44.76	42.92	39.77	48.741666666667	41.286666666667
ENSSSCG00000011030	CUBN	cubilin [Source:HGNC Symbol;Acc:HGNC:2548]	0.33435320568936	-1.58056	0.0045096001055469	0.037243725746478	yes	down	0.01	0.02	0.03	0.05	0.03	0	0.04	0.12	0.03	0.12	0.26	0.1	0.023333333333333	0.11166666666667
ENSSSCG00000011033	VIM	vimentin [Source:VGNC Symbol;Acc:VGNC:95565]	0.37095651457303	-1.43068	3.8616437734674E-5	0.001123738338079	yes	down	113.65	159.01	259.34	132.27	161.45	269.61	354.16	589.71	547.68	456.79	3569.72	486.89	182.555	1000.83
ENSSSCG00000011038	MRC1	mannose receptor C-type 1 [Source:NCBI gene (formerly Entrezgene);Acc:445003]	0.074675379030684	-3.74322	6.9464980188502E-8	7.2600688097012E-6	yes	down	0.09	0.17	0.43	0.11	0.05	0.46	0.59	1.8	0.73	5.11	31.8	1.62	0.21833333333333	6.9416666666667
ENSSSCG00000011047	FAM171A1	family with sequence similarity 171 member A1 [Source:VGNC Symbol;Acc:VGNC:96011]	0.49190884864112	-1.02354	0.00053456098961661	0.0080604383032006	yes	down	1.93	1.77	4.41	2.55	1.87	4.07	3.95	8.04	6.37	6.99	30.49	5.76	2.7666666666667	10.266666666667
ENSSSCG00000011082	COMMD3	COMM domain containing 3 [Source:VGNC Symbol;Acc:VGNC:95995]	1.7303320627773	0.79104892766032	0.00092426898746923	0.012313353719058	yes	up	40.75	43.71	53.67	45.87	53.73	28.77	39.29	44.35	41.82	36.14	44.41	31.4	44.416666666667	39.568333333333
ENSSSCG00000011106		cAMP responsive element modulator [Source:VGNC Symbol;Acc:VGNC:96010]	1.8679891229196	0.90148605442889	0.0059076626845984	0.044280617122286	yes	up	9.2	6.32	17.79	25.26	27.15	8.84	9.66	8.01	13.79	7.34	28.98	10.81	15.76	13.098333333333
ENSSSCG00000011110	CCDC3	coiled-coil domain containing 3 [Source:HGNC Symbol;Acc:HGNC:23813]	0.46079498283005	-1.1178	2.376085775833E-5	0.00078447273245992	yes	down	5.5	5.2	9.22	7.23	6.35	10.52	13.39	22.36	17.54	18.87	92.62	16.15	7.3366666666667	30.155
ENSSSCG00000011111	CAMK1D	calcium/calmodulin dependent protein kinase ID [Source:VGNC Symbol;Acc:VGNC:95909]	0.26913650371538	-1.89359	2.6432539609328E-5	0.00084240435029325	yes	down	0.36	0.35	0.64	0.26	0.31	0.57	0.8	1.81	1.69	1.27	14.01	0.83	0.415	3.4016666666667
ENSSSCG00000011129	ITIH5	inter-alpha-trypsin inhibitor heavy chain 5 [Source:VGNC Symbol;Acc:VGNC:95966]	0.62693825123911	-0.673605	1.7310084906959E-7	1.5857961117542E-5	yes	down	9.65	10.9	14.61	12.77	10.39	15.17	23.09	26.89	28.12	30.69	73.79	20.42	12.248333333333	33.833333333333
ENSSSCG00000011158	PFKP	phosphofructokinase, platelet [Source:VGNC Symbol;Acc:VGNC:96481]	0.2957060892221	-1.75776	1.8625488940149E-6	9.9075584717116E-5	yes	down	1.64	2.35	5.14	2.51	2	3.31	7.2	8.66	15.64	7.49	68.64	7.88	2.825	19.251666666667
ENSSSCG00000011160	ADARB2	adenosine deaminase RNA specific B2 (inactive) [Source:HGNC Symbol;Acc:HGNC:227]	0.26277987465857	-1.92807	0.0049646966211451	0.039570925109782	yes	down	0.02	0	0.05	0.08	0	0.08	0.2	0.2	0.14	0.42	0.2	0.08	0.038333333333333	0.20666666666667
ENSSSCG00000011176	SUSD4	sushi domain containing 4 [Source:VGNC Symbol;Acc:VGNC:96085]	0.22033206707959	-2.18225	0.0051230199007173	0.040440812519653	yes	down	0.05	0	0.14	0	0.09	0.24	0.34	0.57	0.22	0.22	3.17	0.41	0.086666666666667	0.82166666666667
ENSSSCG00000011186	COL6A5	collagen type VI alpha 5 chain [Source:VGNC Symbol;Acc:VGNC:86879]	0.078689303748467	-3.66769	0.0021403139665324	0.022448338923892	yes	down	0	0	0.02	0.03	0	0	0.06	0.01	0.03	0.05	1.07	0.03	0.0083333333333333	0.20833333333333
ENSSSCG00000011195	GALNT15	polypeptide N-acetylgalactosaminyltransferase 15 [Source:VGNC Symbol;Acc:VGNC:88331]	0.17130028235953	-2.5454	1.5847937709248E-10	5.22664985651E-8	yes	down	1.2	1.35	1.38	0.55	0.5	1.39	3.21	11.17	9.54	4.53	38.1	5.32	1.0616666666667	11.978333333333
ENSSSCG00000011198	RFTN1	raftlin, lipid raft linker 1 [Source:VGNC Symbol;Acc:VGNC:92241]	0.5306441343381	-0.914183	2.4786803220838E-6	0.00012597977623303	yes	down	8.58	7.33	10.8	7.75	6.43	7.85	24.12	23.12	25.08	24.02	34.44	13.12	8.1233333333333	23.983333333333
ENSSSCG00000011201	SATB1	SATB homeobox 1 [Source:VGNC Symbol;Acc:VGNC:92587]	2.5153743001046	1.3307730961443	6.077435021099E-5	0.0015884572741345	yes	up	3.24	2.13	3.35	2.73	2.7	2.34	1.51	2.99	1.42	1.34	0.93	1.82	2.7483333333333	1.6683333333333
ENSSSCG00000011226	TGFBR2	transforming growth factor beta receptor 2 [Source:VGNC Symbol;Acc:VGNC:93931]	0.57645313380066	-0.794725	0.0046790082804776	0.038062972881273	yes	down	10.59	9.79	14.46	11.31	10.07	15.33	16.14	25.83	23.92	21.76	134.03	22.12	11.925	40.633333333333
ENSSSCG00000011239	TRANK1	tetratricopeptide repeat and ankyrin repeat containing 1 [Source:VGNC Symbol;Acc:VGNC:94370]	0.5944991111171	-0.750253	0.0023900224022705	0.024063990822317	yes	down	0.51	0.87	0.87	1.09	0.9	1.31	1.17	2.19	1.87	2.6	7.09	1.78	0.925	2.7833333333333
ENSSSCG00000011263	TTC21A	tetratricopeptide repeat domain 21A [Source:VGNC Symbol;Acc:VGNC:94538]	0.40633456354652	-1.29926	6.2666347291175E-5	0.0016146376044242	yes	down	0.12	0.1	0.21	0.19	0.09	0.14	0.29	0.5	0.59	0.42	1.39	0.37	0.14166666666667	0.59333333333333
ENSSSCG00000011270	EIF1B	eukaryotic translation initiation factor 1B [Source:NCBI gene (formerly Entrezgene);Acc:414417]	1.69612	0.76224010314714	0.0001317787207712	0.0028718472760138	yes	up	47.42	55.65	53.72	60.01	47.44	53.19	48.04	42.95	47.04	40.8	66.94	46.15	52.905	48.653333333333
ENSSSCG00000011272	RPL14	ribosomal protein L14 [Source:NCBI gene (formerly Entrezgene);Acc:100037994]	1.5330765984265	0.61642978141238	0.00011294450383417	0.0025435650704142	yes	up	632.45	671.53	597.6	726.27	672.11	568.62	541.29	638.57	596.7	548.18	1327.18	567.59	644.76333333333	703.25166666667
ENSSSCG00000011290	HIGD1A	HIG1 hypoxia inducible domain family member 1A [Source:VGNC Symbol;Acc:VGNC:106449]	1.6383932347224	0.71228166326509	0.0031599360230466	0.029215988850142	yes	up	40.86	21.3	47.79	48.11	26.96	19.83	21.92	39.11	26.38	36.48	72.15	14.84	34.141666666667	35.146666666667
ENSSSCG00000011294		golgi associated kinase 1A [Source:VGNC Symbol;Acc:VGNC:88361]	0.089905150836034	-3.47545	8.789191639484E-11	3.1814730029654E-8	yes	down	0.22	0.22	0.48	0.19	0.2	0.18	1.34	3.26	3.68	2.69	24.89	0.76	0.24833333333333	6.1033333333333
ENSSSCG00000011299	CLEC3B	C-type lectin domain family 3 member B [Source:VGNC Symbol;Acc:VGNC:86754]	0.46564544171138	-1.1027	0.002418503861956	0.02428485508477	yes	down	140.75	153.16	157.03	118	71.31	120.26	274.43	260.97	276.05	241.15	2132.41	267.7	126.75166666667	575.45166666667
ENSSSCG00000011326	PTH1R	parathyroid hormone 1 receptor [Source:NCBI gene (formerly Entrezgene);Acc:397675]	0.58295836373345	-0.778535	0.00033125273996971	0.0057633316692737	yes	down	2.33	2.25	3	4.4	1.67	2.53	4.94	6.52	7.29	6.02	19	4.31	2.6966666666667	8.0133333333333
ENSSSCG00000011340	SMARCC1	SWI/SNF related, matrix associated, actin dependent regulator of chromatin subfamily c member 1 [Source:VGNC Symbol;Acc:VGNC:93231]	0.61813284815524	-0.694011	0.0067505663800751	0.048586399440686	yes	down	1.39	1.51	1.7	1.35	1.32	1.45	1.95	3.42	2.55	3.81	13.67	1.99	1.4533333333333	4.565
ENSSSCG00000011398	SEMA3F	semaphorin 3F [Source:VGNC Symbol;Acc:VGNC:92698]	0.58722895339369	-0.768005	0.00024339589245144	0.0044928338804375	yes	down	3.66	2.27	5.99	4.64	5.03	5.9	7.94	11.22	9.85	11.67	44.07	8.27	4.5816666666667	15.503333333333
ENSSSCG00000011400	SEMA3B	semaphorin 3B [Source:VGNC Symbol;Acc:VGNC:92694]	0.59039634263418	-0.760244	0.0064803747412583	0.047307054370396	yes	down	2.63	2.32	3.72	3.71	4.28	3.91	5.78	8.56	10.69	7.69	74.87	4.58	3.4283333333333	18.695
ENSSSCG00000011434	PPM1M	protein phosphatase, Mg2+/Mn2+ dependent 1M [Source:VGNC Symbol;Acc:VGNC:91712]	0.50836964568886	-0.97605	0.00013438101968209	0.0029199834745271	yes	down	1.54	2.13	2.49	2.15	1.73	2.21	3.14	5.44	5.42	4.59	23.31	4.08	2.0416666666667	7.6633333333333
ENSSSCG00000011435	TWF2	twinfilin actin binding protein 2 [Source:VGNC Symbol;Acc:VGNC:94596]	2.1425451208578	1.09933	0.00069700537155172	0.0099273097113235	yes	up	130.52	193.54	167.99	186.5	185.83	210.96	113.02	121.53	143.93	117.36	77.87	149.14	179.22333333333	120.475
ENSSSCG00000011443	STAB1	stabilin 1 [Source:VGNC Symbol;Acc:VGNC:93521]	0.44246152630091	-1.17638	1.235707356463E-6	7.0264876924397E-5	yes	down	1.68	1.49	2.61	1.63	1.6	2.79	3.87	5.77	5.16	11.54	32.57	5.72	1.9666666666667	10.771666666667
ENSSSCG00000011449	GNL3	G protein nucleolar 3 [Source:VGNC Symbol;Acc:VGNC:88540]	2.1215331999216	1.08511	7.1454464941148E-10	1.8604486213887E-7	yes	up	9.31	9.78	10.21	16.52	11.83	8.4	5.41	8.36	7.77	8.74	14.06	5.11	11.008333333333	8.2416666666667
ENSSSCG00000011453	ITIH4	inter-alpha-trypsin inhibitor heavy chain 4 [Source:VGNC Symbol;Acc:VGNC:109459]	6.27809	2.6503262215756	4.8153137400506E-9	8.6101290621797E-7	yes	up	237.46	464.13	135.63	351.68	144.19	118.31	48.25	38.13	60.1	48.37	44.13	95.94	241.9	55.82
ENSSSCG00000011471	FLNB	filamin B [Source:VGNC Symbol;Acc:VGNC:88156]	0.50767980271776	-0.978009	0.00034061672712779	0.0058575815148361	yes	down	1.92	1.72	3.15	1.96	2.24	4.19	4.68	7.13	5.84	4.73	24.32	6.49	2.53	8.865
ENSSSCG00000011494	PSMD6	proteasome 26S subunit, non-ATPase 6 [Source:VGNC Symbol;Acc:VGNC:91924]	1.5191681266276	0.60328154201223	0.00038509477385399	0.0063999905249351	yes	up	24.24	18.73	22.65	25.49	24.18	24.12	18.21	27.85	23.6	21.01	33.52	20.12	23.235	24.051666666667
ENSSSCG00000011495	PRICKLE2	prickle planar cell polarity protein 2 [Source:VGNC Symbol;Acc:VGNC:91794]	0.43431102838946	-1.2032	0.0017156636114427	0.019101398092588	yes	down	0.32	0.2	0.64	0.31	0.36	0.52	0.5	0.71	0.99	1.26	6.54	0.9	0.39166666666667	1.8166666666667
ENSSSCG00000011576	HRH1	histamine receptor H1 [Source:VGNC Symbol;Acc:VGNC:88973]	0.44903838859977	-1.15509	0.0041705598844167	0.035328355733235	yes	down	0.42	0.26	0.88	0.55	0.18	0.42	0.94	1.11	1.37	1.01	6.61	0.56	0.45166666666667	1.9333333333333
ENSSSCG00000011580	TSEN2	tRNA splicing endonuclease subunit 2 [Source:VGNC Symbol;Acc:VGNC:107177]	2.3290087138266	1.2197160373035	7.8272163147482E-6	0.00033095076161589	yes	up	345.47	386.58	586.77	580.57	549.33	505.72	266.05	400.86	464.02	241.13	150.9	287.88	492.40666666667	301.80666666667
ENSSSCG00000011583	TMEM40	transmembrane protein 40 [Source:VGNC Symbol;Acc:VGNC:94178]	2.5126694191269	1.3292208746573	0.0060436727298732	0.044914445159763	yes	up	0.14	0.8	0.39	0.65	0.38	0.65	0.27	0.16	0.39	0.35	0.72	0.19	0.50166666666667	0.34666666666667
ENSSSCG00000011598	FGD5	FYVE, RhoGEF and PH domain containing 5 [Source:VGNC Symbol;Acc:VGNC:88098]	0.56950347102513	-0.812223	0.0005519926857012	0.0082040164718422	yes	down	2.73	2.71	4.01	2.96	1.86	3.67	5.35	8.6	8.19	4.74	21.57	4.92	2.99	8.895
ENSSSCG00000011603	TMEM43	transmembrane protein 43 [Source:VGNC Symbol;Acc:VGNC:99732]	0.48906885894923	-1.03189	0.00018211738059271	0.0036153358409732	yes	down	6.5	7.09	14.08	9.63	6.73	14.11	15.66	24.64	23.93	25.39	139.3	21.01	9.69	41.655
ENSSSCG00000011609	FBLN2	fibulin 2 [Source:VGNC Symbol;Acc:VGNC:108657]	0.36846612143081	-1.4404	9.9097708617458E-9	1.5161949418471E-6	yes	down	10.51	12.45	15.23	10.03	9.81	13.16	29.43	44.33	51.85	37.13	178.86	24.13	11.865	60.955
ENSSSCG00000011620	RUVBL1	RuvB like AAA ATPase 1 [Source:VGNC Symbol;Acc:VGNC:92521]	1.9074571776773	0.9316506689885	4.5817546111167E-5	0.0012795596423819	yes	up	26.48	34.69	39.74	48.3	43	35.96	26.05	34.18	36.27	26.52	31.55	25.16	38.028333333333	29.955
ENSSSCG00000011643	AMOTL2	angiomotin like 2 [Source:VGNC Symbol;Acc:VGNC:85285]	0.59023418987353	-0.760641	0.0012244421353617	0.014944034318176	yes	down	3.63	2.52	8.43	8.35	4.12	5.53	9.63	11.52	15.34	15.33	29.71	7.73	5.43	14.876666666667
ENSSSCG00000011677	GK5	glycerol kinase 5 [Source:VGNC Symbol;Acc:VGNC:96734]	0.36038554125894	-1.47239	0.0020281972636404	0.021608381614995	yes	down	0.22	0.19	0.38	0.26	0.26	0.26	0.3	0.8	0.67	0.74	7.02	0.32	0.26166666666667	1.6416666666667
ENSSSCG00000011695	AGTR1	angiotensin II receptor type 1 [Source:VGNC Symbol;Acc:VGNC:85191]	0.5285117126389	-0.919993	0.0062476979991133	0.046129346923671	yes	down	3.6	3.88	3.51	3.26	4.22	4.12	5.64	10.16	5.95	10.11	52.4	5	3.765	14.876666666667
ENSSSCG00000011727	PTX3	pentraxin 3 [Source:NCBI gene (formerly Entrezgene);Acc:100513178]	0.2578567366221	-1.95536	1.236605996271E-5	0.00047422402043044	yes	down	2.02	2.62	3.73	2.76	1.08	2.09	2.51	9.8	16.51	15.48	65.95	4.43	2.3833333333333	19.113333333333
ENSSSCG00000011729	SCHIP1	schwannomin interacting protein 1 [Source:HGNC Symbol;Acc:HGNC:15678]	1.8047799067619	0.85182291091653	0.0067968353512574	0.048848345495405	yes	up	71.51	63.29	70.21	76.24	77.33	65.47	49.46	85.53	65.88	59.75	31.61	47.23	70.675	56.576666666667
ENSSSCG00000011731	SMC4	structural maintenance of chromosomes 4 [Source:VGNC Symbol;Acc:VGNC:93240]	0.34490111452073	-1.53575	0.0055214140449081	0.042322468486964	yes	down	0.55	0.82	0.98	0.82	1.14	0.72	0.74	2.58	1.42	1.87	27.44	1.05	0.83833333333333	5.85
ENSSSCG00000011741	GOLIM4	golgi integral membrane protein 4 [Source:VGNC Symbol;Acc:VGNC:88555]	0.34097615410413	-1.55226	0.00029104831547889	0.0051762855327058	yes	down	2.67	1.72	4.85	2.94	2.27	2.53	4.37	6.02	8.3	11.05	73.98	4.6	2.83	18.053333333333
ENSSSCG00000011747	CLDN11	claudin 11 [Source:NCBI gene (formerly Entrezgene);Acc:100302016]	0.20351242382839	-2.29681	5.663919941562E-7	3.8498258000057E-5	yes	down	0.5	0.5	0.78	0.32	0.32	0.56	1.73	2.88	1.42	4.4	19.11	1.34	0.49666666666667	5.1466666666667
ENSSSCG00000011750	PLD1	phospholipase D1 [Source:VGNC Symbol;Acc:VGNC:91525]	0.35937526686777	-1.47644	0.00038747255018543	0.0064251174494994	yes	down	0.3	0.29	0.36	0.34	0.32	0.38	0.53	1.19	0.74	1.31	8.22	0.44	0.33166666666667	2.0716666666667
ENSSSCG00000011763	MRPL47	mitochondrial ribosomal protein L47 [Source:VGNC Symbol;Acc:VGNC:90371]	1.8121184051718	0.85767722523691	6.090103018547E-5	0.0015884572741345	yes	up	2.64	2.18	5.54	4.74	4.36	3	1.63	2.91	3.22	4.14	6.94	1.87	3.7433333333333	3.4516666666667
ENSSSCG00000011764	NDUFB5	NADH:ubiquinone oxidoreductase subunit B5 [Source:VGNC Symbol;Acc:VGNC:104006]	1.9525912170052	0.96538994670126	0.00029460872783882	0.0052237612065184	yes	up	281.88	210.99	364.01	327.95	188.92	201.17	160.64	242.68	210.22	282.46	184.19	173.05	262.48666666667	208.87333333333
ENSSSCG00000011769	FXR1	FMR1 autosomal homolog 1 [Source:VGNC Symbol;Acc:VGNC:108659]	1.6209717880595	0.69685898192221	0.0043645788307997	0.036308696428194	yes	up	79.47	75.16	116.94	116.92	71.42	73.05	52.22	109.57	75.67	125.97	91.73	53.11	88.826666666667	84.711666666667
ENSSSCG00000011795	IGF2BP2	insulin like growth factor 2 mRNA binding protein 2 [Source:VGNC Symbol;Acc:VGNC:89055]	1.5052647679249	0.59001727155392	0.0024769322325321	0.024687811459375	yes	up	4.46	3.91	6.34	6.57	5.24	4.46	3.54	7.09	4.33	6.22	10.88	2.34	5.1633333333333	5.7333333333333
ENSSSCG00000011803		eukaryotic translation initiation factor 4A2 [Source:VGNC Symbol;Acc:VGNC:87624]	1.6114470552135	0.68835678880966	0.00015215731804452	0.0031940123862783	yes	up	169.32	124.86	186.07	294.89	146.21	155.71	101.2	239.52	160.34	179.67	423.03	113.44	179.51	202.86666666667
ENSSSCG00000011857	LMLN	leishmanolysin like peptidase [Source:VGNC Symbol;Acc:VGNC:89759]	0.60773130484897	-0.718494	0.0068274660829941	0.048937125031815	yes	down	0.2	0.26	0.37	0.3	0.25	0.17	0.39	0.76	0.8	0.55	1.56	0.29	0.25833333333333	0.725
ENSSSCG00000011867	MYLK	myosin light chain kinase [Source:VGNC Symbol;Acc:VGNC:108676]	0.32057459113935	-1.64127	0.0002030632635449	0.0039001058425431	yes	down	2.84	1.98	5.55	4.54	3.48	4.02	6.33	12.28	8.36	36.48	111.38	4.94	3.735	29.961666666667
ENSSSCG00000011870	PDIA5	protein disulfide isomerase family A member 5 [Source:VGNC Symbol;Acc:VGNC:91274]	0.42488483859551	-1.23486	0.00087015856176612	0.011761405478298	yes	down	0.72	1.04	0.84	0.93	0.74	1.09	1.5	2.68	2.2	1.93	16.75	1.76	0.89333333333333	4.47
ENSSSCG00000011872	SEMA5B	semaphorin 5B [Source:VGNC Symbol;Acc:VGNC:92707]	0.21539711277343	-2.21493	9.2852972319308E-5	0.0022119277081715	yes	down	0.01	0.01	0.06	0.05	0.06	0.11	0.2	0.3	0.3	0.11	1.67	0.27	0.05	0.475
ENSSSCG00000011885	FBXO40	F-box protein 40 [Source:VGNC Symbol;Acc:VGNC:88045]	2.1598897204919	1.1109576532401	0.0020360342369628	0.021660777140334	yes	up	24.39	15.02	30.04	16.08	18.69	23.41	10.19	16.17	19.08	13.38	6.33	17.32	21.271666666667	13.745
ENSSSCG00000011893	COX17	cytochrome c oxidase copper chaperone COX17 [Source:VGNC Symbol;Acc:VGNC:86921]	2.0813074239157	1.0574900771355	0.00014459757029323	0.0030788702162436	yes	up	1458.22	1196.1	1530.12	1499.99	955.26	1161.46	963.36	846.89	1078.06	1022.37	1013.74	949	1300.1916666667	978.90333333333
ENSSSCG00000011917	NAA50	N-alpha-acetyltransferase 50, NatE catalytic subunit [Source:VGNC Symbol;Acc:VGNC:104002]	1.8564226147198	0.89252517746746	1.5708018103169E-5	0.00056957979223827	yes	up	17.55	14.36	30.31	29.65	12.46	10.75	10.87	14.04	13.48	21.84	26.54	9.87	19.18	16.106666666667
ENSSSCG00000011918	USF3	upstream transcription factor family member 3 [Source:VGNC Symbol;Acc:VGNC:108703]	1.59232	0.67112748944657	0.0047121414448206	0.038252634871889	yes	up	1	0.57	1.77	1.6	1.7	0.9	0.81	1.14	1.08	1.53	1.79	0.95	1.2566666666667	1.2166666666667
ENSSSCG00000011951	NFKBIZ	NFKB inhibitor zeta [Source:VGNC Symbol;Acc:VGNC:90726]	0.30447003929485	-1.71563	0.0024912754538636	0.024767254225603	yes	down	0.22	0.07	0.3	0.29	0.19	0.13	0.3	0.51	0.57	0.86	6.24	0.24	0.2	1.4533333333333
ENSSSCG00000011952	RPL24	ribosomal protein L24 [Source:VGNC Symbol;Acc:VGNC:104047]	1.6657314505038	0.73615582792083	0.00034589950799036	0.00592782286153	yes	up	1166.58	1358.19	1136.46	1380.26	970.39	884.87	941.75	1010.25	965.76	1029.4	2300.33	1003.93	1149.4583333333	1208.57
ENSSSCG00000011959	ABI3BP	ABI family member 3 binding protein [Source:VGNC Symbol;Acc:VGNC:108628]	0.11619601674998	-3.10537	2.572681563808E-8	3.1041599258923E-6	yes	down	0.88	0.91	2.62	1.16	1.17	1.77	3.73	11.08	9.36	11.91	132.97	3.31	1.4183333333333	28.726666666667
ENSSSCG00000011965	TMEM45A	transmembrane protein 45A [Source:VGNC Symbol;Acc:VGNC:94182]	0.19386616223956	-2.36687	6.3068772618254E-5	0.0016221900423354	yes	down	0.94	0.73	1.28	0.97	0.64	0.95	1.12	4.19	3.23	4.14	56.47	1.77	0.91833333333333	11.82
ENSSSCG00000012001	ROBO1	roundabout guidance receptor 1 [Source:HGNC Symbol;Acc:HGNC:10249]	0.22661627822455	-2.14168	2.1102649647671E-5	0.00073173930705861	yes	down	0.11	0.08	0.23	0.28	0.11	0.18	0.22	0.81	0.42	0.74	4.5	0.25	0.165	1.1566666666667
ENSSSCG00000012027	ADAMTS5	ADAM metallopeptidase with thrombospondin type 1 motif 5 [Source:VGNC Symbol;Acc:VGNC:85085]	0.29450834942878	-1.76362	0.001262274152202	0.015242807724028	yes	down	0.16	0.21	0.31	0.12	0.27	0.2	0.24	0.99	0.49	0.91	7.27	0.23	0.21166666666667	1.6883333333333
ENSSSCG00000012034	TIAM1	TIAM Rac1 associated GEF 1 [Source:VGNC Symbol;Acc:VGNC:96601]	0.21070365403444	-2.24671	0.00016031237104178	0.0033044387480988	yes	down	0.12	0.08	0.31	0.18	0.34	0.24	0.26	0.68	0.68	1.33	10.26	0.35	0.21166666666667	2.26
ENSSSCG00000012046	SMIM11	small integral membrane protein 11 [Source:HGNC Symbol;Acc:HGNC:1293]	1.9455336256396	0.96016591535278	0.00050044535714786	0.0076902681382663	yes	up	58.59	53.13	75.86	66.44	61.13	37.79	49.1	36.48	43.29	53.32	45.07	43.69	58.823333333333	45.158333333333
ENSSSCG00000012061	PIGP	phosphatidylinositol glycan anchor biosynthesis class P [Source:VGNC Symbol;Acc:VGNC:91427]	1.8657857255932	0.89978331074788	6.0810775402185E-5	0.0015884572741345	yes	up	15.51	22.56	16.01	17.89	18.84	14.89	13.63	12.36	11.5	11.54	30.24	13.54	17.616666666667	15.468333333333
ENSSSCG00000012101		anosmin 1	0.40550491243445	-1.30221	0.001365619902013	0.016104702564028	yes	down	0.08	0.07	0.14	0.11	0.02	0.04	0.15	0.16	0.32	0.39	0.61	0.19	0.076666666666667	0.30333333333333
ENSSSCG00000012110	MID1	midline 1 [Source:VGNC Symbol;Acc:VGNC:90213]	0.38361961952991	-1.38225	1.3414321817972E-5	0.00051177879203218	yes	down	0.46	0.44	0.65	0.28	0.37	0.44	0.79	1.58	1.46	1.64	6.54	0.76	0.44	2.1283333333333
ENSSSCG00000012117	TLR7	toll like receptor 7 [Source:VGNC Symbol;Acc:VGNC:111771]	0.1178236174216	-3.0853	0.00018836694975155	0.0036909446132686	yes	down	0	0.03	0.03	0	0.02	0.02	0.06	0.13	0.1	0.33	0.88	0.08	0.016666666666667	0.26333333333333
ENSSSCG00000012121	EGFL6	EGF like domain multiple 6 [Source:VGNC Symbol;Acc:VGNC:87583]	0.17081646891636	-2.54948	1.3791037686026E-11	5.6853552860642E-9	yes	down	0.45	0.39	0.76	0.49	0.42	0.68	1.86	3.04	3.32	5.31	21.73	2.16	0.53166666666667	6.2366666666667
ENSSSCG00000012132	ASB9	ankyrin repeat and SOCS box containing 9 [Source:VGNC Symbol;Acc:VGNC:85568]	0.38121543301604	-1.39132	0.0015914827642142	0.018085142192728	yes	down	1.47	1.37	1.23	1.07	1.6	1.33	2.07	5.98	4.42	1.31	26.98	3.07	1.345	7.305
ENSSSCG00000012150	REPS2	RALBP1 associated Eps domain containing 2 [Source:VGNC Symbol;Acc:VGNC:92214]	0.31012946387927	-1.68906	6.5589836628191E-5	0.0016727244297245	yes	down	0.16	0.11	0.24	0.24	0.11	0.19	0.23	0.86	0.59	0.75	4.28	0.36	0.175	1.1783333333333
ENSSSCG00000012151	NHS	NHS actin remodeling regulator [Source:VGNC Symbol;Acc:VGNC:90738]	0.11527055340106	-3.1169	0.0023082622216841	0.023511955821561	yes	down	0	0	0.03	0.02	0	0	0.05	0.12	0.05	0.06	0.73	0.02	0.0083333333333333	0.17166666666667
ENSSSCG00000012164	CNKSR2	connector enhancer of kinase suppressor of Ras 2 [Source:VGNC Symbol;Acc:VGNC:86822]	2.6508467863475	1.4064532877214	2.278526706582E-5	0.00076505915955618	yes	up	1.23	1.67	2.15	2.87	1.56	1.51	0.73	1.14	1.07	1.19	0.55	1.17	1.8316666666667	0.975
ENSSSCG00000012166	SMS	spermine synthase [Source:VGNC Symbol;Acc:VGNC:104059]	2.0843520120219	1.0595989451369	0.00028833248420243	0.0051370256879331	yes	up	10.54	15.55	17.4	43.88	11.99	16.01	10.33	15.5	15.21	13.43	22.02	9.1	19.228333333333	14.265
ENSSSCG00000012173	SAT1	spermidine/spermine N1-acetyltransferase 1 [Source:NCBI gene (formerly Entrezgene);Acc:397645]	0.47999109617626	-1.05892	1.7895178968399E-5	0.00063536447624403	yes	down	14.78	16.79	23.14	18.76	16.13	18.79	26.02	52.36	45.42	61.49	288.5	35.56	18.065	84.891666666667
ENSSSCG00000012202		glycerol kinase [Source:NCBI gene (formerly Entrezgene);Acc:100233182]	2.31444	1.2106605093264	0.0042650499261867	0.03582662519916	yes	up	1.44	3.79	4.22	11.97	2.84	5.91	1.51	2.68	1.39	2.75	13.26	2.68	5.0283333333333	4.045
ENSSSCG00000012257		monoamine oxidase A [Source:VGNC Symbol;Acc:VGNC:89975]	0.52145083497928	-0.939397	0.0049765368363934	0.039622737762293	yes	down	8.46	8.65	10.22	7.1	9.55	9.93	12.53	21.97	17.69	19.86	129.62	14.73	8.985	36.066666666667
ENSSSCG00000012265	CHST7	carbohydrate sulfotransferase 7 [Source:VGNC Symbol;Acc:VGNC:86681]	0.6066050767131	-0.721171	0.00049362565108539	0.0076073710153253	yes	down	1.2	1.98	3.02	2.47	1.91	2.91	4.74	5.8	4.84	4.25	13.35	4.18	2.2483333333333	6.1933333333333
ENSSSCG00000012278	CFP	complement factor properdin [Source:VGNC Symbol;Acc:VGNC:86612]	0.17978980131648	-2.47562	3.2911964804087E-7	2.5573113594631E-5	yes	down	0.09	0.32	0.39	0.24	0.08	0.11	0.76	0.78	0.97	1.81	8.33	1.18	0.205	2.305
ENSSSCG00000012347	ALAS2	5'-aminolevulinate synthase 2 [Source:VGNC Symbol;Acc:VGNC:85235]	2.1590956774573	1.1104271758915	0.00020162297598233	0.0038860864760438	yes	up	5.86	6.79	10.29	6.83	15.87	14.18	5.33	5.78	7.33	4.86	13.37	8	9.97	7.445
ENSSSCG00000012408	NHSL2	NHS like 2 [Source:VGNC Symbol;Acc:VGNC:98155]	0.57145955798653	-0.807277	0.00047517476497448	0.0073921055419144	yes	down	0.5	0.35	0.84	0.68	0.77	0.94	1.03	2.23	1.6	2.29	3.49	1.09	0.68	1.955
ENSSSCG00000012409	CITED1	Cbp/p300 interacting transactivator with Glu/Asp rich carboxy-terminal domain 1 [Source:VGNC Symbol;Acc:VGNC:86711]	0.55350528183324	-0.853331	0.0032741092490018	0.029920600593864	yes	down	5.29	9.4	5.72	6.34	4.4	4.93	15.46	13.78	23.63	19.63	21.06	10.79	6.0133333333333	17.391666666667
ENSSSCG00000012482	SRPX2	sushi repeat containing protein X-linked 2 [Source:HGNC Symbol;Acc:HGNC:30668]	0.42372212433115	-1.23881	2.4538364502546E-5	0.00080038212655447	yes	down	2.67	3.18	2.54	1.82	1.74	2.41	5.16	7.58	9.22	6.18	32.21	5.14	2.3933333333333	10.915
ENSSSCG00000012484	SYTL4	synaptotagmin like 4 [Source:VGNC Symbol;Acc:VGNC:93693]	0.65218658097741	-0.616643	0.0036336495784681	0.032259991799564	yes	down	0.83	0.89	1.59	0.75	0.78	1.07	1.39	2.49	1.83	2.07	6.33	1.7	0.985	2.635
ENSSSCG00000012492	DRP2	dystrophin related protein 2 [Source:VGNC Symbol;Acc:VGNC:87451]	1.9917635324306	0.99404637690396	0.00015941964869946	0.0032906077974252	yes	up	0.58	0.58	1.92	0.66	0.93	0.97	0.46	0.83	0.64	0.61	1.31	0.62	0.94	0.745
ENSSSCG00000012534	MORF4L2	mortality factor 4 like 2 [Source:VGNC Symbol;Acc:VGNC:90307]	1.7623618835418	0.81751019780243	9.1064809862666E-7	5.6785413578649E-5	yes	up	57.29	74.32	69.16	94.74	77.28	62.56	42.81	69.81	66.69	53.81	157.63	43.63	72.558333333333	72.396666666667
ENSSSCG00000012571	COL4A6	collagen type IV alpha 6 chain [Source:HGNC Symbol;Acc:HGNC:2208]	0.3460440067925	-1.53097	2.3791447699486E-5	0.00078447273245992	yes	down	0.44	0.38	1.5	0.94	0.49	1.42	1.68	3.07	2.33	3.96	18.06	2.31	0.86166666666667	5.235
ENSSSCG00000012572	COL4A5	collagen type IV alpha 5 chain [Source:VGNC Symbol;Acc:VGNC:86876]	0.48633780865152	-1.03997	2.2040208158595E-5	0.0007485096779902	yes	down	1.38	1.63	2.57	2.57	1.37	2.74	3.69	5.86	5.32	5.5	21.98	3.89	2.0433333333333	7.7066666666667
ENSSSCG00000012576	CHRDL1	chordin like 1 [Source:VGNC Symbol;Acc:VGNC:86662]	0.18937500214126	-2.40068	6.0147693641465E-8	6.3760851523784E-6	yes	down	1.83	1.8	2.67	2.49	2.24	2.15	5.98	11.81	8.96	15.51	110.08	4.97	2.1966666666667	26.218333333333
ENSSSCG00000012607	TMEM255A	transmembrane protein 255A [Source:VGNC Symbol;Acc:VGNC:104079]	3.5601072182534	1.8319206908864	1.4604051037916E-5	0.00054456965189373	yes	up	0.98	0.48	0.63	1.09	0.45	0.59	0.24	0.22	0.23	0.69	0.41	0.08	0.70333333333333	0.31166666666667
ENSSSCG00000012634	DOCK11	dedicator of cytokinesis 11 [Source:VGNC Symbol;Acc:VGNC:87391]	0.17861332356064	-2.48509	0.00015327396516657	0.0032129080749112	yes	down	0.18	0.17	0.33	0.14	0.16	0.13	0.21	1.19	0.38	0.93	13.04	0.22	0.185	2.6616666666667
ENSSSCG00000012637	KLHL13	kelch like family member 13 [Source:VGNC Symbol;Acc:VGNC:89514]	0.4919393998246	-1.02345	0.000149585666223	0.0031534103301358	yes	down	1.19	0.97	2.01	1.76	1.48	1.56	3.06	3.99	3.31	5.07	17.67	2.11	1.495	5.8683333333333
ENSSSCG00000012647	PRR32	proline rich 32 [Source:VGNC Symbol;Acc:VGNC:91858]	7.7695532909854	2.9578316535356	9.4115372583548E-18	1.9953803493035E-14	yes	up	21.72	56.72	31.42	43.74	37.04	38.93	8.67	8.35	9.52	7.48	5.38	5.18	38.261666666667	7.43
ENSSSCG00000012651	XPNPEP2	X-prolyl aminopeptidase 2 [Source:VGNC Symbol;Acc:VGNC:95001]	0.20780195297601	-2.26672	1.3709667704399E-5	0.00052170558564354	yes	down	0.1	0.06	0.11	0.2	0.02	0.08	0.21	0.5	0.76	0.66	2.88	0.26	0.095	0.87833333333333
ENSSSCG00000012656	ELF4	E74 like ETS transcription factor 4 [Source:VGNC Symbol;Acc:VGNC:87643]	0.43635450997783	-1.19643	1.6409069065644E-7	1.5143718680288E-5	yes	down	0.49	0.4	0.75	0.47	0.51	0.63	1.06	2.15	2.03	1.27	5.37	1.23	0.54166666666667	2.185
ENSSSCG00000012680	GPC3	glypican 3 [Source:VGNC Symbol;Acc:VGNC:88580]	0.56806118028071	-0.815882	6.644197689638E-5	0.0016884681149301	yes	down	23.76	32.05	31.17	28.22	30.69	33.86	43.57	74.17	66.52	89.35	250.05	50.86	29.958333333333	95.753333333333
ENSSSCG00000012724	SLITRK2	SLIT and NTRK like family member 2 [Source:VGNC Symbol;Acc:VGNC:93207]	0.17257616205145	-2.53469	4.607222416566E-10	1.2431961433501E-7	yes	down	0.12	0.07	0.11	0.1	0.13	0.04	0.91	0.7	1.01	0.84	0.92	0.46	0.095	0.80666666666667
ENSSSCG00000012730	AFF2	ALF transcription elongation factor 2 [Source:VGNC Symbol;Acc:VGNC:85168]	0.21385412592909	-2.2253	8.2304909687699E-5	0.0020156553872527	yes	down	0.02	0.05	0.18	0.04	0.07	0.08	0.16	0.27	0.4	0.37	3.02	0.14	0.073333333333333	0.72666666666667
ENSSSCG00000012759	ZNF185	zinc finger protein 185 with LIM domain [Source:VGNC Symbol;Acc:VGNC:95201]	0.59020963775899	-0.760701	0.00047992683723722	0.0074400350578536	yes	down	2.13	1.54	2.18	2.1	2.4	2.08	3.51	6.01	3.9	4.28	15.27	3.49	2.0716666666667	6.0766666666667
ENSSSCG00000012766	BGN	biglycan [Source:VGNC Symbol;Acc:VGNC:85811]	0.12238907266661	-3.03045	4.7487008978566E-12	2.2734022588739E-9	yes	down	14.29	21.33	28.15	21.47	18.81	25.82	94.9	186.55	186.73	135.87	1716.35	100.5	21.645	403.48333333333
ENSSSCG00000012817	FUNDC2	FUN14 domain containing 2 [Source:NCBI gene (formerly Entrezgene);Acc:396564]	1.8427140634007	0.88183222326504	0.0038181425594092	0.033187525158465	yes	up	119.91	127.1	93.94	106.53	158.06	114.86	93.68	127.47	100.6	80.8	67.11	95.13	120.06666666667	94.131666666667
ENSSSCG00000012832		-	0.39335997949383	-1.34608	0.001696212807551	0.01894646535683	yes	down	0.7	0.95	1.72	0.61	0.58	1.88	1.96	2.81	2.94	2.49	21.65	2.11	1.0733333333333	5.66
ENSSSCG00000012857	CARS1	cysteinyl-tRNA synthetase 1 [Source:VGNC Symbol;Acc:VGNC:86196]	1.6236084228231	0.69920372946307	0.0022143915451957	0.022917562707287	yes	up	4.91	11.98	9.39	9.72	12.91	8.14	4.67	7.68	11.19	8.56	12.73	5.69	9.5083333333333	8.42
ENSSSCG00000012859	NADSYN1	NAD synthetase 1 [Source:VGNC Symbol;Acc:VGNC:90567]	0.57806101930493	-0.790706	2.3472576304945E-5	0.00078106839673023	yes	down	1.31	1.26	2.32	2.07	1.94	2.35	3.39	4.25	4.42	4.19	12.75	3.78	1.875	5.4633333333333
ENSSSCG00000012862	OSBPL5	oxysterol binding protein like 5 [Source:VGNC Symbol;Acc:VGNC:91072]	0.65921971667638	-0.601169	0.0040404139564336	0.034641122777256	yes	down	2.85	2.46	4.18	3.14	1.88	4.07	6.35	5.27	7.49	5.58	14.59	6.17	3.0966666666667	7.575
ENSSSCG00000012875	TPCN2	two pore segment channel 2 [Source:VGNC Symbol;Acc:VGNC:100876]	0.63511088143505	-0.65492	1.4136739135985E-5	0.00053385075195204	yes	down	2.02	1.46	2.56	1.98	1.82	2.04	3.47	4.7	5.05	4.64	11.89	3.03	1.98	5.4633333333333
ENSSSCG00000012893	UNC93B1	unc-93 homolog B1, TLR signaling regulator [Source:VGNC Symbol;Acc:VGNC:94712]	0.41869705967578	-1.25602	0.00011912198348537	0.0026386408312035	yes	down	0.97	0.37	1.01	0.89	0.55	1.06	2.55	1.36	2.51	2.19	9.48	2.48	0.80833333333333	3.4283333333333
ENSSSCG00000012915	CLCF1	cardiotrophin like cytokine factor 1 [Source:VGNC Symbol;Acc:VGNC:86725]	0.35663145158169	-1.48749	6.5597036459785E-5	0.0016727244297245	yes	down	0.14	0.08	0.6	0.23	0.1	0.65	0.65	0.67	1.12	1.22	2.33	1.4	0.3	1.2316666666667
ENSSSCG00000012926	PC	pyruvate carboxylase [Source:NCBI gene (formerly Entrezgene);Acc:397630]	0.372987	-1.4228	0.0015132277716024	0.017433892311299	yes	down	4.12	2.65	4.82	3.32	4.01	4.27	6.25	13.12	6.68	6.63	98.29	7.38	3.865	23.058333333333
ENSSSCG00000012943	MRPL11	mitochondrial ribosomal protein L11 [Source:VGNC Symbol;Acc:VGNC:90350]	1.5950540162826	0.67360528148447	0.0056864402928198	0.043037385372577	yes	up	51.04	59.44	57.35	55.69	34.7	45.74	52.6	39.07	52.05	44.33	39.47	49.81	50.66	46.221666666667
ENSSSCG00000012971	EFEMP2	EGF containing fibulin extracellular matrix protein 2 [Source:VGNC Symbol;Acc:VGNC:99643]	0.57433060932159	-0.800047	0.00064746325547772	0.0093563799167914	yes	down	11.17	12.13	19.49	17.04	16.45	16.94	23.59	31.33	39.93	34.52	152.77	25.5	15.536666666667	51.273333333333
ENSSSCG00000012985	LTBP3	latent transforming growth factor beta binding protein 3 [Source:VGNC Symbol;Acc:VGNC:89887]	0.43366020696452	-1.20536	1.1905187662631E-6	6.8524375926428E-5	yes	down	6.04	6.99	14.56	10.71	7.28	12.49	17.92	25.54	34.71	34.57	111.41	18.24	9.6783333333333	40.398333333333
ENSSSCG00000013041	FERMT3	FERM domain containing kindlin 3 [Source:VGNC Symbol;Acc:VGNC:88089]	0.32065726362342	-1.6409	0.00025492424790897	0.0046535433741907	yes	down	0.09	0.23	0.4	0.32	0.22	0.53	0.73	0.91	0.73	1.6	6.31	0.7	0.29833333333333	1.83
ENSSSCG00000013074	RAB3IL1	RAB3A interacting protein like 1 [Source:VGNC Symbol;Acc:VGNC:92042]	0.42594893746554	-1.23125	1.1470320878348E-6	6.7551996887127E-5	yes	down	1.47	2.05	3.68	2.41	1.39	2.78	4.76	6.75	8.99	7.32	31.8	4.37	2.2966666666667	10.665
ENSSSCG00000013088	LRRC10B	leucine rich repeat containing 10B [Source:VGNC Symbol;Acc:VGNC:99787]	0.48324027543421	-1.04919	0.002980941107138	0.028017825820795	yes	down	0.36	0.46	0.58	0.62	0.33	0.58	1.18	1.31	0.81	1.56	5.78	0.73	0.48833333333333	1.895
ENSSSCG00000013093	VWCE	von Willebrand factor C and EGF domains [Source:VGNC Symbol;Acc:VGNC:94888]	0.26848086840274	-1.89711	2.60105722713E-5	0.00083194591180683	yes	down	0.12	0.05	0.27	0.21	0.04	0.08	0.35	0.43	0.48	0.89	2.76	0.36	0.12833333333333	0.87833333333333
ENSSSCG00000013100		-	0.14112498061249	-2.82495	0.0002920656762972	0.005184864475989	yes	down	0.09	0.09	0.14	0	0.06	0.2	0.12	0.34	0.35	1	7.78	0.42	0.096666666666667	1.6683333333333
ENSSSCG00000013102	MS4A7	membrane spanning 4-domains A7 [Source:VGNC Symbol;Acc:VGNC:90413]	0.14280833913335	-2.80785	0.0014871341333557	0.017202305279136	yes	down	0.03	0.2	0.36	0.03	0	0.08	0.12	0.24	0.31	1.53	8.71	0.24	0.11666666666667	1.8583333333333
ENSSSCG00000013106	PTGDR2	prostaglandin D2 receptor 2 [Source:VGNC Symbol;Acc:VGNC:91947]	0.22541697123486	-2.14933	4.1069901919648E-5	0.0011812372371889	yes	down	0.02	0.03	0.07	0.02	0.04	0.08	0.13	0.14	0.22	0.29	1.44	0.16	0.043333333333333	0.39666666666667
ENSSSCG00000013110	TMEM109	transmembrane protein 109 [Source:VGNC Symbol;Acc:VGNC:94066]	1.6455315306163	0.71855367072116	0.0018842100958529	0.020430212803467	yes	up	36.82	40.24	49.55	45.69	27.39	43.08	36.61	29.02	47.29	32.68	47.28	33.66	40.461666666667	37.756666666667
ENSSSCG00000013150		-	42.299863284256	5.4025810953616	2.2048655101467E-6	0.00011521975012707	yes	up	0.26	0.64	0.39	0.07	0.24	0.03	0	0	0	0	0	0	0.27166666666667	0
ENSSSCG00000013181	SERPING1	serpin family G member 1 [Source:VGNC Symbol;Acc:VGNC:92745]	0.42861562975601	-1.22224	1.1240093180368E-6	6.645984975691E-5	yes	down	34.79	35.59	48.75	42.86	42.83	60.02	87.98	118.04	137.56	136.6	582.97	101.34	44.14	194.08166666667
ENSSSCG00000013231	C1QTNF4	C1q and TNF related 4 [Source:VGNC Symbol;Acc:VGNC:85984]	0.3397804579521	-1.55733	0.0029094438911877	0.02757283319867	yes	down	0.35	0.21	1.21	0.58	0.51	1.17	1.34	1.83	3.18	1.3	15.32	1.15	0.67166666666667	4.02
ENSSSCG00000013232		-	1.6833971634758	0.75137559151009	0.0059406310615353	0.044393205228723	yes	up	72.85	56.39	56.23	58.13	60.12	49.09	56.99	57.64	50.15	49.75	34.75	54.54	58.801666666667	50.636666666667
ENSSSCG00000013256	ARHGAP1	Rho GTPase activating protein 1 [Source:VGNC Symbol;Acc:VGNC:85457]	0.65275064310364	-0.615396	0.004708128165047	0.038244844059914	yes	down	10.47	14.44	13.8	11.8	13.92	19.05	21.46	34.05	27.01	24.75	93.74	27.05	13.913333333333	38.01
ENSSSCG00000013260	MDK	midkine [Source:VGNC Symbol;Acc:VGNC:100167]	0.39489699470251	-1.34045	0.00022178160214801	0.0041822881289436	yes	down	4.28	7.36	8.42	8.66	6.03	11.71	11.61	21.27	16.15	15.55	111.71	21.52	7.7433333333333	32.968333333333
ENSSSCG00000013263	CREB3L1	cAMP responsive element binding protein 3 like 1 [Source:VGNC Symbol;Acc:VGNC:86980]	0.39212489425822	-1.35061	5.2453131282079E-5	0.0014312006712765	yes	down	3.43	3.18	8.42	4.34	3.71	5.2	11.16	10.31	19.96	15.71	75.65	6.3	4.7133333333333	23.181666666667
ENSSSCG00000013276	PRDM11	PR/SET domain 11 [Source:VGNC Symbol;Acc:VGNC:108756]	0.46958519002611	-1.09054	0.0002127862004149	0.004053506411148	yes	down	0.36	0.48	0.9	1	0.43	0.56	1.13	2.07	2.39	2.27	4.95	0.69	0.62166666666667	2.25
ENSSSCG00000013297	CD44	CD44 molecule [Source:VGNC Symbol;Acc:VGNC:99614]	0.3461070670776	-1.53071	9.052023811518E-5	0.0021773271537559	yes	down	1.67	1.17	2.64	1.13	2.61	2.1	3.53	8.45	7.1	3.83	48.47	4.86	1.8866666666667	12.706666666667
ENSSSCG00000013299	APIP	APAF1 interacting protein [Source:VGNC Symbol;Acc:VGNC:85411]	1.5491957222845	0.63151942284384	0.00036893917576595	0.0062362486418479	yes	up	25.24	21.81	23.93	30.36	26.15	18.1	21.35	24.16	24.69	22.26	37.96	19.73	24.265	25.025
ENSSSCG00000013303	ABTB2	ankyrin repeat and BTB domain containing 2 [Source:VGNC Symbol;Acc:VGNC:84994]	1.70572	0.77037881345646	0.0066014729528537	0.047931731943885	yes	up	2.41	1.82	4.16	3.92	2	3.11	2.64	2.46	2.48	3.1	1.96	1.96	2.9033333333333	2.4333333333333
ENSSSCG00000013322	IMMP1L	inner mitochondrial membrane peptidase subunit 1 [Source:VGNC Symbol;Acc:VGNC:98047]	1.7505359415895	0.80779668314354	6.7914214736226E-5	0.0017141409198985	yes	up	14.29	15.42	17.58	21.17	16.49	11.9	8.94	18.91	9.91	16.18	27.19	11.76	16.141666666667	15.481666666667
ENSSSCG00000013350	DBX1	developing brain homeobox 1 [Source:VGNC Symbol;Acc:VGNC:87170]	3.7478495307293	1.9060630326054	0.0019260380421528	0.020788604060793	yes	up	0.58	0.35	0.44	1.01	0.2	0.37	0.11	0.09	0.3	0.48	0	0.14	0.49166666666667	0.18666666666667
ENSSSCG00000013354	CSRP3	cysteine and glycine rich protein 3 [Source:NCBI gene (formerly Entrezgene);Acc:100337687]	4.1854590672236	2.0653858683395	0.0001774077882181	0.003553183515445	yes	up	244.52	546.23	669.72	2190.32	510.95	1193.21	282.92	347.28	261.88	424.86	42.93	339.89	892.49166666667	283.29333333333
ENSSSCG00000013378	ABCC8	ATP binding cassette subfamily C member 8 [Source:VGNC Symbol;Acc:VGNC:84959]	1.8618064323337	0.8967030870596	0.0015609368650629	0.01780619832006	yes	up	3	5.54	7.22	4.07	4.12	2.83	2.58	0.38	2.71	3.42	2.02	3.53	4.4633333333333	2.44
ENSSSCG00000013391	PSMA1	proteasome 20S subunit alpha 1 [Source:VGNC Symbol;Acc:VGNC:108509]	1.5047840044405	0.58955641848931	0.0030389776105841	0.028398577709157	yes	up	15.04	15.58	19.56	31.03	16.51	16.09	11.16	21.66	15.72	19.31	51.96	12.49	18.968333333333	22.05
ENSSSCG00000013393	SPON1	spondin 1 [Source:VGNC Symbol;Acc:VGNC:93415]	0.34345671664569	-1.5418	0.00016444559310868	0.0033616212773085	yes	down	1.84	2.1	4.61	3.52	1.6	3.43	3.56	8.14	9.59	13.93	63.81	4.46	2.85	17.248333333333
ENSSSCG00000013401	DKK3	dickkopf WNT signaling pathway inhibitor 3 [Source:VGNC Symbol;Acc:VGNC:87323]	0.18199739863097	-2.45801	1.7884762251905E-13	1.1540337242632E-10	yes	down	0.94	0.66	1.33	1.36	1.03	0.7	5.03	5.69	7.97	5.73	37.73	4.09	1.0033333333333	11.04
ENSSSCG00000013408	ADM	adrenomedullin [Source:NCBI gene (formerly Entrezgene);Acc:397195]	0.52580858351983	-0.92739	0.0026132704290294	0.025616609271615	yes	down	3.29	4.18	4.6	4.51	2.38	4.23	5.02	10.97	10.52	8.54	46.59	5.51	3.865	14.525
ENSSSCG00000013418	CFD	complement factor D [Source:NCBI gene (formerly Entrezgene);Acc:396877]	0.62635413145333	-0.67495	0.0039332671905722	0.033869700201542	yes	down	50.11	42.87	42.32	60.24	34.6	57.34	101.79	74.38	86.49	119.59	368.74	83.5	47.913333333333	139.08166666667
ENSSSCG00000013440	ATP8B3	ATPase phospholipid transporting 8B3 [Source:VGNC Symbol;Acc:VGNC:85681]	0.21111667039737	-2.24389	0.0014724821207456	0.017072739964051	yes	down	0	0.03	0.13	0	0.01	0.06	0.04	0.23	0.3	0.12	0.4	0.14	0.038333333333333	0.205
ENSSSCG00000013473	GNA15	G protein subunit alpha 15 [Source:VGNC Symbol;Acc:VGNC:88520]	0.40334420564258	-1.30992	0.004393577492172	0.036490814927444	yes	down	0.07	0.04	0.07	0.13	0.1	0.14	0.13	0.26	0.36	0.3	1.6	0.32	0.091666666666667	0.495
ENSSSCG00000013510	UBXN6	UBX domain protein 6 [Source:VGNC Symbol;Acc:VGNC:94679]	1.55023	0.63248386088107	0.00557346635461	0.042466894907372	yes	up	67.17	57.96	67.43	61.4	53.06	51.95	59.62	56.2	52.65	56.7	63.05	58.11	59.828333333333	57.721666666667
ENSSSCG00000013546	DENND1C	DENN domain containing 1C [Source:VGNC Symbol;Acc:VGNC:87246]	0.22750846791162	-2.13601	0.0028705787156503	0.027398752070633	yes	down	0	0.03	0.11	0.06	0	0.08	0.14	0.45	0.14	0.23	1.12	0.15	0.046666666666667	0.37166666666667
ENSSSCG00000013550	SLC25A23	solute carrier family 25 member 23 [Source:VGNC Symbol;Acc:VGNC:93000]	1.71532	0.77848142141528	0.003233644064174	0.029698543827945	yes	up	6.4	8.1	8.62	7.65	10.04	9.16	6.99	8.07	8.42	5.25	7.01	7.2	8.3283333333333	7.1566666666667
ENSSSCG00000013551	C3	complement C3 [Source:VGNC Symbol;Acc:VGNC:99600]	0.37430447823248	-1.41772	3.9312626564761E-9	7.385299884147E-7	yes	down	2.4	2.12	4.29	3.67	1.98	4.29	5.88	11.56	10.66	17.21	33.48	7.88	3.125	14.445
ENSSSCG00000013553	VAV1	vav guanine nucleotide exchange factor 1 [Source:VGNC Symbol;Acc:VGNC:94807]	0.25837633997318	-1.95245	0.00067447123406366	0.0096619957381649	yes	down	0.15	0.06	0.14	0.12	0.04	0.37	0.26	0.31	0.47	1.09	3.95	0.61	0.14666666666667	1.115
ENSSSCG00000013556		adhesion G protein-coupled receptor E1 [Source:VGNC Symbol;Acc:VGNC:85124]	0.12037757912042	-3.05436	2.5568966882236E-5	0.00082314324837152	yes	down	0.03	0.08	0.02	0.03	0.02	0.03	0.17	0.18	0.2	1.3	1.75	0.32	0.035	0.65333333333333
ENSSSCG00000013576	STXBP2	syntaxin binding protein 2 [Source:VGNC Symbol;Acc:VGNC:93597]	0.31272433587505	-1.67704	0.0033152053227077	0.030184639383009	yes	down	0.14	0.2	0.3	0.09	0.04	0.51	0.59	0.82	0.43	0.85	4.67	0.66	0.21333333333333	1.3366666666667
ENSSSCG00000013579	CD209	CD209 molecule [Source:NCBI gene (formerly Entrezgene);Acc:100170134]	0.062221377732544	-4.00645	2.1084854192798E-15	2.2351451505379E-12	yes	down	1.77	1.58	2.54	0.66	0.73	1.16	13.61	17.34	15.02	22.95	217.51	21.04	1.4066666666667	51.245
ENSSSCG00000013584		proline rich 36 [Source:VGNC Symbol;Acc:VGNC:91860]	0.34900734259363	-1.51867	0.0021646680051225	0.022607908419439	yes	down	0.07	0.02	0.06	0.12	0.08	0.13	0.26	0.29	0.24	0.37	0.47	0.49	0.08	0.35333333333333
ENSSSCG00000013604	MYO1F	myosin IF [Source:VGNC Symbol;Acc:VGNC:90529]	0.34151986720028	-1.54996	0.001762493202631	0.019504002928358	yes	down	0.06	0.15	0.26	0.08	0.07	0.39	0.37	0.64	0.33	0.66	2.84	0.58	0.16833333333333	0.90333333333333
ENSSSCG00000013614	CNN1	calponin 1 [Source:VGNC Symbol;Acc:VGNC:86825]	1.8217873713876	0.86535458584388	4.9774909427951E-7	3.4844784472652E-5	yes	up	62.25	107.75	92.72	116.24	96.08	99.73	62.95	71.5	73.55	99.18	162.56	62.99	95.795	88.788333333333
ENSSSCG00000013637	QTRT1	queuine tRNA-ribosyltransferase catalytic subunit 1 [Source:VGNC Symbol;Acc:VGNC:92035]	2.1187932509778	1.0832428183183	3.4832815200642E-5	0.0010507191268145	yes	up	3.42	5.84	5.24	8.41	5.71	7.31	2.91	4.04	5.54	2.7	8.16	4.28	5.9883333333333	4.605
ENSSSCG00000013656	MRPL4	mitochondrial ribosomal protein L4 [Source:VGNC Symbol;Acc:VGNC:90365]	1.5437103148471	0.62640204888565	0.0024755682906218	0.024687811459375	yes	up	12.23	15.01	18.86	15.41	12.83	15.11	14.3	17.01	14.73	12.58	17.68	12.18	14.908333333333	14.746666666667
ENSSSCG00000013663	ANGPTL6	angiopoietin like 6 [Source:VGNC Symbol;Acc:VGNC:85308]	0.15626285105917	-2.67795	6.559701808705E-6	0.00028802525012719	yes	down	0.13	0.2	0.24	0.12	0.19	0.19	0.47	1.12	1.33	0.69	10.99	0.68	0.17833333333333	2.5466666666667
ENSSSCG00000013667	COL5A3	collagen type V alpha 3 chain [Source:VGNC Symbol;Acc:VGNC:86878]	0.45399215392713	-1.13926	3.0097114395754E-8	3.489619333964E-6	yes	down	8.61	9.14	14.91	11.94	7.41	13.07	27.1	27.25	34.32	29.43	116.95	26.61	10.846666666667	43.61
ENSSSCG00000013720	MAN2B1	mannosidase alpha class 2B member 1 [Source:VGNC Symbol;Acc:VGNC:100165]	0.55732468856907	-0.84341	2.7304795369793E-5	0.00086403084879127	yes	down	5.08	6.03	6.52	6.15	6.05	7.43	10.89	14.09	14.86	14.52	55.39	12.49	6.21	20.373333333333
ENSSSCG00000013725	FBXW9	F-box and WD repeat domain containing 9 [Source:VGNC Symbol;Acc:VGNC:88057]	0.53376252342823	-0.90573	0.0053592300301469	0.041576755293994	yes	down	0.35	0.82	0.88	0.76	0.93	1.47	1.62	1.95	2.09	2.05	8.18	1.92	0.86833333333333	2.9683333333333
ENSSSCG00000013731	DNASE2	deoxyribonuclease 2, lysosomal [Source:NCBI gene (formerly Entrezgene);Acc:397398]	0.46667119096024	-1.09952	0.0009888770172225	0.012953154291791	yes	down	1.21	1.44	1.57	1.1	1.41	1.05	1.94	2.89	3.21	4.15	18.17	2.71	1.2966666666667	5.5116666666667
ENSSSCG00000013734	HOOK2	hook microtubule tethering protein 2 [Source:VGNC Symbol;Acc:VGNC:88931]	3.1861827899098	1.6718290360195	1.1030048103596E-6	6.5741744540345E-5	yes	up	2.91	4.78	7.79	11.26	7.52	12.29	1.99	4.23	3.13	4.2	3.68	4.23	7.7583333333333	3.5766666666667
ENSSSCG00000013744	TRMT1	tRNA methyltransferase 1 [Source:VGNC Symbol;Acc:VGNC:94441]	1.6096567059536	0.68675303527905	0.0027789756403864	0.026815850116369	yes	up	11.05	16.51	15.14	22.31	16.1	17.75	12.38	15.88	18.24	16.44	16.85	13.53	16.476666666667	15.553333333333
ENSSSCG00000013745	FARSA	phenylalanyl-tRNA synthetase subunit alpha [Source:VGNC Symbol;Acc:VGNC:88014]	1.6742277512009	0.74349579621472	0.0057138270309361	0.043157923129444	yes	up	29.13	34.97	35.85	41.59	34.5	32.52	30.12	31.69	40.03	30.16	23.29	29.05	34.76	30.723333333333
ENSSSCG00000013773	ADGRL1	adhesion G protein-coupled receptor L1 [Source:VGNC Symbol;Acc:VGNC:85135]	0.5557111899852	-0.847593	3.3199247584816E-5	0.0010096517077997	yes	down	2.94	2.13	2.73	1.53	1.82	2.11	3.04	2.6	5.56	3.11	7.46	2.7	2.21	4.0783333333333
ENSSSCG00000013876	MYO9B	myosin IXB [Source:VGNC Symbol;Acc:VGNC:90534]	0.57064371501521	-0.809338	1.4901122027017E-5	0.00055425451629814	yes	down	1.85	1.68	3.38	2.37	2.23	3.23	4.26	5.84	6.43	5.95	18.53	4.05	2.4566666666667	7.51
ENSSSCG00000013888	JAK3	Janus kinase 3 [Source:VGNC Symbol;Acc:VGNC:89272]	0.3671527957056	-1.44555	0.00056459374507812	0.0083457527596657	yes	down	0.12	0.13	0.21	0.21	0.12	0.31	0.27	0.55	0.39	1.07	3.06	0.43	0.18333333333333	0.96166666666667
ENSSSCG00000013892	KCNN1	potassium calcium-activated channel subfamily N member 1 [Source:VGNC Symbol;Acc:VGNC:89379]	5.0729867483305	2.3428353918621	0.00020639917802368	0.0039575842390819	yes	up	0.25	0.24	0.26	0.83	1	1.06	0.12	0.07	0.27	0	0.81	0.13	0.60666666666667	0.23333333333333
ENSSSCG00000013895	MAST3	microtubule associated serine/threonine kinase 3 [Source:VGNC Symbol;Acc:VGNC:90036]	0.51987422577106	-0.943765	9.6038598397574E-5	0.0022694327335764	yes	down	0.94	0.48	0.7	0.46	0.66	0.79	1.69	2.39	2.04	1.37	5.09	2.73	0.67166666666667	2.5516666666667
ENSSSCG00000013901	IFI30	IFI30 lysosomal thiol reductase [Source:NCBI gene (formerly Entrezgene);Acc:100174943]	0.26214383399778	-1.93157	4.1808460617765E-5	0.0011895092498445	yes	down	2.24	2.71	3.96	1.77	3.65	4.22	6.44	8.58	8.75	13.72	113.64	10.55	3.0916666666667	26.946666666667
ENSSSCG00000013911	TMEM59L	transmembrane protein 59 like [Source:VGNC Symbol;Acc:VGNC:94193]	0.27108548157188	-1.88318	0.0013913486351202	0.016310430563838	yes	down	0.09	0.13	0.26	0.1	0.26	0.36	0.41	0.78	0.63	0.48	5.45	0.47	0.2	1.37
ENSSSCG00000013916	COMP	cartilage oligomeric matrix protein [Source:VGNC Symbol;Acc:VGNC:86892]	0.062820852852692	-3.99261	0.00046147738189521	0.0072781996011762	yes	down	0.03	0.15	3.07	0.06	0.28	0.43	4.61	9.23	6.84	1.12	122.02	0.83	0.67	24.108333333333
ENSSSCG00000013931	GMIP	GEM interacting protein [Source:VGNC Symbol;Acc:VGNC:88511]	0.5727702122138	-0.803972	0.0029519790385595	0.027830819132202	yes	down	0.47	0.64	1.09	0.99	0.37	0.95	1.33	1.61	1.84	1.35	5.08	1.87	0.75166666666667	2.18
ENSSSCG00000013940	NLRP3	NLR family pyrin domain containing 3 [Source:VGNC Symbol;Acc:VGNC:90785]	0.12385327072255	-3.0133	4.5601338493978E-5	0.0012769235180927	yes	down	0.02	0.02	0	0.06	0.02	0.03	0.12	0.15	0.18	0.31	1.46	0.15	0.025	0.395
ENSSSCG00000013989	GJC2	gap junction protein gamma 2 [Source:VGNC Symbol;Acc:VGNC:88469]	0.18339110090537	-2.447	3.8520713617414E-7	2.9031618220734E-5	yes	down	0.32	0.21	0.57	0.13	0.03	0.15	1.23	2.24	2.11	1.27	6.66	0.61	0.235	2.3533333333333
ENSSSCG00000014004	PLPP2	phospholipid phosphatase 2 [Source:VGNC Symbol;Acc:VGNC:104028]	0.12425323426687	-3.00864	0.00053898687266766	0.0080968987117558	yes	down	0	0	0.36	0.08	0.14	0.07	0.52	0.84	1.33	0.17	4.99	0.23	0.10833333333333	1.3466666666667
ENSSSCG00000014007	FLT4	fms related receptor tyrosine kinase 4 [Source:VGNC Symbol;Acc:VGNC:88164]	0.44216292041044	-1.17735	0.0004276230175878	0.0069132387843361	yes	down	0.69	0.54	1.16	0.7	0.62	1.14	1.43	2.5	1.87	2.41	11.75	1.15	0.80833333333333	3.5183333333333
ENSSSCG00000014012	GFPT2	glutamine-fructose-6-phosphate transaminase 2 [Source:VGNC Symbol;Acc:VGNC:88427]	0.23462759531114	-2.09156	6.7787236367226E-6	0.00029345848126076	yes	down	1.28	1.01	3.04	1.81	2.5	1.68	3.8	7.27	8.97	6.41	76.93	4.59	1.8866666666667	17.995
ENSSSCG00000014058	NOP16	clathrin light chain B [Source:VGNC Symbol;Acc:VGNC:86788]	1.9791776370649	0.98490110435689	7.1661672706013E-7	4.7479057349551E-5	yes	up	19.36	21.61	18.69	22.32	17.67	15.28	10.19	15.57	13.32	11.29	37.7	13.14	19.155	16.868333333333
ENSSSCG00000014071	BTF3	basic transcription factor 3 [Source:VGNC Symbol;Acc:VGNC:99597]	1.6264498442296	0.70172633384725	7.2460777612821E-7	4.7795128913417E-5	yes	up	354.5	351.73	360.27	446.97	400.41	328.7	290.06	365.72	340.29	358.92	593.27	288.28	373.76333333333	372.75666666667
ENSSSCG00000014073	HEXB	hexosaminidase subunit beta [Source:NCBI gene (formerly Entrezgene);Acc:396958]	0.45425837006785	-1.13841	0.0025129602947922	0.024929708379017	yes	down	2.55	3.06	4.96	3.95	3.45	3.98	5.99	12.04	6.35	9.1	81.44	6.56	3.6583333333333	20.246666666667
ENSSSCG00000014088	IQGAP2	IQ motif containing GTPase activating protein 2 [Source:VGNC Symbol;Acc:VGNC:89192]	0.47872850501119	-1.06272	0.0065775039465608	0.047788523941549	yes	down	0.68	0.77	1.23	1.07	0.77	1	0.97	1.84	1.54	4.13	12.43	0.99	0.92	3.65
ENSSSCG00000014113	HOMER1	homer scaffold protein 1 [Source:VGNC Symbol;Acc:VGNC:88928]	1.9488301443571	0.96260835402713	3.8381173355954E-5	0.0011190864317794	yes	up	5.64	4.42	6.64	8.83	6.48	3.81	3.59	4.54	5.24	4.23	4.58	3.29	5.97	4.245
ENSSSCG00000014117	THBS4	thrombospondin 4 [Source:VGNC Symbol;Acc:VGNC:93949]	0.18940017718803	-2.40049	2.0402857798182E-9	4.4529237144533E-7	yes	down	15.86	21.08	26.59	19.14	17.92	23.12	56.55	129.48	188.75	88.02	878.04	55.15	20.618333333333	232.665
ENSSSCG00000014173	LNPEP	leucyl and cystinyl aminopeptidase [Source:NCBI gene (formerly Entrezgene);Acc:100125826]	1.5494595516669	0.6317650941489	0.0065785293721842	0.047788523941549	yes	up	3.76	2.62	4.52	6.91	3.64	3.39	2.21	4.46	3.01	5.49	10.37	2.14	4.14	4.6133333333333
ENSSSCG00000014221	LVRN	laeverin [Source:VGNC Symbol;Acc:VGNC:89898]	0.4575256329028	-1.12808	0.0060092958676179	0.04472699300994	yes	down	0.77	0.71	1.44	1.07	0.59	1.09	0.89	1.99	1.82	3.5	16.41	1.44	0.945	4.3416666666667
ENSSSCG00000014235		synuclein alpha interacting protein [Source:VGNC Symbol;Acc:VGNC:100863]	0.46838738370602	-1.09423	9.0932316343499E-5	0.0021836998492781	yes	down	0.43	0.41	0.57	0.45	0.38	0.76	1.34	1.85	0.9	1.82	5.76	1.33	0.5	2.1666666666667
ENSSSCG00000014249	MARCHF3	membrane associated ring-CH-type finger 3 [Source:NCBI gene (formerly Entrezgene);Acc:100513526]	0.50830713763727	-0.976228	0.0045558408258261	0.037521217367417	yes	down	0.91	1.46	1.38	1.18	1.03	0.95	1.61	2.4	2.72	2.98	15.51	2.15	1.1516666666667	4.5616666666667
ENSSSCG00000014256	FBN2	fibrillin 2 [Source:VGNC Symbol;Acc:VGNC:88025]	0.20595164266964	-2.27962	8.8914039285409E-7	5.5678196499356E-5	yes	down	0.81	1.03	2.01	1.07	1.17	1.26	2.44	5.45	7.17	8.87	53.31	1.78	1.225	13.17
ENSSSCG00000014257	SLC27A6	solute carrier family 27 member 6 [Source:VGNC Symbol;Acc:VGNC:93040]	0.032341134465508	-4.95049	0.0052435467929516	0.04097918796956	yes	down	0	0	0	0.04	0	0.14	0	0.04	0.23	0.89	13.93	0.14	0.03	2.5383333333333
ENSSSCG00000014264	HINT1	histidine triad nucleotide binding protein 1 [Source:VGNC Symbol;Acc:VGNC:99757]	1.5725672076753	0.65312167567873	0.00012774412045656	0.0027962396632682	yes	up	320.17	378.67	469.5	452.72	216.59	348.83	387.07	416.47	522.2	466.46	670.59	341.31	364.41333333333	467.35
ENSSSCG00000014287	SHROOM1	shroom family member 1 [Source:VGNC Symbol;Acc:VGNC:92860]	0.57881458811815	-0.788827	0.0006610488308547	0.0095248793191403	yes	down	0.5	0.48	1.38	0.99	0.73	0.76	1.19	1.43	1.96	2.2	5.83	1.17	0.80666666666667	2.2966666666667
ENSSSCG00000014292	HSPA4	heat shock protein family A (Hsp70) member 4 [Source:VGNC Symbol;Acc:VGNC:111098]	1.7320783082602	0.79250415661477	8.5203880975119E-5	0.0020677380307934	yes	up	9.45	9.78	14.21	20.54	10.41	10.46	6.83	12.4	8.8	13.47	22.86	6.13	12.475	11.748333333333
ENSSSCG00000014298	PPP2CA	protein phosphatase 2 catalytic subunit alpha [Source:NCBI gene (formerly Entrezgene);Acc:397656]	1.7761113113162	0.82872200018556	0.00069291267353971	0.0098879971038489	yes	up	17.76	18.4	29.65	47.24	46.52	21.77	18.43	29.83	23.32	24.36	40.68	20.86	30.223333333333	26.246666666667
ENSSSCG00000014310	CXCL14	C-X-C motif chemokine ligand 14 [Source:NCBI gene (formerly Entrezgene);Acc:494467]	0.44935074036421	-1.15409	0.0055574967758518	0.042466894907372	yes	down	1.54	0.62	1.34	2.04	1.42	2.56	2.78	2.53	3.23	3.66	25.88	4.61	1.5866666666667	7.115
ENSSSCG00000014314		F-box and leucine rich repeat protein 21 [Source:VGNC Symbol;Acc:VGNC:109146]	0.48654817549653	-1.03935	0.0052809656743514	0.041135015238014	yes	down	0.08	0.14	0.31	0.1	0.32	0.35	0.43	0.82	0.67	0.96	1.87	0.45	0.21666666666667	0.86666666666667
ENSSSCG00000014316	TGFBI	transforming growth factor beta induced [Source:VGNC Symbol;Acc:VGNC:93930]	0.24031884891489	-2.05698	1.7532590294976E-10	5.6565472297333E-8	yes	down	8.74	11.29	16.32	16.61	9.5	15.43	33.64	55.89	78.22	63.17	376.49	44.84	12.981666666667	108.70833333333
ENSSSCG00000014338	HSPA9	heat shock protein family A (Hsp70) member 9 [Source:VGNC Symbol;Acc:VGNC:99761]	1.87858	0.90964598483877	0.0016487031594333	0.018607151018365	yes	up	128.64	145.01	161.26	210.37	188.6	126.42	98.28	177.03	144.59	160.64	86.53	86.8	160.05	125.645
ENSSSCG00000014361	CYSTM1	cysteine rich transmembrane module containing 1 [Source:VGNC Symbol;Acc:VGNC:87134]	1.8022162249788	0.8497721121451	0.0039237924338937	0.033869700201542	yes	up	95.38	123.01	101.29	112.11	102.76	101.79	83.26	82.43	99.95	72.33	74.34	107.5	106.05666666667	86.635
ENSSSCG00000014369	CD14	CD14 molecule [Source:NCBI gene (formerly Entrezgene);Acc:100037938]	0.21811135906256	-2.19686	1.273004190132E-9	3.0165087275819E-7	yes	down	0.43	0.6	0.61	0.47	0.43	0.63	1.68	1.9	2.56	3.85	16.65	3.08	0.52833333333333	4.9533333333333
ENSSSCG00000014390	FCHSD1	FCH and double SH3 domains 1 [Source:VGNC Symbol;Acc:VGNC:88067]	0.42243878197406	-1.24319	3.7374964068461E-7	2.8591847512372E-5	yes	down	0.28	0.39	0.52	0.61	0.55	0.63	0.86	1.89	1.25	1.83	4.36	1.42	0.49666666666667	1.935
ENSSSCG00000014441	CSF1R	colony stimulating factor 1 receptor [Source:VGNC Symbol;Acc:VGNC:87031]	0.2344552649991	-2.09262	4.0550582075239E-8	4.5591756710502E-6	yes	down	1.82	2.29	4.61	1.65	1.41	4.45	7.7	10.81	10.85	22.76	54.99	11.97	2.705	19.846666666667
ENSSSCG00000014570	NRIP3	nuclear receptor interacting protein 3 [Source:HGNC Symbol;Acc:HGNC:1167]	0.26027697129792	-1.94188	0.00069553876204305	0.0099159373366772	yes	down	0.04	0.15	0.63	0.1	0.09	0.19	0.17	0.83	1.07	0.57	14.31	0.76	0.2	2.9516666666667
ENSSSCG00000014575		-	0.54978313871048	-0.863065	0.0011067121201403	0.01388744959231	yes	down	0.96	1.53	2.25	2.59	1.34	2.92	2.69	5.39	5.73	6.38	17.25	3.73	1.9316666666667	6.8616666666667
ENSSSCG00000014581	TUB	TUB bipartite transcription factor [Source:VGNC Symbol;Acc:VGNC:94577]	0.38195054713592	-1.38854	4.8502417279598E-6	0.00022494511713954	yes	down	0.19	0.29	0.2	0.28	0.24	0.25	0.51	0.72	0.96	0.92	3.45	0.55	0.24166666666667	1.185
ENSSSCG00000014725	HBB	hemoglobin, beta [Source:NCBI gene (formerly Entrezgene);Acc:407066]	2.0618694677551	1.0439530018703	0.00018819343437151	0.0036909446132686	yes	up	368.87	404.85	427.55	368.25	579.33	455.31	221.57	164.92	247.87	278.41	850.45	415.98	434.02666666667	363.2
ENSSSCG00000014766	OR51E1	olfactory receptor family 51 subfamily E member 1 [Source:HGNC Symbol;Acc:HGNC:15194]	0.40998745666241	-1.28635	0.00044392035801765	0.0070613312254448	yes	down	0.19	0.11	0.31	0.31	0.13	0.24	0.61	0.4	0.72	0.62	2.83	0.51	0.215	0.94833333333333
ENSSSCG00000014812	FOLR2	folate receptor 2 (fetal) [Source:NCBI gene (formerly Entrezgene);Acc:396853]	0.23565989550512	-2.08522	5.3583136717128E-7	3.6646420830364E-5	yes	down	2.15	4.14	4.94	2.92	3.17	5.2	7.05	14.63	12.97	17.83	127.5	13.38	3.7533333333333	32.226666666667
ENSSSCG00000014817	ARAP1	ArfGAP with RhoGAP domain, ankyrin repeat and PH domain 1 [Source:VGNC Symbol;Acc:VGNC:85439]	0.65036040083128	-0.620689	0.0011957733783772	0.014666506370658	yes	down	3.43	3.66	6.28	6.98	3.92	6.82	9.14	9.21	11.38	11.43	30.64	9.18	5.1816666666667	13.496666666667
ENSSSCG00000014818	STARD10	StAR related lipid transfer domain containing 10 [Source:VGNC Symbol;Acc:VGNC:93530]	2.0443414436945	1.0316361737637	0.00093765122964877	0.012446942664774	yes	up	13.31	15.69	13.07	16.98	15.79	19.12	11.33	7.67	11.32	8.05	7.23	10.84	15.66	9.4066666666667
ENSSSCG00000014827	PLEKHB1	pleckstrin homology domain containing B1 [Source:VGNC Symbol;Acc:VGNC:91538]	2.2836381723812	1.1913340831599	1.1624839117442E-6	6.765656366351E-5	yes	up	2.54	1.77	3.8	1.88	3.62	3.76	1.64	2.12	1.61	1.84	3.38	1.64	2.895	2.0383333333333
ENSSSCG00000014830	COA4	cytochrome c oxidase assembly factor 4 homolog [Source:VGNC Symbol;Acc:VGNC:86852]	1.8254831461776	0.86827834911342	0.00026068661114793	0.0047470552098729	yes	up	10.86	12.22	12.98	15.95	10.95	7.28	9.25	7.93	11.18	10.69	12.37	8.29	11.706666666667	9.9516666666667
ENSSSCG00000014838	PGM2L1	phosphoglucomutase 2 like 1 [Source:VGNC Symbol;Acc:VGNC:91357]	0.6082327381988	-0.717305	0.000706592690056	0.010054211038467	yes	down	0.53	0.53	0.74	0.48	0.33	0.48	0.69	1.55	0.95	1.43	3.3	0.88	0.515	1.4666666666667
ENSSSCG00000014840	P4HA3	prolyl 4-hydroxylase subunit alpha 3 [Source:VGNC Symbol;Acc:VGNC:91134]	0.14243415298679	-2.81163	1.0746520538003E-9	2.7032052763475E-7	yes	down	0.46	0.32	0.43	0.3	0.52	0.62	1.3	4.35	4.07	2.98	26.13	1.89	0.44166666666667	6.7866666666667
ENSSSCG00000014852	ARRB1	arrestin beta 1 [Source:VGNC Symbol;Acc:VGNC:85542]	0.46982247523613	-1.08981	4.3118958181813E-8	4.8114921682427E-6	yes	down	2.47	2.24	4.3	4.01	2.65	4.73	6.99	8.04	7.06	7.86	24.76	5.13	3.4	9.9733333333333
ENSSSCG00000014853	GDPD5	glycerophosphodiester phosphodiesterase domain containing 5 [Source:VGNC Symbol;Acc:VGNC:88409]	0.59425437380595	-0.750847	0.0030378291247407	0.028398577709157	yes	down	1.56	1.18	1.53	0.88	1.12	1.49	3.34	1.94	3.02	2.63	8.12	2.2	1.2933333333333	3.5416666666667
ENSSSCG00000014869	LRRC32	leucine rich repeat containing 32 [Source:VGNC Symbol;Acc:VGNC:108602]	0.40898063376317	-1.2899	7.9604587013429E-7	5.1365725037666E-5	yes	down	1.21	1.13	3.48	1.68	1.09	1.98	3.95	5.89	6.52	5.88	19.49	3.42	1.7616666666667	7.525
ENSSSCG00000014871	TSKU	tsukushi, small leucine rich proteoglycan [Source:VGNC Symbol;Acc:VGNC:94495]	0.56327563110265	-0.828087	0.0015756677031296	0.017946649564195	yes	down	1.53	1.53	2.44	1.81	2.34	2.61	3.6	3.65	6.87	4.63	19.48	2.81	2.0433333333333	6.84
ENSSSCG00000014875	CAPN5	calpain 5 [Source:VGNC Symbol;Acc:VGNC:86175]	0.50900411373947	-0.974251	0.00011638389232293	0.0026052086666133	yes	down	0.78	1.29	1.29	1.42	1.15	1.89	2.46	2.61	3.29	3.58	10.37	4.1	1.3033333333333	4.4016666666667
ENSSSCG00000014876	MYO7A	myosin VIIA [Source:NCBI gene (formerly Entrezgene);Acc:397373]	0.51681555186557	-0.952279	0.0046132587356978	0.037742763449002	yes	down	0.45	0.6	0.56	0.7	0.28	1.09	0.97	1.79	1	2.01	6.22	1.26	0.61333333333333	2.2083333333333
ENSSSCG00000014881	CLNS1A	chloride nucleotide-sensitive channel 1A [Source:VGNC Symbol;Acc:VGNC:86773]	1.5173072105913	0.60151321895663	0.0012425656644809	0.015090766797513	yes	up	28.79	28.19	32.11	32.96	39.72	23.36	29.08	32.88	29.97	26.37	49.64	26.35	30.855	32.381666666667
ENSSSCG00000014893	NARS2	asparaginyl-tRNA synthetase 2, mitochondrial [Source:VGNC Symbol;Acc:VGNC:104003]	1.62692	0.702141	0.0036944117668178	0.032616754926439	yes	up	3.8	2.47	4.47	4.3	3.63	2.67	3.58	5.53	3.81	4.76	4.53	2.11	3.5566666666667	4.0533333333333
ENSSSCG00000014904	DLG2	discs large MAGUK scaffold protein 2 [Source:VGNC Symbol;Acc:VGNC:108581]	0.16723611312001	-2.58004	0.0010050117199642	0.013083665733323	yes	down	0.03	0	0.03	0.03	0.01	0	0.06	0.05	0.15	0.11	0.89	0.04	0.016666666666667	0.21666666666667
ENSSSCG00000014933	NAALAD2	N-acetylated alpha-linked acidic dipeptidase 2 [Source:VGNC Symbol;Acc:VGNC:90557]	0.12007553573742	-3.05799	2.3552276567432E-5	0.0007819671958328	yes	down	0.12	0	0.09	0.2	0.13	0.08	0.11	0.54	0.42	0.93	6.73	0.33	0.10333333333333	1.51
ENSSSCG00000015001	SLC35F2	solute carrier family 35 member F2 [Source:VGNC Symbol;Acc:VGNC:93082]	0.19781615457532	-2.33777	0.00082039385836843	0.011231979014802	yes	down	0.15	0.04	0.14	0.12	0.39	0.07	0.48	0.74	0.86	0.5	8.11	0.19	0.15166666666667	1.8133333333333
ENSSSCG00000015009	POGLUT3	protein O-glucosyltransferase 3 [Source:HGNC Symbol;Acc:HGNC:28496]	0.36560450176763	-1.45164	0.0043637843106293	0.036308696428194	yes	down	0.86	0.85	1.18	1.11	0.96	1.06	0.91	2.93	1.61	3.04	29.03	1.37	1.0033333333333	6.4816666666667
ENSSSCG00000015015	ARHGAP20	Rho GTPase activating protein 20 [Source:VGNC Symbol;Acc:VGNC:97884]	0.12683176302634	-2.97901	0.0022633305277265	0.023181565467211	yes	down	0	0	0.02	0.02	0.02	0.04	0.02	0.18	0.04	0.23	1.06	0.08	0.016666666666667	0.26833333333333
ENSSSCG00000015047	TTC12	tetratricopeptide repeat domain 12 [Source:VGNC Symbol;Acc:VGNC:94533]	0.229827	-2.12138	0.0032338014167481	0.029698543827945	yes	down	0.09	0.06	0	0.03	0	0.09	0.23	0.24	0.2	0.36	0.25	0.42	0.045	0.28333333333333
ENSSSCG00000015067	ZPR1	ZPR1 zinc finger [Source:HGNC Symbol;Acc:HGNC:13051]	1.5258742775921	0.60963609810529	0.0015514869913316	0.017752982604743	yes	up	9.41	8.94	12.52	21.23	9.17	11.07	8.66	12.66	13.18	11.77	22.79	7.65	12.056666666667	12.785
ENSSSCG00000015073	TAGLN	transgelin [Source:VGNC Symbol;Acc:VGNC:93730]	0.47100062902722	-1.0862	2.0588405011046E-5	0.00071557966924809	yes	down	59.55	41.56	84.59	89.84	66.27	70.81	134.21	135.65	196.75	184.58	812.03	136.18	68.77	266.56666666667
ENSSSCG00000015085	IL10RA	interleukin 10 receptor subunit alpha [Source:VGNC Symbol;Acc:VGNC:89077]	0.2813855959078	-1.82938	0.00014898289705438	0.0031451709462078	yes	down	0.1	0.15	0.45	0.28	0.1	0.43	0.48	0.86	0.53	1.96	5.81	0.76	0.25166666666667	1.7333333333333
ENSSSCG00000015140	HSPA8	heat shock protein family A (Hsp70) member 8 [Source:NCBI gene (formerly Entrezgene);Acc:100511890]	1.7067184817943	0.77122510967575	0.0010959906751351	0.013796096361051	yes	up	351.63	270.9	360.4	499.34	329.3	314.3	279.78	424.33	339.51	292.4	304.53	215.47	354.31166666667	309.33666666667
ENSSSCG00000015246	ST14	ST14 transmembrane serine protease matriptase [Source:VGNC Symbol;Acc:VGNC:93500]	0.046536716630532	-4.42549	2.5028882337412E-5	0.00080852745486975	yes	down	0.04	0	0	0	0	0	0.15	0.13	0.19	0.17	1.3	0.11	0.0066666666666667	0.34166666666667
ENSSSCG00000015250	ADAMTS15	ADAM metallopeptidase with thrombospondin type 1 motif 15 [Source:VGNC Symbol;Acc:VGNC:85077]	0.46125837291796	-1.11635	5.6296542428741E-5	0.001505399975108	yes	down	1.12	1.12	2.63	2.46	1.89	2.23	4.27	3.88	5.91	5.04	21.18	3.55	1.9083333333333	7.305
ENSSSCG00000015259	B3GAT1	beta-1,3-glucuronyltransferase 1 [Source:VGNC Symbol;Acc:VGNC:85719]	2.0149134877701	1.0107178965972	0.0017475510040453	0.019383710352045	yes	up	0.38	0.38	1.17	0.87	0.88	0.69	0.48	0.59	0.71	0.59	0.73	0.17	0.72833333333333	0.545
ENSSSCG00000015270	FMOD	fibromodulin [Source:HGNC Symbol;Acc:HGNC:3774]	0.078235828083905	-3.67603	6.1561364294397E-10	1.6314860848092E-7	yes	down	3.88	6.96	12.09	3.18	7.2	8.36	31.95	90.86	91.47	38.06	1042.64	23.33	6.945	219.71833333333
ENSSSCG00000015271	PRELP	proline and arginine rich end leucine rich repeat protein [Source:VGNC Symbol;Acc:VGNC:91789]	0.34069186835286	-1.55346	1.7445178102573E-6	9.3467107660752E-5	yes	down	5.17	4.44	6	2.87	3.95	7.92	11.05	20.04	18.47	16.97	95.76	14.32	5.0583333333333	29.435
ENSSSCG00000015301	STEAP1	STEAP family member 1 [Source:NCBI gene (formerly Entrezgene);Acc:397573]	0.056900903492748	-4.1354	0.00062453136743733	0.0090602835035556	yes	down	0	0.06	0.06	0	0.11	0.06	0.25	0.57	0.75	0.07	13.07	0	0.048333333333333	2.4516666666667
ENSSSCG00000015337		-	2.3883122711068	1.2559914808757	2.3381971318507E-8	2.9420929619546E-6	yes	up	418.56	534.01	339.3	616.76	289.91	306.72	185.79	277.05	303.97	347	525.56	265.97	417.54333333333	317.55666666667
ENSSSCG00000015340	ASNS	asparagine synthetase (glutamine-hydrolyzing) [Source:NCBI gene (formerly Entrezgene);Acc:100312961]	2.8894434562671	1.5307916379837	0.0033637651231072	0.030551798159139	yes	up	13.1	40.99	13.67	7.83	53.38	5.94	5.02	12.88	22.06	13.79	21.02	7.04	22.485	13.635
ENSSSCG00000015350	THSD7A	thrombospondin type 1 domain containing 7A [Source:VGNC Symbol;Acc:VGNC:93968]	0.35934645790074	-1.47655	0.0051092807999616	0.040354888958079	yes	down	0.14	0.03	0.31	0.11	0.18	0.28	0.19	0.74	0.36	0.51	3.46	0.22	0.175	0.91333333333333
ENSSSCG00000015353	SCIN	scinderin [Source:NCBI gene (formerly Entrezgene);Acc:100512981]	0.17956323116499	-2.47744	0.0014786513094645	0.01713088531129	yes	down	0.05	0.13	0.37	0.28	0.38	0.1	0.15	0.84	1.37	0.89	13.4	0.08	0.21833333333333	2.7883333333333
ENSSSCG00000015384	TOMM7	translocase of outer mitochondrial membrane 7 [Source:NCBI gene (formerly Entrezgene);Acc:100037982]	1.81647	0.86113378797182	0.000233068689525	0.0043291269352196	yes	up	424.14	338.54	440.37	396.29	221.15	242.14	297.43	251.46	296.23	312.81	359.38	294.59	343.77166666667	301.98333333333
ENSSSCG00000015405		-	0.15171536819121	-2.72056	0.003007301612864	0.028158588792754	yes	down	0.05	0	0.12	0.1	0.05	0.22	0.18	0.35	0.03	1.23	6.78	0.1	0.09	1.445
ENSSSCG00000015407	GNAI1	G protein subunit alpha i1 [Source:VGNC Symbol;Acc:VGNC:88521]	0.36499518410983	-1.45405	0.0037846656927437	0.033040131497653	yes	down	1.45	0.96	2.61	1.82	1.35	1.6	1.97	4.78	2.77	4.05	45.41	1.67	1.6316666666667	10.108333333333
ENSSSCG00000015422	PMPCB	peptidase, mitochondrial processing subunit beta [Source:VGNC Symbol;Acc:VGNC:91592]	1.60346	0.6811855208468	0.00033232192861305	0.0057684090556097	yes	up	52.36	55.27	60.1	57.26	79.95	54.19	47.81	66.15	55.04	58.43	80.16	41.74	59.855	58.221666666667
ENSSSCG00000015424	PSMC2	proteasome 26S subunit, ATPase 2 [Source:NCBI gene (formerly Entrezgene);Acc:100514865]	1.5331475137861	0.61649651445863	0.0030506966555171	0.028475087461968	yes	up	39.83	43.81	40.34	62.98	47.56	36.47	35.16	49.72	48.3	45.34	53.88	39.03	45.165	45.238333333333
ENSSSCG00000015432	ATXN7L1	ataxin 7 like 1 [Source:VGNC Symbol;Acc:VGNC:85692]	1.5476555648187	0.63008443128934	0.0050747301736839	0.040158760544718	yes	up	2.86	3.04	3.22	5.24	5.02	3.67	2.21	3.22	3.13	1.88	7.31	2.44	3.8416666666667	3.365
ENSSSCG00000015462	TPK1	thiamin pyrophosphokinase 1 [Source:VGNC Symbol;Acc:VGNC:94337]	2.0200191422079	1.0143689643818	0.00017404629746885	0.003514314422769	yes	up	8.29	7.98	6.49	7.02	10.13	6.69	5.43	7.27	5.89	5.69	5.18	4.73	7.7666666666667	5.6983333333333
ENSSSCG00000015474	PPFIA4	PTPRF interacting protein alpha 4 [Source:VGNC Symbol;Acc:VGNC:91694]	2.2147579350973	1.1471490261308	0.0066980710608382	0.048349257107928	yes	up	2.15	2.29	3.78	6.63	2.39	2.72	1.76	1.61	3.11	2.67	0.67	2.39	3.3266666666667	2.035
ENSSSCG00000015496	CENPL	centromere protein L [Source:VGNC Symbol;Acc:VGNC:86552]	0.37192120981489	-1.42693	0.004153914476438	0.035247709974166	yes	down	0.11	0.16	0.09	0.03	0.08	0.15	0.2	0.38	0.35	0.23	2.2	0.21	0.10333333333333	0.595
ENSSSCG00000015504	CACYBP	calcyclin binding protein [Source:VGNC Symbol;Acc:VGNC:86133]	2.0904157242079	1.0637898818331	4.8227473307512E-7	3.3921513334445E-5	yes	up	5.47	5.74	8.95	13.63	7.24	5.19	3.52	5.53	5.29	6.7	12.23	3.39	7.7033333333333	6.11
ENSSSCG00000015512	PAPPA2	pappalysin 2 [Source:VGNC Symbol;Acc:VGNC:91171]	0.12190919799938	-3.03612	3.8880085786008E-14	2.7943652351288E-11	yes	down	0.15	0.04	0.28	0.24	0.08	0.17	0.75	2.71	0.97	2.73	5.49	0.87	0.16	2.2533333333333
ENSSSCG00000015513	ASTN1	astrotactin 1 [Source:VGNC Symbol;Acc:VGNC:85593]	0.18739341475556	-2.41586	0.0070555680211228	0.049887189892891	yes	down	0.02	0.02	0.03	0	0.02	0	0.04	0.1	0.02	0.09	0.79	0.02	0.015	0.17666666666667
ENSSSCG00000015535	QSOX1	quiescin sulfhydryl oxidase 1 [Source:VGNC Symbol;Acc:VGNC:92033]	0.37759860727601	-1.40507	3.4515944344958E-6	0.00017018309967559	yes	down	3.14	4	5.37	2.54	2.85	4.76	9.26	11.7	13	10.21	63.19	9.5	3.7766666666667	19.476666666667
ENSSSCG00000015538	KIAA1614	KIAA1614 [Source:VGNC Symbol;Acc:VGNC:89446]	0.52776216398614	-0.92204	5.4956502346595E-5	0.0014748814671353	yes	down	0.44	0.53	1.03	0.79	0.51	0.9	1.58	1.54	2.12	2.13	4.85	1	0.7	2.2033333333333
ENSSSCG00000015549	RNASEL	ribonuclease L [Source:NCBI gene (formerly Entrezgene);Acc:100048946]	0.38018963412007	-1.39521	0.00021331369227859	0.004053506411148	yes	down	0.28	0.07	0.19	0.16	0.14	0.28	0.42	0.57	0.36	0.96	2.36	0.35	0.18666666666667	0.83666666666667
ENSSSCG00000015550	RGS16	regulator of G protein signaling 16 [Source:VGNC Symbol;Acc:VGNC:92262]	0.36723411668133	-1.44523	0.00037779471301326	0.0063425920088573	yes	down	0.66	0.44	1.4	1.01	0.25	0.72	1.63	2.09	2.36	2.35	14.07	1.4	0.74666666666667	3.9833333333333
ENSSSCG00000015559	NCF2	neutrophil cytosolic factor 2 [Source:VGNC Symbol;Acc:VGNC:90607]	0.23384387471226	-2.09638	4.082545021219E-5	0.0011787753046675	yes	down	0.18	0.16	0.16	0.32	0.11	0.16	0.32	0.76	0.71	0.82	5.88	0.86	0.18166666666667	1.5583333333333
ENSSSCG00000015565		chromosome 9 C1orf21 homolog [Source:VGNC Symbol;Acc:VGNC:86094]	1.76052	0.81600445705381	0.0033023182815518	0.030122744693614	yes	up	173.57	191.53	151.83	149.99	145.95	148.59	128.06	141.31	137.07	125.87	102.96	130.93	160.24333333333	127.7
ENSSSCG00000015567	NIBAN1	niban apoptosis regulator 1 [Source:NCBI gene (formerly Entrezgene);Acc:100516994]	0.20761301522455	-2.26803	0.00010029408823124	0.0023403530871696	yes	down	0.91	0.3	2.04	0.92	0.58	1.22	1.53	3.28	2.55	5.14	53.27	2.08	0.995	11.308333333333
ENSSSCG00000015579	PTGS2	prostaglandin-endoperoxide synthase 2 [Source:NCBI gene (formerly Entrezgene);Acc:397590]	0.093222679121073	-3.42318	0.00014803820613536	0.003129679511759	yes	down	0.02	0.02	0.02	0.02	0.02	0	0.07	0.24	0.14	0.16	1.5	0.06	0.016666666666667	0.36166666666667
ENSSSCG00000015584	PROX1	prospero homeobox 1 [Source:VGNC Symbol;Acc:VGNC:91837]	0.44398846591716	-1.17141	0.0013690437816237	0.016125379970696	yes	down	0.23	0.15	0.61	0.43	0.41	0.28	0.41	1.04	0.64	1.3	4.84	0.74	0.35166666666667	1.495
ENSSSCG00000015612	IRF6	interferon regulatory factor 6 [Source:VGNC Symbol;Acc:VGNC:89209]	3.1350872964371	1.6485056153985	1.417651715985E-6	7.8799135269416E-5	yes	up	0.38	0.34	0.33	0.38	0.24	0.41	0.15	0.12	0.28	0.15	0.21	0.14	0.34666666666667	0.175
ENSSSCG00000015617	G0S2	G0/G1 switch 2 [Source:VGNC Symbol;Acc:VGNC:88286]	2.7643464346587	1.4669384291287	0.0060334607324665	0.044861017400068	yes	up	76.5	22.71	58.73	114.89	62.89	62.16	69.52	16	53.83	25.08	16.95	15.87	66.313333333333	32.875
ENSSSCG00000015662		-	0.24790201461623	-2.01216	0.0055767603028937	0.042466894907372	yes	down	0.05	0.1	0.06	0.1	0.09	0.06	0.06	0.42	0.29	0.18	2.64	0.2	0.076666666666667	0.63166666666667
ENSSSCG00000015664		CD55 molecule (Cromer blood group) [Source:NCBI gene (formerly Entrezgene);Acc:396743]	0.21334061078853	-2.22877	6.0439625442775E-5	0.001584778235329	yes	down	0.17	0.12	0.21	0.14	0.25	0.21	0.53	1.17	0.53	0.42	9.51	0.82	0.18333333333333	2.1633333333333
ENSSSCG00000015701	MGAT5	alpha-1,6-mannosylglycoprotein 6-beta-N-acetylglucosaminyltransferase [Source:VGNC Symbol;Acc:VGNC:96741]	0.64843912184639	-0.624957	0.0036552429789055	0.032347919528883	yes	down	0.77	0.61	0.95	0.82	0.99	0.95	1.25	1.93	1.41	1.7	6.41	1.47	0.84833333333333	2.3616666666667
ENSSSCG00000015715	EN1	engrailed homeobox 1 [Source:VGNC Symbol;Acc:VGNC:96273]	0.36403243901709	-1.45786	3.3594453768865E-5	0.0010195813668379	yes	down	0.57	0.17	0.51	0.72	0.78	0.71	2.09	1.88	3.7	2.82	2.71	1.33	0.57666666666667	2.4216666666667
ENSSSCG00000015730	NIFK	nucleolar protein interacting with the FHA domain of MKI67 [Source:VGNC Symbol;Acc:VGNC:99725]	1.5702756995149	0.65101788102999	1.9677515586373E-5	0.00068552584229429	yes	up	17.89	18.12	20.96	26.05	16.49	15.13	13.7	21.62	16.85	20.27	37.85	11.3	19.106666666667	20.265
ENSSSCG00000015734	IMP4	IMP U3 small nucleolar ribonucleoprotein 4 [Source:VGNC Symbol;Acc:VGNC:96252]	1.6084627047381	0.68568248475464	0.0057359741228888	0.04327263963204	yes	up	23.54	35.12	24.7	31.79	26.35	29.04	24.88	26.84	27.45	26.46	27.65	24.46	28.423333333333	26.29
ENSSSCG00000015743	PTPN4	protein tyrosine phosphatase non-receptor type 4 [Source:VGNC Symbol;Acc:VGNC:96521]	1.5009773663122	0.5859022222915	0.0002467770145672	0.0045383118626912	yes	up	2.81	2.23	3.27	3.51	2.88	1.96	2.04	2.97	2.89	3.39	4.68	1.8	2.7766666666667	2.9616666666667
ENSSSCG00000015756	XKR5	XK related 5 [Source:VGNC Symbol;Acc:VGNC:95946]	0.43164761454415	-1.21207	0.001265243729103	0.015253844178406	yes	down	0.08	0.45	0.56	0.27	0.3	0.39	0.52	1.29	1.1	0.82	3.67	1.06	0.34166666666667	1.41
ENSSSCG00000015796	PDLIM3	PDZ and LIM domain 3 [Source:VGNC Symbol;Acc:VGNC:95945]	2.36171	1.2398292720349	0.0040620751951395	0.034726531089324	yes	up	753.26	1270.51	840.17	983.24	777.35	1164.39	574.83	797.5	717.48	514.83	141.22	670.36	964.82	569.37
ENSSSCG00000015802		family with sequence similarity 149 member A [Source:VGNC Symbol;Acc:VGNC:96044]	0.26128024124137	-1.93633	0.00067087519843628	0.0096269519022682	yes	down	0.16	0.26	0.72	0.26	0.39	0.44	0.71	1.68	1.08	0.81	14.3	0.48	0.37166666666667	3.1766666666667
ENSSSCG00000015815	FGFR1	fibroblast growth factor receptor 1 [Source:VGNC Symbol;Acc:VGNC:111746]	0.60122892606926	-0.734014	4.9942114215737E-5	0.0013725757723625	yes	down	6.44	5.67	10.93	8.86	7.69	9.32	13.37	16.22	20	20.5	63.13	12.57	8.1516666666667	24.298333333333
ENSSSCG00000015823		-	0.46660155478816	-1.09974	0.0021032191310484	0.02216894540049	yes	down	0.24	0.18	0.33	0.25	0.34	0.27	0.59	0.7	0.38	0.7	3.71	0.55	0.26833333333333	1.105
ENSSSCG00000015825	ADGRA2	adhesion G protein-coupled receptor A2 [Source:VGNC Symbol;Acc:VGNC:99702]	0.48105303155198	-1.05573	0.0010494283737464	0.013449539287366	yes	down	4.42	3.5	9.77	7.23	2.6	9.32	10.22	16.52	16.11	20.04	66.44	9.08	6.14	23.068333333333
ENSSSCG00000015833	TTI2	TELO2 interacting protein 2 [Source:VGNC Symbol;Acc:VGNC:94564]	1.57152	0.65216269754081	0.00076487241764041	0.010638679990817	yes	up	7.31	11.16	10.85	10.46	8.55	8.11	7.48	9.31	9.7	8.08	11.15	7.29	9.4066666666667	8.835
ENSSSCG00000015850	DUSP4	dual specificity phosphatase 4 [Source:VGNC Symbol;Acc:VGNC:96248]	0.40728393103568	-1.29589	1.3379312510078E-7	1.3057020363031E-5	yes	down	0.63	0.45	1.02	0.64	0.54	0.57	1.28	2.49	2.15	2.32	7.75	1.17	0.64166666666667	2.86
ENSSSCG00000015866	FMNL2	formin like 2 [Source:VGNC Symbol;Acc:VGNC:95879]	0.37010260325253	-1.434	0.003064009705254	0.028545491547819	yes	down	0.65	0.69	1.02	0.5	0.36	0.43	0.94	1.87	1.21	2.33	14.27	0.58	0.60833333333333	3.5333333333333
ENSSSCG00000015892	PSMD14	proteasome 26S subunit, non-ATPase 14 [Source:VGNC Symbol;Acc:VGNC:95823]	1.6490480456208	0.72163343283787	1.7601347612645E-5	0.00062643069525005	yes	up	13.54	15.8	17.86	27.98	17.29	14.22	9.62	16.19	15.17	17.91	36.33	12.42	17.781666666667	17.94
ENSSSCG00000015896	FAP	fibroblast activation protein alpha [Source:VGNC Symbol;Acc:VGNC:99714]	0.37239556629152	-1.42509	0.0019355283887108	0.02086377731147	yes	down	2.26	2.57	3.39	3.57	2.69	2.42	3.27	7.44	5.32	11.22	75.53	3.44	2.8166666666667	17.703333333333
ENSSSCG00000015911	SCN3A	sodium voltage-gated channel alpha subunit 3 [Source:VGNC Symbol;Acc:VGNC:95479]	0.092052274392585	-3.4414	0.00010552256722037	0.0024204952397489	yes	down	0.02	0	0.02	0.02	0.04	0.02	0.04	0.19	0.14	0.12	2.46	0.02	0.02	0.495
ENSSSCG00000015917	XIRP2	xin actin binding repeat containing 2 [Source:VGNC Symbol;Acc:VGNC:109485]	2.6521333581758	1.4071533208282	4.3205058899606E-6	0.00020551483305418	yes	up	104.22	119.58	189.79	203.22	201.28	144.99	54.82	104.22	95.47	89.29	43.49	76.01	160.51333333333	77.216666666667
ENSSSCG00000015933	FASTKD1	FAST kinase domains 1 [Source:VGNC Symbol;Acc:VGNC:96115]	1.7934340602116	0.84272470222067	0.0042504897482274	0.035780781822713	yes	up	7.6	7.52	11.1	15.29	9.72	6.51	6.32	7.23	8.52	12.99	7.43	5.77	9.6233333333333	8.0433333333333
ENSSSCG00000015963	OLA1	Obg like ATPase 1 [Source:VGNC Symbol;Acc:VGNC:96188]	1.5015615147556	0.5864635792673	0.0022246219617899	0.022975375459237	yes	up	14.26	11.23	14.07	16.73	12.95	9.77	8.92	16.77	9.58	16.01	28.02	7.03	13.168333333333	14.388333333333
ENSSSCG00000015981	HOXD10	homeobox D10 [Source:VGNC Symbol;Acc:VGNC:96351]	0.064364213973892	-3.9576	3.7055315582668E-5	0.0010914650468907	yes	down	0.03	0.03	0	0.03	0	0	0.26	0.44	0.26	0.46	0.94	0.06	0.015	0.40333333333333
ENSSSCG00000015986	HOXD1	homeobox D1 [Source:VGNC Symbol;Acc:VGNC:96350]	3.2433742764655	1.6974955164376	2.274576813931E-7	1.9424869786551E-5	yes	up	0.92	0.94	0.98	1.5	1.59	1.16	0.71	0.25	0.59	0.44	1.3	0.34	1.1816666666667	0.605
ENSSSCG00000016020	DUSP19	dual specificity phosphatase 19 [Source:VGNC Symbol;Acc:VGNC:95899]	1.6837447239992	0.75167342502114	0.00054944741354887	0.0081788857216437	yes	up	4.13	4.62	5.52	4.59	5.43	3.61	3.34	3.74	3.3	3.52	7.62	2.87	4.65	4.065
ENSSSCG00000016034	COL3A1	collagen type III alpha 1 chain [Source:NCBI gene (formerly Entrezgene);Acc:100152001]	0.11847003533707	-3.07741	1.2332085997837E-8	1.7598123874413E-6	yes	down	132.79	123.57	343.42	179.36	92.21	281.36	540.08	1314.35	1144.39	1749.13	17353.2	633.09	192.11833333333	3789.0416666667
ENSSSCG00000016041	ASNSD1	asparagine synthetase domain containing 1 [Source:VGNC Symbol;Acc:VGNC:108506]	2.4436039826015	1.2890104968464	9.1910610621892E-9	1.4541878492865E-6	yes	up	3.35	2.99	5.42	4.99	5.35	2.91	2.34	1.71	2.64	3.24	4.12	1.99	4.1683333333333	2.6733333333333
ENSSSCG00000016050	INPP1	inositol polyphosphate-1-phosphatase [Source:VGNC Symbol;Acc:VGNC:96373]	0.39302379633307	-1.34731	0.0007245693344292	0.01025103288109	yes	down	0.99	1.09	1.74	0.81	1.17	1.1	2.28	3.71	2.61	2.29	23.36	2.58	1.15	6.1383333333333
ENSSSCG00000016064	TMEFF2	transmembrane protein with EGF like and two follistatin like domains 2 [Source:VGNC Symbol;Acc:VGNC:109484]	0.46939188955767	-1.09114	0.0010464681338247	0.01342319237173	yes	down	3.06	3.7	2.5	3.66	3.83	4.53	6.14	8.6	7.15	8.97	52.39	6.89	3.5466666666667	15.023333333333
ENSSSCG00000016077	HSPD1	heat shock protein family D (Hsp60) member 1 [Source:NCBI gene (formerly Entrezgene);Acc:492279]	2.1093110745354	1.0767718749302	2.8510760049321E-6	0.00014294871280134	yes	up	56.27	56.44	102.4	138.2	66.69	58.99	36.03	72.9	47.75	58.44	143.17	28.42	79.831666666667	64.451666666667
ENSSSCG00000016078	HSPE1	heat shock protein family E (Hsp10) member 1 [Source:NCBI gene (formerly Entrezgene);Acc:397575]	2.9078283208822	1.5399420945934	1.0298127214709E-10	3.5542908370581E-8	yes	up	424.55	718.36	522.8	694.73	398.29	403.42	256.15	271.12	267.42	255.89	403.05	275.75	527.025	288.23
ENSSSCG00000016100		NADH:ubiquinone oxidoreductase subunit B3 [Source:VGNC Symbol;Acc:VGNC:104005]	1.7787829030827	0.8308904432874	0.001516049965238	0.017441625995425	yes	up	136.98	122.03	206.46	168.53	107.98	88.5	90.46	147.67	117.37	161.31	102.34	84.39	138.41333333333	117.25666666667
ENSSSCG00000016174	FN1	fibronectin 1 [Source:VGNC Symbol;Acc:VGNC:96305]	0.11969742900335	-3.06254	1.3858983547363E-12	7.9108144164003E-10	yes	down	8.38	9.09	14.76	10.32	6.87	16.05	43.57	91.8	81.02	99.43	849.27	60.32	10.911666666667	204.235
ENSSSCG00000016199	CYP27A1	cytochrome P450 family 27 subfamily A member 1 [Source:NCBI gene (formerly Entrezgene);Acc:100126282]	0.59375797351131	-0.752053	0.00017516263758429	0.0035224779192255	yes	down	2.63	2.36	2.81	3.75	3.38	3.1	5.48	5.73	7.15	7.32	21.54	4.24	3.005	8.5766666666667
ENSSSCG00000016213	GLB1L	galactosidase beta 1 like [Source:VGNC Symbol;Acc:VGNC:96165]	0.4841715762245	-1.04641	2.2604072643195E-5	0.00076240406128674	yes	down	1.24	1.21	1.46	1.13	1.26	1.61	1.91	3.85	3.36	4.32	14.75	2.7	1.3183333333333	5.1483333333333
ENSSSCG00000016226		-	1.7987792445563	0.84701814249488	0.001621405067911	0.018368910391502	yes	up	50.21	54.01	53.05	50.61	62.28	39.27	41.75	53.51	42.47	44.19	34.61	41.11	51.571666666667	42.94
ENSSSCG00000016232	MRPL44	mitochondrial ribosomal protein L44 [Source:NCBI gene (formerly Entrezgene);Acc:100153145]	1.5388063806013	0.6218117168389	0.0062969393545427	0.046332611284466	yes	up	18.83	16.36	21.98	22.54	27.06	15.47	17.63	20.46	24.49	18.03	22.49	17.43	20.373333333333	20.088333333333
ENSSSCG00000016260	SLC16A14	solute carrier family 16 member 14 [Source:VGNC Symbol;Acc:VGNC:96129]	0.42232221814158	-1.24358	0.0058922575698692	0.044187465686928	yes	down	0.43	0.39	0.75	0.46	0.37	0.77	0.79	1.35	0.72	1.65	11.27	0.76	0.52833333333333	2.7566666666667
ENSSSCG00000016267	ITM2C	integral membrane protein 2C [Source:NCBI gene (formerly Entrezgene);Acc:100144481]	0.49048597632371	-1.02772	0.00045992538488101	0.0072614389755521	yes	down	9.07	10.92	14.67	11.51	8.31	12.75	20.06	25.86	27.44	24.98	154.88	19.99	11.205	45.535
ENSSSCG00000016290	EFHD1	EF-hand domain family member D1 [Source:VGNC Symbol;Acc:VGNC:96222]	0.46999158544823	-1.08929	1.6390476450139E-6	8.9102952745973E-5	yes	down	3.4	5.3	5.12	3.76	4.2	6.37	10.06	15.15	14.66	11.75	45.43	10.93	4.6916666666667	17.996666666667
ENSSSCG00000016298	INPP5D	inositol polyphosphate-5-phosphatase D [Source:VGNC Symbol;Acc:VGNC:96374]	0.5157860943078	-0.955155	0.0049524662767648	0.039515888179283	yes	down	0.25	0.22	0.49	0.29	0.29	0.54	0.42	0.94	0.9	0.89	3.98	0.53	0.34666666666667	1.2766666666667
ENSSSCG00000016338	PER2	period circadian regulator 2 [Source:VGNC Symbol;Acc:VGNC:96478]	0.44037665154788	-1.18319	5.2623198785382E-5	0.0014312006712765	yes	down	0.39	0.23	0.93	0.79	0.67	0.48	1.1	1.73	2	2.39	5.37	0.83	0.58166666666667	2.2366666666667
ENSSSCG00000016343	TWIST2	twist family bHLH transcription factor 2 [Source:HGNC Symbol;Acc:HGNC:20670]	0.20525236631606	-2.28453	0.00053009999779328	0.0080114196204175	yes	down	0.28	0.18	0.65	0.26	0.07	0.42	0.62	1.14	4.18	1.46	14.67	1.19	0.31	3.8766666666667
ENSSSCG00000016403	VIPR2	vasoactive intestinal peptide receptor 2 [Source:NCBI gene (formerly Entrezgene);Acc:100499553]	0.15340499731617	-2.70458	2.2412306918922E-9	4.717669515147E-7	yes	down	0.31	0.5	0.91	0.31	0.55	0.43	1.9	2.91	6.1	5.25	22.86	1.06	0.50166666666667	6.68
ENSSSCG00000016412	LMBR1	limb development membrane protein 1 [Source:VGNC Symbol;Acc:VGNC:89752]	0.63165667184815	-0.662787	0.00022960399624647	0.0042851701060929	yes	down	3.14	2.19	2.69	2.08	3.03	2.32	4.88	6.32	6.28	6.66	10.53	4.25	2.575	6.4866666666667
ENSSSCG00000016436	CHPF2	chondroitin polymerizing factor 2 [Source:VGNC Symbol;Acc:VGNC:110292]	0.63367077502007	-0.658195	9.5720516154899E-5	0.0022656908775995	yes	down	1.68	1.73	2.34	2.1	2.07	2.73	3.66	4.61	5.34	6.2	19	3.62	2.1083333333333	7.0716666666667
ENSSSCG00000016444	TMEM176B	transmembrane protein 176B [Source:VGNC Symbol;Acc:VGNC:94113]	0.28348036928365	-1.81868	0.0054083397856	0.041826561103747	yes	down	0.28	0	0.33	0.38	0.34	0.27	0.42	0.49	0.75	0.95	7.22	1.14	0.26666666666667	1.8283333333333
ENSSSCG00000016452	GIMAP8	GTPase, IMAP family member 8 [Source:VGNC Symbol;Acc:VGNC:88447]	0.2306278611198	-2.11636	0.0070076035042661	0.04968936627177	yes	down	0.06	0.09	0.11	0	0.03	0.06	0.14	0.17	0.03	0.73	1.64	0.24	0.058333333333333	0.49166666666667
ENSSSCG00000016497	DENND2A	DENN domain containing 2A [Source:VGNC Symbol;Acc:VGNC:87247]	0.5137532533231	-0.960852	4.1219889459081E-5	0.0011832579873544	yes	down	2.4	2.45	4.22	3.25	2.54	4.61	5.71	8.56	9.56	7.82	32.85	6.02	3.245	11.753333333333
ENSSSCG00000016573	IRF5	interferon regulatory factor 5 [Source:VGNC Symbol;Acc:VGNC:89208]	0.31568642342191	-1.66344	0.0011821489611628	0.014547489828041	yes	down	0.24	0.14	0.4	0.4	0.21	0.94	0.8	0.89	1.01	2.65	7.74	1.42	0.38833333333333	2.4183333333333
ENSSSCG00000016574	KCP	kielin cysteine rich BMP regulator [Source:VGNC Symbol;Acc:VGNC:89392]	0.2933090008282	-1.76951	1.8554734399844E-9	4.1100121377326E-7	yes	down	0.54	0.59	0.92	0.33	0.65	0.9	1.87	2.94	2.65	2.78	12.02	2.2	0.655	4.0766666666667
ENSSSCG00000016585	IMPDH1	inosine monophosphate dehydrogenase 1 [Source:VGNC Symbol;Acc:VGNC:89126]	0.62922650555405	-0.668349	0.0059208337269577	0.044281802219878	yes	down	2.31	2.76	4.75	3.68	2.49	4.1	5.8	7.39	9.7	5.08	24.18	4.29	3.3483333333333	9.4066666666667
ENSSSCG00000016640	PPP1R3A	protein phosphatase 1 regulatory subunit 3A [Source:VGNC Symbol;Acc:VGNC:91736]	1.6083735113824	0.68560248142005	0.0050074384389262	0.039783401430462	yes	up	7.22	5.55	10.29	11.02	8.73	7.45	4.87	8.39	7.92	12.83	7.89	5.36	8.3766666666667	7.8766666666667
ENSSSCG00000016672	ADCYAP1R1	ADCYAP receptor type I [Source:VGNC Symbol;Acc:VGNC:85115]	0.46691136941133	-1.09878	0.0010314550777446	0.013304869492843	yes	down	0.44	0.44	0.97	0.69	0.34	0.29	1.09	1.29	1.01	2.05	6.47	0.85	0.52833333333333	2.1266666666667
ENSSSCG00000016691	JAZF1	JAZF zinc finger 1 [Source:VGNC Symbol;Acc:VGNC:89280]	0.25591106436688	-1.96629	8.4798631988624E-6	0.0003515353344534	yes	down	0.86	0.67	1.76	1.41	0.76	1.24	1.53	4.88	4	6.27	36.56	2.46	1.1166666666667	9.2833333333333
ENSSSCG00000016698	HOXA11	homeobox A11 [Source:VGNC Symbol;Acc:VGNC:88935]	0.018317383651801	-5.77064	1.9982663349181E-40	9.8854235588397E-37	yes	down	0.08	0.13	0.13	0.14	0.19	0.08	9.97	10.13	12.8	7.92	9.62	7.16	0.125	9.6
ENSSSCG00000016714	CYCS	cytochrome c, somatic [Source:NCBI gene (formerly Entrezgene);Acc:100170131]	1.8382809638525	0.8783572857665	0.0063222525736911	0.04646083443694	yes	up	140.02	154.35	181.49	155.85	158.07	123.13	105.13	173.81	113.05	157.87	62.16	104.2	152.15166666667	119.37
ENSSSCG00000016715	OSBPL3	oxysterol binding protein like 3 [Source:VGNC Symbol;Acc:VGNC:91071]	0.25899987656033	-1.94898	0.0001558320324393	0.0032481786424601	yes	down	0.06	0.05	0.07	0.05	0.09	0.05	0.1	0.37	0.25	0.27	1.91	0.13	0.061666666666667	0.505
ENSSSCG00000016716	GSDME	gasdermin E [Source:VGNC Symbol;Acc:VGNC:88719]	0.15295789807235	-2.70879	4.4730510026899E-6	0.0002107446029553	yes	down	0.06	0.01	0.06	0.04	0.05	0.06	0.1	0.45	0.27	0.36	2.66	0.2	0.046666666666667	0.67333333333333
ENSSSCG00000016717	PALS2	protein associated with LIN7 2, MAGUK p55 family member [Source:VGNC Symbol;Acc:VGNC:98137]	0.55065898591219	-0.860769	0.0046519868033561	0.037892644287319	yes	down	0.54	0.64	0.76	0.8	0.73	0.74	0.79	2.17	1.1	1.4	4.64	0.59	0.70166666666667	1.7816666666667
ENSSSCG00000016724	MRPS24	mitochondrial ribosomal protein S24 [Source:VGNC Symbol;Acc:VGNC:90390]	1.6691267681408	0.73909352978907	0.0063237062684048	0.04646083443694	yes	up	17.65	18.71	16.71	18.25	15.89	15.63	16.65	13.62	18.25	13.07	13.8	16.63	17.14	15.336666666667
ENSSSCG00000016725	TNS3	tensin 3 [Source:VGNC Symbol;Acc:VGNC:94296]	0.42240704040315	-1.24329	0.00051944661155753	0.0079148944169664	yes	down	1.14	0.76	2.14	1.73	1.58	2.44	3.13	3.56	4.61	4.33	22.96	2.6	1.6316666666667	6.865
ENSSSCG00000016745	DDX56	DEAD-box helicase 56 [Source:NCBI gene (formerly Entrezgene);Acc:100513388]	1.5069604436166	0.59164154795955	0.0049702662181048	0.039594053109443	yes	up	8.42	10.97	11.06	9.28	10.57	10.56	9.02	9.87	12.55	9.13	13	9.18	10.143333333333	10.458333333333
ENSSSCG00000016754	AEBP1	AE binding protein 1 [Source:VGNC Symbol;Acc:VGNC:85162]	0.40454803926878	-1.30562	0.00087682911349167	0.011808548886869	yes	down	6.38	10.57	15.29	18.95	7.45	13.17	20.38	30.12	37.18	33.78	218.87	16.07	11.968333333333	59.4
ENSSSCG00000016763	GLI3	GLI family zinc finger 3 [Source:VGNC Symbol;Acc:VGNC:88483]	0.591329	-0.757967	7.64890063746E-6	0.00032433524103012	yes	down	0.56	0.55	7.46	0.75	0.79	0.98	1.31	1.76	2.1	1.96	26.99	1.29	1.8483333333333	5.9016666666667
ENSSSCG00000016778	NLN	neurolysin [Source:VGNC Symbol;Acc:VGNC:90780]	1.6407621876599	0.71436614954859	0.0053166996445284	0.041289973534509	yes	up	2.8	2.24	3.57	4.53	2.54	2.47	1.97	3.45	2.68	3.86	2.46	2.08	3.025	2.75
ENSSSCG00000016782	OTULINL	OTU deubiquitinase with linear linkage specificity like [Source:VGNC Symbol;Acc:VGNC:91107]	0.18354656871094	-2.44578	0.00033611198825868	0.0058137972234814	yes	down	0.13	0.16	0.54	0.13	0.19	0.22	0.2	0.75	0.39	2.18	15.5	0.5	0.22833333333333	3.2533333333333
ENSSSCG00000016816	ADAMTS12	ADAM metallopeptidase with thrombospondin type 1 motif 12 [Source:VGNC Symbol;Acc:VGNC:85074]	0.30553353129809	-1.7106	5.2335905535204E-6	0.00023682339522538	yes	down	1.52	1.57	2.6	1.57	1.54	2.45	3.47	7.49	5.54	7.26	50.26	4.53	1.875	13.091666666667
ENSSSCG00000016824	RAI14	retinoic acid induced 14 [Source:NCBI gene (formerly Entrezgene);Acc:100145886]	0.42385441607947	-1.23836	0.0009965656778602	0.013030864515527	yes	down	0.57	0.55	1.22	0.72	0.55	0.63	0.79	2.56	2.12	1.79	12.06	1.05	0.70666666666667	3.395
ENSSSCG00000016851	OSMR	oncostatin M receptor [Source:VGNC Symbol;Acc:VGNC:91082]	0.51234639363923	-0.964809	0.00074174743378508	0.010411649225411	yes	down	1.05	0.93	2.14	0.88	0.87	0.89	1.64	3.4	3.42	2.48	11.79	1.66	1.1266666666667	4.065
ENSSSCG00000016857	DAB2	DAB adaptor protein 2 [Source:VGNC Symbol;Acc:VGNC:87144]	0.29858435208117	-1.74379	4.5867915217786E-5	0.0012795596423819	yes	down	2.18	2.29	4.95	3.05	3.15	4.83	4.56	9.4	9.05	14.25	96.46	9.17	3.4083333333333	23.815
ENSSSCG00000016892	FST	follistatin [Source:NCBI gene (formerly Entrezgene);Acc:445002]	0.39797110640943	-1.32926	7.7854510647768E-5	0.0019225271090242	yes	down	2.28	2.57	2.56	3.09	3.43	2.41	5.61	5.87	6.75	16.78	41.89	6.4	2.7233333333333	13.883333333333
ENSSSCG00000016893	NDUFS4	NADH:ubiquinone oxidoreductase subunit S4 [Source:VGNC Symbol;Acc:VGNC:90652]	1.8009230074464	0.8487365048702	0.00016586855906098	0.0033758653736333	yes	up	371.66	330.3	407.07	322.17	241.18	217.38	258.28	287.05	242.03	326.97	327.4	233.17	314.96	279.15
ENSSSCG00000016919	SETD9	SET domain containing 9 [Source:VGNC Symbol;Acc:VGNC:92763]	2.2197240922313	1.1503803632839	1.8939990919035E-5	0.00066294435195612	yes	up	6.23	6.5	6.06	8.54	9.66	4.71	4.76	6.29	5.64	5.33	5.39	3.79	6.95	5.2
ENSSSCG00000016941	RNF180	ring finger protein 180 [Source:VGNC Symbol;Acc:VGNC:92370]	0.30363496430046	-1.71959	0.0010918195258169	0.013755257710227	yes	down	0.13	0.02	0.14	0.13	0.19	0.13	0.33	0.32	0.34	0.44	2.56	0.4	0.12333333333333	0.73166666666667
ENSSSCG00000016943	ADAMTS6	ADAM metallopeptidase with thrombospondin type 1 motif 6 [Source:VGNC Symbol;Acc:VGNC:85086]	0.65007627954702	-0.621319	0.0042072298471014	0.03553756298283	yes	down	0.35	0.3	0.5	0.42	0.53	0.5	0.58	0.98	1.19	1.06	2.26	0.6	0.43333333333333	1.1116666666667
ENSSSCG00000016974	MAP1B	microtubule associated protein 1B [Source:VGNC Symbol;Acc:VGNC:89979]	0.3221594383687	-1.63415	0.0036094111187914	0.032133935461297	yes	down	0.27	0.14	0.6	0.18	0.22	0.49	0.35	1.25	0.49	1.01	10.06	0.38	0.31666666666667	2.2566666666667
ENSSSCG00000016975	PTCD2	pentatricopeptide repeat domain 2 [Source:VGNC Symbol;Acc:VGNC:91939]	1.5652832596214	0.6464237563737	0.0068678101728742	0.049073264696979	yes	up	16.22	17.24	17.1	17.96	18.92	14.64	13.7	20.02	17.65	15.96	15.65	15.12	17.013333333333	16.35
ENSSSCG00000016982		-	1.7923064923921	0.84181736576888	0.00051037982284952	0.0078088112895977	yes	up	50.61	56.89	65.36	95.13	85.07	58.06	49.28	73.41	62.55	51.31	60.12	49.43	68.52	57.683333333333
ENSSSCG00000016992	NEURL1B	neuralized E3 ubiquitin protein ligase 1B [Source:VGNC Symbol;Acc:VGNC:90695]	0.63386744053338	-0.657747	0.00019294719442061	0.0037539676993234	yes	down	4.24	4.08	6.63	4.08	3.83	6.78	9.05	12.4	12.89	10.46	20.31	8.71	4.94	12.303333333333
ENSSSCG00000016997	FGF18	fibroblast growth factor 18 [Source:VGNC Symbol;Acc:VGNC:88107]	0.12938151061663	-2.9503	0.0011591833051951	0.014372129851629	yes	down	0	0.08	0.87	0.47	0	0.08	0.49	0.96	2.95	1.32	13.65	0.19	0.25	3.26
ENSSSCG00000017005	KCNMB1	potassium calcium-activated channel subfamily M regulatory beta subunit 1 [Source:VGNC Symbol;Acc:VGNC:89376]	0.33934399609478	-1.55918	0.0013171980135877	0.01567645206067	yes	down	0.38	0.42	0.73	0.94	0.5	0.77	1.2	1.84	1.2	2.77	16.32	0.78	0.62333333333333	4.0183333333333
ENSSSCG00000017008	DOCK2	dedicator of cytokinesis 2 [Source:VGNC Symbol;Acc:VGNC:87392]	0.25625143292543	-1.96437	0.0021202106091039	0.022316344432419	yes	down	0.03	0.02	0.17	0.03	0.05	0.12	0.17	0.21	0.07	0.62	2.23	0.16	0.07	0.57666666666667
ENSSSCG00000017012	SLIT3	slit guidance ligand 3 [Source:VGNC Symbol;Acc:VGNC:93205]	0.18439831501435	-2.4391	1.8097483781176E-8	2.4006439878181E-6	yes	down	0.66	0.38	1.04	0.77	0.66	1.1	2.29	4.92	3.3	5.03	36.99	2.16	0.76833333333333	9.115
ENSSSCG00000017046	EBF1	EBF transcription factor 1 [Source:VGNC Symbol;Acc:VGNC:87525]	0.29848366644354	-1.74428	0.0003549550663448	0.0060550438386473	yes	down	0.8	0.79	1.4	1.01	1.04	1.15	1.48	3.03	2.69	4.07	36.78	1.45	1.0316666666667	8.25
ENSSSCG00000017062	TIMD4	T cell immunoglobulin and mucin domain containing 4 [Source:VGNC Symbol;Acc:VGNC:93985]	0.085291196846887	-3.55146	0.0022959190307772	0.023434480285945	yes	down	0.07	0	0	0.07	0.06	0	0.14	0.24	0.08	0.31	4.39	0.5	0.033333333333333	0.94333333333333
ENSSSCG00000017065	MRPL22	mitochondrial ribosomal protein L22 [Source:VGNC Symbol;Acc:VGNC:103993]	1.6611961156881	0.73222240348021	0.00024574195281908	0.004527419621941	yes	up	6.09	6.04	6.51	6.29	5.33	4.5	4.72	5.79	5	5.27	8	4.7	5.7933333333333	5.58
ENSSSCG00000017082	SPARC	secreted protein acidic and cysteine rich [Source:NCBI gene (formerly Entrezgene);Acc:595124]	0.41123591096025	-1.28196	0.00014036320614378	0.0030103039629767	yes	down	308.8	357.82	549.06	416.91	339.68	513.62	607.58	1170.97	1297.98	1151.26	7914.61	750.7	414.315	2148.85
ENSSSCG00000017095	SEMA5A	semaphorin 5A [Source:VGNC Symbol;Acc:VGNC:92706]	0.44187205256032	-1.1783	0.0012259882296459	0.014950609134079	yes	down	0.2	0.24	0.59	0.21	0.2	0.57	0.8	1	0.79	1.52	4.04	0.54	0.335	1.4483333333333
ENSSSCG00000017146		-	0.42587118220464	-1.23151	0.0018153460433595	0.019941932368245	yes	down	0.18	0.04	0.25	0.25	0.17	0.14	0.48	0.38	0.54	1	2.12	0.44	0.17166666666667	0.82666666666667
ENSSSCG00000017152	SGSH	N-sulfoglucosamine sulfohydrolase [Source:VGNC Symbol;Acc:VGNC:92799]	0.57130009813909	-0.807679	0.00036102817591954	0.00613013931162	yes	down	2.23	2.85	3.19	2.15	1.87	2.9	4.48	6.11	6.65	5.38	21.31	4.41	2.5316666666667	8.0566666666667
ENSSSCG00000017164		TIMP metallopeptidase inhibitor 2 [Source:VGNC Symbol;Acc:VGNC:93995]	0.52389282679937	-0.932656	0.00052425725441808	0.0079636662362525	yes	down	23.64	29.87	35.72	37.32	36.35	39.44	50.84	82.96	81.32	89.72	416.73	53.27	33.723333333333	129.14
ENSSSCG00000017204	ITGB4	integrin subunit beta 4 [Source:VGNC Symbol;Acc:VGNC:89243]	0.37169394499764	-1.42781	2.8812253989052E-5	0.00090402254006665	yes	down	1.18	0.83	2.88	1.88	1.26	2.56	3.74	4.82	4.93	5.99	31.16	4.23	1.765	9.145
ENSSSCG00000017232	NHERF1	NHERF family PDZ scaffold protein 1 [Source:NCBI gene (formerly Entrezgene);Acc:100233201]	1.8121868968385	0.85773175297655	0.0043138329067075	0.036068503756871	yes	up	0.99	4.89	2.24	3.58	2.58	2.6	1.72	2.01	2.02	1.68	6.4	1.55	2.8133333333333	2.5633333333333
ENSSSCG00000017254	MAP2K6	mitogen-activated protein kinase kinase 6 [Source:VGNC Symbol;Acc:VGNC:98102]	2.0233328516983	1.0167336723401	0.003568662155734	0.031828434527192	yes	up	3.75	4.59	2.54	3.12	7.26	3.57	4.07	4.43	2.59	2.25	2.38	2.96	4.1383333333333	3.1133333333333
ENSSSCG00000017256	ABCA6	ATP binding cassette subfamily A member 6 [Source:VGNC Symbol;Acc:VGNC:84950]	0.55099057202864	-0.8599	7.9204200596933E-6	0.00033205354267206	yes	down	2.89	3.15	4.42	3.26	2.39	3.52	5.45	8.29	7.75	10.58	26.51	5.15	3.2716666666667	10.621666666667
ENSSSCG00000017257	ABCA9	ATP binding cassette subfamily A member 9 [Source:VGNC Symbol;Acc:VGNC:110642]	0.41897511367181	-1.25506	5.0723395222974E-6	0.00023306065278766	yes	down	3.99	3.62	7.59	4.09	3.19	5.64	8.41	12.31	16.64	16.2	60.04	8.8	4.6866666666667	20.4
ENSSSCG00000017258	FAM20A	FAM20A golgi associated secretory pathway pseudokinase [Source:VGNC Symbol;Acc:VGNC:87949]	0.3131565306251	-1.67504	2.0333813322969E-7	1.7840254136199E-5	yes	down	0.51	0.3	0.42	0.32	0.51	0.82	1.27	1.84	2.03	2.01	6.71	2.41	0.48	2.7116666666667
ENSSSCG00000017296	ACE	angiotensin I converting enzyme (peptidyl-dipeptidase A) 1 [Source:NCBI gene (formerly Entrezgene);Acc:613133]	0.61367838263924	-0.704445	0.00021314885356438	0.004053506411148	yes	down	10.27	7.33	10.58	8.74	7.99	12.36	18.66	21.59	17.11	21.69	40.13	21.43	9.545	23.435
ENSSSCG00000017298	TANC2	tetratricopeptide repeat, ankyrin repeat and coiled-coil containing 2 [Source:VGNC Symbol;Acc:VGNC:93733]	0.53527005099035	-0.901661	0.0015258525056933	0.017540803281948	yes	down	0.29	0.2	0.38	0.44	0.3	0.66	0.54	1.24	0.87	1.04	3.15	0.7	0.37833333333333	1.2566666666667
ENSSSCG00000017300	MRC2	mannose receptor C-type 2 [Source:VGNC Symbol;Acc:VGNC:90341]	0.31598158993854	-1.66209	3.7624210113838E-9	7.1587295166599E-7	yes	down	3.57	5.37	8.21	5.12	5.54	6.49	14.31	21.58	25.25	23.56	120.84	13.21	5.7166666666667	36.458333333333
ENSSSCG00000017306	ITGB3	integrin subunit beta 3 [Source:NCBI gene (formerly Entrezgene);Acc:397063]	0.19230710959657	-2.37852	4.103553586036E-7	2.9766491299635E-5	yes	down	0.46	0.59	1.1	0.71	0.54	0.45	1.4	3.17	3.3	4.14	31.23	1.37	0.64166666666667	7.435
ENSSSCG00000017307	MYL4	myosin light chain 4 [Source:VGNC Symbol;Acc:VGNC:90516]	4.1203859478791	2.0427794779457	0.001177195880855	0.01451060138519	yes	up	1.13	9.38	4.88	5.49	4.1	3.34	0.64	1.01	3.36	0.36	0.78	3.64	4.72	1.6316666666667
ENSSSCG00000017333	FMNL1	formin like 1 [Source:VGNC Symbol;Acc:VGNC:88168]	0.57121794752715	-0.807887	0.00079265673653302	0.010932916939486	yes	down	0.96	1.13	1.66	1.94	1.23	1.75	1.86	2.34	4.69	4.97	8.73	2.85	1.445	4.24
ENSSSCG00000017419	DNAJC7	DnaJ heat shock protein family (Hsp40) member C7 [Source:VGNC Symbol;Acc:VGNC:98987]	1.6658882428897	0.736292	3.6342572015104E-5	0.0010808819865254	yes	up	32.01	27.4	32.86	34.87	34.23	24.79	21.53	34.94	31.2	29.02	38.34	20.62	31.026666666667	29.275
ENSSSCG00000017422	FKBP10	FKBP prolyl isomerase 10 [Source:NCBI gene (formerly Entrezgene);Acc:100511038]	0.24065585896898	-2.05496	5.3228757608247E-7	3.6625955389325E-5	yes	down	4.28	7.69	9.9	7.8	5.46	8.77	17.28	34.43	37.91	28.8	264.14	16.41	7.3166666666667	66.495
ENSSSCG00000017472	IGFBP4	insulin like growth factor binding protein 4 [Source:NCBI gene (formerly Entrezgene);Acc:100144490]	0.61054698365551	-0.711826	0.00078512004746081	0.010869371851088	yes	down	16.07	15.05	25.73	16.04	17.83	21.56	31.97	42.12	38.84	34.78	158.46	30.21	18.713333333333	56.063333333333
ENSSSCG00000017474		-	0.26033508329945	-1.94156	0.00013779066595393	0.0029766394081838	yes	down	0.13	0.06	0.27	0.08	0.03	0.18	0.37	0.83	0.33	0.63	3.2	0.26	0.125	0.93666666666667
ENSSSCG00000017508	STAC2	SH3 and cysteine rich domain 2 [Source:VGNC Symbol;Acc:VGNC:93522]	0.33458066473868	-1.57957	0.00057864572687561	0.0085279853352144	yes	down	0.17	0.19	0.24	0.18	0.13	0.24	0.38	0.67	0.69	1	4.08	0.21	0.19166666666667	1.1716666666667
ENSSSCG00000017521	SCRN2	secernin 2 [Source:VGNC Symbol;Acc:VGNC:92648]	0.57161308756142	-0.806889	0.00681108908223	0.048884156873818	yes	down	1.94	1.82	1.1	1.59	2.16	1.11	4.51	4.07	5.85	3.79	5.99	2.89	1.62	4.5166666666667
ENSSSCG00000017548	NGFR	nerve growth factor receptor [Source:VGNC Symbol;Acc:VGNC:90733]	0.28845457940064	-1.79358	0.00016368940854799	0.0033554067848904	yes	down	0.23	0.14	0.41	0.56	0.42	0.39	0.72	0.68	1.08	1.94	10.4	0.98	0.35833333333333	2.6333333333333
ENSSSCG00000017551	FAM117A	family with sequence similarity 117 member A [Source:VGNC Symbol;Acc:VGNC:87892]	0.64293720323623	-0.63725	0.00048460017565128	0.0074916158404589	yes	down	1.72	1.97	2.65	3.24	2.05	2.77	3.88	4.67	5.53	6.85	13.58	3.44	2.4	6.325
ENSSSCG00000017557	WFIKKN2	WAP, follistatin/kazal, immunoglobulin, kunitz and netrin domain containing 2 [Source:VGNC Symbol;Acc:VGNC:99105]	3.2989505453929	1.7220071506063	3.3351889548202E-7	2.5779968374212E-5	yes	up	5.97	7.54	6.87	6.96	5.81	10.16	3.67	2.52	5.13	3.12	2.09	2.53	7.2183333333333	3.1766666666667
ENSSSCG00000017561	ABCC3	ATP binding cassette subfamily C member 3 [Source:VGNC Symbol;Acc:VGNC:84957]	0.43867307398116	-1.18878	0.0020593703873245	0.02179037215447	yes	down	0.05	0.07	0.1	0.04	0.11	0.13	0.14	0.25	0.2	0.29	1.09	0.2	0.083333333333333	0.36166666666667
ENSSSCG00000017562	CACNA1G	calcium voltage-gated channel subunit alpha1 G [Source:VGNC Symbol;Acc:VGNC:86119]	0.43710145494209	-1.19396	0.00083421905414769	0.011389737794486	yes	down	0.2	0.06	0.31	0.29	0.07	0.29	0.55	0.64	0.7	0.64	1.89	0.31	0.20333333333333	0.78833333333333
ENSSSCG00000017569	CHAD	chondroadherin [Source:VGNC Symbol;Acc:VGNC:86621]	0.16766580812673	-2.57634	1.2284438176395E-8	1.7598123874413E-6	yes	down	0.25	0.5	1.06	0.39	0.42	0.75	1.9	5.32	3.35	3.07	29.26	1.83	0.56166666666667	7.455
ENSSSCG00000017578	ITGA3	integrin subunit alpha 3 [Source:VGNC Symbol;Acc:VGNC:89235]	0.52157533730563	-0.939052	0.00019330128391592	0.0037549533437122	yes	down	0.24	0.37	0.67	0.6	0.4	0.47	0.8	0.97	1.09	1.41	3.89	0.93	0.45833333333333	1.515
ENSSSCG00000017585	SAMD14	sterile alpha motif domain containing 14 [Source:VGNC Symbol;Acc:VGNC:92566]	0.071491209947929	-3.80609	3.7442048097689E-9	7.1587295166599E-7	yes	down	0.02	0.07	0.06	0.02	0.02	0.02	0.45	0.54	0.66	0.47	3.54	0.25	0.035	0.985
ENSSSCG00000017591	NME2	NME/NM23 nucleoside diphosphate kinase 2 [Source:NCBI gene (formerly Entrezgene);Acc:733683]	1.5236619424478	0.6075428450523	0.0034128169344468	0.03080876893195	yes	up	279.19	288.65	271.27	268.36	255.75	214.41	246.59	189.98	266.85	205.93	557.98	271.11	262.93833333333	289.74
ENSSSCG00000017604	HLF	HLF transcription factor, PAR bZIP family member [Source:VGNC Symbol;Acc:VGNC:88896]	2.3657678857301	1.2423085324549	6.046540018571E-12	2.7192939519883E-9	yes	up	6.57	4.62	7.82	6.94	5.85	5.29	2.72	4.94	3.29	5	8.01	1.97	6.1816666666667	4.3216666666667
ENSSSCG00000017614	TRIM25	tripartite motif containing 25 [Source:VGNC Symbol;Acc:VGNC:94401]	0.48767232117393	-1.03602	0.00025175555318778	0.0046070334955115	yes	down	0.96	1	1.46	1.52	0.7	2.2	2.25	3.7	3.21	3.72	13.73	2.81	1.3066666666667	4.9033333333333
ENSSSCG00000017667	PTRH2	peptidyl-tRNA hydrolase 2 [Source:VGNC Symbol;Acc:VGNC:91998]	1.6942774875309	0.76067017756276	0.00017049926870123	0.0034520868305525	yes	up	15.75	13.02	13.89	12.17	12.46	10.19	9.16	9.85	14.05	10.42	29.51	7.32	12.913333333333	13.385
ENSSSCG00000017723	CCL2	chemokine (C-C motif) ligand 2 [Source:NCBI gene (formerly Entrezgene);Acc:397422]	0.25884717160573	-1.94983	0.0022527551011899	0.023153736029655	yes	down	0.72	0.71	1.53	0.9	0.51	0.28	1.44	3.23	1.76	1.14	30.15	2.81	0.775	6.755
ENSSSCG00000017728	MYO1D	myosin ID [Source:VGNC Symbol;Acc:VGNC:90527]	0.54757463459034	-0.868872	0.0059997597451205	0.04472699300994	yes	down	0.56	0.85	1.67	0.42	0.96	1.55	1.74	2.6	2.81	2.1	8.57	1.86	1.0016666666667	3.28
ENSSSCG00000017750	EVI2B	ecotropic viral integration site 2B [Source:HGNC Symbol;Acc:HGNC:3500]	0.25798178147742	-1.95466	0.0068533173094149	0.049016907079049	yes	down	0.13	0.34	0.12	0.22	0.04	0.33	0.21	0.75	0.13	1.1	7.5	0.66	0.19666666666667	1.725
ENSSSCG00000017752	WSB1	WD repeat and SOCS box containing 1 [Source:VGNC Symbol;Acc:VGNC:94981]	0.57688404705274	-0.793647	0.0049512897418611	0.039515888179283	yes	down	9.81	6.8	18.48	13.08	13.09	10.33	13.86	22.53	21.75	35.66	109.81	15.15	11.931666666667	36.46
ENSSSCG00000017761	UNC119	unc-119 lipid binding chaperone [Source:VGNC Symbol;Acc:VGNC:94701]	0.54985640350614	-0.862873	0.0030889095200507	0.028687425648982	yes	down	0.95	1.07	2.07	1.62	1.62	1.98	2.21	3.36	3.64	3.64	15.61	3.03	1.5516666666667	5.2483333333333
ENSSSCG00000017769	RAB34	RAB34, member RAS onco family [Source:VGNC Symbol;Acc:VGNC:98258]	0.52045525561101	-0.942154	0.0027402882827191	0.02654609556386	yes	down	1.28	2.8	3.27	2.12	2.85	2.84	5.87	5.24	7.1	5.26	32.57	5.14	2.5266666666667	10.196666666667
ENSSSCG00000017789	ABHD15	abhydrolase domain containing 15 [Source:VGNC Symbol;Acc:VGNC:84974]	0.1210965989909	-3.04577	0.00015044663781171	0.0031670617755512	yes	down	0.04	0.02	0.02	0.06	0	0.04	0.07	0.27	0.18	0.28	2.18	0.07	0.03	0.50833333333333
ENSSSCG00000017818	SERPINF1	serpin family F member 1 [Source:VGNC Symbol;Acc:VGNC:92743]	0.29522199850456	-1.76013	1.8237728144375E-5	0.00064444315093015	yes	down	31.21	43.19	44.16	29.99	52	47.18	78.58	152.45	162.49	125.38	1272.25	102.12	41.288333333333	315.545
ENSSSCG00000017864	SHPK	sedoheptulokinase [Source:VGNC Symbol;Acc:VGNC:110219]	0.47762675620997	-1.06604	0.0056190348012283	0.042699485655417	yes	down	0.34	0.17	0.32	0.13	0.1	0.34	0.56	0.56	0.68	0.49	2.69	0.46	0.23333333333333	0.90666666666667
ENSSSCG00000017874	ATP2A3	ATPase sarcoplasmic/endoplasmic reticulum Ca2+ transporting 3 [Source:VGNC Symbol;Acc:VGNC:85648]	0.659323	-0.600942	0.0036197983749134	0.032201767205211	yes	down	2.08	3.28	4.75	3.31	2.32	4.56	5.97	7.48	7.51	7.05	19.87	4.72	3.3833333333333	8.7666666666667
ENSSSCG00000017896	SCIMP	SLP adaptor and CSK interacting membrane protein [Source:VGNC Symbol;Acc:VGNC:92625]	0.13416701666099	-2.8979	0.00054861547479979	0.0081788857216437	yes	down	0	0	0.03	0.11	0	0.23	0.37	0.15	0.3	1.24	2.98	0.35	0.061666666666667	0.89833333333333
ENSSSCG00000017912	PLD2	phospholipase D2 [Source:VGNC Symbol;Acc:VGNC:91526]	0.54733564021234	-0.869502	0.00016226734005744	0.0033308569761998	yes	down	1.07	1.65	2	1.74	1.81	2.19	2.96	3.71	4.35	4.25	15.85	3.62	1.7433333333333	5.79
ENSSSCG00000017938	YBX2	Y-box binding protein 2 [Source:VGNC Symbol;Acc:VGNC:95020]	1.9138346836685	0.93646621574237	0.0069938443716804	0.049615508757222	yes	up	8.38	7.62	12.66	16.25	8.77	12.22	11.02	6.15	11.53	8.56	4.59	7.13	10.983333333333	8.1633333333333
ENSSSCG00000017956	CD68	CD68 molecule [Source:NCBI gene (formerly Entrezgene);Acc:103158530]	0.041761214325955	-4.58169	1.4060016793403E-7	1.3462239305219E-5	yes	down	0.19	0.1	0.01	0	0	0.09	0.43	1.31	0.45	4.16	13.21	1.51	0.065	3.5116666666667
ENSSSCG00000018015	DNAH9	dynein axonemal heavy chain 9 [Source:VGNC Symbol;Acc:VGNC:87371]	0.29509807812986	-1.76073	0.0044775026540337	0.036999229893382	yes	down	0.01	0	0.01	0.01	0.01	0.02	0.03	0.03	0.06	0.04	0.27	0.03	0.01	0.076666666666667
ENSSSCG00000018061		-	1.9353195249071	0.95257177770961	0.0043246967962756	0.036138978126985	yes	up	367.71	312.02	326.82	336.83	368.24	347.13	230.44	300.17	256.1	264.49	138.95	339.39	343.125	254.92333333333
ENSSSCG00000018065	ND1	NADH dehydrogenase subunit 1 [Source:NCBI gene (formerly Entrezgene);Acc:808501]	2.2958508326286	1.1990289094274	0.00059908173750574	0.0087848933492533	yes	up	10133.4	10340.9	10277.3	9812.74	17614.8	10382.4	7548.16	8478.49	6272.3	7702.77	4310.45	9009.35	11426.931666667	7220.2533333333
ENSSSCG00000018069	ND2	NADH dehydrogenase subunit 2 [Source:NCBI gene (formerly Entrezgene);Acc:808502]	1.6812552974928	0.74953881348612	0.0032395832494083	0.029733243663864	yes	up	3565.59	2732.79	3546.91	4187.72	4227.81	2952.39	2472.07	3251.54	2617.93	4446.46	2934.77	3266.41	3535.53	3164.8633333333
ENSSSCG00000018075	COX1	cytochrome c oxidase subunit I [Source:NCBI gene (formerly Entrezgene);Acc:808503]	2.1454460651208	1.1012776332882	0.00055988913916276	0.008292729255803	yes	up	69104	49467.5	63411.4	54230.5	96308.9	62403.8	41059.3	54857.1	45312.5	50913.5	26784.1	47378.6	65821.033333333	44384.178333333
ENSSSCG00000018078	COX2	cytochrome c oxidase subunit II [Source:NCBI gene (formerly Entrezgene);Acc:808504]	1.8780125686765	0.90920671831998	9.9539964999546E-6	0.00040143277732562	yes	up	22360.7	17202.1	27920.4	20336.6	24448.8	22716.1	14612.7	17980.9	15942.9	26419.4	21693.1	16192.8	22497.458333333	18806.956666667
ENSSSCG00000018080	ATP8	ATP synthase F0 subunit 8 [Source:NCBI gene (formerly Entrezgene);Acc:808505]	2.02481	1.01779	8.7879130442559E-7	5.5263312495679E-5	yes	up	29436.8	30263.6	47155.6	40197.3	24897.6	48785.9	23491.9	31125	27791.8	46816.9	36375.6	19937.3	36789.463333333	30923.1
ENSSSCG00000018081	ATP6	ATP synthase F0 subunit 6 [Source:NCBI gene (formerly Entrezgene);Acc:808506]	2.1231742991802	1.0862228122423	2.1761465435198E-6	0.00011412081573278	yes	up	11600.3	11776.1	13583.3	11483.9	14615.1	12343.8	7384.48	9812.15	6760.29	12607.8	10605.2	8823.14	12567.1	9332.18
ENSSSCG00000018086	ND4L	NADH dehydrogenase subunit 4L [Source:NCBI gene (formerly Entrezgene);Acc:808509]	2.1555461580142	1.1080534561491	3.8789289891776E-5	0.0011243590845388	yes	up	24849	19918.4	28956.9	29426.5	16656.6	29403	19476.2	19192.8	18005.6	26326.8	13941.3	18188.2	24868.398333333	19188.5
ENSSSCG00000018087	ND4	NADH dehydrogenase subunit 4 [Source:NCBI gene (formerly Entrezgene);Acc:808510]	2.2793295278356	1.1886095133734	0.0002191528415279	0.0041432449950518	yes	up	10141.2	9849.32	9934.98	9856	18669.4	10476.5	6998.88	9191.1	5982.33	8386	5621.08	8404.48	11487.9	7430.65
ENSSSCG00000018091	ND5	NADH dehydrogenase subunit 5 [Source:NCBI gene (formerly Entrezgene);Acc:808511]	2.0775649166415	1.05489	0.00016782433975894	0.0034025697081453	yes	up	4163.58	2934.34	3736.9	4154.24	5656.32	3728.54	1854.67	4074.93	2051.9	3829.59	2932.46	3082.39	4062.32	2970.99
ENSSSCG00000018092	ND6	NADH dehydrogenase subunit 6 [Source:NCBI gene (formerly Entrezgene);Acc:808512]	2.1464778229459	1.1019712671761	9.9268702218145E-5	0.0023219174979726	yes	up	6355.33	6354.57	6181.39	6259.62	7678.88	5063.23	3705.58	4637.05	3642.55	6250.44	4302.28	5371.53	6315.5033333333	4651.5716666667
ENSSSCG00000018094	CYTB	cytochrome b [Source:NCBI gene (formerly Entrezgene);Acc:808513]	2.0495608530445	1.0353148253385	0.0010318647521233	0.013304869492843	yes	up	15125.7	12579.5	13126.5	14095.7	20764	14141.4	10050.7	12172.7	9980.71	11885.2	7170.54	12748.2	14972.153333333	10668.021666667
ENSSSCG00000018758	ssc-mir-214	ssc-mir-214 [Source:miRBase;Acc:MI0002441]	0.26638677213982	-1.90841	1.5543593908105E-5	0.00056941678426586	yes	down	0.37	0.2	0.36	0.56	0.35	0.19	0.92	1.18	1.64	2.63	8.27	0.47	0.33833333333333	2.5183333333333
ENSSSCG00000020808		chaperonin containing TCP1 subunit 6A [Source:VGNC Symbol;Acc:VGNC:106569]	2.3341570358239	1.2229016249626	2.5162710396982E-8	3.0609818442755E-6	yes	up	23.38	22.63	31.11	53.69	22.14	21.98	13.39	22.7	15.43	20.76	41.95	10.66	29.155	20.815
ENSSSCG00000020837		-	0.071371113253513	-3.80852	3.0115939386213E-7	2.4166714993632E-5	yes	down	0.02	0	0.06	0.04	0.1	0.07	0.19	0.62	0.53	0.38	7.29	0.41	0.048333333333333	1.57
ENSSSCG00000020906	GHSR	TNF superfamily member 10 [Source:NCBI gene (formerly Entrezgene);Acc:406191]	0.38641235153545	-1.37179	0.0031274374273578	0.028972720886029	yes	down	0.74	0.77	1.33	1.62	0.54	0.96	1.12	2.11	1.87	3.87	23.23	1.63	0.99333333333333	5.6383333333333
ENSSSCG00000020976	CSRP1	cysteine and glycine rich protein 1 [Source:VGNC Symbol;Acc:VGNC:96051]	0.6196945981156	-0.690371	0.00046554336185656	0.0073112476542997	yes	down	32.26	31.03	48.46	37.84	30.25	47.68	59.78	68.94	79.38	77.42	260.5	91.45	37.92	106.245
ENSSSCG00000021007	MRPL19	mitochondrial ribosomal protein L19 [Source:VGNC Symbol;Acc:VGNC:90355]	1.6603529758482	0.73148997794108	0.00052749128502657	0.0079801204496222	yes	up	4.38	3.4	5.07	3.75	3.79	2.46	2.96	4.33	3.41	3.66	4.5	2.43	3.8083333333333	3.5483333333333
ENSSSCG00000021105	DPEP2	dipeptidase 2 [Source:VGNC Symbol;Acc:VGNC:96983]	0.28453779685877	-1.81331	0.00042089279327485	0.0068192903329607	yes	down	0.05	0.09	0.26	0.14	0.21	0.31	0.45	0.89	0.6	0.75	3.96	0.56	0.17666666666667	1.2016666666667
ENSSSCG00000021180		RNA polymerase II, I and III subunit K [Source:VGNC Symbol;Acc:VGNC:98836]	1.7187874388354	0.78139113882442	8.7274958354281E-5	0.0021060937511153	yes	up	2.72	2.61	3.85	3.94	2.63	1.76	1.63	2.15	2.06	2.56	6.77	2.23	2.9183333333333	2.9
ENSSSCG00000021210	HIKESHI	heat shock protein nuclear import factor hikeshi [Source:VGNC Symbol;Acc:VGNC:88883]	1.5683968594617	0.64929065813551	0.0025827707418569	0.025401524572497	yes	up	50.2	47.22	47.64	57.18	45.23	35.75	44.64	44.05	49.6	42.82	50.29	44.81	47.203333333333	46.035
ENSSSCG00000021217	FKBP3	FKBP prolyl isomerase 3 [Source:NCBI gene (formerly Entrezgene);Acc:100152728]	1.9883641565373	0.99158200172855	3.0584308674999E-7	2.4183929881561E-5	yes	up	89.35	77.74	107.77	113.15	77.53	59.86	39.81	65.78	58.08	103.86	115.24	48.39	87.566666666667	71.86
ENSSSCG00000021220	CKB	creatine kinase B [Source:VGNC Symbol;Acc:VGNC:86718]	0.4888506248136	-1.03253	0.0025320942245198	0.025085988241721	yes	down	1.61	1.91	2.62	2.47	2.09	3.45	5.86	2.64	4.3	7.45	27.18	6.32	2.3583333333333	8.9583333333333
ENSSSCG00000021250	FKBP9	FKBP prolyl isomerase 9 [Source:NCBI gene (formerly Entrezgene);Acc:100623924]	0.40271524360947	-1.31217	9.1449699094352E-5	0.0021925767112428	yes	down	14.66	15.38	23.43	14.95	15.7	21.05	28.2	54.15	49.56	48.42	331.58	32.81	17.528333333333	90.786666666667
ENSSSCG00000021328	PCSK1N	proprotein convertase subtilisin/kexin type 1 inhibitor [Source:VGNC Symbol;Acc:VGNC:91231]	0.37454050487376	-1.41681	0.00071335086285619	0.010130947517367	yes	down	1.71	2.44	3.2	1.5	1.47	2.39	6.07	5.14	7.76	4.55	44.55	3.24	2.1183333333333	11.885
ENSSSCG00000021363	CHD3	chromodomain helicase DNA binding protein 3 [Source:VGNC Symbol;Acc:VGNC:86631]	0.61277611289533	-0.706568	0.00039578345387557	0.0065010949376552	yes	down	6.94	5.49	11.73	8.68	6.12	10.04	11.83	17.14	18.68	18.81	62.14	13.06	8.1666666666667	23.61
ENSSSCG00000021408	TKT	transketolase [Source:VGNC Symbol;Acc:VGNC:94008]	0.57764844886575	-0.791736	0.0042857845218475	0.035929102698387	yes	down	6.86	9.37	9.15	5.87	8.64	10.82	13.16	20.45	21.97	14.26	87.44	14.98	8.4516666666667	28.71
ENSSSCG00000021411	H2BC5	H2B clustered histone 5 [Source:NCBI gene (formerly Entrezgene);Acc:100157327]	1.5631559820706	0.6444617471998	0.0055760331327899	0.042466894907372	yes	up	40.65	37.17	42.95	39.46	29.65	28.3	30.98	44.89	43.58	35.85	37.31	23.15	36.363333333333	35.96
ENSSSCG00000021440	GPSM2	G protein signaling modulator 2 [Source:VGNC Symbol;Acc:VGNC:88649]	0.36553055192995	-1.45194	0.0028710575515474	0.027398752070633	yes	down	0.32	0.53	0.76	0.59	0.65	0.69	0.84	1.7	1.48	1.61	15.38	0.69	0.59	3.6166666666667
ENSSSCG00000021490	PRDM16	PR/SET domain 16 [Source:VGNC Symbol;Acc:VGNC:91777]	1.8247262240555	0.86768002299189	7.3793928712734E-6	0.0003147056597775	yes	up	0.76	0.63	1.09	0.99	0.75	0.87	0.47	0.65	0.69	1.04	1.31	0.37	0.84833333333333	0.755
ENSSSCG00000021557	SULT1A3	sulfotransferase family 1A member 3 [Source:NCBI gene (formerly Entrezgene);Acc:396640]	0.3733310578674	-1.42147	1.0898692217743E-6	6.5220762582065E-5	yes	down	1.22	1.34	2.1	2.56	1.49	2.84	5.44	3.78	7.05	11.08	14.08	8.73	1.925	8.36
ENSSSCG00000021606	FLVCR2	FLVCR heme transporter 2 [Source:NCBI gene (formerly Entrezgene);Acc:100217391]	0.38705003183825	-1.36941	0.0069374381655448	0.049427997990807	yes	down	0.22	0.33	0.37	0.69	0.83	0.58	0.86	1.74	0.51	1.08	13.05	0.61	0.50333333333333	2.975
ENSSSCG00000021610	CHPF	chondroitin polymerizing factor [Source:VGNC Symbol;Acc:VGNC:96038]	0.44238597106683	-1.17662	3.0289845806132E-5	0.00094241425913794	yes	down	1.84	1.7	3.86	3.11	2.26	2.95	4.79	6.97	9.27	6.38	35.62	4.48	2.62	11.251666666667
ENSSSCG00000021612	ARHGAP28	Rho GTPase activating protein 28 [Source:VGNC Symbol;Acc:VGNC:85467]	0.3029264721623	-1.72296	0.0013038703068624	0.015567770896335	yes	down	0.23	0.28	0.31	0.3	0.19	0.33	0.39	0.88	0.44	1.15	9.75	0.41	0.27333333333333	2.17
ENSSSCG00000021620	STIP1	stress induced phosphoprotein 1 [Source:VGNC Symbol;Acc:VGNC:93548]	2.6266908775747	1.3932464267255	0.00014577316820048	0.0030994549989447	yes	up	133.98	221.33	149.29	378.41	205.17	232.26	125.13	145.59	138.37	109.73	60.64	124.13	220.07333333333	117.265
ENSSSCG00000021628	TMEM70	transmembrane protein 70 [Source:VGNC Symbol;Acc:VGNC:94204]	1.5702485729925	0.65099295824902	0.0024698957362206	0.024683988297138	yes	up	23.53	23.77	25.31	28.54	28.62	23.45	22	28.06	21.88	26.36	27.2	23.41	25.536666666667	24.818333333333
ENSSSCG00000021647	EDA	ectodysplasin A [Source:VGNC Symbol;Acc:VGNC:87540]	0.45660574674942	-1.13098	6.0137500265965E-9	1.0217854030315E-6	yes	down	0.56	0.44	0.62	0.46	0.45	0.64	0.97	1.76	1.82	1.59	4.21	1.45	0.52833333333333	1.9666666666667
ENSSSCG00000021651	SCN2B	sodium voltage-gated channel beta subunit 2 [Source:VGNC Symbol;Acc:VGNC:92633]	0.30357816081015	-1.71986	0.0065533093658468	0.047698707355828	yes	down	0.07	0.07	0.08	0.03	0.03	0.1	0.13	0.24	0.3	0.19	1.96	0.05	0.063333333333333	0.47833333333333
ENSSSCG00000021746	MRPL35	mitochondrial ribosomal protein L35 [Source:VGNC Symbol;Acc:VGNC:90361]	1.5330504096603	0.61640513637776	0.0044232213866698	0.036669181845967	yes	up	7.25	6.21	9.16	7.84	6.42	4.03	4.99	8.97	6.97	7.23	9.24	4.17	6.8183333333333	6.9283333333333
ENSSSCG00000021880	MXRA8	matrix remodeling associated 8 [Source:VGNC Symbol;Acc:VGNC:90494]	0.43142631690709	-1.21281	1.108189191116E-6	6.578654314141E-5	yes	down	8.16	9.4	12.44	10.97	10.66	16.84	23.94	34.87	36.39	32.38	145.31	25.16	11.411666666667	49.675
ENSSSCG00000022081	PHLDB2	pleckstrin homology like domain family B member 2 [Source:VGNC Symbol;Acc:VGNC:91399]	0.41531721629632	-1.26771	0.006204690952882	0.045858475314603	yes	down	1.04	0.98	1.97	1.3	1.07	1.29	1.52	3.36	1.64	3.48	25.29	1.37	1.275	6.11
ENSSSCG00000022162	RAB11FIP5	RAB11 family interacting protein 5 [Source:VGNC Symbol;Acc:VGNC:110706]	0.46241744567847	-1.11273	0.0001020405269445	0.002369927168049	yes	down	0.81	1.13	1.36	1.15	0.6	1.21	1.76	3.11	3.74	2.7	11.48	1.95	1.0433333333333	4.1233333333333
ENSSSCG00000022208	TNFRSF1B	TNF receptor superfamily member 1B [Source:VGNC Symbol;Acc:VGNC:94264]	0.62124539354749	-0.686765	0.0029931584787173	0.028061569793205	yes	down	3.5	3.52	5.56	3.16	3.92	5.44	6.03	9.55	8.33	7.78	34.03	7.86	4.1833333333333	12.263333333333
ENSSSCG00000022236	FOLR1	folate receptor alpha [Source:VGNC Symbol;Acc:VGNC:108156]	0.20718758245409	-2.27099	5.3114183372064E-9	9.2737364167624E-7	yes	down	7.26	11.19	17.56	7.65	5.48	17.22	33.75	46.48	63.24	72.09	375.46	52.91	11.06	107.32166666667
ENSSSCG00000022280	DACT3	dishevelled binding antagonist of beta catenin 3 [Source:VGNC Symbol;Acc:VGNC:87149]	0.49812246382627	-1.00543	2.5407404412614E-7	2.1065435133386E-5	yes	down	1.78	2.12	3.8	3.04	2.13	2.51	5.04	5.06	8.07	9.11	20.06	4.98	2.5633333333333	8.72
ENSSSCG00000022292	NPL	N-acetylneuraminate pyruvate lyase [Source:VGNC Symbol;Acc:VGNC:90851]	0.22268674276668	-2.16691	0.00088848956169107	0.01193309826702	yes	down	0.78	0.15	0.67	0.22	0.11	0.62	0.66	1.02	1.19	2.55	19.94	0.96	0.425	4.3866666666667
ENSSSCG00000022309	GPR34	G protein-coupled receptor 34 [Source:VGNC Symbol;Acc:VGNC:88629]	0.074289286562623	-3.7507	0.00012513488434411	0.0027512989904458	yes	down	0	0.05	0.1	0.1	0.05	0.05	0.02	0.15	0.09	1.01	10.39	0.39	0.058333333333333	2.0083333333333
ENSSSCG00000022317	SLC38A10	solute carrier family 38 member 10 [Source:VGNC Symbol;Acc:VGNC:93093]	0.59746302211849	-0.743079	0.001691653461225	0.018919238144717	yes	down	3.89	3.89	7.1	5.67	3.09	6.43	8.95	9.42	10.86	11.03	42.05	7.79	5.0116666666667	15.016666666667
ENSSSCG00000022402	GRAMD2B	GRAM domain containing 2B [Source:VGNC Symbol;Acc:VGNC:88658]	0.5115373881217	-0.967088	0.0023568936932449	0.02384502516262	yes	down	0.87	0.85	1.46	1.09	0.92	1.2	1.47	2.64	2.77	2.36	13.54	1.67	1.065	4.075
ENSSSCG00000022429	KAZALD1	Kazal type serine peptidase inhibitor domain 1 [Source:NCBI gene (formerly Entrezgene);Acc:100624902]	0.16427601805498	-2.60581	3.01249395177E-7	2.4166714993632E-5	yes	down	0.16	0.24	0.27	0.28	0.29	0.27	0.97	1.64	1.61	1.05	15.83	0.44	0.25166666666667	3.59
ENSSSCG00000022504	CDON	cell adhesion associated, onco regulated [Source:VGNC Symbol;Acc:VGNC:86519]	0.41176642102788	-1.2801	0.00021242430833625	0.004053506411148	yes	down	0.93	0.73	1.41	1.11	1.12	0.85	1.52	3.06	2.15	3.37	18.75	1.98	1.025	5.1383333333333
ENSSSCG00000022506	COL6A1	collagen type VI alpha 1 chain [Source:HGNC Symbol;Acc:HGNC:2211]	0.27140560574076	-1.88148	4.1837875182502E-9	7.7614488197938E-7	yes	down	60.21	82.62	110.41	96.73	66.36	94.32	237.78	297.9	398.66	366.34	2052.78	214.21	85.108333333333	594.61166666667
ENSSSCG00000022521	DPY19L3	dpy-19 like C-mannosyltransferase 3 [Source:VGNC Symbol;Acc:VGNC:87426]	0.37617196958043	-1.41054	0.003922109972011	0.033869700201542	yes	down	0.48	0.5	1.11	0.75	0.75	0.7	0.59	2.03	1.34	2.4	18.64	0.92	0.715	4.32
ENSSSCG00000022592	FIBIN	fin bud initiation factor homolog [Source:VGNC Symbol;Acc:VGNC:99750]	0.52352583974724	-0.933667	0.0033910600821115	0.030687026023547	yes	down	1.04	0.8	1.89	1.17	0.76	1.26	1.8	2.06	2.54	4.83	12.16	1.4	1.1533333333333	4.1316666666667
ENSSSCG00000022739	DSG2	desmoglein 2 [Source:VGNC Symbol;Acc:VGNC:87456]	0.14955940421113	-2.74121	0.00021294092264235	0.004053506411148	yes	down	0.07	0	0.02	0.01	0.1	0.03	0.14	0.16	0.09	0.19	1.44	0.1	0.038333333333333	0.35333333333333
ENSSSCG00000022757	TIMM13	translocase of inner mitochondrial membrane 13 [Source:HGNC Symbol;Acc:HGNC:11816]	1.6878787420983	0.75521126396386	0.0038225333582416	0.033190715693871	yes	up	6.09	5.58	7.08	6.97	6.14	5.17	5.46	5.06	6.35	4.88	4.44	5.45	6.1716666666667	5.2733333333333
ENSSSCG00000022788	PPA2	inorganic pyrophosphatase 2 [Source:VGNC Symbol;Acc:VGNC:98208]	1.6352332673805	0.70949645204661	0.0016699053393474	0.01876083659444	yes	up	21.53	14.26	22.95	22.19	21.09	20.3	17.71	18.94	21.32	20.19	18.13	15.49	20.386666666667	18.63
ENSSSCG00000022794		-	0.40738551275468	-1.29553	2.1850688369524E-5	0.00074548520940713	yes	down	0.66	0.38	0.83	0.56	0.36	0.82	1.53	1.74	2.38	1.86	7.95	0.99	0.60166666666667	2.7416666666667
ENSSSCG00000022846	SLC4A3	solute carrier family 4 member 3 [Source:VGNC Symbol;Acc:VGNC:95505]	0.4892954271681	-1.03122	0.0055541423437796	0.042466894907372	yes	down	1.63	1.45	3.2	3.65	3.63	2.78	7.52	6.26	9.53	11.34	3.77	7.68	2.7233333333333	7.6833333333333
ENSSSCG00000022849	IL2RA	interleukin 2 receptor subunit alpha [Source:VGNC Symbol;Acc:VGNC:108275]	0.37225574434054	-1.42563	0.00044572692223192	0.0070824767161069	yes	down	0.27	0.16	4.34	0.49	0.25	0.87	12.65	1.1	1.98	1.99	7.59	0.98	1.0633333333333	4.3816666666667
ENSSSCG00000022895	CRYBG3	crystallin beta-gamma domain containing 3 [Source:VGNC Symbol;Acc:VGNC:87020]	0.44744206868688	-1.16023	0.00090115091743958	0.012077626404274	yes	down	1.09	0.3	0.76	0.66	0.86	0.55	1.27	2.41	1.11	2.85	9.12	1.31	0.70333333333333	3.0116666666667
ENSSSCG00000022961	CLMP	CXADR like membrane protein [Source:VGNC Symbol;Acc:VGNC:86770]	0.030964461561751	-5.01324	0.0018365769029111	0.020160235071083	yes	down	0	0.06	0.46	0	0	0	0.2	1.42	1.23	1.87	34.87	0.2	0.086666666666667	6.6316666666667
ENSSSCG00000022980	TBX4	T-box transcription factor 4 [Source:NCBI gene (formerly Entrezgene);Acc:100620126]	0.016863311218291	-5.88997	3.2997852555558E-8	3.7670856136695E-6	yes	down	0	0	0	0	0	0.02	0.16	0.16	0.31	0.33	3.03	0.21	0.0033333333333333	0.7
ENSSSCG00000022982	VPS50	VPS50 subunit of EARP/GARPII complex [Source:VGNC Symbol;Acc:VGNC:94858]	1.76052	0.8160005578584	0.0038541184701718	0.033410614612045	yes	up	3.71	3.46	9.87	8.76	5.75	6.05	1.76	5.17	9.37	10.56	12.39	3.63	6.2666666666667	7.1466666666667
ENSSSCG00000022989	ZNF704	zinc finger protein 704 [Source:VGNC Symbol;Acc:VGNC:95296]	0.513902	-0.960434	0.0037992725032887	0.033109220916798	yes	down	0.27	0.27	0.42	0.29	0.38	0.32	0.46	1.08	0.57	0.93	3.75	0.59	0.325	1.23
ENSSSCG00000023078	WDR4	WD repeat domain 4 [Source:VGNC Symbol;Acc:VGNC:94919]	1.7275276719173	0.78870882020438	0.00260424976789	0.0255451	yes	up	2.1	2.11	4.18	3.64	2.44	2.19	1.78	1.67	3.26	3.24	2.75	1.91	2.7766666666667	2.435
ENSSSCG00000023139	METTL23	methyltransferase like 23 [Source:VGNC Symbol;Acc:VGNC:98125]	1.7435641400837	0.80203943717376	0.0025433095287207	0.025163504477163	yes	up	17.71	12.48	14.05	16.85	17.08	10.77	13.26	10.19	12.38	14.72	13.34	13.06	14.823333333333	12.825
ENSSSCG00000023158	RPS27L	ribosomal protein S27 like [Source:VGNC Symbol;Acc:VGNC:109541]	1.5316492495586	0.6150859553187	0.00046629614036805	0.007315328772941	yes	up	7.06	5.5	7.58	7.58	4.61	5.28	3.84	6.76	4.9	6.68	16.53	4.1	6.2683333333333	7.135
ENSSSCG00000023171	SLC66A2	solute carrier family 66 member 2 [Source:VGNC Symbol;Acc:VGNC:93151]	1.7068916557662	0.77137148680765	0.0010908874872972	0.013755257710227	yes	up	18.07	15.66	25.95	24.94	15.77	19.31	19.7	16.7	20	16.8	17.9	13.93	19.95	17.505
ENSSSCG00000023215	MAOB	monoamine oxidase B [Source:VGNC Symbol;Acc:VGNC:89976]	1.7632897568008	0.81826956844755	0.00080928532357891	0.011110641523806	yes	up	1.41	2.81	2.07	2.21	2.13	2.78	1.45	1.46	1.85	2.43	4.86	1.23	2.235	2.2133333333333
ENSSSCG00000023228	NUMBL	NUMB like endocytic adaptor protein [Source:HGNC Symbol;Acc:HGNC:8061]	0.50744021542787	-0.97869	3.1389875605686E-5	0.0009681047655456	yes	down	1.22	1.4	2.56	1.7	1	1.73	2.97	3.99	5.23	3.58	14	3.07	1.6016666666667	5.4733333333333
ENSSSCG00000023235	MAN1C1	mannosidase alpha class 1C member 1 [Source:VGNC Symbol;Acc:VGNC:89968]	0.63512718942518	-0.654883	0.0068116997786574	0.048884156873818	yes	down	2.13	2.39	5.68	3.45	2.43	4.69	4.81	6.9	9.27	8.46	21.59	5.25	3.4616666666667	9.38
ENSSSCG00000023297	SCRN3	secernin 3 [Source:VGNC Symbol;Acc:VGNC:96241]	1.8108103032781	0.85663542047126	1.7149132618325E-5	0.00061180355093406	yes	up	2.45	2.06	3.27	2.99	3.62	2	1.66	2.44	2.18	3.48	4.02	1.29	2.7316666666667	2.5116666666667
ENSSSCG00000023318	MARS1	methionyl-tRNA synthetase 1 [Source:VGNC Symbol;Acc:VGNC:90028]	1.8978859720771	0.92439331561472	0.00030284384348502	0.0053378924954409	yes	up	19.74	31.88	29.25	26.4	38.25	23.94	17.31	24.75	26.51	25.46	22.38	19.63	28.243333333333	22.673333333333
ENSSSCG00000023322		-	0.1440948900168	-2.79491	1.5074619214625E-5	0.00055811533612482	yes	down	0	0.08	0.1	0.08	0.12	0.12	0.45	0.71	0.22	0.96	4.94	0.24	0.083333333333333	1.2533333333333
ENSSSCG00000023328	GPM6A	glycoprotein M6A [Source:VGNC Symbol;Acc:VGNC:98025]	0.085926180079353	-3.54076	3.6876427094297E-6	0.00018002732056134	yes	down	0.31	0.1	0.09	0.15	0.14	0.02	0.29	0.94	0.51	1.24	14.68	0.23	0.135	2.9816666666667
ENSSSCG00000023331		ubiquitin like 5 [Source:VGNC Symbol;Acc:VGNC:111109]	1.6465555243936	0.71945116265701	0.0040510451199373	0.034692104926161	yes	up	476.39	508.17	506.63	423.61	348.41	377.08	455.91	315.58	405.91	403.85	661.62	499	440.04833333333	456.97833333333
ENSSSCG00000023351	PLA2G4A	phospholipase A2 group IVA [Source:VGNC Symbol;Acc:VGNC:91495]	0.12161644719381	-3.03959	9.7410085093091E-6	0.00039498991061928	yes	down	0.2	0.1	0.28	0.25	0.14	0.14	0.17	1.15	0.76	1.58	18.23	0.55	0.185	3.74
ENSSSCG00000023374	SRGN	serglycin [Source:VGNC Symbol;Acc:VGNC:93456]	0.18360491304291	-2.44532	2.941443296284E-5	0.00092096961941248	yes	down	1.18	1.65	3.93	1.98	1.25	2.27	4.21	9.07	4.54	12.19	128.3	3.81	2.0433333333333	27.02
ENSSSCG00000023376	PARD6G	par-6 family cell polarity regulator gamma [Source:VGNC Symbol;Acc:VGNC:91180]	0.40094061070449	-1.31854	0.0025054523423572	0.02487185164744	yes	down	0.88	0.32	0.59	0.74	0.3	0.57	1.24	1.83	0.95	1.92	10.71	0.87	0.56666666666667	2.92
ENSSSCG00000023419	ARHGEF10	Rho guanine nucleotide exchange factor 10 [Source:VGNC Symbol;Acc:VGNC:95605]	0.54794085622064	-0.867908	0.0025520285988713	0.025176287503871	yes	down	1.61	1.37	3.14	2.39	2.16	2.52	3.24	4.05	4.94	5.87	25.03	3.26	2.1983333333333	7.7316666666667
ENSSSCG00000023437	ITPR1	inositol 1,4,5-trisphosphate receptor type 1 [Source:VGNC Symbol;Acc:VGNC:89253]	0.42135745891469	-1.24688	0.0010678605442114	0.013615221938695	yes	down	0.67	1.49	2.15	1.79	0.88	1.14	1.65	2.97	2.55	3.49	13.77	1.55	1.3533333333333	4.33
ENSSSCG00000023483	PLXNA3	plexin A3 [Source:VGNC Symbol;Acc:VGNC:91581]	0.57739409223052	-0.792372	0.0039151501052131	0.033860572675681	yes	down	0.28	0.32	0.75	0.86	0.39	0.77	0.93	1.03	1.73	1.65	3.56	0.83	0.56166666666667	1.6216666666667
ENSSSCG00000023503	PRKCD	protein kinase C delta [Source:VGNC Symbol;Acc:VGNC:91806]	0.29223817798262	-1.77478	1.2845893756326E-7	1.2625556903155E-5	yes	down	0.3	0.47	0.62	0.24	0.5	0.57	1.23	1.35	1.6	2.45	7.82	1.96	0.45	2.735
ENSSSCG00000023520	PCSK5	proprotein convertase subtilisin/kexin type 5 [Source:VGNC Symbol;Acc:VGNC:103147]	0.22786101833115	-2.13377	2.8719826105416E-8	3.4059095922419E-6	yes	down	0.81	0.63	1.11	0.88	0.51	0.92	1.74	4.04	3.58	5.54	27.4	2.11	0.81	7.4016666666667
ENSSSCG00000023595	AK3	adenylate kinase 3 [Source:VGNC Symbol;Acc:VGNC:97876]	1.8220723151347	0.86558021853398	0.00019186114511311	0.0037465937560838	yes	up	13.01	5.54	18.99	9.81	10.42	6.59	6.09	8.59	8.53	9.93	19.56	5.41	10.726666666667	9.685
ENSSSCG00000023599	TIMM8B	translocase of inner mitochondrial membrane 8 homolog B [Source:VGNC Symbol;Acc:VGNC:93993]	1.8050568864547	0.85204430443261	0.0059824762110892	0.044660930306225	yes	up	87.98	83.41	76.88	71	79.89	50.7	67.88	56.52	65.15	49.49	47.92	70.17	74.976666666667	59.521666666667
ENSSSCG00000023611	TNXB	tenascin XB [Source:NCBI gene (formerly Entrezgene);Acc:445520]	0.2355984646455	-2.0856	2.316459078434E-16	3.4378569183039E-13	yes	down	21.59	15.88	28.59	22.54	15.13	18.46	82.66	78.81	127.01	183.53	433.38	61.64	20.365	161.17166666667
ENSSSCG00000023627	LYPD6	LY6/PLAUR domain containing 6 [Source:HGNC Symbol;Acc:HGNC:28751]	0.53278446359724	-0.908376	0.0047737315850086	0.038633362874456	yes	down	0.56	0.26	0.46	0.57	0.41	0.58	0.94	1.02	0.76	1.54	4.95	0.69	0.47333333333333	1.65
ENSSSCG00000023653	GLIS2	GLIS family zinc finger 2 [Source:VGNC Symbol;Acc:VGNC:88484]	0.52079277642861	-0.941219	0.001709269607585	0.019044497181809	yes	down	0.78	0.9	2.43	1.97	1.21	2.65	2.34	4.41	5.89	5.18	12.96	2.42	1.6566666666667	5.5333333333333
ENSSSCG00000023709	PTPRJ	protein tyrosine phosphatase receptor type J [Source:VGNC Symbol;Acc:VGNC:91990]	0.33128944693312	-1.59384	6.9976838819873E-5	0.0017513090470923	yes	down	0.54	0.33	1.01	0.36	0.32	0.44	1	1.2	1.92	2.04	11.05	0.84	0.5	3.0083333333333
ENSSSCG00000023743	CLDN6	claudin 6 [Source:VGNC Symbol;Acc:VGNC:86739]	5.5475956062841	2.4718626257884	0.0049168969504663	0.039335022156013	yes	up	0.13	0.9	0.04	2.19	0.04	0.5	0.04	0.1	0.09	0.53	0.3	0.09	0.63333333333333	0.19166666666667
ENSSSCG00000023771		-	0.19780754779128	-2.33783	0.0010709467520093	0.013619469362956	yes	down	0.2	0.08	0.1	0.24	0.02	0.03	0.46	0.61	0.54	0.34	5.81	0.11	0.11166666666667	1.3116666666667
ENSSSCG00000023868	C3AR1	C3a anaphylatoxin chemotactic receptor	0.13227310764025	-2.91841	5.3306423853474E-7	3.6625955389325E-5	yes	down	0.08	0.15	0.38	0.14	0.13	0.23	0.47	0.77	0.54	2.29	13.29	1.2	0.185	3.0933333333333
ENSSSCG00000023907	AFAP1	actin filament associated protein 1 [Source:NCBI gene (formerly Entrezgene);Acc:100522448]	0.65179929750752	-0.6175	0.0025799071533729	0.025390187044568	yes	down	0.89	1.45	2.25	1.36	1.67	1.89	2.28	3.43	3.9	3.23	9.87	2.44	1.585	4.1916666666667
ENSSSCG00000023912	ORAI2	ORAI calcium release-activated calcium modulator 2 [Source:VGNC Symbol;Acc:VGNC:91058]	0.54142037596473	-0.885179	0.0022435900818351	0.023106953785229	yes	down	1.92	1.36	2.02	1.93	1.13	1.34	2.24	2.81	3.28	3.16	15.32	2.44	1.6166666666667	4.875
ENSSSCG00000023920	P3H1	prolyl 3-hydroxylase 1 [Source:HGNC Symbol;Acc:HGNC:19316]	0.54350946888225	-0.879623	9.8795508864454E-6	0.0003995161163644	yes	down	11.28	11.88	17.33	12.21	12.38	13.8	22.65	28.64	36.45	34.09	123.59	24.4	13.146666666667	44.97
ENSSSCG00000023956	NEDD9	neural cell expressed, developmentally down-regulated 9 [Source:VGNC Symbol;Acc:VGNC:90668]	0.64288063378548	-0.637377	0.0060077566207668	0.04472699300994	yes	down	1.68	1.73	2.99	3.32	2.98	3.03	4.76	5.83	5.45	4.6	19.74	3.67	2.6216666666667	7.3416666666667
ENSSSCG00000023992	CEP112	centrosomal protein 112 [Source:VGNC Symbol;Acc:VGNC:86558]	0.37367114840483	-1.42016	0.0027877081401777	0.026865179550894	yes	down	0.12	0.28	0.2	0.27	0.19	0.14	0.34	0.75	0.41	0.59	5.05	0.24	0.2	1.23
ENSSSCG00000024019	GTF2H5	ral transcription factor IIH subunit 5 [Source:VGNC Symbol;Acc:VGNC:101490]	2.1408750209531	1.0982005771741	8.2956800582441E-6	0.00034583198804607	yes	up	34.1	43.11	46.32	31.89	27.86	27.75	25.92	35.53	21.77	17.66	46.65	15.85	35.171666666667	27.23
ENSSSCG00000024022	TRPC6	transient receptor potential cation channel subfamily C member 6 [Source:VGNC Symbol;Acc:VGNC:94464]	0.20846898287779	-2.2621	0.00019905739600661	0.0038416265463383	yes	down	0.09	0.1	0.15	0.19	0.12	0.07	0.18	0.47	0.29	0.65	6.25	0.26	0.12	1.35
ENSSSCG00000024043	ADAMTS2	ADAM metallopeptidase with thrombospondin type 1 motif 2 [Source:VGNC Symbol;Acc:VGNC:85081]	0.15756368143435	-2.66599	1.1822609472627E-9	2.8763827407091E-7	yes	down	1.77	1.88	3.27	1.95	1.75	3.19	7.03	15.21	14.75	13.87	137.43	8.25	2.3016666666667	32.756666666667
ENSSSCG00000024059	VAT1	vesicle amine transport 1 [Source:VGNC Symbol;Acc:VGNC:94805]	0.63249726164358	-0.660869	0.004890403339222	0.039194735486216	yes	down	7.76	8.41	12.1	7.76	9.99	14.05	14.69	23.43	21.81	15.76	75.93	19.5	10.011666666667	28.52
ENSSSCG00000024109	BDH1	3-hydroxybutyrate dehydrogenase 1 [Source:VGNC Symbol;Acc:VGNC:85792]	2.2633998726375	1.1784914866413	0.0021830908907365	0.02270445123295	yes	up	2.23	3.26	6.78	9.65	5.49	7.97	2.77	3.74	4.44	3.31	2.26	4.97	5.8966666666667	3.5816666666667
ENSSSCG00000024119	GLB1	galactosidase beta 1 [Source:VGNC Symbol;Acc:VGNC:88475]	0.36453772619478	-1.45586	3.6134993589367E-5	0.0010768663451	yes	down	3.6	4.4	4.61	2.68	3.88	5.42	6.97	14.94	13.46	9.81	80.88	12.62	4.0983333333333	23.113333333333
ENSSSCG00000024125	KPNA3	karyopherin subunit alpha 3 [Source:VGNC Symbol;Acc:VGNC:89562]	1.5877806999418	0.6670116650285	0.0017613336964515	0.019504002928358	yes	up	17.12	11.7	19.67	16.01	13.49	11.5	9.54	20.33	12.03	19.9	18.76	9.41	14.915	14.995
ENSSSCG00000024126	CCT5	chaperonin containing TCP1 subunit 5 [Source:VGNC Symbol;Acc:VGNC:86383]	1.7874575430647	0.83790897440153	6.6748061576589E-6	0.00029221474391096	yes	up	50.63	68	66.01	95.12	61.57	68.47	51.17	66.8	69.79	49.29	88.39	44.2	68.3	61.606666666667
ENSSSCG00000024131	MINDY2	MINDY lysine 48 deubiquitinase 2 [Source:VGNC Symbol;Acc:VGNC:90231]	0.34235918670579	-1.54642	0.0037458725431179	0.032880915398042	yes	down	0.06	0.13	0.22	0.28	0.12	0.14	0.19	0.44	0.36	0.51	4.01	0.11	0.15833333333333	0.93666666666667
ENSSSCG00000024136	AMPH	amphiphysin [Source:NCBI gene (formerly Entrezgene);Acc:100626324]	0.36072821737855	-1.47102	9.207814638524E-5	0.0022037916795254	yes	down	0.42	0.44	0.6	0.67	0.24	0.55	0.98	1.48	2.24	1.4	9.15	0.86	0.48666666666667	2.685
ENSSSCG00000024152	ETV6	ETS variant transcription factor 6 [Source:VGNC Symbol;Acc:VGNC:87815]	0.56505131843325	-0.823546	0.0009515484276838	0.012608866263621	yes	down	0.56	0.54	0.92	0.74	0.57	0.9	0.99	1.52	1.45	1.84	6.57	1.34	0.705	2.285
ENSSSCG00000024166	SLC2A6	solute carrier family 2 member 6 [Source:VGNC Symbol;Acc:VGNC:93051]	0.43042178076723	-1.21618	0.0067480977201965	0.048586399440686	yes	down	0.04	0.03	0.07	0.11	0.01	0.1	0.15	0.15	0.16	0.33	0.42	0.14	0.06	0.225
ENSSSCG00000024168	AIMP1	aminoacyl tRNA synthetase complex interacting multifunctional protein 1 [Source:VGNC Symbol;Acc:VGNC:85202]	1.5430188371349	0.62575567440068	0.00017674450216638	0.0035468909095262	yes	up	57.66	49.9	57.85	72.84	49.36	35.48	35.18	57.12	47.15	63.37	115.77	33.46	53.848333333333	58.675
ENSSSCG00000024236	MMP17	matrix metallopeptidase 17 [Source:VGNC Symbol;Acc:VGNC:90272]	0.54348671453675	-0.879683	0.0060094079955408	0.04472699300994	yes	down	0.16	0.06	0.29	0.22	0.15	0.31	0.45	0.4	0.69	0.51	1.23	0.33	0.19833333333333	0.60166666666667
ENSSSCG00000024245	AIMP2	aminoacyl tRNA synthetase complex interacting multifunctional protein 2 [Source:NCBI gene (formerly Entrezgene);Acc:100514707]	1.9400744577778	0.95611202241523	0.0065260305606533	0.047593523120716	yes	up	45.3	59.12	52.19	40.77	41.41	48.14	42.25	30.46	47.2	28.68	20.57	41.69	47.821666666667	35.141666666667
ENSSSCG00000024285	DLG4	discs large MAGUK scaffold protein 4 [Source:VGNC Symbol;Acc:VGNC:87328]	0.44698065733951	-1.16172	7.1675465358107E-6	0.00030655204074342	yes	down	0.83	0.47	1.2	0.75	0.58	1.34	2.26	1.92	3.73	3.41	9.2	1.47	0.86166666666667	3.665
ENSSSCG00000024296	NKIRAS1	NFKB inhibitor interacting Ras like 1 [Source:VGNC Symbol;Acc:VGNC:90762]	1.5229885904229	0.60690513381338	0.0051774907277416	0.040698696975854	yes	up	12.57	7.46	11.42	8.35	11.64	9.61	9.51	12.84	8.3	10.14	15.57	7.68	10.175	10.673333333333
ENSSSCG00000024310	F13A1	coagulation factor XIII A chain [Source:VGNC Symbol;Acc:VGNC:87858]	0.16499151802153	-2.59954	2.0341910549315E-8	2.6251677779338E-6	yes	down	0.26	0.22	0.78	0.38	0.26	0.76	1.46	2.47	1.79	3.7	22.1	2.3	0.44333333333333	5.6366666666667
ENSSSCG00000024312	ID4	inhibitor of DNA binding 4 [Source:VGNC Symbol;Acc:VGNC:89024]	0.23886582268631	-2.06573	1.5007926854756E-6	8.280023882953E-5	yes	down	0.39	0.24	1.87	0.51	1.06	0.84	1.29	3.42	2	5.38	16.83	1.26	0.81833333333333	5.03
ENSSSCG00000024325	SGK2	serum/glucocorticoid regulated kinase 2 [Source:VGNC Symbol;Acc:VGNC:95597]	0.21806205301317	-2.19719	0.0010007677069116	0.013062791150637	yes	down	0.16	0.1	0.13	0.03	0.14	0.3	0.17	1.08	0.25	0.21	10.59	0.35	0.14333333333333	2.1083333333333
ENSSSCG00000024396	NOVA1	NOVA alternative splicing regulator 1 [Source:VGNC Symbol;Acc:VGNC:90827]	0.30271809001567	-1.72395	0.00012260144047957	0.0027036076941416	yes	down	0.38	0.38	0.58	0.47	0.71	0.41	0.52	1.23	1.41	2.2	15.23	1.07	0.48833333333333	3.61
ENSSSCG00000024416	MYH13	myosin heavy chain 13 [Source:VGNC Symbol;Acc:VGNC:99018]	3.1040613942776	1.6341570924296	0.0018570752219218	0.020310135127886	yes	up	0.16	0.14	0.18	0.21	0.48	0.21	0.06	0.09	0.15	0.06	0.05	0.21	0.23	0.10333333333333
ENSSSCG00000024439	PTGER4	prostaglandin E receptor 4 [Source:VGNC Symbol;Acc:VGNC:91949]	0.26231731863526	-1.93062	0.00090845754538664	0.012135390126988	yes	down	0.09	0.25	0.41	0.12	0.04	0.2	0.22	0.79	0.76	0.63	6.61	0.46	0.185	1.5783333333333
ENSSSCG00000024492	EPHB1	EPH receptor B1 [Source:VGNC Symbol;Acc:VGNC:87736]	0.11028904676211	-3.18064	6.8239772270972E-5	0.0017194337186307	yes	down	0.04	0	0.09	0.04	0	0.1	0.05	0.51	0.64	0.49	3.29	0.09	0.045	0.845
ENSSSCG00000024495		-	0.26167895963647	-1.93413	0.00010531566049593	0.0024194887266564	yes	down	0.07	0.09	0.12	0.16	0.03	0.33	0.14	0.45	0.81	0.33	3.05	0.52	0.13333333333333	0.88333333333333
ENSSSCG00000024596	NOCT	nocturnin [Source:VGNC Symbol;Acc:VGNC:90810]	1.5871542992608	0.666442	5.8717333061368E-5	0.0015561141785067	yes	up	3.2	3.29	6.97	4.52	4.67	4.37	3.47	3.6	5.43	3.55	9.78	2.6	4.5033333333333	4.7383333333333
ENSSSCG00000024669	NBL1	NBL1, DAN family BMP antagonist [Source:VGNC Symbol;Acc:VGNC:96593]	0.40759513233281	-1.29479	1.6296661062414E-5	0.00058846410420266	yes	down	9.59	11.52	17.3	10.22	5.33	11.97	29.16	26.95	36.58	27.55	158.33	26.85	10.988333333333	50.903333333333
ENSSSCG00000024678	MEGF6	multiple EGF like domains 6 [Source:VGNC Symbol;Acc:VGNC:98499]	0.2867303519371	-1.80223	0.00011665233113762	0.0026072850096589	yes	down	0.06	0.19	0.21	0.12	0.09	0.2	0.3	0.47	0.56	0.59	4.11	0.34	0.145	1.0616666666667
ENSSSCG00000024692	RRBP1	ribosome binding protein 1 [Source:VGNC Symbol;Acc:VGNC:95474]	0.42996353741262	-1.21771	0.00043183085851428	0.006957488564065	yes	down	4.35	4.2	8.84	5.47	5.73	6.22	9.39	14.19	18.56	15.67	100.93	7.61	5.8016666666667	27.725
ENSSSCG00000024693	MRPL17	mitochondrial ribosomal protein L17 [Source:NCBI gene (formerly Entrezgene);Acc:100512482]	1.6313313206061	0.70604982070834	0.0013938656703144	0.016327040578639	yes	up	12.01	13.31	11.93	13.22	13.02	11.09	10.94	9.85	12.31	9.4	15.2	12.21	12.43	11.651666666667
ENSSSCG00000024771	TICAM1	TIR domain containing adaptor molecule 1 [Source:VGNC Symbol;Acc:VGNC:93976]	0.60609653970777	-0.72238	0.0051839615893802	0.040720471279627	yes	down	0.37	0.54	0.65	0.9	0.69	1.05	1.16	1.42	1.69	1.39	5.27	1.12	0.7	2.0083333333333
ENSSSCG00000024823	RCN3	reticulocalbin 3 [Source:VGNC Symbol;Acc:VGNC:92182]	0.15919897155289	-2.6511	1.6641933223078E-8	2.2452993723972E-6	yes	down	3.79	5.75	6.72	6.72	10.51	5.03	22.28	42.36	55.91	27.84	394.54	19.91	6.42	93.806666666667
ENSSSCG00000024914	CFB	complement factor B [Source:VGNC Symbol;Acc:VGNC:111467]	0.30354849727318	-1.72	0.00010864163139669	0.0024729301404267	yes	down	0.11	0.24	0.38	0.36	0.46	0.41	0.64	0.75	3.02	1.08	5.72	1.37	0.32666666666667	2.0966666666667
ENSSSCG00000024933	SLC36A4	solute carrier family 36 member 4 [Source:VGNC Symbol;Acc:VGNC:93091]	0.36177102745738	-1.46685	0.002212775137309	0.02291681494264	yes	down	0.38	0.41	0.53	0.17	0.44	0.24	0.98	1.3	0.91	1.05	9.09	0.54	0.36166666666667	2.3116666666667
ENSSSCG00000024958	GPR173	G protein-coupled receptor 173 [Source:VGNC Symbol;Acc:VGNC:88616]	0.33768577009895	-1.56625	2.6981408604549E-5	0.00085562197670963	yes	down	0.31	0.38	0.48	0.36	0.21	0.25	0.5	1.1	1.48	1.16	6.38	0.77	0.33166666666667	1.8983333333333
ENSSSCG00000025007	NFU1	NFU1 iron-sulfur cluster scaffold [Source:VGNC Symbol;Acc:VGNC:104007]	1.5873870815318	0.66665396970648	1.0281396047776E-5	0.00041128355456883	yes	up	4.32	3.14	4.76	5.22	5.12	3.87	3.16	4.75	3.75	5.06	7.05	3.09	4.405	4.4766666666667
ENSSSCG00000025023	PGGHG	protein-glucosylgalactosylhydroxylysine glucosidase [Source:VGNC Symbol;Acc:VGNC:91349]	0.50860828095374	-0.975373	3.1068313995525E-5	0.00096259884761502	yes	down	0.85	1.16	1.39	1.44	1.26	1.87	2.44	3.44	2.74	4.62	13.37	2.84	1.3283333333333	4.9083333333333
ENSSSCG00000025034	LAPTM5	lysosomal protein transmembrane 5 [Source:VGNC Symbol;Acc:VGNC:89638]	0.36171624283713	-1.46707	0.00045850890305359	0.0072518569215296	yes	down	3.94	5.61	5.95	3.24	3.24	8.26	8.75	20.51	7.94	15.56	110.19	14.87	5.04	29.636666666667
ENSSSCG00000025049	CYBRD1	cytochrome b reductase 1 [Source:VGNC Symbol;Acc:VGNC:95948]	0.31166644365857	-1.68193	0.00098707548898385	0.012941460712588	yes	down	3.04	3.14	4.92	3.39	3.4	4.24	4.08	11.5	7.31	11.23	127.54	5.41	3.6883333333333	27.845
ENSSSCG00000025096	FBXO24	F-box protein 24 [Source:VGNC Symbol;Acc:VGNC:88036]	0.28814803756303	-1.79512	9.3857932234337E-7	5.8282241518402E-5	yes	down	0.47	0.88	1.11	0.77	0.87	0.71	2.42	2.87	2.8	2.99	21.3	1.84	0.80166666666667	5.7033333333333
ENSSSCG00000025097	TMEM61	transmembrane protein 61 [Source:NCBI gene (formerly Entrezgene);Acc:100628096]	0.33499949169691	-1.57777	0.0018971810076856	0.020521912051795	yes	down	0.08	0.08	0.42	0.36	0.4	0.07	0.66	0.97	0.88	0.55	3.93	0.49	0.235	1.2466666666667
ENSSSCG00000025133	ITGB2	integrin subunit beta 2 [Source:NCBI gene (formerly Entrezgene);Acc:396943]	0.50692578374981	-0.980154	0.0011720683461186	0.014471436210272	yes	down	0.49	0.63	1.08	0.78	0.5	1.02	1.28	1.2	1.46	3.15	6.51	2.19	0.75	2.6316666666667
ENSSSCG00000025134	FAM171B	family with sequence similarity 171 member B [Source:VGNC Symbol;Acc:VGNC:96218]	0.22930932040777	-2.12463	0.0026154215906942	0.025620773483493	yes	down	0.02	0.08	0.16	0.12	0.13	0.08	0.05	0.24	0.2	0.51	5.38	0.14	0.098333333333333	1.0866666666667
ENSSSCG00000025160	DPF1	double PHD fingers 1 [Source:VGNC Symbol;Acc:VGNC:87412]	0.39832918296272	-1.32797	0.00010485529030392	0.0024150201379649	yes	down	0.64	0.65	1.03	0.53	0.26	0.48	1.28	1.4	3.53	2.08	6.59	1.28	0.59833333333333	2.6933333333333
ENSSSCG00000025187	TMEM126A	transmembrane protein 126A [Source:VGNC Symbol;Acc:VGNC:104077]	1.8876124515296	0.91656259327566	0.00080263649841976	0.011029563215785	yes	up	24.71	22.94	35.63	26.68	19.81	16.33	15.73	20.13	23.85	24.93	15.21	14.92	24.35	19.128333333333
ENSSSCG00000025238	SHOX2	SHOX homeobox 2 [Source:VGNC Symbol;Acc:VGNC:107170]	0.092563806033485	-3.43341	2.7327539231793E-9	5.4222899796561E-7	yes	down	0.29	0.44	0.33	0.43	0.28	0.2	1.27	1.99	3.69	4.64	39.36	1.05	0.32833333333333	8.6666666666667
ENSSSCG00000025286	MCTP1	multiple C2 and transmembrane domain containing 1 [Source:VGNC Symbol;Acc:VGNC:90083]	0.21699222627569	-2.20428	0.0024263762380789	0.024314550809811	yes	down	0.05	0.02	0.15	0.12	0.11	0.13	0.21	0.3	0.14	0.51	4.05	0.1	0.096666666666667	0.885
ENSSSCG00000025306	PAK3	p21 (RAC1) activated kinase 3 [Source:HGNC Symbol;Acc:HGNC:8592]	0.25731858513468	-1.95837	9.7389092979321E-5	0.0022869486216869	yes	down	0.05	0.39	0.15	0.25	0.52	0.07	0.17	0.69	0.46	1.71	4.51	0.79	0.23833333333333	1.3883333333333
ENSSSCG00000025393	SUSD2	sushi domain containing 2 [Source:HGNC Symbol;Acc:HGNC:30667]	0.46023462893038	-1.11956	5.2969088492347E-5	0.0014371375545063	yes	down	0.26	0.27	0.3	0.31	0.15	0.32	0.67	0.72	0.6	0.91	2.87	0.56	0.26833333333333	1.055
ENSSSCG00000025507	RPL27	ribosomal protein L27 [Source:NCBI gene (formerly Entrezgene);Acc:100037995]	1.5647753320359	0.6459555321576	0.0058283189713421	0.043752191124779	yes	up	1361.63	1380.36	1154.72	1238.24	894.75	831.09	1110.02	886.92	1113.67	1047.16	1910.48	1247.22	1143.46	1219.24
ENSSSCG00000025523	COL2A1	collagen type II alpha 1 chain [Source:VGNC Symbol;Acc:VGNC:86874]	0.083853834030107	-3.57598	0.00021326284502405	0.004053506411148	yes	down	0.04	0.14	1.29	0.07	0.18	0.6	2.54	5.41	4.56	0.3	46.84	0.79	0.38666666666667	10.073333333333
ENSSSCG00000025532	CACNG7	calcium voltage-gated channel auxiliary subunit gamma 7 [Source:VGNC Symbol;Acc:VGNC:86130]	0.10218351385714	-3.29077	0.0021303835051161	0.022375811464564	yes	down	0	0	0.02	0.05	0	0	0.16	0.08	0.05	0.08	0.5	0.27	0.011666666666667	0.19
ENSSSCG00000025534	CSE1L	chromosome segregation 1 like [Source:VGNC Symbol;Acc:VGNC:96039]	2.1149284297502	1.08061	6.7405722364208E-9	1.1115203617858E-6	yes	up	17.21	18.45	24.24	33.9	22.82	20.51	10.15	20.57	16.61	18.84	23.19	11.92	22.855	16.88
ENSSSCG00000025537	PTPN6	protein tyrosine phosphatase non-receptor type 6 [Source:VGNC Symbol;Acc:VGNC:91982]	0.45284325015927	-1.14292	0.0020012495285805	0.021405866846775	yes	down	0.64	0.83	0.97	0.58	0.56	1.43	1.29	2.07	1.59	3.41	11.36	1.94	0.835	3.61
ENSSSCG00000025561	VASN	vasorin [Source:VGNC Symbol;Acc:VGNC:94803]	0.43205045239897	-1.21073	6.7823097548979E-6	0.00029345848126076	yes	down	1.34	1.12	3.02	1.66	1.46	1.99	4.08	5.18	7.03	4.44	20.79	2.98	1.765	7.4166666666667
ENSSSCG00000025578	ALDH1A2	aldehyde dehydrogenase 1 family member A2 [Source:VGNC Symbol;Acc:VGNC:97878]	0.58903681932899	-0.76357	0.0025466513655681	0.025169385332641	yes	down	3.9	2.97	3.57	3.4	2.01	4.28	7.7	8.62	7.25	10.35	9.61	7.91	3.355	8.5733333333333
ENSSSCG00000025582	PXDC1	PX domain containing 1 [Source:VGNC Symbol;Acc:VGNC:92013]	0.60504699888334	-0.724881	0.0064072251630734	0.046911508951738	yes	down	5.82	4.77	14.52	11.92	9.59	9.56	15.7	18.37	23.34	18.9	69.59	12.03	9.3633333333333	26.321666666667
ENSSSCG00000025588	FJX1	four-jointed box kinase 1 [Source:VGNC Symbol;Acc:VGNC:88142]	0.58177660240663	-0.781463	0.0019401572236881	0.020865125620837	yes	down	1.45	2.25	3.67	3.11	2.29	2.72	4.44	5.44	7.65	4.73	22.18	3.72	2.5816666666667	8.0266666666667
ENSSSCG00000025652	CDH1	cadherin 1 [Source:NCBI gene (formerly Entrezgene);Acc:100048953]	1.71327	0.77675487219787	0.0061178312256992	0.045305053410076	yes	up	0.34	0.45	0.43	0.41	0.5	0.45	0.34	0.42	0.36	0.48	0.42	0.26	0.43	0.38
ENSSSCG00000025685	TP73	tumor protein p73 [Source:VGNC Symbol;Acc:VGNC:94331]	3.0278261502751	1.5982823719893	0.00011232311453682	0.0025389223934775	yes	up	5.62	2.96	7.61	7.18	5.16	6.09	2.44	1.71	4.08	5.34	1.07	1.61	5.77	2.7083333333333
ENSSSCG00000025698	SERPINE1	serpin family E member 1 [Source:NCBI gene (formerly Entrezgene);Acc:396945]	0.336806	-1.57001	0.00047181576766112	0.0073552708065742	yes	down	0.74	0.89	1.65	1.87	1.57	2.4	2.81	4.93	2.66	4.08	39.61	4.28	1.52	9.7283333333333
ENSSSCG00000025704	DENND2D	DENN domain containing 2D [Source:VGNC Symbol;Acc:VGNC:87249]	0.05525614419848	-4.17772	3.2337417630249E-5	0.00098952497948561	yes	down	0.02	0	0.02	0.02	0	0.02	0.07	0.13	0.09	0.31	2.12	0.1	0.013333333333333	0.47
ENSSSCG00000025711	MEIOB	meiosis specific with OB-fold [Source:VGNC Symbol;Acc:VGNC:90134]	0.46553944314568	-1.10302	1.0491762798624E-5	0.00041592312107485	yes	down	0.83	1.04	1.87	1.32	1.44	0.8	1.87	2.95	2.6	5.32	13.61	2.46	1.2166666666667	4.8016666666667
ENSSSCG00000025770	ST6GAL1	ST6 beta-galactoside alpha-2,6-sialyltransferase 1 [Source:VGNC Symbol;Acc:VGNC:93507]	0.41172783248413	-1.28024	0.0018546741389838	0.020298833994586	yes	down	0.39	0.54	0.55	0.36	0.64	0.71	0.78	2.05	1.01	1.53	10.06	0.9	0.53166666666667	2.7216666666667
ENSSSCG00000025788	ENPP4	ectonucleotide pyrophosphatase/phosphodiesterase 4 [Source:VGNC Symbol;Acc:VGNC:87711]	0.30657689996716	-1.70568	0.0011868205965163	0.014592878602235	yes	down	0.18	0.16	0.42	0.21	0.08	0.22	0.54	0.47	0.49	0.93	6.3	0.24	0.21166666666667	1.495
ENSSSCG00000025821	C2CD2	C2 calcium dependent domain containing 2 [Source:VGNC Symbol;Acc:VGNC:85990]	0.54085539200739	-0.886685	4.5432609067503E-5	0.0012746036884136	yes	down	1.44	1.88	3.06	1.61	1.73	2.36	3.54	5.96	5.93	3.75	15.77	3.99	2.0133333333333	6.49
ENSSSCG00000025858	ELN	elastin [Source:VGNC Symbol;Acc:VGNC:87655]	0.14988032448972	-2.73812	1.9606299623541E-8	2.5524306378331E-6	yes	down	48.78	28.96	94.13	79.71	34.32	100.63	213.46	302.26	305.58	699.04	4035.29	202.28	64.421666666667	959.65166666667
ENSSSCG00000025924	IGFBP5	insulin like growth factor binding protein 5 [Source:NCBI gene (formerly Entrezgene);Acc:397182]	0.49859470679705	-1.00406	0.00071479110017014	0.010132010236509	yes	down	15.13	8.7	19.87	14.98	19.35	16.13	30.22	29.56	37.82	52.88	193.24	20.79	15.693333333333	60.751666666667
ENSSSCG00000025969	PTPRR	protein tyrosine phosphatase receptor type R [Source:VGNC Symbol;Acc:VGNC:112545]	0.39101583053047	-1.3547	1.8179807304369E-5	0.00064392964249198	yes	down	0.59	0.3	0.75	0.81	0.31	0.59	1.31	2.3	2.24	2.22	4.76	0.65	0.55833333333333	2.2466666666667
ENSSSCG00000025981	SLC38A5	solute carrier family 38 member 5 [Source:VGNC Symbol;Acc:VGNC:93097]	0.4653849557075	-1.1035	0.0035031194336885	0.031356933362708	yes	down	1.74	1.95	1.95	0.66	2.43	2.27	2.67	4.48	6.04	4.28	25.9	4.14	1.8333333333333	7.9183333333333
ENSSSCG00000025984	TTLL5	tubulin tyrosine ligase like 5 [Source:VGNC Symbol;Acc:VGNC:94569]	0.58335690488796	-0.777549	0.006713852694662	0.04843174323541	yes	down	0.96	1.06	1.32	0.7	1.19	0.89	1.37	2.14	2.54	1.8	9.23	2.25	1.02	3.2216666666667
ENSSSCG00000026044	FDFT1	farnesyl-diphosphate farnesyltransferase 1 [Source:VGNC Symbol;Acc:VGNC:88076]	1.9217709441055	0.94243639152483	0.0022623677696987	0.023181565467211	yes	up	37.53	42.57	30.21	36.99	49.86	57.36	27.56	41.13	27.16	27.36	30.99	40.72	42.42	32.486666666667
ENSSSCG00000026084	SLC49A3	solute carrier family 49 member 3 [Source:VGNC Symbol;Acc:VGNC:93130]	0.51769659168078	-0.949821	0.00018244667088414	0.0036153358409732	yes	down	2.19	2.22	3.03	3.88	1.58	4.39	6.63	6.07	6.31	8.88	24.7	6.1	2.8816666666667	9.7816666666667
ENSSSCG00000026130	EPHA3	EPH receptor A3 [Source:VGNC Symbol;Acc:VGNC:87732]	0.092861058099291	-3.42878	1.5600086442656E-5	0.00056941678426586	yes	down	0.06	0.01	0.04	0.08	0.08	0.05	0.22	0.42	0.07	0.57	7.44	0.1	0.053333333333333	1.47
ENSSSCG00000026229		pterin-4 alpha-carbinolamine dehydratase 2 [Source:VGNC Symbol;Acc:VGNC:100319]	1.6042724333021	0.68191915725399	0.0014937489369012	0.017265364464604	yes	up	15.39	13.99	13.88	13.02	13.88	8.97	11.17	11.04	10.34	10.86	24.31	12.95	13.188333333333	13.445
ENSSSCG00000026386	SLC30A2	solute carrier family 30 member 2 [Source:NCBI gene (formerly Entrezgene);Acc:100170651]	0.39128560732905	-1.35371	0.00012696517409677	0.0027832941636191	yes	down	0.25	0.31	0.31	0.37	0.28	0.41	0.65	0.67	0.95	1.09	3.25	1.16	0.32166666666667	1.295
ENSSSCG00000026425	ADAMTSL2	ADAMTS like 2 [Source:VGNC Symbol;Acc:VGNC:85091]	0.43887208172298	-1.18813	0.00078507981249643	0.010869371851088	yes	down	0.62	0.3	1.71	1.02	0.56	1.11	2.02	1.71	4.47	4.48	4.04	1.65	0.88666666666667	3.0616666666667
ENSSSCG00000026446		-	1.61239	0.68919789285608	0.0022484226336924	0.023140665954666	yes	up	16.86	11.11	20.99	16.36	12.81	9.32	12.32	13.15	16.13	13.83	15.58	10.47	14.575	13.58
ENSSSCG00000026457	GALNT17	polypeptide N-acetylgalactosaminyltransferase 17 [Source:VGNC Symbol;Acc:VGNC:106580]	0.38168520203518	-1.38954	5.2365094882422E-12	2.4285949160938E-9	yes	down	0.94	0.89	1.11	1.29	1.09	1.16	3.17	3.38	5.29	4.12	11.15	2.29	1.08	4.9
ENSSSCG00000026472	RPL7L1	ribosomal protein L7 like 1 [Source:NCBI gene (formerly Entrezgene);Acc:100141406]	1.5997798666206	0.67787340062265	6.5356052629121E-5	0.00167232616736	yes	up	6.42	7.68	8.21	8.43	9.78	5.73	5.38	8.87	6.87	6.55	14.43	5.43	7.7083333333333	7.9216666666667
ENSSSCG00000026516	EPHB3	EPH receptor B3 [Source:VGNC Symbol;Acc:VGNC:87738]	0.41328659975426	-1.27479	1.1912464786078E-6	6.8524375926428E-5	yes	down	0.65	0.64	1.72	0.91	0.77	0.92	2.01	2.8	3.96	3.38	10.36	1.5	0.935	4.0016666666667
ENSSSCG00000026527	HCN1	hyperpolarization activated cyclic nucleotide gated potassium channel 1 [Source:VGNC Symbol;Acc:VGNC:88802]	0.2588800918906	-1.94964	0.003144561533869	0.029113186353182	yes	down	0	0.04	0.04	0.04	0.01	0.02	0.21	0.16	0.1	0.08	0.45	0.11	0.025	0.185
ENSSSCG00000026568	DNPH1	2'-deoxynucleoside 5'-phosphate N-hydrolase 1 [Source:VGNC Symbol;Acc:VGNC:87385]	2.0873309627819	1.0616593693086	0.0011203903542796	0.014019994306799	yes	up	5.51	12.38	7.28	7.4	6.03	4.62	4.93	3.08	4.41	6.49	10.26	5.63	7.2033333333333	5.8
ENSSSCG00000026585	PROCR	protein C receptor [Source:VGNC Symbol;Acc:VGNC:96506]	0.15390990983702	-2.69984	3.281455290019E-7	2.5573113594631E-5	yes	down	1.63	0.84	1.53	0.83	0.86	1.43	5.55	13.94	6.77	2.76	66.24	2.72	1.1866666666667	16.33
ENSSSCG00000026590	HGH1	HGH1 homolog [Source:VGNC Symbol;Acc:VGNC:88871]	1.7945285434402	0.84360487057785	0.00041956736207547	0.0068052450497946	yes	up	3.35	4.63	5.36	5.64	4.09	4.58	3.48	3.73	5.84	3.31	4.47	2.62	4.6083333333333	3.9083333333333
ENSSSCG00000026592	TLR6	toll like receptor 6 [Source:NCBI gene (formerly Entrezgene);Acc:396621]	0.20874314099252	-2.2602	0.0010450348675431	0.013416403520075	yes	down	0.04	0	0.1	0.13	0.03	0.03	0.12	0.29	0.1	0.25	2.24	0.17	0.055	0.52833333333333
ENSSSCG00000026602	PTGIR	prostaglandin I2 receptor [Source:VGNC Symbol;Acc:VGNC:91956]	0.23240326691098	-2.1053	1.0391164660941E-5	0.00041344577676413	yes	down	0.11	0.11	0.34	0.1	0.05	0.05	0.51	0.72	1.06	0.29	2.75	0.54	0.12666666666667	0.97833333333333
ENSSSCG00000026617	EIF2S2	eukaryotic translation initiation factor 2 subunit beta [Source:VGNC Symbol;Acc:VGNC:96265]	1.7265083438922	0.78785730648365	0.00028484733627391	0.0050810328337032	yes	up	19.84	21.58	23.97	26.43	26.29	12.89	10.91	18.84	17.49	24.04	52.6	11.17	21.833333333333	22.508333333333
ENSSSCG00000026655	PTPN13	protein tyrosine phosphatase non-receptor type 13 [Source:VGNC Symbol;Acc:VGNC:91974]	0.26068674201692	-1.93961	7.3460225560716E-5	0.001829233569709	yes	down	0.44	0.29	0.93	0.58	0.54	0.7	0.77	2.27	2.02	2.26	21.85	1.01	0.58	5.03
ENSSSCG00000026680	KCND3	potassium voltage-gated channel subfamily D member 3 [Source:VGNC Symbol;Acc:VGNC:98814]	0.34063196028232	-1.55371	0.0030687505659685	0.028553810125103	yes	down	0.04	0.01	0.06	0.05	0.03	0.04	0.1	0.24	0.09	0.09	0.58	0.06	0.038333333333333	0.19333333333333
ENSSSCG00000026724	GUCY2C	guanylate cyclase 2C [Source:VGNC Symbol;Acc:VGNC:111750]	0.52973802617598	-0.916649	0.0051472356332009	0.040485677101296	yes	down	0.25	0.25	0.19	0.25	0.3	0.32	0.34	0.84	0.48	0.62	2.17	0.78	0.26	0.87166666666667
ENSSSCG00000026729	TMEM150C	transmembrane protein 150C [Source:VGNC Symbol;Acc:VGNC:94096]	0.47498859462739	-1.07404	0.0026384450935056	0.025778251239445	yes	down	1.71	1.93	3.66	1.77	0.98	2.48	2.29	6.67	5.74	5.13	28.18	3.54	2.0883333333333	8.5916666666667
ENSSSCG00000026733	HIPK2	homeodomain interacting protein kinase 2 [Source:VGNC Symbol;Acc:VGNC:88888]	1.8987532914262	0.92505246559378	0.0010645607503918	0.013584820375378	yes	up	3.98	5.06	5.61	6.36	4.2	7.03	3.31	5.23	5.53	4.18	3.69	4.93	5.3733333333333	4.4783333333333
ENSSSCG00000026742	BTK	Bruton tyrosine kinase [Source:NCBI gene (formerly Entrezgene);Acc:100627308]	0.16117976836143	-2.63326	0.00028238014722765	0.005054478133599	yes	down	0.06	0.03	0.14	0	0.08	0.18	0.3	0.46	0.11	0.86	4.12	0.45	0.081666666666667	1.05
ENSSSCG00000026746		centrosomal protein 70 [Source:VGNC Symbol;Acc:VGNC:103066]	0.29988684764921	-1.73751	0.0019382885570562	0.02086377731147	yes	down	0.1	0.38	0.43	0.34	0.25	0.19	0.57	1.25	0.72	0.78	8.33	0.46	0.28166666666667	2.0183333333333
ENSSSCG00000026761	CCT8	chaperonin containing TCP1 subunit 8 [Source:VGNC Symbol;Acc:VGNC:86386]	2.1966585665516	1.1353106446256	3.7335998144803E-6	0.00018167329457935	yes	up	26.54	37.47	39.7	83.08	33.49	33.55	17.82	33.95	26.54	33.15	71.54	17.15	42.305	33.358333333333
ENSSSCG00000026819	NID1	nidogen 1 [Source:VGNC Symbol;Acc:VGNC:90742]	0.59170453505567	-0.757051	6.2252349839109E-5	0.0016095594494115	yes	down	20.12	22.85	37.39	22.33	19.81	43.09	45.31	68.96	64.22	87.9	234.82	53.28	27.598333333333	92.415
ENSSSCG00000026943	MRAP2	melanocortin 2 receptor accessory protein 2 [Source:VGNC Symbol;Acc:VGNC:90339]	0.47470361738069	-1.0749	0.0022594453095251	0.023181565467211	yes	down	0.52	0.2	0.42	0.49	0.38	0.51	0.66	1.28	1.04	1.41	4.47	0.69	0.42	1.5916666666667
ENSSSCG00000026945	LRRC2	leucine rich repeat containing 2 [Source:VGNC Symbol;Acc:VGNC:98079]	2.2263488446868	1.1546796650377	0.0033802204082793	0.030682477724326	yes	up	18.57	17.46	21.92	28.59	16.01	18.57	9.87	20.73	12.76	15.52	4.05	14.32	20.186666666667	12.875
ENSSSCG00000026964	STK36	serine/threonine kinase 36 [Source:VGNC Symbol;Acc:VGNC:95835]	0.53940254550471	-0.890566	4.8298699932409E-5	0.0013384308136977	yes	down	0.43	0.28	0.36	0.37	0.48	0.41	0.61	1.17	1.02	1.45	2.63	0.85	0.38833333333333	1.2883333333333
ENSSSCG00000026994	ADAMTS10	ADAM metallopeptidase with thrombospondin type 1 motif 10 [Source:NCBI gene (formerly Entrezgene);Acc:100624519]	0.56049852086673	-0.835218	5.26903748365E-6	0.00023768323797827	yes	down	1.33	1.12	1.95	1.51	1.36	2.02	3.02	3.57	4.17	4.68	13.26	2.79	1.5483333333333	5.2483333333333
ENSSSCG00000027060	TBX2	T-box transcription factor 2 [Source:NCBI gene (formerly Entrezgene);Acc:100622658]	0.55554638180453	-0.848021	0.0021288215685522	0.022375241429803	yes	down	3.42	5.16	7.07	5.16	3.25	6.47	16.12	13.34	15.88	11.59	13.51	12.16	5.0883333333333	13.766666666667
ENSSSCG00000027093	FOLH1B	folate hydrolase 1B [Source:NCBI gene (formerly Entrezgene);Acc:397677]	0.62798808549699	-0.671191	0.0043847521257335	0.03645608195967	yes	down	2.6	1.47	4.21	1.84	1.37	2.26	3.11	6.69	6.17	5.91	8.43	3.5	2.2916666666667	5.635
ENSSSCG00000027114	PODN	podocan [Source:VGNC Symbol;Acc:VGNC:108159]	0.50222939740412	-0.993582	0.00036993989570078	0.0062460500478899	yes	down	17.27	9.64	18.94	13.45	12.93	11.26	20.1	29.64	28.06	33.67	159.79	19.07	13.915	48.388333333333
ENSSSCG00000027124		-	0.17233998892701	-2.53667	4.3684225203187E-10	1.2005881226676E-7	yes	down	1.41	0.71	2.61	2.4	1.28	1.79	7.42	9.98	15.35	11.3	71.53	3.65	1.7	19.871666666667
ENSSSCG00000027130	TNFRSF12A	TNF receptor superfamily member 12A [Source:NCBI gene (formerly Entrezgene);Acc:100217390]	1.9996894070722	0.99977593716316	0.0048266980644198	0.03890984572192	yes	up	20.49	31.12	31.11	107.82	27.53	26.15	20.17	20.16	28.83	41.72	57.44	24.53	40.703333333333	32.141666666667
ENSSSCG00000027179	SIM2	SIM bHLH transcription factor 2 [Source:VGNC Symbol;Acc:VGNC:92877]	0.023857130220226	-5.38944	7.5847332756926E-10	1.9407763197337E-7	yes	down	0.23	0.14	0.05	0.03	0.21	0.13	7.73	5.55	10.98	9.5	0.05	8.36	0.13166666666667	7.0283333333333
ENSSSCG00000027196	GIMAP6	GTPase, IMAP family member 6 [Source:VGNC Symbol;Acc:VGNC:107142]	0.32325448478914	-1.62926	0.00019265367585448	0.0037539676993234	yes	down	0.39	0.43	0.64	0.6	0.36	0.87	1.07	1.66	1.23	2.58	13.27	1.44	0.54833333333333	3.5416666666667
ENSSSCG00000027252	HCFC1R1	host cell factor C1 regulator 1 [Source:VGNC Symbol;Acc:VGNC:88799]	2.3347215496316	1.2232504972925	1.29408886354E-6	7.3303713067926E-5	yes	up	16.81	35.38	30.94	37.17	27.35	34.78	18.83	16.35	26.98	13.99	32.2	19.86	30.405	21.368333333333
ENSSSCG00000027257	PSMB1	proteasome 20S subunit beta 1 [Source:NCBI gene (formerly Entrezgene);Acc:100621969]	1.6257772105079	0.70112957025598	0.00038098607948313	0.0063601961817876	yes	up	100.43	143.16	117.85	152.04	144.25	116.66	95.51	116.04	131.14	119.5	181.78	118.93	129.065	127.15
ENSSSCG00000027270		translocase of inner mitochondrial membrane 9 [Source:VGNC Symbol;Acc:VGNC:112529]	1.6475999556376	0.72036599247354	0.0049950699477006	0.03970639158748	yes	up	6.82	3.19	7.75	5.96	4.26	2.69	4.11	4.14	3.63	6.58	7.62	3.12	5.1116666666667	4.8666666666667
ENSSSCG00000027272	PIK3CG	phosphatidylinositol-4,5-bisphosphate 3-kinase catalytic subunit gamma [Source:VGNC Symbol;Acc:VGNC:91443]	0.22632502193417	-2.14353	0.00039378374140367	0.0064934938957464	yes	down	0.12	0.03	0.15	0.12	0.02	0.08	0.13	0.32	0.37	0.39	3.48	0.32	0.086666666666667	0.835
ENSSSCG00000027331	COL6A3	collagen type VI alpha 3 chain [Source:VGNC Symbol;Acc:VGNC:95982]	0.23709947889129	-2.07644	2.2774256066707E-7	1.9424869786551E-5	yes	down	14.05	19.6	31.18	20.02	14.69	26.64	44.4	84.49	102.71	103.49	759.73	57.34	21.03	192.02666666667
ENSSSCG00000027348		-	0.4160273869989	-1.26525	0.0022221450195709	0.022965775929981	yes	down	1.61	1.37	3.64	2.54	1.35	2.95	2.48	6.36	4.86	5.49	42.95	3.1	2.2433333333333	10.873333333333
ENSSSCG00000027378	SH3PXD2B	SH3 and PX domains 2B [Source:VGNC Symbol;Acc:VGNC:92830]	0.56175029648751	-0.831999	0.000526439060548	0.0079744416488528	yes	down	0.77	0.9	1.36	0.72	1.21	1.17	1.47	2.66	2.62	2.53	9.32	1.67	1.0216666666667	3.3783333333333
ENSSSCG00000027381	GGCX	gamma-glutamyl carboxylase [Source:VGNC Symbol;Acc:VGNC:88435]	0.56814035515109	-0.815681	0.0058207871387447	0.043752191124779	yes	down	2.42	2.64	3.82	4.03	2.95	3.36	3.8	7.66	6.04	7.84	38.28	4.59	3.2033333333333	11.368333333333
ENSSSCG00000027434	OLFM2	olfactomedin 2 [Source:VGNC Symbol;Acc:VGNC:91032]	0.55075000844252	-0.86053	0.0006184974616294	0.0089903240235474	yes	down	1.36	1.43	2.46	1.62	1.34	2	2.61	3.24	6.16	5.2	13.41	2.41	1.7016666666667	5.505
ENSSSCG00000027466	PCOLCE	procollagen C-endopeptidase enhancer [Source:VGNC Symbol;Acc:VGNC:91227]	0.33737624181037	-1.56757	1.7283630663984E-6	9.2966876604821E-5	yes	down	34.03	52.84	63.1	46.54	54.55	50.33	112.09	143.04	192.6	181.92	1110.63	119.43	50.231666666667	309.95166666667
ENSSSCG00000027477	TBC1D2B	TBC1 domain family member 2B [Source:VGNC Symbol;Acc:VGNC:93774]	0.43214265582437	-1.21042	0.00010242964614658	0.0023752474663459	yes	down	1.14	0.95	1.38	1.37	0.94	2.33	2.37	4.02	3.42	3.74	19.31	3.45	1.3516666666667	6.0516666666667
ENSSSCG00000027487	LAT2	linker for activation of T cells family member 2 [Source:VGNC Symbol;Acc:VGNC:89647]	0.46353367150417	-1.10925	0.0034498456383352	0.031010998860407	yes	down	0.39	0.56	1.11	0.48	0.54	1.06	1.66	0.86	1.2	2.4	6.31	1.43	0.69	2.31
ENSSSCG00000027489	TMCO4	transmembrane and coiled-coil domains 4 [Source:VGNC Symbol;Acc:VGNC:94051]	0.52698578661044	-0.924164	0.003939842778724	0.033896351697996	yes	down	0.51	0.65	0.74	0.32	0.44	0.58	1.27	1.89	1.23	1.3	4.89	0.73	0.54	1.885
ENSSSCG00000027491		cytochrome c oxidase assembly factor 1 [Source:VGNC Symbol;Acc:VGNC:86851]	1.6600824002152	0.73125485327794	0.004358003661438	0.036294687059148	yes	up	61	58.51	54.76	51.13	59.55	51.66	54.69	47.39	60.77	45.93	52.96	56.02	56.101666666667	52.96
ENSSSCG00000027646	TIPARP	TCDD inducible poly(ADP-ribose) polymerase [Source:VGNC Symbol;Acc:VGNC:108699]	1.6319702624718	0.7066147689667	0.0018908884709144	0.02046876425736	yes	up	4.37	2.41	4.95	4.93	7.13	3.75	3.01	3.6	3.85	4.08	11.9	2.99	4.59	4.905
ENSSSCG00000027723		-	2.3464726589963	1.2304936502404	2.502062389463E-5	0.00080852745486975	yes	up	19.86	18.85	19.13	17.82	15.72	15.46	13.26	10.42	14.19	9.35	8.84	10.12	17.806666666667	11.03
ENSSSCG00000027738	LRRFIP2	LRR binding FLII interacting protein 2 [Source:VGNC Symbol;Acc:VGNC:89858]	1.5742167748453	0.65463421839349	0.0059612305340488	0.044524721870065	yes	up	23.44	20.6	21.71	39.44	20.86	23.01	19.99	29.38	27.43	24.43	26.29	18.01	24.843333333333	24.255
ENSSSCG00000027745	ABCG1	ATP binding cassette subfamily G member 1 [Source:VGNC Symbol;Acc:VGNC:97858]	0.55044081243096	-0.861341	0.0011321867795155	0.014131862064583	yes	down	0.26	0.19	0.21	0.24	0.13	0.24	0.3	0.51	0.48	0.67	1.35	0.57	0.21166666666667	0.64666666666667
ENSSSCG00000027826	GIMAP4	GTPase, IMAP family member 4 [Source:VGNC Symbol;Acc:VGNC:88446]	0.37919117627282	-1.399	0.0029362321765955	0.027755810020926	yes	down	0.65	1.15	1.67	1.06	0.75	2.33	1.54	2.85	1.68	6.31	25.52	3.76	1.2683333333333	6.9433333333333
ENSSSCG00000027827	GALE	UDP-galactose-4-epimerase [Source:VGNC Symbol;Acc:VGNC:88325]	2.1305454758586	1.0912228457407	0.00013532001605619	0.0029360882431138	yes	up	3.38	6.7	3.94	7.48	5.02	5.65	3.2	2.66	5.13	4.08	5.38	3.48	5.3616666666667	3.9883333333333
ENSSSCG00000027846	RRP15	ribosomal RNA processing 15 homolog [Source:VGNC Symbol;Acc:VGNC:96036]	1.6217350973985	0.69753818152745	0.0014001277258522	0.016387457081524	yes	up	3.79	3.31	6.15	7.17	4.01	2.53	2.02	4.68	3.58	4.66	10.6	2.14	4.4933333333333	4.6133333333333
ENSSSCG00000027935	FHOD3	formin homology 2 domain containing 3 [Source:VGNC Symbol;Acc:VGNC:88132]	1.7437707412135	0.80221037712414	0.00010324285649698	0.0023903700987078	yes	up	4.9	5.24	8	11.21	7.59	8.85	4.78	8.36	6.93	6.11	11.33	5.69	7.6316666666667	7.2
ENSSSCG00000027952	ADCY5	adenylate cyclase 5 [Source:VGNC Symbol;Acc:VGNC:85109]	0.54256612350413	-0.882129	0.0019907890475731	0.021340598714533	yes	down	0.72	0.49	0.79	0.8	0.71	0.73	1.47	1.18	1.14	2	7.65	1.31	0.70666666666667	2.4583333333333
ENSSSCG00000027974	MRPL50	mitochondrial ribosomal protein L50 [Source:VGNC Symbol;Acc:VGNC:103128]	1.7282372429381	0.78930127636524	4.4208806865767E-6	0.0002089499690111	yes	up	2.77	2.78	4.26	4.32	3.08	2.38	2.03	2.7	2.1	3.28	6.93	2.08	3.265	3.1866666666667
ENSSSCG00000028020	MRPS9	mitochondrial ribosomal protein S9 [Source:VGNC Symbol;Acc:VGNC:90401]	2.05734	1.04078	1.1093546614909E-5	0.0004298676901093	yes	up	19.79	24.07	20.43	30.33	22.06	28.53	14.86	21.85	18.75	17.03	19.15	16.7	24.201666666667	18.056666666667
ENSSSCG00000028022	COL6A2	collagen type VI alpha 2 chain [Source:HGNC Symbol;Acc:HGNC:2212]	0.29855625675528	-1.74393	4.8748667289878E-8	5.3196983180079E-6	yes	down	31.49	41.53	66.13	57.7	26.2	58.19	125.85	148.92	208.26	201.4	1046.17	123.54	46.873333333333	309.02333333333
ENSSSCG00000028092		G protein subunit gamma 2 [Source:VGNC Symbol;Acc:VGNC:88536]	0.45010652316768	-1.15166	0.0070336881344257	0.049826713891652	yes	down	1.12	1.07	2.26	1.64	1.45	1.8	2.25	3.2	2.08	4.42	31.78	2.32	1.5566666666667	7.675
ENSSSCG00000028108	ASAP3	ArfGAP with SH3 domain, ankyrin repeat and PH domain 3 [Source:VGNC Symbol;Acc:VGNC:85559]	0.37247236744052	-1.42479	6.8069390722808E-6	0.0002936679731736	yes	down	1.87	1.2	1.89	1.34	1.3	2.13	3.33	4.39	6.09	6.75	28.64	3.02	1.6216666666667	8.7033333333333
ENSSSCG00000028132	NAA20	N-alpha-acetyltransferase 20, NatB catalytic subunit [Source:VGNC Symbol;Acc:VGNC:96749]	1.6876103280581	0.75498182189047	0.0010391574238109	0.013375387410749	yes	up	142.52	123.35	169.71	118.23	143.47	79.13	109.59	103.65	145.09	124.63	143.43	86.04	129.40166666667	118.73833333333
ENSSSCG00000028135	PRTFDC1	phosphoribosyl transferase domain containing 1 [Source:VGNC Symbol;Acc:VGNC:95996]	0.42351007100003	-1.23953	0.0054254227458588	0.041914991656059	yes	down	1.18	2.15	1.41	1.29	1.31	1.77	1.78	4.74	2.61	4.53	33.71	2.68	1.5183333333333	8.3416666666667
ENSSSCG00000028157	CASP8	caspase 8 [Source:VGNC Symbol;Acc:VGNC:95639]	0.38087753170596	-1.3926	0.0032278800969026	0.029680897470961	yes	down	0.44	0.34	0.42	0.33	0.49	0.16	0.55	0.79	0.81	0.93	8.24	1.04	0.36333333333333	2.06
ENSSSCG00000028167	SLIRP	SRA stem-loop interacting RNA binding protein [Source:NCBI gene (formerly Entrezgene);Acc:100037987]	1.7199	0.78232751059366	5.2539675668003E-5	0.0014312006712765	yes	up	62.07	50.19	115.67	56.91	45.42	66.03	62.44	45.06	79.06	92.05	129.29	44.34	66.048333333333	75.373333333333
ENSSSCG00000028202	RANGAP1	Ran GTPase activating protein 1 [Source:VGNC Symbol;Acc:VGNC:112546]	1.5840382415706	0.66360716512608	0.0024760254242571	0.024687811459375	yes	up	11.54	15.42	14.42	15.04	13.51	13.71	12.47	12.15	15.28	10.52	14.11	12.56	13.94	12.848333333333
ENSSSCG00000028203		inhibitor of carbonic anhydrase [Source:VGNC Symbol;Acc:VGNC:109177]	0.071955945926824	-3.79674	0.0021822888113306	0.02270445123295	yes	down	0	0	0	0.04	0	0.03	0	0.19	0.04	0.27	0.82	0.11	0.011666666666667	0.23833333333333
ENSSSCG00000028218	CEACAM20	CEA cell adhesion molecule 20 [Source:VGNC Symbol;Acc:VGNC:96945]	0.33631838737846	-1.5721	0.0012843831345392	0.015397035621726	yes	down	0	0.08	0.1	0.03	0.06	0.09	0.16	0.33	0.24	0.23	0.5	0.2	0.06	0.27666666666667
ENSSSCG00000028331	IL1R2	interleukin 1 receptor type 2 [Source:VGNC Symbol;Acc:VGNC:89093]	0.28757582513779	-1.79799	0.0020048618635549	0.021405866846775	yes	down	0.37	0.09	0.36	0.09	0.12	0.26	0.79	0.57	0.54	1.32	5.61	0.28	0.215	1.5183333333333
ENSSSCG00000028338	PAMR1	peptidase domain containing associated with muscle reration 1 [Source:VGNC Symbol;Acc:VGNC:91164]	0.20457482248161	-2.2893	1.9593167316289E-10	6.1868552370436E-8	yes	down	1.93	3.19	2.18	3.18	2.68	2.74	9.07	16.47	17.19	12.36	101.39	9.99	2.65	27.745
ENSSSCG00000028341		-	0.26277866195822	-1.92808	0.0011547221922097	0.014340779961995	yes	down	0.25	0.05	0.24	0.42	0.08	0.21	0.43	0.73	0.51	1.2	7.27	0.31	0.20833333333333	1.7416666666667
ENSSSCG00000028343	MRPL9	mitochondrial ribosomal protein L9 [Source:VGNC Symbol;Acc:VGNC:90380]	1.5431826244809	0.62590880451547	0.0036344388039129	0.032259991799564	yes	up	37.55	43.49	45.09	46.45	44.03	33.5	38.21	43.35	42.3	40.31	45.58	36.04	41.685	40.965
ENSSSCG00000028373	ENO2	enolase 2 [Source:VGNC Symbol;Acc:VGNC:87702]	0.36442123474536	-1.45632	0.00092797442592251	0.012344989059639	yes	down	0.27	0.36	0.63	0.18	0.33	0.59	0.58	0.81	0.95	0.71	6.15	0.7	0.39333333333333	1.65
ENSSSCG00000028377	CRYZL1	crystallin zeta like 1 [Source:VGNC Symbol;Acc:VGNC:87026]	1.5035843703105	0.5884058238238	4.5168651350679E-5	0.0012695983990444	yes	up	6.46	6.95	7.34	7.62	8.03	6.54	5.78	6.93	5.84	7.84	12.1	5.14	7.1566666666667	7.2716666666667
ENSSSCG00000028418	PAX3	paired box 3 [Source:VGNC Symbol;Acc:VGNC:96468]	8.9592302725864	3.1633747892445	1.2535348609345E-7	1.2485711994046E-5	yes	up	0.26	0.18	0.61	0.61	0.35	0.26	0	0.09	0.1	0.08	0.37	0	0.37833333333333	0.10666666666667
ENSSSCG00000028420	EIF4E	eukaryotic translation initiation factor 4E [Source:VGNC Symbol;Acc:VGNC:87626]	1.7540154408308	0.81066144807451	0.0062630977731418	0.046129346923671	yes	up	11.45	10.88	19.11	31.94	13.04	13.06	7.13	15.09	10.18	15.54	43.4	6.29	16.58	16.271666666667
ENSSSCG00000028461		signal regulatory protein alpha [Source:NCBI gene (formerly Entrezgene);Acc:494566]	0.30174372966993	-1.7286	7.5296852071196E-8	7.7602818165876E-6	yes	down	1.41	1.68	2.49	1.96	2	2.55	4.52	7.55	8.23	6.87	44.31	5.23	2.015	12.785
ENSSSCG00000028475	KPNA1	karyopherin subunit alpha 1 [Source:NCBI gene (formerly Entrezgene);Acc:397235]	1.7315116219575	0.79203207097965	3.7066126516602E-5	0.0010914650468907	yes	up	13.58	12.5	16.2	20.32	13.13	15.17	9.53	15.58	12.93	14.09	14.89	12.08	15.15	13.183333333333
ENSSSCG00000028501		aldehyde dehydrogenase 3 family member B1 [Source:NCBI gene (formerly Entrezgene);Acc:100739347]	0.46125455644113	-1.11636	0.0030972294773198	0.028746705861728	yes	down	0.2	0.66	0.92	0.8	0.54	0.7	0.84	1.38	1.44	1.65	8.3	1.34	0.63666666666667	2.4916666666667
ENSSSCG00000028527		-	0.59636773589097	-0.745726	6.1271989189276E-5	0.0015953291079966	yes	down	4.45	5.56	7.69	5.34	3.55	6.18	10.53	9.89	14.29	13.03	30.84	10.39	5.4616666666667	14.828333333333
ENSSSCG00000028531	SH3BP1	SH3 domain binding protein 1 [Source:HGNC Symbol;Acc:HGNC:10824]	0.47361946956003	-1.0782	0.0054595844048266	0.042091268650406	yes	down	0.27	0.12	0.78	0.65	0.32	0.36	0.68	0.97	1.09	1.91	4.18	0.72	0.41666666666667	1.5916666666667
ENSSSCG00000028536	LHFPL2	LHFPL tetraspan subfamily member 2 [Source:VGNC Symbol;Acc:VGNC:89705]	0.483919	-1.04716	0.0011905692176103	0.014626852449135	yes	down	1.81	1.27	3.08	2.58	1.59	3.03	3.4	5.18	4.9	6.09	31.34	3.62	2.2266666666667	9.0883333333333
ENSSSCG00000028552	BHLHE41	basic helix-loop-helix family member e41 [Source:VGNC Symbol;Acc:VGNC:85815]	1.8655143299853	0.8995734422878	0.0054053258504085	0.041825047417055	yes	up	1.6	0.83	1.46	2.09	0.64	1.46	1.21	0.62	1.42	1.07	1.29	0.85	1.3466666666667	1.0766666666667
ENSSSCG00000028559	LZTS1	leucine zipper tumor suppressor 1 [Source:VGNC Symbol;Acc:VGNC:89928]	1.9305400818676	0.94900450782099	0.002420477469879	0.02428823943913	yes	up	12.69	6.55	12.8	12.79	9.39	12.8	8.52	6.19	8.18	11.18	5.68	6.07	11.17	7.6366666666667
ENSSSCG00000028612	PTPRS	protein tyrosine phosphatase receptor type S [Source:VGNC Symbol;Acc:VGNC:91994]	0.40837900250837	-1.29202	1.7113975875894E-5	0.00061180355093406	yes	down	2.02	2.42	4.33	3.44	3.11	4.15	6.15	7.8	9.83	12.03	49.94	6.25	3.245	15.333333333333
ENSSSCG00000028662	PDE3A	phosphodiesterase 3A [Source:NCBI gene (formerly Entrezgene);Acc:396555]	0.40768447837187	-1.29448	0.0024688244980468	0.024683988297138	yes	down	0.35	0.36	0.69	0.48	0.38	0.4	0.62	1.47	0.79	1.56	8.9	0.46	0.44333333333333	2.3
ENSSSCG00000028674		-	0.055067385733405	-4.18266	1.3067766462686E-5	0.00049984206719774	yes	down	0.01	0	0.03	0.04	0.01	0	0.04	0.08	0.17	0.78	2.56	0.08	0.015	0.61833333333333
ENSSSCG00000028723	CCDC102A	coiled-coil domain containing 102A [Source:VGNC Symbol;Acc:VGNC:86241]	0.55584868965837	-0.847236	8.1292527745047E-6	0.00033984856458148	yes	down	2.6	2.4	4.84	3.25	2.6	2.81	5.65	6.65	9.1	6.69	23.33	5.68	3.0833333333333	9.5166666666667
ENSSSCG00000028814	SOD3	superoxide dismutase 3 [Source:VGNC Symbol;Acc:VGNC:93335]	0.47502805486684	-1.07392	4.8417904220498E-6	0.00022494511713954	yes	down	6.65	7.81	9.46	10.59	5.65	11.3	17.55	22.32	22.53	28.06	93.37	16.61	8.5766666666667	33.406666666667
ENSSSCG00000028879	PLOD3	procollagen-lysine,2-oxoglutarate 5-dioxygenase 3 [Source:VGNC Symbol;Acc:VGNC:91568]	0.62116879678653	-0.686943	0.0026647167641361	0.025966553838834	yes	down	5.17	7.22	10.2	6.03	7.22	9.64	11.55	16.63	20.68	11.81	53.61	14.67	7.58	21.491666666667
ENSSSCG00000028905	TNIK	TRAF2 and NCK interacting kinase [Source:VGNC Symbol;Acc:VGNC:98381]	1.8636765786914	0.89815151728707	0.0029688929525386	0.027939974831088	yes	up	5.87	4.36	6.6	7.2	6.87	5.12	3.69	7.41	3.78	7.21	3.81	3.6	6.0033333333333	4.9166666666667
ENSSSCG00000028947	PELI1	pellino E3 ubiquitin protein ligase 1 [Source:VGNC Symbol;Acc:VGNC:91306]	0.43211098694211	-1.21053	9.6888216605044E-7	5.9383299734853E-5	yes	down	2.53	1.53	4.58	2.81	2.03	2.97	6.48	7.8	7.05	7.3	32.26	6.52	2.7416666666667	11.235
ENSSSCG00000028978	CAD	carbamoyl-phosphate synthetase 2, aspartate transcarbamylase, and dihydroorotase [Source:VGNC Symbol;Acc:VGNC:97042]	0.62977600833242	-0.667089	0.0018777946380149	0.020401427688711	yes	down	0.48	0.43	0.92	0.69	0.63	0.79	0.99	1.2	1.78	1.41	4.61	0.98	0.65666666666667	1.8283333333333
ENSSSCG00000029050	MRPL55	mitochondrial ribosomal protein L55 [Source:VGNC Symbol;Acc:VGNC:90377]	1.7625775159406	0.8176867068186	0.00014432593067745	0.0030775016338852	yes	up	33.64	48.51	45.93	47.54	32.81	28.75	31.54	32.38	40.97	28.02	54.05	27.36	39.53	35.72
ENSSSCG00000029185	MAPRE3	microtubule associated protein RP/EB family member 3 [Source:VGNC Symbol;Acc:VGNC:90015]	2.1129046375383	1.0792276550839	0.0022789966051095	0.023293793812968	yes	up	41.19	57.4	39.86	46.91	52.52	50.27	29.68	38.59	41.3	29.8	16.75	40.69	48.025	32.801666666667
ENSSSCG00000029189	DCHS1	dachsous cadherin-related 1 [Source:VGNC Symbol;Acc:VGNC:97959]	0.61759886722904	-0.695258	0.00079202204650185	0.010932916939486	yes	down	1.73	1.65	4.15	2.35	2.15	3.34	5.04	5.63	7.35	5.83	13.25	3.37	2.5616666666667	6.745
ENSSSCG00000029200	TRIM2	tripartite motif containing 2 [Source:VGNC Symbol;Acc:VGNC:94397]	0.3490588023096	-1.51846	0.0048613910761093	0.039104555534167	yes	down	0.19	0.17	0.35	0.25	0.18	0.19	0.23	0.65	0.49	0.81	6.6	0.17	0.22166666666667	1.4916666666667
ENSSSCG00000029230	ECM1	extracellular matrix protein 1 [Source:VGNC Symbol;Acc:VGNC:87533]	0.3316268019054	-1.59237	7.0190352801601E-5	0.0017536953298461	yes	down	9.67	11.12	8.96	5.37	11.76	11.52	22.77	32.19	30.96	22.4	246.98	28.58	9.7333333333333	63.98
ENSSSCG00000029249	NAV3	neuron navigator 3 [Source:VGNC Symbol;Acc:VGNC:90589]	0.42135474105156	-1.24689	3.2835379346605E-7	2.5573113594631E-5	yes	down	0.37	0.43	0.34	0.62	0.36	0.39	1.12	2.15	1.13	1.71	2.18	0.9	0.41833333333333	1.5316666666667
ENSSSCG00000029260	NDNF	neuron derived neurotrophic factor [Source:VGNC Symbol;Acc:VGNC:90629]	0.25244970233701	-1.98593	0.0015639239340593	0.017826570741455	yes	down	0.06	0.1	0.06	0.04	0.24	0.13	0.1	0.62	0.43	0.54	3.77	0.24	0.105	0.95
ENSSSCG00000029291		-	0.63792188794353	-0.648548	0.0041388451408797	0.035220527944837	yes	down	0.57	0.37	0.72	0.54	0.55	0.51	1.35	1.24	1.73	1.19	1.97	0.75	0.54333333333333	1.3716666666667
ENSSSCG00000029326	CCNB1	cyclin B1 [Source:NCBI gene (formerly Entrezgene);Acc:397662]	0.41662759384583	-1.26317	0.0022002818864899	0.022819275665546	yes	down	1.44	2.09	2.74	1.29	1.24	2.2	2.63	6.76	4.47	3.13	35.38	3.62	1.8333333333333	9.3316666666667
ENSSSCG00000029331	PALLD	palladin, cytoskeletal associated protein [Source:VGNC Symbol;Acc:VGNC:111122]	1.5166886986986	0.60092500191257	0.0051857483133546	0.040720471279627	yes	up	38.39	36.67	44.89	66.91	39.79	60.52	41.97	48.72	47.45	53.82	67.83	36.97	47.861666666667	49.46
ENSSSCG00000029392	HUNK	hormonally up-regulated Neu-associated kinase [Source:VGNC Symbol;Acc:VGNC:89007]	0.44846783524433	-1.15692	0.00075490616724213	0.010526763838353	yes	down	0.16	0.19	0.52	0.34	0.31	0.66	0.67	0.86	1.31	1.15	4.01	0.78	0.36333333333333	1.4633333333333
ENSSSCG00000029425	MRPS18B	mitochondrial ribosomal protein S18B [Source:NCBI gene (formerly Entrezgene);Acc:100144465]	1.6526490640614	0.72478040443084	0.0049427389732568	0.039501986592409	yes	up	48.13	52.37	51.93	52.9	48.82	40.32	43.07	47.08	49.79	45.07	37.18	42.07	49.078333333333	44.043333333333
ENSSSCG00000029449		proteoglycan 4 [Source:VGNC Symbol;Acc:VGNC:108609]	0.097934964363409	-3.35203	2.2586211561197E-6	0.00011679511002778	yes	down	0.03	0.15	0.28	0.03	0.04	0.29	0.15	1.57	0.6	0.58	11.97	0.39	0.13666666666667	2.5433333333333
ENSSSCG00000029474	AVEN	apoptosis and caspase activation inhibitor [Source:HGNC Symbol;Acc:HGNC:13509]	1.6310167714135	0.70577161706553	0.00036594390950551	0.0061926722474017	yes	up	11.16	12.17	11.93	13.49	14.38	12.56	10.82	10.68	11.98	11.99	15.82	11.26	12.615	12.091666666667
ENSSSCG00000029606	AOX1	aldehyde oxidase 1 [Source:NCBI gene (formerly Entrezgene);Acc:100523701]	0.16474038589816	-2.60173	4.8285083318748E-5	0.0013384308136977	yes	down	0.11	0.09	0.12	0.24	0.09	0.14	0.27	0.45	0.37	0.99	9.54	0.23	0.13166666666667	1.975
ENSSSCG00000029626	NECAB3	N-terminal EF-hand calcium binding protein 3 [Source:VGNC Symbol;Acc:VGNC:95670]	0.41828429470397	-1.25744	0.0010065258309902	0.013091892951556	yes	down	0.42	0.6	0.54	0.16	0.35	0.62	1.29	1.26	1.11	1.16	5.82	1.31	0.44833333333333	1.9916666666667
ENSSSCG00000029651	SLN	sarcolipin [Source:NCBI gene (formerly Entrezgene);Acc:733627]	2.8664524755894	1.5192663600413	0.00018572288840757	0.0036604427448298	yes	up	1353.79	1605.94	1427.36	2382.39	1436.45	1490.27	788.07	1272.91	881.55	876.57	217.27	729.85	1616.0333333333	794.37
ENSSSCG00000029662	RASSF4	Ras association domain family member 4 [Source:VGNC Symbol;Acc:VGNC:111135]	2.0949740340244	1.0669323626757	0.00050317386907878	0.0077144663130147	yes	up	8.69	11.1	12.99	23.73	14.24	23.72	9.89	7.71	12.85	13.5	11.05	11.12	15.745	11.02
ENSSSCG00000029756	ADGRG2	adhesion G protein-coupled receptor G2 [Source:VGNC Symbol;Acc:VGNC:85130]	0.10074809213025	-3.31118	3.8922965879866E-7	2.9034865877654E-5	yes	down	0.03	0.06	0.08	0.09	0.07	0.03	0.22	0.31	0.79	0.53	6.11	0.19	0.06	1.3583333333333
ENSSSCG00000029771		-	0.19337375850954	-2.37054	0.0028058708496421	0.026981384514568	yes	down	0.03	0.04	0.06	0.03	0.05	0.03	0.04	0.12	0.08	0.21	3.12	0.03	0.04	0.6
ENSSSCG00000029783	MKX	mohawk homeobox [Source:VGNC Symbol;Acc:VGNC:96020]	0.031097871917252	-5.00704	1.2637032412429E-7	1.2503079868857E-5	yes	down	0	0	0.07	0.02	0.07	0.07	0.16	0.87	0.99	1.04	18.2	0.11	0.038333333333333	3.5616666666667
ENSSSCG00000029808	EIF2B3	eukaryotic translation initiation factor 2B subunit gamma [Source:VGNC Symbol;Acc:VGNC:87611]	1.6774321376942	0.74625440183977	0.0010033120549245	0.013076931009619	yes	up	25.98	24.63	18.34	18.61	21.16	17.26	13.87	24.25	16.45	23.3	17.02	14.62	20.996666666667	18.251666666667
ENSSSCG00000029815	SRGAP1	SLIT-ROBO Rho GTPase activating protein 1 [Source:VGNC Symbol;Acc:VGNC:93454]	0.23499390729815	-2.0893	3.5398901791166E-5	0.0010638588362997	yes	down	0.12	0.09	0.09	0.11	0.1	0.21	0.24	0.53	0.37	0.56	4.87	0.32	0.12	1.1483333333333
ENSSSCG00000029843	NPHP4	nephrocystin 4 [Source:HGNC Symbol;Acc:HGNC:19104]	0.63893593747732	-0.646257	0.005586090920842	0.042514448900624	yes	down	0.42	0.58	0.65	0.45	0.33	0.84	0.95	1.24	1.3	1.38	2.82	0.88	0.545	1.4283333333333
ENSSSCG00000029855	LHFPL6	LHFPL tetraspan subfamily member 6 [Source:VGNC Symbol;Acc:VGNC:89709]	0.36467879181631	-1.4553	0.00023986520348166	0.0044331749500265	yes	down	10.68	9.69	16.68	12.16	8.91	9.57	13.8	37.49	33.32	37.91	257.75	17.26	11.281666666667	66.255
ENSSSCG00000029866	CCDC112	coiled-coil domain containing 112 [Source:VGNC Symbol;Acc:VGNC:86246]	0.22251488817331	-2.16803	0.0064022509360744	0.046898226131432	yes	down	0.03	0	0.08	0.12	0.08	0.09	0.11	0.17	0.13	0.39	3.24	0.15	0.066666666666667	0.69833333333333
ENSSSCG00000029886	LYVE1	lymphatic vessel endothelial hyaluronan receptor 1 [Source:VGNC Symbol;Acc:VGNC:89922]	0.097726045964021	-3.35511	1.2311589689014E-8	1.7598123874413E-6	yes	down	0.87	0.98	1.57	0.79	0.61	1.22	2.9	7.72	4.93	13.03	122.06	3.51	1.0066666666667	25.691666666667
ENSSSCG00000029949	CD248	CD248 molecule [Source:VGNC Symbol;Acc:VGNC:86402]	0.35036504759285	-1.51307	2.6420436842887E-6	0.00013382447207689	yes	down	2.19	2.1	5.75	3	2.75	3.35	8.44	7.61	14.63	7.77	56.06	8.66	3.19	17.195
ENSSSCG00000030018	ZNF396	zinc finger protein 396 [Source:VGNC Symbol;Acc:VGNC:98751]	0.1308469470438	-2.93405	0.0044094135796894	0.036579154240453	yes	down	0	0.03	0	0	0.06	0.03	0.07	0.15	0.18	0.11	1.61	0.14	0.02	0.37666666666667
ENSSSCG00000030088		-	0.17341288094158	-2.52772	0.00072326402565019	0.010242329584613	yes	down	0.1	0.11	0.17	0	0.11	0.1	0.42	0.49	0.18	0.52	5.01	0.59	0.098333333333333	1.2016666666667
ENSSSCG00000030156	APBB1IP	amyloid beta protein binding family B member 1 interacting protein [Source:VGNC Symbol;Acc:VGNC:95848]	0.12418267246205	-3.00946	3.0414216583164E-7	2.4183929881561E-5	yes	down	0.07	0.18	0.29	0.31	0.13	0.18	0.55	1.1	1.06	1.83	16.09	0.72	0.19333333333333	3.5583333333333
ENSSSCG00000030167	SLC25A39	solute carrier family 25 member 39 [Source:VGNC Symbol;Acc:VGNC:93014]	1.5645530840743	0.64575060893453	0.0026609852584157	0.02596428811318	yes	up	25.62	31.45	33.19	39.12	33.05	33.26	29.21	28.56	37.32	23.65	41.18	31.37	32.615	31.881666666667
ENSSSCG00000030217	COLGALT2	collagen beta(1-O)galactosyltransferase 2 [Source:VGNC Symbol;Acc:VGNC:108578]	0.49560170004439	-1.01275	0.00098635586284853	0.012941460712588	yes	down	0.25	0.18	0.57	0.31	0.21	0.25	0.46	0.91	0.87	0.75	3.02	0.42	0.295	1.0716666666667
ENSSSCG00000030278	MLLT11	MLLT11 transcription factor 7 cofactor [Source:NCBI gene (formerly Entrezgene);Acc:100520242]	1.92492	0.94479599730144	0.0059161988232531	0.044281802219878	yes	up	7.67	10.99	13.12	13.7	15.03	6.74	7.89	6.74	10.43	3.45	8.46	11.84	11.208333333333	8.135
ENSSSCG00000030295	NUTF2	nuclear transport factor 2 [Source:VGNC Symbol;Acc:VGNC:98524]	1.8170372664252	0.86158800874951	0.0010544432705506	0.013502150628336	yes	up	60.41	83.68	65.28	72.56	95.99	70.22	55.76	71.29	64.41	53.59	62.72	64.59	74.69	62.06
ENSSSCG00000030337	NYAP1	neuronal tyrosine phosphorylated phosphoinositide-3-kinase adaptor 1 [Source:VGNC Symbol;Acc:VGNC:91002]	0.4140775125297	-1.27203	5.1299736658338E-5	0.0014072816852983	yes	down	0.29	0.21	0.62	0.29	0.18	0.35	0.81	0.7	1.33	1.09	3.49	0.68	0.32333333333333	1.35
ENSSSCG00000030345	INPP5J	inositol polyphosphate-5-phosphatase J [Source:VGNC Symbol;Acc:VGNC:89146]	2.6781382961066	1.4212304617659	0.0012674709882862	0.01526829296847	yes	up	0.2	0.5	0.64	0.73	0.68	0.97	0.22	0.36	0.45	0.23	0.2	0.52	0.62	0.33
ENSSSCG00000030358		sterile alpha and TIR motif containing 1 [Source:VGNC Symbol;Acc:VGNC:99038]	0.59120332879636	-0.758274	0.0010036132619066	0.013076931009619	yes	down	0.42	0.4	0.73	0.54	0.75	0.61	0.94	1.28	1.28	1.38	4.55	1.02	0.575	1.7416666666667
ENSSSCG00000030361	PRKCZ	protein kinase C zeta [Source:NCBI gene (formerly Entrezgene);Acc:100533200]	0.51181353204709	-0.96631	0.00011770104710424	0.0026228246847959	yes	down	0.33	0.42	0.33	0.44	0.35	0.38	0.69	1.33	1.42	1.44	3.3	0.81	0.375	1.4983333333333
ENSSSCG00000030369	YARS1	tyrosyl-tRNA synthetase 1 [Source:VGNC Symbol;Acc:VGNC:98680]	1.75293	0.80977023998643	6.7426231236639E-6	0.00029345240404192	yes	up	19.58	24.22	22.96	27.3	29.22	20.36	16.01	22.89	22.34	22.92	30.09	15.26	23.94	21.585
ENSSSCG00000030469	BUB1	BUB1 mitotic checkpoint serine/threonine kinase [Source:VGNC Symbol;Acc:VGNC:85918]	0.46907760266016	-1.0921	0.0034084434981496	0.030788015797954	yes	down	0.54	0.35	0.72	0.26	0.45	0.82	0.75	1.83	1.2	1.01	7.21	1.18	0.52333333333333	2.1966666666667
ENSSSCG00000030478	MRPL42	mitochondrial ribosomal protein L42 [Source:VGNC Symbol;Acc:VGNC:109557]	1.97193	0.97960588184307	9.7231600536145E-7	5.9383299734853E-5	yes	up	7.21	4.23	8.01	6.86	6.58	4.33	3.01	4.91	4.17	6.16	9.72	2.4	6.2033333333333	5.0616666666667
ENSSSCG00000030510	FBL	fibrillarin [Source:VGNC Symbol;Acc:VGNC:88022]	1.9815481436925	0.98662801944955	2.7497514637455E-5	0.00086643442618782	yes	up	56.2	68.21	53.79	67.72	65.06	52.32	47.08	39.34	44.26	38.06	62.37	49.49	60.55	46.766666666667
ENSSSCG00000030567	SSR3	signal sequence receptor subunit 3 [Source:VGNC Symbol;Acc:VGNC:93492]	1.5720429018008	0.65264058996975	0.00054910631337745	0.0081788857216437	yes	up	166.06	187.02	134.14	154.3	185.53	130.9	106.88	163.2	129.99	129.91	435.76	126.62	159.65833333333	182.06
ENSSSCG00000030585	HOXC6	homeobox C6 [Source:VGNC Symbol;Acc:VGNC:88953]	2.1505441015981	1.1047017171949	5.6880261531724E-5	0.0015182733118567	yes	up	0.72	1.06	1.48	1.22	1.21	1.22	0.97	0.68	0.82	0.83	1.31	0.49	1.1516666666667	0.85
ENSSSCG00000030597	HAPLN3	hyaluronan and proteoglycan link protein 3 [Source:VGNC Symbol;Acc:VGNC:88782]	0.30380367016032	-1.71879	0.00078718199279694	0.01087762379432	yes	down	0.1	0.14	0.21	0.12	0.09	0.11	0.22	0.48	0.59	0.24	3.56	0.3	0.12833333333333	0.89833333333333
ENSSSCG00000030655	MAMDC2	MAM domain containing 2 [Source:VGNC Symbol;Acc:VGNC:89962]	0.36023476999804	-1.47299	0.0036896725230369	0.032594303520471	yes	down	0.38	0.2	0.38	0.29	0.26	0.43	0.45	1.02	0.72	1.46	8.14	0.27	0.32333333333333	2.01
ENSSSCG00000030681	MYBPH	myosin binding protein H [Source:VGNC Symbol;Acc:VGNC:98144]	10.105519976108	3.3370716518997	7.0115314663365E-12	3.0605334850559E-9	yes	up	1809.2	2934.65	1353.15	2275.11	1227.1	3070.07	538.69	252.58	440.45	149.27	103.36	255.51	2111.5466666667	289.97666666667
ENSSSCG00000031077	KPNA4	karyopherin subunit alpha 4 [Source:VGNC Symbol;Acc:VGNC:89563]	1.5037943997598	0.58860733382205	0.003472628910036	0.031121549307877	yes	up	9.04	7.03	14.63	13.63	10.73	8.55	6.29	14.49	8.62	12.28	24.33	5.25	10.601666666667	11.876666666667
ENSSSCG00000031154	ACKR2	atypical chemokine receptor 2 [Source:VGNC Symbol;Acc:VGNC:85012]	0.17197253255201	-2.53975	1.3264442719077E-10	4.4740362362231E-8	yes	down	0.71	0.67	0.93	0.61	0.69	0.43	2.58	5.23	4.96	3.6	32.31	2.11	0.67333333333333	8.465
ENSSSCG00000031174	FBP1	fructose-bisphosphatase 1 [Source:NCBI gene (formerly Entrezgene);Acc:397038]	0.13662499110489	-2.87171	1.5196637803829E-6	8.3530852461712E-5	yes	down	0.45	0.4	0.26	0.27	0.25	0.6	1.92	1.84	3.1	1.86	30.31	0.87	0.37166666666667	6.65
ENSSSCG00000031236	GLIPR2	GLI pathosis related 2 [Source:VGNC Symbol;Acc:VGNC:98023]	0.53687811706811	-0.897333	0.00072867827356001	0.010289547343391	yes	down	4.52	4.42	7.76	5.47	4.32	4.79	8.16	9.84	16.94	9.53	54.42	9.89	5.2133333333333	18.13
ENSSSCG00000031361	CELSR1	cadherin EGF LAG seven-pass G-type receptor 1 [Source:HGNC Symbol;Acc:HGNC:1850]	0.2529979255583	-1.9828	2.4498584496041E-9	4.98059578775E-7	yes	down	0.11	0.05	0.17	0.15	0.15	0.18	0.41	0.68	0.49	0.83	2.69	0.41	0.135	0.91833333333333
ENSSSCG00000031435	MRPS14	mitochondrial ribosomal protein S14 [Source:VGNC Symbol;Acc:VGNC:90383]	1.6276146820499	0.70275919954799	5.4141001673464E-5	0.001455627909123	yes	up	4.01	3.01	3.82	3.92	2.74	2.86	2.34	3.89	2.37	3.39	6.59	2.19	3.3933333333333	3.4616666666667
ENSSSCG00000031487	LSP1	lymphocyte specific protein 1 [Source:VGNC Symbol;Acc:VGNC:89880]	1.6670943080443	0.73733572034073	0.0028793569198038	0.027422642179319	yes	up	10.51	16.14	13.42	24.51	9.57	10.96	10.87	11.45	15.54	17.2	38.9	9.03	14.185	17.165
ENSSSCG00000031493	CYBA	cytochrome b-245 alpha chain [Source:VGNC Symbol;Acc:VGNC:87124]	0.40049388976829	-1.32015	0.00090790889262897	0.012135390126988	yes	down	3.75	4.7	5.73	3.14	2.59	3.93	10.2	5.92	9.39	12.92	76.75	9.32	3.9733333333333	20.75
ENSSSCG00000031537	HAND2	heart and neural crest derivatives expressed 2 [Source:VGNC Symbol;Acc:VGNC:88778]	0.014799488269859	-6.07831	7.7160193161692E-7	5.0225194154065E-5	yes	down	0	0	0	0	0	0	0.62	0.18	0.23	0.52	7.86	0.22	0	1.605
ENSSSCG00000031581		-	0.083697408845774	-3.57867	2.3036796270002E-5	0.00077002048072771	yes	down	0.05	0.05	0.46	0	0.25	0.21	1.24	2.36	2.05	0.37	20.11	0.05	0.17	4.3633333333333
ENSSSCG00000031587		-	6.5721184102231	2.71636	0.00018270344860386	0.0036153358409732	yes	up	0.15	0.1	0.16	0.42	0.07	0.19	0.02	0.06	0.03	0.08	0	0.05	0.18166666666667	0.04
ENSSSCG00000031640		-	0.15009841989661	-2.73602	8.0560924325777E-7	5.1534684393054E-5	yes	down	1.7	2.22	3.84	1.81	1.15	4.71	4.96	10.73	6.52	26.66	173.93	14.32	2.5716666666667	39.52
ENSSSCG00000031703	DACT2	dishevelled binding antagonist of beta catenin 2 [Source:VGNC Symbol;Acc:VGNC:87148]	0.07996662717743	-3.64446	1.8116847020796E-8	2.4006439878181E-6	yes	down	0.04	0.2	0.08	0.04	0.11	0.04	0.94	1.23	1.39	0.35	10.45	0.51	0.085	2.4783333333333
ENSSSCG00000031715	CARD9	caspase recruitment domain family member 9 [Source:VGNC Symbol;Acc:VGNC:86189]	0.33448908851376	-1.57997	4.9071799113129E-5	0.0013536702056467	yes	down	0.31	0.15	0.29	0.51	0.28	0.18	0.97	0.7	0.83	1.8	3.94	0.86	0.28666666666667	1.5166666666667
ENSSSCG00000031717	ADCY8	adenylate cyclase 8 [Source:VGNC Symbol;Acc:VGNC:85112]	0.13848038778472	-2.85225	7.6255388918963E-9	1.2436332164245E-6	yes	down	0.09	0	0.09	0.14	0.02	0.07	0.64	0.47	0.87	0.95	2.61	0.74	0.068333333333333	1.0466666666667
ENSSSCG00000031728	ABRA	actin binding Rho activating protein [Source:NCBI gene (formerly Entrezgene);Acc:100154546]	2.97906	1.5748576709753	0.0025378635482198	0.025126372861328	yes	up	25.98	17.71	55.15	136.23	170.91	37.73	34.8	20.7	38.82	53.15	19.37	38.51	73.951666666667	34.225
ENSSSCG00000031730		proteasome assembly chaperone 2 [Source:VGNC Symbol;Acc:VGNC:106454]	1.6789888558586	0.74759265454481	1.9124390888279E-5	0.00066782372981872	yes	up	8.19	7.45	9.3	8.88	9.98	6.38	6.47	8.78	7.43	6.71	12.01	6.11	8.3633333333333	7.9183333333333
ENSSSCG00000031733	AKAP12	A-kinase anchoring protein 12 [Source:VGNC Symbol;Acc:VGNC:85216]	0.32424680680887	-1.62484	0.00037322491903186	0.006294353435627	yes	down	1.22	0.88	2.97	2.72	1.74	2.1	2.31	5.73	5.13	7.98	53.86	3.2	1.9383333333333	13.035
ENSSSCG00000031788	PTAFR	platelet activating factor receptor [Source:VGNC Symbol;Acc:VGNC:98224]	0.25776775221467	-1.95586	5.1349752916104E-6	0.00023521039599626	yes	down	0.1	48.76	23.99	28.42	23.38	0.13	60.42	75.32	0.33	0.52	35.15	44.62	20.796666666667	36.06
ENSSSCG00000031789	ACSL5	acyl-CoA synthetase long chain family member 5 [Source:VGNC Symbol;Acc:VGNC:85034]	0.5570057471401	-0.844236	0.0066147849388515	0.047981438552051	yes	down	2.07	1.9	3.58	2.69	2.75	2.88	3.7	4.63	5.05	6.37	29.97	3.85	2.645	8.9283333333333
ENSSSCG00000031794	TNFAIP8L3	TNF alpha induced protein 8 like 3 [Source:VGNC Symbol;Acc:VGNC:94256]	0.13752474097759	-2.86224	7.8462240566338E-7	5.0849699224673E-5	yes	down	0.26	0.12	0.78	0.35	0.18	0.61	1.47	2.91	2.4	2.41	27.16	0.92	0.38333333333333	6.2116666666667
ENSSSCG00000031831	CADM1	cell adhesion molecule 1 [Source:VGNC Symbol;Acc:VGNC:86134]	0.30951560037553	-1.69192	0.00035012177818185	0.0059863563479226	yes	down	0.28	0.15	0.41	0.19	0.4	0.18	0.63	0.69	1.14	0.99	7.26	0.34	0.26833333333333	1.8416666666667
ENSSSCG00000031856	DACT1	dishevelled binding antagonist of beta catenin 1 [Source:VGNC Symbol;Acc:VGNC:87147]	0.4400962311596	-1.18411	3.3013450908444E-5	0.0010081329731115	yes	down	0.77	0.76	1.58	0.96	1.18	1.23	1.95	2.99	2.62	3.63	14.84	1.9	1.08	4.655
ENSSSCG00000031857	SMIM19	small integral membrane protein 19 [Source:NCBI gene (formerly Entrezgene);Acc:100152445]	1.6032099175109	0.68096333823375	0.0011541018110666	0.014340779961995	yes	up	7.35	6.68	9.28	9.29	7.46	4.83	4.29	6.03	6.05	7.07	22.28	4.8	7.4816666666667	8.42
ENSSSCG00000031866	TIMP3	TIMP metallopeptidase inhibitor 3 [Source:VGNC Symbol;Acc:VGNC:93996]	0.58817935081688	-0.765672	0.0014119036262672	0.016499261194827	yes	down	34.37	21.02	47.88	37.38	38.97	32.34	50.7	80.56	79.82	71.18	339.52	54.15	35.326666666667	112.655
ENSSSCG00000031938	NEDD8	NEDD8 ubiquitin like modifier [Source:HGNC Symbol;Acc:HGNC:7732]	1.7092703713704	0.77338061970781	0.0070406880123589	0.049852505148578	yes	up	114.03	128.18	98.32	95.96	74.5	83.66	98.44	74.92	80.09	68.19	107.51	105.49	99.108333333333	89.106666666667
ENSSSCG00000031988	MYOCD	myocardin [Source:NCBI gene (formerly Entrezgene);Acc:396571]	0.4371917729259	-1.19366	0.0009871122920726	0.012941460712588	yes	down	0.1	0.2	0.21	0.13	0.07	0.14	0.2	0.49	0.46	0.4	2.06	0.26	0.14166666666667	0.645
ENSSSCG00000032145	IRX5	iroquois homeobox 5 [Source:VGNC Symbol;Acc:VGNC:89219]	11.593085828357	3.53519	2.8523924708635E-12	1.4110785553361E-9	yes	up	1.23	2.57	4.16	3.69	1.22	3.37	0.32	0.22	0.15	0.05	0.52	0.77	2.7066666666667	0.33833333333333
ENSSSCG00000032151	CPZ	carboxypeptidase Z [Source:VGNC Symbol;Acc:VGNC:86970]	0.093418667908165	-3.42015	1.6796328346048E-11	6.7371434860458E-9	yes	down	0.98	1.38	3.7	1.35	1.87	3.28	13.5	20.37	21.2	19.16	214.84	7.75	2.0933333333333	49.47
ENSSSCG00000032165	ATP5MK	ATP synthase membrane subunit k [Source:VGNC Symbol;Acc:VGNC:85657]	1.9179588380462	0.93957175852921	1.3251669631968E-6	7.449546553335E-5	yes	up	621.06	497.65	768.86	748.37	380.68	480.2	446.75	481.71	470.33	560.16	563.26	421.82	582.80333333333	490.67166666667
ENSSSCG00000032170	DAPK3	death associated protein kinase 3 [Source:VGNC Symbol;Acc:VGNC:87158]	2.0105080165299	1.0075600886301	0.0026638251302764	0.025966553838834	yes	up	7.83	22.9	14.14	38.74	10.4	22.93	11.1	14.89	18.18	14.4	18.72	14.91	19.49	15.366666666667
ENSSSCG00000032213	DBI	diazepam binding inhibitor, acyl-CoA binding protein [Source:NCBI gene (formerly Entrezgene);Acc:397212]	1.5628837257844	0.6442104498193	0.0037483978647505	0.032880915398042	yes	up	37.59	41.62	32.95	30.07	34	33.66	30.12	36.82	23.25	25.77	78.45	32.97	34.981666666667	37.896666666667
ENSSSCG00000032215	FOXD3	forkhead box D3 [Source:VGNC Symbol;Acc:VGNC:88201]	1.90951	0.93320594615881	0.006838555686343	0.048982145241804	yes	up	4.7	4.04	7.09	5.09	4.14	4.98	4.15	3.38	4.74	4.34	1.73	3.14	5.0066666666667	3.58
ENSSSCG00000032241	GPNMB	glycoprotein nmb [Source:VGNC Symbol;Acc:VGNC:88593]	0.22744126886087	-2.13643	0.00073806394130498	0.010384201839313	yes	down	0.19	0.23	0.28	0.08	0.36	0.43	0.28	0.85	0.71	1.41	13.23	0.62	0.26166666666667	2.85
ENSSSCG00000032242	HMGA1	high mobility group AT-hook 1 [Source:VGNC Symbol;Acc:VGNC:103070]	2.26943	1.1823325800486	0.0052488393533284	0.040996669000219	yes	up	36.75	63.03	48.73	138.93	37.86	63.39	48.3	35.47	47.73	46.74	16.1	40.72	64.781666666667	39.176666666667
ENSSSCG00000032250	SRRM3	serine/arginine repetitive matrix 3 [Source:VGNC Symbol;Acc:VGNC:93469]	2.7383583636146	1.4533112616353	0.0016670668045654	0.018751501138777	yes	up	0.38	1.28	1.94	1.98	0.54	1.49	0.68	0.24	1.35	0.76	1.05	0.22	1.2683333333333	0.71666666666667
ENSSSCG00000032262	IDUA	alpha-L-iduronidase [Source:VGNC Symbol;Acc:VGNC:89026]	0.65327143068461	-0.614246	0.0028014651013341	0.026962739020039	yes	down	3.18	4.11	5.25	3.81	4.28	4.83	6.13	9.36	9.51	8.33	31.95	5.98	4.2433333333333	11.876666666667
ENSSSCG00000032282	ACP5	acid phosphatase 5, tartrate resistant [Source:VGNC Symbol;Acc:VGNC:85027]	0.26386260205807	-1.92214	2.2539064392584E-6	0.00011679511002778	yes	down	0.48	0.74	0.95	0.43	0.45	0.59	1.65	2.28	1.95	2.76	14.86	2.53	0.60666666666667	4.3383333333333
ENSSSCG00000032330		Thy-1 cell surface antigen [Source:VGNC Symbol;Acc:VGNC:93973]	0.16792583040549	-2.5741	6.058696547859E-9	1.0217854030315E-6	yes	down	8.45	13.07	12.61	8.73	8.8	9.88	33.03	56.97	68.09	46.92	601.02	41.65	10.256666666667	141.28
ENSSSCG00000032355	LY86	lymphocyte antigen 86 [Source:NCBI gene (formerly Entrezgene);Acc:396639]	0.065493731897564	-3.9325	4.1356718319366E-5	0.0011834181632006	yes	down	0.12	0	0.12	0.12	0.11	0	0.36	0.54	1.33	1.75	10.14	1.23	0.078333333333333	2.5583333333333
ENSSSCG00000032364	SELENOH	selenoprotein H [Source:NCBI gene (formerly Entrezgene);Acc:100462651]	2.1754377616306	1.1213057425639	0.00016504534611699	0.0033692406901269	yes	up	93.15	112.6	82.43	114.2	64.57	57.76	73.12	48.31	58.45	52.52	68	65.15	87.451666666667	60.925
ENSSSCG00000032381		lipopolysaccharide induced TNF factor [Source:VGNC Symbol;Acc:VGNC:98073]	0.66059094690838	-0.598171	0.0027959969780134	0.026927573751264	yes	down	6.46	6.25	8.88	7.88	5.89	7.92	9.03	14.52	15.97	13.29	53.94	12.45	7.2133333333333	19.866666666667
ENSSSCG00000032392		-	0.2891027884336	-1.79035	0.0013085772355834	0.015598871287786	yes	down	0.02	0.1	0.05	0.09	0.03	0.03	0.13	0.35	0.34	0.16	0.3	0.36	0.053333333333333	0.27333333333333
ENSSSCG00000032423	SPOCK1	SPARC (osteonectin), cwcv and kazal like domains proteoglycan 1 [Source:VGNC Symbol;Acc:VGNC:96619]	0.084110545715451	-3.57157	9.7492251422472E-9	1.5071692743343E-6	yes	down	0.01	0.07	0.04	0.05	0.08	0.04	0.19	0.69	0.86	0.57	5.28	0.24	0.048333333333333	1.305
ENSSSCG00000032428	ARSA	arylsulfatase A [Source:NCBI gene (formerly Entrezgene);Acc:396973]	0.44465372323877	-1.16925	5.1900563486575E-6	0.0002362749272099	yes	down	0.9	2.02	2.03	1.88	1.42	2.32	3.44	4.17	4.97	6.52	20.35	4.75	1.7616666666667	7.3666666666667
ENSSSCG00000032434	PLAUR	plasminogen activator, urokinase receptor [Source:VGNC Symbol;Acc:VGNC:91512]	0.41602716512089	-1.26525	0.00090169193827476	0.012077626404274	yes	down	0.74	1.49	1.4	1.02	1.28	1.04	1.77	3.73	5.08	2.75	17.78	1.96	1.1616666666667	5.5116666666667
ENSSSCG00000032444	PLXDC2	plexin domain containing 2 [Source:VGNC Symbol;Acc:VGNC:95958]	0.34247802391981	-1.54592	0.0020796137342552	0.02193571245919	yes	down	1.17	1.47	2.78	1.29	1.22	2.57	2.27	5.88	3.72	3.38	30.86	2.67	1.75	8.13
ENSSSCG00000032473	NYNRIN	NYN domain and retroviral integrase containing [Source:VGNC Symbol;Acc:VGNC:91003]	0.60000948617578	-0.736943	0.00409139726914	0.034876752941589	yes	down	1.49	1.2	2.35	1.23	0.78	2.6	2.91	3.5	3.89	3.62	9.17	3.56	1.6083333333333	4.4416666666667
ENSSSCG00000032488	PTGR3	prostaglandin reductase 3 [Source:VGNC Symbol;Acc:VGNC:95049]	1.8866401219456	0.91581925399318	0.0052091792526975	0.040863392065065	yes	up	23.25	23.54	24.73	23.98	26.97	21.66	21.63	20.31	20.55	17.43	10.14	17.12	24.021666666667	17.863333333333
ENSSSCG00000032551	FAM240A	family with sequence similarity 240 member A [Source:VGNC Symbol;Acc:VGNC:87965]	8.0491107015682	3.0088293972261	0.0003788442563743	0.0063530255467242	yes	up	0.42	0.28	0.82	1.02	1.11	1.36	0	0	0.14	0.32	0	0.4	0.835	0.14333333333333
ENSSSCG00000032552	RFFL	ring finger and FYVE like domain containing E3 ubiquitin protein ligase [Source:VGNC Symbol;Acc:VGNC:98289]	0.5452896839621	-0.874905	9.4061873326434E-5	0.0022335556192602	yes	down	1.05	1.18	1.04	0.88	1.17	1.07	2.16	3.51	1.96	2.59	7.18	2.79	1.065	3.365
ENSSSCG00000032637	EVC	EvC ciliary complex subunit 1 [Source:VGNC Symbol;Acc:VGNC:87818]	0.48792157517734	-1.03528	3.7848473909081E-5	0.0011100972357405	yes	down	1.26	0.89	1.41	1.61	1.2	1.78	2.99	2.56	3.63	4.46	14.63	2.49	1.3583333333333	5.1266666666667
ENSSSCG00000032741	TBC1D9	TBC1 domain family member 9 [Source:VGNC Symbol;Acc:VGNC:93781]	0.45770673908553	-1.1275	0.0021155187765031	0.022282763777206	yes	down	0.82	0.54	2.04	1.3	0.56	1.06	1.56	3	2.68	2.47	15.2	1.48	1.0533333333333	4.3983333333333
ENSSSCG00000032803	CYP2S1	cytochrome P450 family 2 subfamily S member 1 [Source:VGNC Symbol;Acc:VGNC:103351]	0.1333763206436	-2.90643	1.9391392299664E-7	1.7232793599959E-5	yes	down	0.05	0.16	0.36	0.28	0.23	0.24	0.75	2.33	0.84	1.27	15.48	1.12	0.22	3.6316666666667
ENSSSCG00000032833	CD320	CD320 molecule [Source:VGNC Symbol;Acc:VGNC:86409]	1.6165980861669	0.69296104481845	0.003654622270521	0.032347919528883	yes	up	13.41	15.23	16.99	11.69	10.92	11.68	13.14	9.68	13.84	7.91	23.5	12.21	13.32	13.38
ENSSSCG00000032835	TMEM268	transmembrane protein 268 [Source:VGNC Symbol;Acc:VGNC:94168]	0.64327468186997	-0.636493	0.0036691299203953	0.032432136479206	yes	down	1.59	0.91	1.35	1.35	0.63	1.69	2.87	1.74	2.4	3.22	5.85	1.8	1.2533333333333	2.98
ENSSSCG00000032931	CDH6	cadherin 6 [Source:VGNC Symbol;Acc:VGNC:110656]	0.13404571254028	-2.8992	0.0049191968951931	0.039335022156013	yes	down	0	0.02	0.07	0.01	0	0.03	0.02	0.14	0.08	0.14	2.06	0.03	0.021666666666667	0.41166666666667
ENSSSCG00000032941	SIK2	salt inducible kinase 2 [Source:VGNC Symbol;Acc:VGNC:92872]	0.6148793660628	-0.701625	0.0023586346566084	0.02384502516262	yes	down	4.69	3.15	8.32	4.45	3.91	4.58	6.83	12.01	12.97	8.01	37.66	7.6	4.85	14.18
ENSSSCG00000032942	DAP	death associated protein [Source:VGNC Symbol;Acc:VGNC:106447]	0.44275425092705	-1.17542	0.00011116696948724	0.0025226743029972	yes	down	13.49	15.59	17.76	12.36	14.73	20.98	30.23	51.33	35.87	38.92	241.74	33.27	15.818333333333	71.893333333333
ENSSSCG00000032949	APH1B	aph-1 homolog B, gamma-secretase subunit [Source:VGNC Symbol;Acc:VGNC:103898]	0.3512007650014	-1.50963	0.00095764739629057	0.012674102802006	yes	down	0.59	0.64	0.94	0.67	0.55	0.68	1.22	2.31	1.16	1.49	18.24	1.08	0.67833333333333	4.25
ENSSSCG00000032967	CACNB3	calcium voltage-gated channel auxiliary subunit beta 3 [Source:VGNC Symbol;Acc:VGNC:103221]	0.65177141118424	-0.617562	0.0024135290045973	0.02426773980842	yes	down	1.67	2.09	2.56	1.73	2.24	2.4	3.4	4.32	4.8	3.33	13.09	4.3	2.115	5.54
ENSSSCG00000032973		-	1.5741359104906	0.65456010814271	0.0048072526782875	0.038795234909442	yes	up	6.55	7.1	7.09	6.82	5.82	6.04	6.61	6.14	7.24	6.1	7.47	5.19	6.57	6.4583333333333
ENSSSCG00000033001	FZD8	frizzled class receptor 8 [Source:VGNC Symbol;Acc:VGNC:96311]	0.65369000171806	-0.613321	0.0047013670672177	0.038210837154752	yes	down	2.28	2.17	4.53	3.08	1.18	3.14	4.86	5.73	6.09	6.64	13.37	3.82	2.73	6.7516666666667
ENSSSCG00000033027	CIAO2B	cytosolic iron-sulfur assembly component 2B [Source:VGNC Symbol;Acc:VGNC:86691]	1.7492942789103	0.80677301024967	0.0060020645730894	0.04472699300994	yes	up	76.47	90.27	77.43	85.6	84.31	67.5	73.8	54.59	63.69	54.08	76.44	94.31	80.263333333333	69.485
ENSSSCG00000033093	RGS6	regulator of G protein signaling 6 [Source:VGNC Symbol;Acc:VGNC:92267]	0.39167799605344	-1.35226	1.0335420382808E-5	0.0004123332631754	yes	down	0.1	0.11	0.13	0.19	0.11	0.16	0.37	0.84	0.35	0.54	1.91	0.28	0.13333333333333	0.715
ENSSSCG00000033146	CD163	CD163 molecule [Source:NCBI gene (formerly Entrezgene);Acc:397031]	0.14028090025721	-2.83361	2.2570851134687E-5	0.00076240406128674	yes	down	0.39	0.69	2.38	0.47	0.19	1.5	1.2	4.2	1.92	12.31	66.53	4.39	0.93666666666667	15.091666666667
ENSSSCG00000033175	SASH1	SAM and SH3 domain containing 1 [Source:VGNC Symbol;Acc:VGNC:92583]	0.4744485493733	-1.07568	0.0013423328434302	0.015911790518649	yes	down	1.71	1.85	2.72	2.17	1.31	2.46	2.36	5.76	4.86	5.81	30.12	3.25	2.0366666666667	8.6933333333333
ENSSSCG00000033177	CDC26	cell division cycle 26 [Source:VGNC Symbol;Acc:VGNC:86447]	1.6388462667472	0.71268052765046	0.0004405894228202	0.0070613257279424	yes	up	9.33	9.37	8.65	10.4	11.44	8.18	7	6.98	7.47	7.73	24.42	7.46	9.5616666666667	10.176666666667
ENSSSCG00000033189		family with sequence similarity 107 member A [Source:NCBI gene (formerly Entrezgene);Acc:100516512]	0.38271448547227	-1.38566	1.05904103149E-8	1.592661085514E-6	yes	down	6.55	5.74	7.18	4.15	4.08	5.7	12.37	22.06	16.43	14.58	63.01	9.5	5.5666666666667	22.991666666667
ENSSSCG00000033221		urotensin 2 receptor [Source:VGNC Symbol;Acc:VGNC:99103]	0.36863705612221	-1.43973	0.0056976025096018	0.043083142001281	yes	down	0.31	0.03	0.14	0.35	0.26	0.22	1.06	1.2	0.62	1.34	0.29	0.78	0.21833333333333	0.88166666666667
ENSSSCG00000033222	TRIM14	tripartite motif containing 14 [Source:VGNC Symbol;Acc:VGNC:103196]	0.43183860555775	-1.21144	0.0018636712181678	0.020324095574762	yes	down	0.03	0.03	0.1	0.04	0.11	0.14	0.24	0.25	0.15	0.28	0.67	0.2	0.075	0.29833333333333
ENSSSCG00000033299	FLNA	filamin A [Source:VGNC Symbol;Acc:VGNC:88155]	0.48938875325528	-1.03095	2.2317897337322E-6	0.00011621751381867	yes	down	13.3	14.18	27.58	20.24	17.34	24.89	39.14	46.4	56.97	54.83	166.28	34.33	19.588333333333	66.325
ENSSSCG00000033301	THAP7	THAP domain containing 7 [Source:VGNC Symbol;Acc:VGNC:109439]	1.7880255274709	0.83836733388858	0.00051624605356097	0.0078823124289078	yes	up	12.39	16.71	15.88	21.4	13.57	13.69	14.27	12.51	13.3	14.2	13.61	10.51	15.606666666667	13.066666666667
ENSSSCG00000033367	PLEKHA2	pleckstrin homology domain containing A2 [Source:VGNC Symbol;Acc:VGNC:95611]	0.52831098074054	-0.920541	0.00019131275137792	0.0037408070397889	yes	down	1.46	0.87	2.05	1.31	1.01	1.23	2.07	3.81	2.34	3.71	14.07	2.55	1.3216666666667	4.7583333333333
ENSSSCG00000033374	MRPL20	mitochondrial ribosomal protein L20 [Source:VGNC Symbol;Acc:VGNC:90356]	1.6744701230928	0.74370463483808	0.00011256727544695	0.0025389223934775	yes	up	71.78	56.74	74.71	77.59	56.69	41.63	58.07	43.38	63.98	55.59	99.22	45.39	63.19	60.938333333333
ENSSSCG00000033381	IRF4	interferon regulatory factor 4 [Source:VGNC Symbol;Acc:VGNC:89207]	0.063294027484764	-3.98179	3.319669754767E-5	0.0010096517077997	yes	down	0	0.02	0.06	0.02	0	0.03	0.02	0.33	0.15	0.29	3.7	0.15	0.021666666666667	0.77333333333333
ENSSSCG00000033443	DEPDC1	DEP domain containing 1 [Source:VGNC Symbol;Acc:VGNC:87258]	0.20461893159311	-2.28899	0.0067789513456895	0.048743419051055	yes	down	0	0.07	0.19	0.04	0.02	0.1	0.08	0.37	0.07	0.18	5.18	0.24	0.07	1.02
ENSSSCG00000033452		-	0.44600847077414	-1.16486	0.0046316552945727	0.037851539772441	yes	down	0.7	1.3	1.04	1.67	1.04	1.05	1.84	4.07	2.59	3.07	19.47	1.51	1.1333333333333	5.425
ENSSSCG00000033457		-	0.18980444282681	-2.39741	6.1945379892197E-5	0.0016067390218091	yes	down	1.39	0.6	3.11	0.32	0.13	1.18	5.22	3.43	5.96	4.16	46.52	6.45	1.1216666666667	11.956666666667
ENSSSCG00000033509	SAMD11	sterile alpha motif domain containing 11 [Source:VGNC Symbol;Acc:VGNC:92564]	0.48744210826208	-1.0367	0.0040950154991308	0.034887557418255	yes	down	0.75	0.69	0.58	0.52	0.38	0.29	1.98	1.55	2.13	2.04	1.39	1.09	0.535	1.6966666666667
ENSSSCG00000033512	C1QB	complement C1q B chain [Source:VGNC Symbol;Acc:VGNC:85977]	0.20214695289687	-2.30652	3.9654946291343E-7	2.9279555119891E-5	yes	down	2.66	7.47	7.84	4.8	2.39	9.36	13.37	26.6	21.33	38.97	195.15	30.75	5.7533333333333	54.361666666667
ENSSSCG00000033518	LLGL2	LLGL scribble cell polarity complex component 2 [Source:VGNC Symbol;Acc:VGNC:89747]	0.4616002969193	-1.11528	0.0042764019052248	0.035897104454435	yes	down	0.66	2.17	1.5	2.03	0.9	1.09	3.63	4.75	7.74	4.62	2.34	2.95	1.3916666666667	4.3383333333333
ENSSSCG00000033608	LOXL2	lysyl oxidase like 2 [Source:VGNC Symbol;Acc:VGNC:89781]	0.34954249096569	-1.51646	4.3008097057678E-7	3.0539864518325E-5	yes	down	6.9	8.55	13.64	9.86	9.69	11.77	21.22	30.8	39.88	31.57	195.65	25.03	10.068333333333	57.358333333333
ENSSSCG00000033623		apolipoprotein B receptor [Source:VGNC Symbol;Acc:VGNC:85420]	0.27731198524055	-1.85042	0.0033877262892309	0.030687026023547	yes	down	0.01	0.16	0.17	0.06	0	0.11	0.23	0.25	0.19	0.63	2.14	0.27	0.085	0.61833333333333
ENSSSCG00000033624	SRGAP3	SLIT-ROBO Rho GTPase activating protein 3 [Source:VGNC Symbol;Acc:VGNC:93455]	0.1732312900075	-2.52923	2.2654820499121E-5	0.00076240406128674	yes	down	0	0.05	0.08	0.04	0.11	0.11	0.16	0.44	0.26	0.48	3.36	0.24	0.065	0.82333333333333
ENSSSCG00000033641	COL8A2	collagen type VIII alpha 2 chain [Source:VGNC Symbol;Acc:VGNC:86881]	0.27182842140301	-1.87923	3.8712666655074E-5	0.0011243340231467	yes	down	0.12	0.09	0.46	0.25	0.24	0.5	0.78	1.19	1.46	1.34	6.93	0.39	0.27666666666667	2.015
ENSSSCG00000033700		-	1.8278055231299	0.8701125771018	0.00031218452534085	0.0054829947225841	yes	up	27.01	22.34	27.02	29.46	29.56	18.64	20.53	23	22.6	21.28	20	18.1	25.671666666667	20.918333333333
ENSSSCG00000033760	LTBP4	latent transforming growth factor beta binding protein 4 [Source:VGNC Symbol;Acc:VGNC:89888]	0.54633612759987	-0.872139	1.217033610021E-6	6.9469214639697E-5	yes	down	28.52	30.3	53.59	37.7	28.01	51.56	77.55	88.72	111.55	100.29	266.59	67.75	38.28	118.74166666667
ENSSSCG00000033833	DUSP18	dual specificity phosphatase 18 [Source:VGNC Symbol;Acc:VGNC:103937]	0.44255498686342	-1.17607	0.0012510730273877	0.015132171800702	yes	down	0.1	0.1	0.16	0.11	0.12	0.2	0.35	0.27	0.41	0.38	1.56	0.31	0.13166666666667	0.54666666666667
ENSSSCG00000033843	ETFRF1	electron transfer flavoprotein regulatory factor 1 [Source:VGNC Symbol;Acc:VGNC:87804]	1.6609844940431	0.73203860522588	0.002240753297182	0.023097860863243	yes	up	11.43	8.38	18.99	12.52	10.58	6.65	8.02	12.48	8.79	13.67	12.66	7.77	11.425	10.565
ENSSSCG00000033844	CYP1B1	cytochrome P450 family 1 subfamily B member 1 [Source:VGNC Symbol;Acc:VGNC:103345]	0.2856920891025	-1.80747	0.0012473116431817	0.015117315089254	yes	down	0.09	0.09	0.27	0.1	0.17	0.04	0.23	0.63	0.33	0.34	4.09	0.18	0.12666666666667	0.96666666666667
ENSSSCG00000033849	CD37	CD37 molecule [Source:VGNC Symbol;Acc:VGNC:86411]	0.31778381362175	-1.65388	0.0033989403136388	0.030720872834783	yes	down	0.07	0.32	0.61	0.07	0.29	0.13	0.77	0.41	0.78	0.98	4.11	1.07	0.24833333333333	1.3533333333333
ENSSSCG00000033858		-	3.1839854843134	1.6708337586966	0.00011840824073729	0.0026306836838056	yes	up	1.06	1.22	0.94	2.02	0.23	1.43	0.31	0.32	0.56	0.97	0.82	0.53	1.15	0.585
ENSSSCG00000033883		threonine aldolase 1 [Source:VGNC Symbol;Acc:VGNC:109160]	1.8359114922888	0.87649650934325	0.0026237985001814	0.025668947621089	yes	up	3.12	6.1	7.08	6.25	5.31	3.54	3.28	4.85	5.89	5.07	3.83	2.89	5.2333333333333	4.3016666666667
ENSSSCG00000033894		laminin subunit alpha 2 [Source:VGNC Symbol;Acc:VGNC:101493]	0.43701927939504	-1.19423	0.002760420711966	0.026671486840031	yes	down	1.98	1.35	5.26	3.54	1.11	4.25	3.08	9.02	5.66	16.2	35.9	5.07	2.915	12.488333333333
ENSSSCG00000033909		-	0.29493570319215	-1.76153	5.8184202567681E-5	0.0015447437393684	yes	down	0.61	0.71	2.17	0.71	0.6	1.6	2.3	2.47	3.91	6.47	27.48	2.67	1.0666666666667	7.55
ENSSSCG00000033913	C1RL	complement C1r subcomponent like [Source:VGNC Symbol;Acc:VGNC:85988]	0.24063404783439	-2.05509	0.0055013640338035	0.042312100022008	yes	down	0.03	0.12	0.15	0.06	0.09	0.06	0.06	0.07	0.26	0.63	2.93	0.5	0.085	0.74166666666667
ENSSSCG00000033919	DCLK1	doublecortin like kinase 1 [Source:HGNC Symbol;Acc:HGNC:2700]	0.20111400882114	-2.31391	3.6435373238541E-5	0.0010813022434455	yes	down	0.49	0.6	1.21	0.83	0.47	0.48	0.72	2.7	2.22	3.34	36.34	1.39	0.68	7.785
ENSSSCG00000033991	DPP7	dipeptidyl peptidase 7 [Source:VGNC Symbol;Acc:VGNC:87422]	0.60265069426868	-0.730606	0.0048560593385313	0.039104056778699	yes	down	3.85	3.77	5.37	4.07	5.89	5.16	6.68	10.28	10.65	7.9	42.77	6.39	4.685	14.111666666667
ENSSSCG00000033998	SLC43A3	solute carrier family 43 member 3 [Source:VGNC Symbol;Acc:VGNC:98325]	0.57478369722666	-0.798909	0.001077673486492	0.013673159440603	yes	down	1.01	1.65	2.41	1.6	2.54	2.22	3.28	5.71	5.8	3.21	10.77	4.53	1.905	5.55
ENSSSCG00000034014	MRPL40	mitochondrial ribosomal protein L40 [Source:NCBI gene (formerly Entrezgene);Acc:100155568]	1.7986295954264	0.84689811273608	0.0022116971490797	0.02291681494264	yes	up	68.05	84.82	67.23	64.31	57.49	52.47	55.54	47.48	60.38	49.07	54.05	62.43	65.728333333333	54.825
ENSSSCG00000034035	TMEM69	transmembrane protein 69 [Source:VGNC Symbol;Acc:VGNC:94203]	1.5394496213868	0.62241465584348	0.0049168115140832	0.039335022156013	yes	up	8.62	7.34	6.8	9.11	8.81	7.25	9.04	9.23	7.34	7.71	8.69	6.87	7.9883333333333	8.1466666666667
ENSSSCG00000034124	CIAO2A	cytosolic iron-sulfur assembly component 2A [Source:VGNC Symbol;Acc:VGNC:103049]	1.6229614808489	0.69862875956074	0.00022983595475035	0.0042851701060929	yes	up	37.29	25.07	41.41	42.73	30.36	24.98	27.66	39.01	31.89	33.6	42.25	20.65	33.64	32.51
ENSSSCG00000034131	TXNDC5	thioredoxin domain containing 5 [Source:VGNC Symbol;Acc:VGNC:94608]	0.48447944921851	-1.04549	0.00020264239600399	0.0039001058425431	yes	down	10.22	12.31	18.38	13.1	14.35	19.17	20.62	41.25	40.34	35.86	190.34	26.41	14.588333333333	59.136666666667
ENSSSCG00000034174		aurora kinase C [Source:VGNC Symbol;Acc:VGNC:85699]	0.090347531340657	-3.46837	0.00057064475227301	0.008418428199288	yes	down	0	0	0.16	0.36	0.06	0	1.79	3.19	1.82	0	1.47	0.49	0.096666666666667	1.46
ENSSSCG00000034262	FIGN	fidgetin, microtubule severing factor [Source:VGNC Symbol;Acc:VGNC:95580]	2.1774451112835	1.1226363520378	0.00078492865049392	0.010869371851088	yes	up	0.31	0.14	0.31	0.63	0.38	0.34	0.2	0.24	0.15	0.27	0.42	0.23	0.35166666666667	0.25166666666667
ENSSSCG00000034302	SLC12A7	solute carrier family 12 member 7 [Source:VGNC Symbol;Acc:VGNC:92926]	0.6250368146306	-0.677987	0.0045965778791151	0.037669330700893	yes	down	1.71	1.39	3.61	2.64	1.92	3.42	4.47	4.34	5.8	4.23	17.22	4.36	2.4483333333333	6.7366666666667
ENSSSCG00000034356		-	0.25836498712573	-1.95252	0.00015881459828846	0.0032826844752076	yes	down	0.16	0.19	0.25	0.46	0.18	0.82	0.49	3.44	0.67	2.22	5.36	1.8	0.34333333333333	2.33
ENSSSCG00000034378	IFNGR2	interferon gamma receptor 2 [Source:NCBI gene (formerly Entrezgene);Acc:100126864]	0.50652777307333	-0.981287	0.0019103659904799	0.020634455360053	yes	down	6.75	4.57	8.13	6.23	6.5	7.04	9.97	15.61	14.43	10.86	89.8	14.23	6.5366666666667	25.816666666667
ENSSSCG00000034406	MRPL58	mitochondrial ribosomal protein L58 [Source:NCBI gene (formerly Entrezgene);Acc:100512432]	1.8128732737857	0.85827807915215	0.0003321897973605	0.0057684090556097	yes	up	8.02	8.48	8.32	7.8	8.89	6.43	6.63	5.6	7.55	6.35	7.26	6.46	7.99	6.6416666666667
ENSSSCG00000034440	MMP28	matrix metallopeptidase 28 [Source:VGNC Symbol;Acc:VGNC:90278]	0.31430885542372	-1.66975	1.0495109596049E-7	1.0595776973807E-5	yes	down	2.22	1.29	3.24	2.45	1.07	3.03	6.61	11.41	8.94	8.34	38.75	4.56	2.2166666666667	13.101666666667
ENSSSCG00000034441	MRGPRF	MAS related GPR family member F [Source:VGNC Symbol;Acc:VGNC:100172]	0.30276299517481	-1.72374	2.693184935315E-7	2.1961295398357E-5	yes	down	0.87	0.89	1.61	1.87	0.74	1.56	4.05	4.3	5.1	5.55	26.44	2.65	1.2566666666667	8.015
ENSSSCG00000034450	ABHD10	abhydrolase domain containing 10, depalmitoylase [Source:VGNC Symbol;Acc:VGNC:84969]	1.6246887414608	0.7001633525024	0.0036660464257722	0.032424192493972	yes	up	9.15	5.02	13.08	14.72	11.5	4.95	8.57	14	11.46	7.52	10.81	8.21	9.7366666666667	10.095
ENSSSCG00000034474	HOXC9	homeobox C9 [Source:VGNC Symbol;Acc:VGNC:88955]	3.5310370540177	1.8200919605388	5.9460071948947E-8	6.34853904888E-6	yes	up	7.49	8.17	9.33	6.97	7.93	10.48	3.79	3.03	4	3.63	1.92	4.08	8.395	3.4083333333333
ENSSSCG00000034491	PRICKLE1	prickle planar cell polarity protein 1 [Source:VGNC Symbol;Acc:VGNC:91793]	0.38153348808022	-1.39012	4.2633535499387E-5	0.0012097978974118	yes	down	0.62	0.49	1.36	0.82	0.6	0.89	1.14	1.97	2.63	3.74	12.53	1.66	0.79666666666667	3.945
ENSSSCG00000034500	MSX2	msh homeobox 2 [Source:VGNC Symbol;Acc:VGNC:90432]	0.33033364554443	-1.598	0.0045764398969699	0.037607388987226	yes	down	0.07	0.15	0.07	0.27	0.07	0.11	0.44	0.47	0.45	0.37	2.42	0.19	0.12333333333333	0.72333333333333
ENSSSCG00000034506	MS4A2	membrane spanning 4-domains A2 [Source:VGNC Symbol;Acc:VGNC:90411]	0.14918162105228	-2.74486	0.00018069224943917	0.0036070545218312	yes	down	0.04	0.1	0.1	0.04	0.03	0.11	0.19	0.71	0.21	0.58	4.27	0.17	0.07	1.0216666666667
ENSSSCG00000034551	SCX	scleraxis bHLH transcription factor [Source:VGNC Symbol;Acc:VGNC:92652]	0.22751209326956	-2.13598	0.00043352693440864	0.0069631744951934	yes	down	0	0.15	0.25	0.09	0.28	0.21	0.73	0.45	1.2	0.51	4.43	0.23	0.16333333333333	1.2583333333333
ENSSSCG00000034614	RFT1	RFT1 homolog [Source:VGNC Symbol;Acc:VGNC:111202]	0.60217790790795	-0.731738	0.001163811335261	0.014405441223193	yes	down	0.35	1.03	0.62	0.94	1.21	0.57	1.22	2.16	1.63	0.96	5.19	1.53	0.78666666666667	2.115
ENSSSCG00000034708	PITX2	paired like homeodomain 2 [Source:VGNC Symbol;Acc:VGNC:91467]	2.61169	1.3849858995669	0.00023555881205576	0.0043699104121494	yes	up	12.23	10.53	16.41	17.14	9.43	15.39	7.69	7.2	10	8.29	2.44	6.65	13.521666666667	7.045
ENSSSCG00000034722	CCL14	C-C motif chemokine ligand 14 [Source:NCBI gene (formerly Entrezgene);Acc:100516223]	0.38737324293421	-1.3682	0.00023736076989977	0.0043978416805024	yes	down	6.59	11.41	7.23	8.86	8.29	13.23	16.95	23.95	20.07	35.5	192.44	38.12	9.2683333333333	54.505
ENSSSCG00000034727	CCDC24	coiled-coil domain containing 24 [Source:VGNC Symbol;Acc:VGNC:86287]	0.28839794233328	-1.79387	3.799510598444E-5	0.001110336482286	yes	down	0.28	0.14	0.87	0.54	0.26	0.33	0.95	1.39	2.03	2.13	7.52	0.99	0.40333333333333	2.5016666666667
ENSSSCG00000034765	PIEZO2	piezo type mechanosensitive ion channel component 2 [Source:VGNC Symbol;Acc:VGNC:110394]	0.10200048260765	-3.29335	1.5507669624203E-8	2.1315876776695E-6	yes	down	0.11	0.15	0.3	0.29	0.12	0.21	0.63	1.44	1.78	1.35	20.08	0.34	0.19666666666667	4.27
ENSSSCG00000034767	LAMA1	laminin subunit alpha 1 [Source:VGNC Symbol;Acc:VGNC:89619]	0.16241103938396	-2.62228	1.7289170502615E-6	9.2966876604821E-5	yes	down	0.06	0.06	0.09	0.09	0.03	0.11	0.24	0.68	0.45	0.35	3.43	0.27	0.073333333333333	0.90333333333333
ENSSSCG00000034786	HACD2	3-hydroxyacyl-CoA dehydratase 2 [Source:VGNC Symbol;Acc:VGNC:88766]	0.32694185644907	-1.61289	0.0017331969099998	0.019253274956068	yes	down	0.89	0.81	1.25	0.84	0.58	0.66	1.09	2.55	1.96	2.84	27.14	0.85	0.83833333333333	6.0716666666667
ENSSSCG00000034803		-	2.8607048061347	1.5163706347818	0.0028429934103435	0.027238776761077	yes	up	13.87	8.55	14.05	10.57	11.25	11.65	12.36	6.89	4.46	8.39	8.78	3.17	11.656666666667	7.3416666666667
ENSSSCG00000034814	MRTO4	MRT4 homolog, ribosome maturation factor [Source:VGNC Symbol;Acc:VGNC:90405]	1.5032673477861	0.58810160740844	0.006987119060174	0.049615508757222	yes	up	6.87	8.83	12.98	14.15	11.34	5.98	7.7	7.93	12.62	12.1	17.53	6.43	10.025	10.718333333333
ENSSSCG00000034846		-	2.2029469724521	1.13943	0.0058271659635223	0.043752191124779	yes	up	1337.57	1343.36	1979.26	2151.19	777.65	1725.45	1101.75	1097.63	1676.42	941.99	271.37	979.27	1552.4133333333	1011.4
ENSSSCG00000034853		-	0.38459981308541	-1.37857	0.00098196737063931	0.012930386460347	yes	down	0.18	0.22	0.24	0.24	0.11	0.34	0.25	1.51	0.55	0.61	3.33	0.42	0.22166666666667	1.1116666666667
ENSSSCG00000034859	GADD45GIP1	GADD45G interacting protein 1 [Source:VGNC Symbol;Acc:VGNC:99751]	1.8092319427432	0.85537737268845	0.0055081852464469	0.042312100022008	yes	up	25.38	27.95	26.53	27.82	25.13	20.54	22.31	19.29	23.27	17.66	14.65	24.56	25.558333333333	20.29
ENSSSCG00000034921	CLDN19	claudin 19 [Source:NCBI gene (formerly Entrezgene);Acc:100294682]	2.4596471884754	1.2984513903854	0.0011070418949407	0.01388744959231	yes	up	1.58	0.32	1.93	1.02	1.47	1.1	1.22	0.87	1.05	0.21	0.58	0.61	1.2366666666667	0.75666666666667
ENSSSCG00000034973	CXCL12	C-X-C motif chemokine ligand 12 [Source:VGNC Symbol;Acc:VGNC:87103]	0.63594466737774	-0.653027	0.0028707825158343	0.027398752070633	yes	down	17.16	15.52	13.97	13.3	14.22	14.39	22.5	20.06	21.05	25.03	76.6	26.6	14.76	31.973333333333
ENSSSCG00000034984	PSMB4	proteasome 20S subunit beta 4 [Source:NCBI gene (formerly Entrezgene);Acc:100153923]	1.6415838268437	0.71508842245664	0.0048778697950614	0.039171821995144	yes	up	164.56	236.02	164.91	218.97	192.22	173.79	152.94	173.48	188.51	143.09	217.66	208.84	191.745	180.75333333333
ENSSSCG00000035027	ZDHHC14	zinc finger DHHC-type palmitoyltransferase 14 [Source:VGNC Symbol;Acc:VGNC:95117]	0.45996984854488	-1.12039	0.0045418884110004	0.037437287642742	yes	down	0.41	0.49	0.64	0.66	0.51	0.67	0.77	1.35	1.68	1.34	9.52	0.68	0.56333333333333	2.5566666666667
ENSSSCG00000035028	GRK6	G protein-coupled receptor kinase 6 [Source:VGNC Symbol;Acc:VGNC:88698]	0.65654132042838	-0.607042	2.506048306988E-5	0.00080852745486975	yes	down	3.41	4.17	5.61	4.02	3.81	5.71	7.15	12.15	10.25	10.91	27.72	7.64	4.455	12.636666666667
ENSSSCG00000035038	CGNL1	cingulin like 1 [Source:VGNC Symbol;Acc:VGNC:86616]	0.42586590887068	-1.23153	0.00033811282571259	0.0058415977257281	yes	down	0.91	1.42	2.16	1.8	1.07	1.55	1.8	5.5	4.04	5.23	23	2.08	1.485	6.9416666666667
ENSSSCG00000035048	C1QBP	complement C1q binding protein [Source:VGNC Symbol;Acc:VGNC:98976]	1.7682754302692	0.82234300942105	0.0056631093401187	0.042902606287239	yes	up	98.87	107.12	114.24	93.15	160.73	107.67	98.86	100.57	97.81	64.71	71.48	100.26	113.63	88.948333333333
ENSSSCG00000035058	PID1	phosphotyrosine interaction domain containing 1 [Source:NCBI gene (formerly Entrezgene);Acc:100302508]	0.4083446949293	-1.29214	2.438507472621E-5	0.00079713412777905	yes	down	4.28	4.05	4.73	3.56	2.97	5.46	7.67	10.81	10.55	15.45	70.11	9.96	4.175	20.758333333333
ENSSSCG00000035066	MYOC	myocilin [Source:VGNC Symbol;Acc:VGNC:90535]	0.25551608077967	-1.96851	5.1857696420801E-6	0.0002362749272099	yes	down	4.41	3.74	12.68	9.03	5.75	6.55	16.2	14.07	30.57	45.73	222.23	15.42	7.0266666666667	57.37
ENSSSCG00000035069	CHSY3	chondroitin sulfate synthase 3 [Source:VGNC Symbol;Acc:VGNC:86685]	0.26326524307489	-1.92541	0.0010708681711848	0.013619469362956	yes	down	0.04	0.16	0.19	0.09	0.05	0.17	0.12	0.64	0.31	0.76	3.65	0.24	0.11666666666667	0.95333333333333
ENSSSCG00000035082	PHF5A	PHD finger protein 5A [Source:VGNC Symbol;Acc:VGNC:91388]	1.5067376251975	0.59142821601887	0.0037646943423599	0.03298218933587	yes	up	6.19	9.53	7.81	10.68	8.91	6.18	6.07	9.79	6.61	8.76	14.4	7.38	8.2166666666667	8.835
ENSSSCG00000035134	MRPS7	mitochondrial ribosomal protein S7 [Source:VGNC Symbol;Acc:VGNC:90400]	1.5762520495594	0.65649824645344	0.0046123463577411	0.037742763449002	yes	up	20.46	24.72	19.99	27.37	31.58	21.56	22.08	21.82	24.27	25.85	30.86	21.83	24.28	24.451666666667
ENSSSCG00000035170	VSIG4	V-set and immunoglobulin domain containing 4 [Source:VGNC Symbol;Acc:VGNC:94869]	0.15334023293017	-2.70519	1.0838849938951E-6	6.512525179918E-5	yes	down	0.45	0.46	0.45	0.25	0.1	0.87	0.92	2.26	1.81	4.9	23.34	2.85	0.43	6.0133333333333
ENSSSCG00000035189		-	0.10399720052715	-3.26538	1.5419701767923E-6	8.4444204405073E-5	yes	down	0.02	0.03	0.14	0.01	0	0.03	0.13	0.28	0.26	0.88	2.4	0.25	0.038333333333333	0.7
ENSSSCG00000035212	KLF6	KLF transcription factor 6 [Source:NCBI gene (formerly Entrezgene);Acc:100174961]	0.45018640407017	-1.15141	0.0018674676832965	0.020348816364026	yes	down	2.51	3.05	6.46	4.41	2.26	3.95	4.14	11.38	8.57	9.86	61.97	6.33	3.7733333333333	17.041666666667
ENSSSCG00000035216	SPRED3	sprouty related EVH1 domain containing 3 [Source:VGNC Symbol;Acc:VGNC:93422]	0.4387325793337	-1.18859	0.004355509136401	0.036294687059148	yes	down	0.09	0.22	0.28	0.07	0.13	0.13	0.25	0.6	0.65	0.42	1.75	0.2	0.15333333333333	0.645
ENSSSCG00000035299	SFRP4	secreted frizzled related protein 4 [Source:NCBI gene (formerly Entrezgene);Acc:100145890]	0.20588302191646	-2.2801	8.5403770487875E-7	5.3935206715343E-5	yes	down	2.8	1.7	3.51	2.75	6.63	4.24	12.18	18.37	21.11	12.81	160.83	9.82	3.605	39.186666666667
ENSSSCG00000035379	JCHAIN	joining chain of multimeric IgA and IgM [Source:VGNC Symbol;Acc:VGNC:89281]	1.6714567603664	0.74110603373971	0.002055659326216	0.02179037215447	yes	up	1.78	1.31	1.18	2.54	1.18	1.66	1.14	1.32	1.55	1.15	1.58	1.34	1.6083333333333	1.3466666666667
ENSSSCG00000035392	IGFBP2	insulin like growth factor binding protein 2 [Source:NCBI gene (formerly Entrezgene);Acc:397064]	0.46926017967125	-1.09154	8.3108145203435E-5	0.0020286315509279	yes	down	7.11	8.29	10.13	8	3.88	10.18	19.12	22.06	19.1	21.52	93.83	15.15	7.9316666666667	31.796666666667
ENSSSCG00000035403	RFX2	regulatory factor X2 [Source:VGNC Symbol;Acc:VGNC:92244]	0.46541565933458	-1.10341	0.0015604760947761	0.01780619832006	yes	down	0.63	0.78	2.11	1.98	1.19	2.35	4.8	3.25	5.93	2.27	8.87	4.86	1.5066666666667	4.9966666666667
ENSSSCG00000035421	ATP8A2	ATPase phospholipid transporting 8A2 [Source:HGNC Symbol;Acc:HGNC:13533]	0.52739954161072	-0.923032	0.0064675053281042	0.047257126074638	yes	down	0.12	0.05	0.13	0.2	0.13	0.06	0.26	0.26	0.45	0.4	0.49	0.17	0.115	0.33833333333333
ENSSSCG00000035511	C1QTNF1	C1q and TNF related 1 [Source:VGNC Symbol;Acc:VGNC:85981]	0.38226848765896	-1.38734	5.7804620616623E-6	0.00025762113350489	yes	down	4.82	5.94	8.15	5.48	4.61	7.31	13.8	17.14	17.62	18.37	104.77	11.93	6.0516666666667	30.605
ENSSSCG00000035554	LHFPL3	LHFPL tetraspan subfamily member 3 [Source:VGNC Symbol;Acc:VGNC:89706]	0.16980628905752	-2.55804	0.001169212737932	0.014448198371065	yes	down	0.04	0.04	0.27	0.04	0.04	0.04	0.23	0.45	0.26	0.65	4.14	0.12	0.078333333333333	0.975
ENSSSCG00000035585		-	0.50835655014844	-0.976087	0.00029892258100304	0.005287616239173	yes	down	2.16	1.72	3.37	2.85	1.15	4.13	5.37	5.16	8.74	8.63	19.04	5	2.5633333333333	8.6566666666667
ENSSSCG00000035595	HMCN1	hemicentin 1 [Source:VGNC Symbol;Acc:VGNC:108590]	0.46977294384257	-1.08996	0.0010692207608189	0.013619469362956	yes	down	0.37	0.29	0.82	0.58	0.4	0.48	0.75	1.39	0.96	1.89	5.81	0.54	0.49	1.89
ENSSSCG00000035598	EDN1	endothelin 1 [Source:NCBI gene (formerly Entrezgene);Acc:396915]	0.31695442580327	-1.65765	6.4359739762432E-6	0.00028384933718699	yes	down	0.41	0.3	1.15	0.7	0.57	0.5	1.3	3.03	2.23	1.54	11.4	1.96	0.605	3.5766666666667
ENSSSCG00000035600	DNAJC12	DnaJ heat shock protein family (Hsp40) member C12 [Source:VGNC Symbol;Acc:VGNC:96680]	2.0932438240374	1.0657403685654	0.0065597275123847	0.047722017652599	yes	up	2.06	1.46	1.58	0.88	1.72	0.88	1	1.56	1.18	0.69	0.86	0.93	1.43	1.0366666666667
ENSSSCG00000035618	PGAM5	PGAM family member 5, mitochondrial serine/threonine protein phosphatase [Source:VGNC Symbol;Acc:VGNC:111126]	1.7476322080396	0.80540159933078	0.00087492750755501	0.011804362854204	yes	up	43.05	41.85	51.23	57.18	42.62	45.99	42.39	38.51	42.61	41.21	32.23	33.97	46.986666666667	38.486666666667
ENSSSCG00000035622	UBE2D3	ubiquitin conjugating enzyme E2 D3 [Source:NCBI gene (formerly Entrezgene);Acc:780418]	1.6065872434221	0.68399932642707	2.6141791504975E-7	2.1434824736206E-5	yes	up	58.26	50.75	59.53	66.88	55.67	47.7	40.1	61.57	48.37	55.09	82.28	41.6	56.465	54.835
ENSSSCG00000035657	DIP2A	disco interacting A [Source:VGNC Symbol;Acc:VGNC:95836]	0.62339565653713	-0.68178	2.3761755029025E-5	0.00078447273245992	yes	down	1.38	1.32	2.57	2.16	1.48	2.07	3.38	3.41	4.65	5.52	8.16	2.93	1.83	4.675
ENSSSCG00000035669		-	0.098694400624655	-3.34089	3.9540239834044E-14	2.7943652351288E-11	yes	down	0.16	0.09	0.31	0.1	0.04	0.12	0.59	0.76	1.09	0.89	5.92	0.32	0.13666666666667	1.595
ENSSSCG00000035736		C-C motif chemokine ligand 24 [Source:VGNC Symbol;Acc:VGNC:86340]	0.16561319050576	-2.59411	1.8929480008647E-7	1.6923639325803E-5	yes	down	0.39	0.71	0.63	0.76	0.24	1.07	2.76	3.19	3.07	3.42	33.86	4.34	0.63333333333333	8.44
ENSSSCG00000035762		-	1.7159479918627	0.77900582730201	0.0034643964561015	0.031085313062275	yes	up	46.52	40.1	34.33	16.59	40.53	24.34	18.51	27.46	34.84	26.74	12.39	14.01	33.735	22.325
ENSSSCG00000035771	MRPS22	mitochondrial ribosomal protein S22 [Source:VGNC Symbol;Acc:VGNC:90388]	1.6824159515154	0.75053443389314	3.9759400180307E-5	0.0011502324718829	yes	up	18.39	16.52	17.74	19.97	23.26	15.07	14.52	18.42	16.85	15.59	19.96	12.07	18.491666666667	16.235
ENSSSCG00000035774	ERRFI1	ERBB receptor feedback inhibitor 1 [Source:VGNC Symbol;Acc:VGNC:87784]	0.66605801377445	-0.58628	0.0023811084874088	0.02400240264683	yes	down	1.8	2.6	4	2.66	1.97	2.2	3.89	4.73	7.05	5.87	17.58	4.1	2.5383333333333	7.2033333333333
ENSSSCG00000035805	DLK1	delta like non-canonical Notch ligand 1 [Source:VGNC Symbol;Acc:VGNC:87333]	2.5042799630056	1.3243958556659	0.00022121499898551	0.0041769106869516	yes	up	123.64	145.07	311.93	169.77	149.16	117.28	98.17	91.26	93.36	136.33	44.16	102.55	169.475	94.305
ENSSSCG00000035820	TXNDC17	thioredoxin domain containing 17 [Source:VGNC Symbol;Acc:VGNC:94607]	1.5178863444196	0.60206376935624	0.0031210384493964	0.028931500079633	yes	up	36.67	41.16	41.7	39.44	35.53	30.95	32.15	30.74	27.76	34.46	99.16	37.21	37.575	43.58
ENSSSCG00000035836		-	0.40778430735303	-1.29412	0.0014867488753591	0.017202305279136	yes	down	0.78	0.43	1.6	0.98	1.5	1.44	2.41	2.37	2.89	3.9	17.66	2.51	1.1216666666667	5.29
ENSSSCG00000035849	PTPRF	protein tyrosine phosphatase receptor type F [Source:VGNC Symbol;Acc:VGNC:91987]	0.4305925893484	-1.2156	6.7567940893184E-5	0.0017083063216282	yes	down	0.5	0.48	1.07	0.66	0.33	0.82	1.28	1.48	2.67	1.92	7.89	1.13	0.64333333333333	2.7283333333333
ENSSSCG00000035859	WNT5A	Wnt family member 5A [Source:VGNC Symbol;Acc:VGNC:94973]	0.30385933645757	-1.71852	1.4602041805626E-5	0.00054456965189373	yes	down	0.15	0.1	0.31	0.14	0.16	0.2	0.41	0.46	0.42	1.37	3.51	0.51	0.17666666666667	1.1133333333333
ENSSSCG00000035914	PSMB2	proteasome 20S subunit beta 2 [Source:VGNC Symbol;Acc:VGNC:91905]	1.6466451618628	0.71952969994927	0.0007131685854427	0.010130947517367	yes	up	18.52	23.76	19.98	23.15	25.5	17.23	15.83	19.83	19.8	18.34	27.74	21.05	21.356666666667	20.431666666667
ENSSSCG00000035983	TPPP3	tubulin polymerization promoting protein family member 3 [Source:VGNC Symbol;Acc:VGNC:94346]	0.26710223176551	-1.90454	9.0105723241424E-8	9.1593084837396E-6	yes	down	8.7	6.33	10.86	7.53	7.03	13.42	43.07	27.7	36.26	19.36	162.66	64.38	8.9783333333333	58.905
ENSSSCG00000035993	C1QTNF2	C1q and TNF related 2 [Source:VGNC Symbol;Acc:VGNC:85983]	0.38403677326495	-1.38068	0.00080046424217677	0.011009907153054	yes	down	1.63	1.53	4.16	3.43	3.9	2.61	5.46	5.81	8.16	6.12	52.29	3.71	2.8766666666667	13.591666666667
ENSSSCG00000036002	TGIF2	TGFB induced factor homeobox 2 [Source:VGNC Symbol;Acc:VGNC:95656]	0.60953853417151	-0.714211	0.00026286666424393	0.0047750356965044	yes	down	1.63	1.39	1.68	1.48	1.65	1.58	2.49	4.15	2.63	3.56	10.22	3.51	1.5683333333333	4.4266666666667
ENSSSCG00000036007	MFAP4	microfibril associated protein 4 [Source:VGNC Symbol;Acc:VGNC:90176]	0.31901746226154	-1.64829	1.3979124942474E-15	1.5958784097789E-12	yes	down	33.51	34.62	59.81	48.2	49.1	38.68	140.53	182.36	227.93	227.71	580.38	94.84	43.986666666667	242.29166666667
ENSSSCG00000036011	ISLR2	immunoglobulin superfamily containing leucine rich repeat 2 [Source:VGNC Symbol;Acc:VGNC:89227]	0.093651381071188	-3.41656	3.4982325827621E-6	0.00017191148927408	yes	down	0.07	0.05	0.13	0.05	0.08	0.03	0.55	0.58	0.45	0.22	7.09	0.1	0.068333333333333	1.4983333333333
ENSSSCG00000036033	THRB	thyroid hormone receptor beta [Source:VGNC Symbol;Acc:VGNC:93965]	0.30987843915834	-1.69023	1.3460845735083E-7	1.3057020363031E-5	yes	down	1.43	0.24	1.11	1.27	0.65	0.84	2.79	2.58	2.85	4.64	11.03	2.85	0.92333333333333	4.4566666666667
ENSSSCG00000036036		-	0.28528432815337	-1.80953	0.0018111873910688	0.01991098671915	yes	down	0.19	0.25	0.38	0.66	0.05	0.49	0.54	1.04	0.73	1.88	9.6	0.93	0.33666666666667	2.4533333333333
ENSSSCG00000036067	PDP2	pyruvate dehydrogenase phosphatase catalytic subunit 2 [Source:VGNC Symbol;Acc:VGNC:91287]	0.62119689296096	-0.686877	0.0066719520254531	0.048203042034471	yes	down	0.47	0.33	0.75	0.52	0.46	0.53	0.64	1.25	0.87	1.37	4.28	0.98	0.51	1.565
ENSSSCG00000036135	COL1A1	collagen type I alpha 1 chain [Source:VGNC Symbol;Acc:VGNC:86870]	0.067308922777915	-3.89306	2.1920141358166E-13	1.3554867412356E-10	yes	down	112.16	198.79	344.78	140.54	192.21	231.48	1150.37	2178.81	2504.57	1775.12	24899.1	957	203.32666666667	5577.4966666667
ENSSSCG00000036145	PRKAA2	protein kinase AMP-activated catalytic subunit alpha 2 [Source:VGNC Symbol;Acc:VGNC:91798]	1.8927124551724	0.92045525044635	0.0063527938878481	0.04658192395729	yes	up	16.34	13.61	11.17	13.61	21	11.56	12.16	13.9	13.66	10.16	3.65	12.9	14.548333333333	11.071666666667
ENSSSCG00000036155	FAT4	FAT atypical cadherin 4 [Source:HGNC Symbol;Acc:HGNC:23109]	0.22759211958308	-2.13548	5.887224592712E-5	0.0015574385058902	yes	down	0.21	0.11	0.25	0.24	0.17	0.31	0.32	0.95	0.68	1.03	10.3	0.33	0.215	2.2683333333333
ENSSSCG00000036201	NPR3	natriuretic peptide receptor 3 [Source:VGNC Symbol;Acc:VGNC:90858]	0.21657294829667	-2.20708	2.2697957306311E-12	1.2025357466446E-9	yes	down	1.93	1.1	1.47	0.44	1.03	0.4	4.24	8.79	7.43	5.02	8.67	6.12	1.0616666666667	6.7116666666667
ENSSSCG00000036246	GP91-PHOX	NADPH oxidase heavy chain subunit [Source:NCBI gene (formerly Entrezgene);Acc:397108]	0.2076234756507	-2.26796	0.00087645344102735	0.011808548886869	yes	down	0.07	0.11	0.34	0.09	0.09	0.46	0.08	0.49	0.48	2.06	8.24	0.93	0.19333333333333	2.0466666666667
ENSSSCG00000036314	HHEX	hematopoietically expressed homeobox [Source:NCBI gene (formerly Entrezgene);Acc:397232]	0.46608868681449	-1.10132	0.0014999981924694	0.017324103637695	yes	down	0.64	1.13	1.82	0.83	0.55	1.51	1.95	3.64	3.77	2.23	12.35	1.82	1.08	4.2933333333333
ENSSSCG00000036381	RBMS3	RNA binding motif single stranded interacting protein 3 [Source:VGNC Symbol;Acc:VGNC:92163]	0.38017247316774	-1.39527	0.0068284073017633	0.048937125031815	yes	down	0.3	0.31	0.59	0.32	0.38	0.29	0.39	1.08	0.71	0.88	8.86	0.38	0.365	2.05
ENSSSCG00000036403	FAM180A	family with sequence similarity 180 member A [Source:VGNC Symbol;Acc:VGNC:87934]	0.24353013295751	-2.03783	0.0018076491599679	0.019886820743576	yes	down	0.02	0.07	0	0.19	0.21	0.37	0.47	0.71	0.29	1.26	3.83	0.61	0.14333333333333	1.195
ENSSSCG00000036418	SLC8A1	solute carrier family 8 member A1 [Source:VGNC Symbol;Acc:VGNC:93178]	0.38758228709182	-1.36743	0.0037539639265642	0.032907606990041	yes	down	0.29	0.35	0.51	0.68	0.38	0.66	0.6	1.41	1.04	1.22	12.01	0.62	0.47833333333333	2.8166666666667
ENSSSCG00000036436	FZD1	frizzled class receptor 1 [Source:VGNC Symbol;Acc:VGNC:88278]	0.65213530823498	-0.616757	0.003777612629534	0.033027640984256	yes	down	3.03	3.48	5.21	5.59	4.01	5.29	7.79	8.12	10.74	10.04	30.73	5.2	4.435	12.103333333333
ENSSSCG00000036438	GPX3	glutathione peroxidase 3 [Source:NCBI gene (formerly Entrezgene);Acc:396598]	0.60357525120961	-0.728394	0.0002189266911792	0.0041432449950518	yes	down	42.91	36.41	58.18	30.83	31.19	49.82	77.31	102.23	95.89	81.19	210.59	105.2	41.556666666667	112.06833333333
ENSSSCG00000036441	PMP2	peripheral myelin protein 2 [Source:NCBI gene (formerly Entrezgene);Acc:100151890]	4.0957241143938	2.0341185395076	1.5615701852719E-5	0.00056941678426586	yes	up	2.58	1.19	8.6	3.24	5.91	3.07	0.43	0.77	1.27	1.4	7.31	0.65	4.0983333333333	1.9716666666667
ENSSSCG00000036472	HIC2	HIC ZBTB transcriptional repressor 2 [Source:HGNC Symbol;Acc:HGNC:18595]	0.53251865358421	-0.909096	3.4033213703217E-7	2.617030697251E-5	yes	down	0.37	0.32	0.47	0.35	0.33	0.38	0.74	1.21	0.93	1.11	2.06	0.79	0.37	1.14
ENSSSCG00000036475	HS3ST2	heparan sulfate-glucosamine 3-sulfotransferase 2 [Source:VGNC Symbol;Acc:VGNC:88978]	0.1745341670008	-2.51842	0.0010815665432718	0.01369584391527	yes	down	0.07	0	0.07	0.22	0.03	0	0.21	0.41	0.15	0.54	2.83	0.33	0.065	0.745
ENSSSCG00000036505	GNG12	G protein subunit gamma 12 [Source:NCBI gene (formerly Entrezgene);Acc:100270820]	0.36418402824044	-1.45726	0.0023192079374752	0.023607246227757	yes	down	1.7	1.54	2.98	2.15	1.22	1.89	2.59	5.7	3.86	5.17	53.22	2.14	1.9133333333333	12.113333333333
ENSSSCG00000036520	EFNA5	ephrin A5 [Source:VGNC Symbol;Acc:VGNC:87575]	0.27250664923578	-1.87564	0.0048644613055901	0.03910805538259	yes	down	0.12	0.06	0.1	0.21	0.24	0.33	0.19	0.78	0.24	0.54	7.43	0.31	0.17666666666667	1.5816666666667
ENSSSCG00000036549	DPYSL3	dihydropyrimidinase like 3 [Source:VGNC Symbol;Acc:VGNC:87431]	0.36710514231526	-1.44573	2.4013562835583E-5	0.00078846302221877	yes	down	5.34	6.23	12.91	7.29	6.96	12.06	16.65	24.49	28.75	23.17	165.45	19.62	8.465	46.355
ENSSSCG00000036553	SAMD12	sterile alpha motif domain containing 12 [Source:VGNC Symbol;Acc:VGNC:92565]	2.0918945552938	1.0648101324698	3.014412518389E-5	0.0009398507601977	yes	up	0.62	0.43	0.75	0.65	0.59	0.52	0.29	0.55	0.35	0.5	1.17	0.13	0.59333333333333	0.49833333333333
ENSSSCG00000036555	PRDM8	PR/SET domain 8 [Source:VGNC Symbol;Acc:VGNC:91781]	0.41063363377881	-1.28408	0.00046403781503038	0.0073030596106743	yes	down	0.18	0.24	0.51	0.32	0.27	0.43	0.5	1.13	1.56	1.39	3.88	0.36	0.325	1.47
ENSSSCG00000036556	IFNAR2	interferon alpha and beta receptor subunit 2 [Source:VGNC Symbol;Acc:VGNC:111753]	0.64929050148488	-0.623064	0.0012831257740453	0.015394397423287	yes	down	2.09	2.48	3.73	2.33	1.83	2.17	3.75	4.7	5.64	4.49	14.26	3.76	2.4383333333333	6.1
ENSSSCG00000036560	PAWR	pro-apoptotic WT1 regulator [Source:VGNC Symbol;Acc:VGNC:91191]	0.28284106764662	-1.82194	0.0013154471630568	0.015668179251144	yes	down	0.18	0.24	0.47	0.45	0.33	0.24	0.6	0.74	0.45	1.21	12.16	0.59	0.31833333333333	2.625
ENSSSCG00000036658	PSMD8	proteasome 26S subunit, non-ATPase 8 [Source:VGNC Symbol;Acc:VGNC:98544]	1.5690338362035	0.64987646434975	0.0020599617365893	0.02179037215447	yes	up	68.18	73.92	67.99	77.32	67.19	66.69	62.9	64.46	73.62	59.4	83.46	67.74	70.215	68.596666666667
ENSSSCG00000036669	AHNAK	novel protein, ortholog of human AHNAK nucleoprotein (AHNAK)	0.64031242203359	-0.643152	0.00027392899685813	0.0049397086784587	yes	down	38.78	32.38	40.83	35.17	30.65	52.92	64.4	100.98	89.5	81.3	140.3	68.85	38.455	90.888333333333
ENSSSCG00000036679	SORBS2	sorbin and SH3 domain containing 2 [Source:VGNC Symbol;Acc:VGNC:96030]	0.44753154748066	-1.15994	0.001620254567037	0.018368910391502	yes	down	1.13	0.77	2.46	1.55	1.12	1.5	1.75	4.28	3	3.76	21.06	2	1.4216666666667	5.975
ENSSSCG00000036695	IGF2BP3	insulin like growth factor 2 mRNA binding protein 3 [Source:VGNC Symbol;Acc:VGNC:89056]	2.3664504909602	1.2427247394465	1.5511856963028E-8	2.1315876776695E-6	yes	up	1.2	1.87	2.36	2.43	2.16	1.78	0.86	1.31	0.98	1.21	3.28	0.66	1.9666666666667	1.3833333333333
ENSSSCG00000036702	ACTN1	actinin alpha 1 [Source:NCBI gene (formerly Entrezgene);Acc:100513412]	0.45080208507847	-1.14943	6.0280284771371E-5	0.0015844321320435	yes	down	6.04	5.66	12.29	9.51	6.72	13.36	17.23	21.91	28.1	21.18	108.1	18.05	8.93	35.761666666667
ENSSSCG00000036722	MALSU1	mitochondrial assembly of ribosomal large subunit 1 [Source:VGNC Symbol;Acc:VGNC:89960]	1.7565915484605	0.81277876760392	3.0663171907857E-6	0.00015230840728615	yes	up	26.22	24.25	23.25	26.92	19.56	20.98	18.24	19.79	18.61	19.25	35.68	18.72	23.53	21.715
ENSSSCG00000036724	CRYAB	crystallin alpha B [Source:VGNC Symbol;Acc:VGNC:87013]	4.6419363590347	2.2147267434634	2.4723612849014E-5	0.0008046560050268	yes	up	994.63	3292.23	1513.48	5826.2	1987.33	2546.12	910.97	870.35	942.14	542.73	179.08	1242.12	2693.3316666667	781.23166666667
ENSSSCG00000036772	CAMTA1	calmodulin binding transcription activator 1 [Source:VGNC Symbol;Acc:VGNC:86164]	1.6725352553702	0.74203662175564	0.00058106108999278	0.0085550869410544	yes	up	46.23	49.05	48.23	62.19	41.49	30.62	37.27	35.24	34.23	37.52	53.19	41.92	46.301666666667	39.895
ENSSSCG00000036868	CTNNBIP1	catenin beta interacting protein 1 [Source:VGNC Symbol;Acc:VGNC:87066]	1.5052744297433	0.59002653172733	0.00079440908779434	0.01093675813725	yes	up	12.42	8.03	15.34	10.98	9.86	9.41	9.58	9.33	13.28	12.62	16.72	7	11.006666666667	11.421666666667
ENSSSCG00000036948		immunoglobulin like and fibronectin type III domain containing 1 [Source:VGNC Symbol;Acc:VGNC:96049]	0.24424184703094	-2.03362	1.0064924284209E-6	6.1218664468012E-5	yes	down	0.97	0.37	0.57	0.61	1.29	0.46	4.3	1.44	5.47	6.69	10.78	1.3	0.71166666666667	4.9966666666667
ENSSSCG00000036956	SOCS3	suppressor of cytokine signaling 3 [Source:VGNC Symbol;Acc:VGNC:99052]	0.54092787105334	-0.886492	0.004596511805754	0.037669330700893	yes	down	0.92	1.21	2.67	1.05	1.01	1.81	2.92	3.57	3.95	2.62	14.43	1.95	1.445	4.9066666666667
ENSSSCG00000036960	NOP10	NOP10 ribonucleoprotein [Source:VGNC Symbol;Acc:VGNC:90819]	1.6649092960847	0.73544358170895	0.0061100321111774	0.045282860501005	yes	up	13.78	16.5	10.86	10.37	11.1	9.87	10.82	9.42	9.8	7.65	20.28	12.51	12.08	11.746666666667
ENSSSCG00000036963	LRRC25	leucine rich repeat containing 25 [Source:VGNC Symbol;Acc:VGNC:89832]	0.19427873420394	-2.3638	8.7244480217533E-5	0.0021060937511153	yes	down	0.07	0.07	0.14	0.05	0.07	0.02	0.14	0.34	0.29	0.69	2.72	0.32	0.07	0.75
ENSSSCG00000036964	FAM83H	family with sequence similarity 83 member H [Source:VGNC Symbol;Acc:VGNC:87993]	0.27836674421689	-1.84494	0.0021521900017807	0.022525142324702	yes	down	0.02	0.06	0.01	0.02	0.03	0.04	0.09	0.17	0.06	0.15	0.62	0.09	0.03	0.19666666666667
ENSSSCG00000036984	GALR1	galanin receptor 1 [Source:VGNC Symbol;Acc:VGNC:88339]	0.088767513237661	-3.49382	1.4179789678714E-5	0.00053411740766951	yes	down	0.02	0	0.02	0.02	0.01	0.02	0.02	0.18	0.09	0.24	1.4	0.05	0.015	0.33
ENSSSCG00000037066	GADD45A	growth arrest and DNA damage inducible alpha [Source:NCBI gene (formerly Entrezgene);Acc:733669]	0.40452732083059	-1.30569	0.00054297487822908	0.0081366255965348	yes	down	10.41	3.7	9.6	3.8	2.55	4.31	11.42	20.85	12.49	14.42	70.01	23	5.7283333333333	25.365
ENSSSCG00000037077	SHMT2	serine hydroxymethyltransferase 2 [Source:VGNC Symbol;Acc:VGNC:92856]	1.6628087157386	0.73362221509072	0.002191947323977	0.022780595402761	yes	up	18.56	26.68	19.96	19.09	34.01	17.62	16.58	20.84	23.81	15.65	41.27	17.89	22.653333333333	22.673333333333
ENSSSCG00000037106	ECRG4	ECRG4 augurin [Source:VGNC Symbol;Acc:VGNC:87536]	0.35236751733186	-1.50485	0.0014531992281146	0.016901982558346	yes	down	2.26	1.25	3.01	0.91	1.84	1.6	4.06	7.42	3.54	4.14	44.69	3.3	1.8116666666667	11.191666666667
ENSSSCG00000037142		-	0.20282961355223	-2.30166	8.0984409500043E-7	5.1583245553225E-5	yes	down	0.93	0.49	0.91	0.56	0.74	0.56	2.32	3.96	1.7	2.97	28.41	3.21	0.69833333333333	7.095
ENSSSCG00000037170	POMP	proteasome maturation protein [Source:HGNC Symbol;Acc:HGNC:20330]	1.6501431079891	0.72259114703673	2.2958412165097E-5	0.00076913271995982	yes	up	20.46	20.89	20.74	27.28	16.78	17.74	12.1	21.25	14.28	19.81	43.48	16.45	20.648333333333	21.228333333333
ENSSSCG00000037232	SNX29	sorting nexin 29 [Source:VGNC Symbol;Acc:VGNC:98331]	0.58700148512545	-0.768564	0.0005255859037455	0.0079744416488528	yes	down	0.59	0.52	1.38	1.05	0.54	1.13	1.19	2.24	2.17	2.48	4.3	1.82	0.86833333333333	2.3666666666667
ENSSSCG00000037318	TRABD2B	TraB domain containing 2B [Source:VGNC Symbol;Acc:VGNC:94356]	0.22827008749105	-2.13119	1.4500816155796E-5	0.00054456965189373	yes	down	0.09	0.04	0.26	0.09	0.01	0.14	0.32	0.33	0.94	0.53	2.36	0.43	0.105	0.81833333333333
ENSSSCG00000037319	PDCD1	programmed cell death 1 [Source:VGNC Symbol;Acc:VGNC:96472]	0.18724310114734	-2.41702	0.0057610538387771	0.043422955825948	yes	down	0.05	0	0.02	0.02	0	0.05	0.19	0.28	0.13	0.03	0.7	0.07	0.023333333333333	0.23333333333333
ENSSSCG00000037324		-	0.63876413191881	-0.646645	0.0033615616954003	0.030550482009452	yes	down	0.93	0.58	1.63	0.81	1.28	0.86	1.48	1.95	2.48	2.56	6.28	1.61	1.015	2.7266666666667
ENSSSCG00000037360	CST3	cystatin C [Source:NCBI gene (formerly Entrezgene);Acc:733672]	0.48874201967753	-1.03285	0.0021585688664131	0.022560084891856	yes	down	98.19	116.74	127.89	77.97	68.72	121.37	175.15	191.62	227.94	229.6	1520.64	244.52	101.81333333333	431.57833333333
ENSSSCG00000037376		matrix remodeling associated 7 [Source:VGNC Symbol;Acc:VGNC:99017]	0.47016486894518	-1.08876	1.1534987675398E-6	6.7559857503141E-5	yes	down	12.42	11.97	20.95	15.78	16.56	16.67	30.23	46.02	45.85	38.66	148.58	29.78	15.725	56.52
ENSSSCG00000037430	COL6A6	collagen type VI alpha 6 chain [Source:VGNC Symbol;Acc:VGNC:108644]	0.10113063431903	-3.30571	2.9234838901535E-8	3.4163326310054E-6	yes	down	0.55	0.67	1.08	0.59	0.48	0.84	1.86	4.66	3.58	6.71	87.14	2.17	0.70166666666667	17.686666666667
ENSSSCG00000037449	CSF1	colony stimulating factor 1 [Source:VGNC Symbol;Acc:VGNC:87030]	0.44734237562211	-1.16055	4.8691215357041E-6	0.00022511723586101	yes	down	1.69	1.78	3.51	2.37	1.59	3.15	4.63	5.6	10.7	7.29	23	4.23	2.3483333333333	9.2416666666667
ENSSSCG00000037450	SSC5D	scavenger receptor cysteine rich family member with 5 domains [Source:VGNC Symbol;Acc:VGNC:93484]	0.44038890305952	-1.18315	2.3051791846003E-7	1.9549236730659E-5	yes	down	2.61	2.78	4.68	2.6	1.96	2.16	7.47	10.21	12.7	8.69	51.77	5.14	2.7983333333333	15.996666666667
ENSSSCG00000037508	GSN	gelsolin [Source:HGNC Symbol;Acc:HGNC:4620]	0.44291833423705	-1.17489	1.6052811586557E-8	2.1856860252853E-6	yes	down	78.09	79.96	104.93	110.7	67.06	115.44	237.03	228.83	297.02	312.43	983.55	181.89	92.696666666667	373.45833333333
ENSSSCG00000037510		dynein light chain roadblock-type 1 [Source:VGNC Symbol;Acc:VGNC:95642]	1.7564492199477	0.81266186794169	8.2475610775425E-5	0.0020165083023362	yes	up	93.64	101.33	79.93	81.78	109.54	77.19	63.22	66.97	69.71	68.17	114.92	87.54	90.568333333333	78.421666666667
ENSSSCG00000037539	SORCS2	sortilin related VPS10 domain containing receptor 2 [Source:VGNC Symbol;Acc:VGNC:93340]	0.55047302897077	-0.861256	0.0054116403110137	0.041830288466539	yes	down	3.65	2.25	2.61	4.32	2.57	3.39	8.1	6.75	9.45	14	6.57	5.47	3.1316666666667	8.39
ENSSSCG00000037568	RAB43	RAB43, member RAS onco family [Source:VGNC Symbol;Acc:VGNC:98268]	0.50114815196464	-0.996691	1.0044207161178E-5	0.00040288129318661	yes	down	1.91	1.72	2.5	1.73	1.18	2.55	3.88	5.28	5.03	5.27	18.9	3.99	1.9316666666667	7.0583333333333
ENSSSCG00000037582	F2RL2	coagulation factor II thrombin receptor like 2 [Source:VGNC Symbol;Acc:VGNC:87862]	0.3761960540556	-1.41044	6.8987525185974E-5	0.0017330693998296	yes	down	6.6	5.89	9.81	6.08	7.83	6.39	9.64	23.9	19.8	19.92	146.86	17.27	7.1	39.565
ENSSSCG00000037583	GNB4	G protein subunit beta 4 [Source:VGNC Symbol;Acc:VGNC:88533]	0.26307801908361	-1.92644	0.0016456111561097	0.018586389016608	yes	down	0.72	0.32	1.3	0.75	0.44	0.62	0.8	1.68	0.85	2.82	30.78	0.91	0.69166666666667	6.3066666666667
ENSSSCG00000037600	C1orf216	chromosome 6 C1orf216 homolog [Source:VGNC Symbol;Acc:VGNC:86064]	0.34699994524808	-1.52699	0.00097064289737779	0.012804721102208	yes	down	0.37	0.25	0.35	0.49	0.3	0.14	0.64	1.5	0.63	0.96	6.66	0.71	0.31666666666667	1.85
ENSSSCG00000037606	PSMB3	proteasome 20S subunit beta 3 [Source:NCBI gene (formerly Entrezgene);Acc:497064]	1.8452357618492	0.88380515813974	0.00052657858741835	0.0079744416488528	yes	up	93.52	110.49	113.23	141.67	112.43	106.08	81.75	84.71	99.42	86.03	88.74	110.64	112.90333333333	91.881666666667
ENSSSCG00000037621	NHSL3	NHS like 3 [Source:VGNC Symbol;Acc:VGNC:89444]	0.40207244803343	-1.31447	7.7268175868547E-12	3.2763914230432E-9	yes	down	0.52	0.56	0.87	0.49	0.38	0.66	1.66	2.18	2.32	2.44	3.92	1.4	0.58	2.32
ENSSSCG00000037652		-	1.7922124929046	0.84174170005468	0.0015412168343978	0.017662701960847	yes	up	0.4	0.25	0.42	0.32	0.32	0.29	0.21	0.28	0.32	0.33	0.42	0.2	0.33333333333333	0.29333333333333
ENSSSCG00000037682	HFE	homeostatic iron regulator [Source:VGNC Symbol;Acc:VGNC:88866]	0.62287675623518	-0.682981	0.0015044804028334	0.017352113149447	yes	down	2.32	1.88	2.65	1.65	1.37	1.32	2.75	4.36	3.75	4.34	11.55	2.59	1.865	4.89
[truncated: 294 more rows]

## Sheet: GAS-21d vs PMM-21d
Gene ID	Gene Name	Gene Description	FC(H/E)	Log2FC(H/E)	Pvalue	Padjust	Significant	Regulate	PMM_21d_1	PMM_21d_2	PMM_21d_3	PMM_21d_4	PMM_21d_5	PMM_21d_6	GAS_21d_1	GAS_21d_2	GAS_21d_3	GAS_21d_4	GAS_21d_5	GAS_21d_6	H	E
[truncated: 761 more rows]

[truncated: 1 more sheets: GAS-120d vs PMM-120d]
