# Supplementary material for: Multi-Omics Insights into Postnatal Skeletal Muscle Development in Duroc Pigs
Source: Animals (Basel). 2025 Sep 16;15(18):2715. doi: 10.3390/ani15182715 (PMC12466740; doi:10.3390/ani15182715)
Supplement: Supplementary file 1 [file animals-15-02715-s001.zip › Table S4.xlsx]

## Sheet: 92 DMs
ID	Metabolite	metab_id	level	Fragmentation Score	Theoretical Fragmentation Score	compound source	KEGG Pathway ID	KEGG Pathway Description	Library ID	Adducts	Formula	Retention time	KEGG Compound ID	Mode	KEGG Compound First Category	KEGG Compound Second Category	KEGG Pathway First Category	KEGG Pathway Second Category	HMDB Superclass	HMDB Class	M/Z	RSD	Score	Mass Error	CAS ID	HMDB Subclass	SOL_1d_1	SOL_1d_2	SOL_1d_3	SOL_1d_4	SOL_1d_5	SOL_1d_6	SOL_21d_1	SOL_21d_2	SOL_21d_3	SOL_21d_4	SOL_21d_5	SOL_21d_6	SOL_120d_1	SOL_120d_2	SOL_120d_3	SOL_120d_4	SOL_120d_5	SOL_120d_6	GAS_1d_1	GAS_1d_2	GAS_1d_3	GAS_1d_4	GAS_1d_5
pos_126	2,3-Diaminopyridine	metab_117	B(i)	66.2	0	-	-	-	-	M+H	C5H7N3	0.502233	-	pos	-	-	-	-	-	-	110.071	0.0217720426483	51.6	-2.06923	-	-	5.313676259455369	5.151184970839744	5.0871639753367335	5.114639935619262	5.1169194260953885	5.305419705762682	5.722977782801772	5.712919327166121	5.653265446908603	5.92275936473984	5.683555289317063	5.558639779582523	5.8033788809558144	5.823386038347179	5.738861493802633	5.763180468052068	5.817792699325155	5.642873270915015	5.229724139499852	5.177573722286456	5.089658083976112	5.075130358263008	5.154835408857268
pos_146	Glu-Lys	metab_136	B(i)	82.2	0	-	-	-	HMDB0004207	M+H	C11H21N3O5	0.502233	-	pos	-	-	-	-	Organic acids and derivatives	Carboxylic acids and derivatives	276.155	0.22571	53.3	-1.93974	5891-53-2	Amino acids, peptides, and analogues	4.208058401503046	4.550724269616539	4.470094064397932	4.551598969727321	4.281651625985226	4.4842006883044965	4.331979586021368	4.064727450889253	4.628845371293685	3.7037659595328964	4.4041625790174095	4.469758081821689	4.42195873710189	3.98795498129101	4.593261426430603	3.660665826469121	4.234171877257716	4.266387430090826	4.297632219840873	4.36106598035657	4.234667296374706	4.198317590100313	4.444222867673883
pos_328	N-(1,3-Benzothiazol-2-Yl)-2-[(3-Phenyl-1,2,4-Thiadiazol-5-Yl)Sulfanyl]Acetamide	metab_291	B(i)	46.7	0	-	-	-	-	M+H	C17H12N4OS3	0.539367	-	pos	-	-	-	-	-	-	385.028	0.028406553265999997	41.7	9.395128253265302	-	-	4.874110163402039	4.678893699197551	4.703541297720816	4.650330425057844	4.852099192457223	4.861715287719163	5.041806592414528	5.0307918045100495	5.2198609150834505	5.345499450866496	5.255622425484939	5.040556882232709	5.27957965886312	5.410441316487704	5.338589380355015	5.3186858470869085	5.487379547846875	5.218061627428604	4.805263472840669	4.7390447734029	4.6697096155563385	4.636630010778244	4.8568371613578245
pos_455	D-Pyroglutamic Acid	metab_395	B(i)	94.8	0	-	map01100;map00470	Metabolic pathways;D-Amino acid metabolism	-	M+H	C5H7NO3	0.571067	C02237	pos	-	-	Metabolism;Metabolism	Global and overview maps;Metabolism of other amino acids	-	-	130.04958513399998	0.0342659	57.9	-2.20382	4042-36-8	-	5.648204457744199	5.722851234231161	5.658026851825652	5.690462207677956	5.560938006164452	5.7003001448898125	5.78727274811513	5.927756950980128	5.7973880144500445	5.617717901616127	5.787479226716777	5.90073255512281	5.6972065429092895	5.663150899156128	5.843722582884432	5.869540545953155	5.664391025770266	5.766276082862179	5.571440498583821	5.638187716115768	5.545559366654155	5.613587310393777	5.570638541090399
pos_468	Argininosuccinic Acid	metab_406	B(i)	84	0	-	map01100;map00220;map00250;map01230	Metabolic pathways;Arginine biosynthesis;Alanine, aspartate and glutamate metabolism;Biosynthesis of amino acids	HMDB0000052;PW_C000036	M+H	C10H18N4O6	0.571067	C03406	pos	Peptides	Amino acids	Metabolism;Metabolism;Metabolism;Metabolism	Global and overview maps;Amino acid metabolism;Amino acid metabolism;Global and overview maps	Organic acids and derivatives	Carboxylic acids and derivatives	291.129	0.167222	53.6	-2.6145	2387-71-5	Amino acids, peptides, and analogues	4.10396448970815	4.582667849749363	4.8800602824783335	4.532990457807556	4.02617800829998	4.295228437575742	4.059808702851668	4.634485024801425	4.336660891645447	3.7227129920808952	4.84611803947945	4.377720345793072	4.450539897541594	4.3151512801112695	4.999017174691901	4.9257722740140615	4.511113853055125	4.749601923587806	3.973331224919445	3.9547962160586936	4.315577898784937	4.604082554052457	4.079419947287003
pos_661	N-Acetylhistidine	metab_559	B(i)	96.2	0	-	-	-	HMDB0032055	M+H	C8H11N3O3	0.694033	C02997	pos	-	-	-	-	Organic acids and derivatives	Carboxylic acids and derivatives	198.087	0.005580289487180001	58.3	-1.20878	2497-02-01	Amino acids, peptides, and analogues	6.101633214109772	5.976351805005063	5.882256213483021	5.909148420330702	5.9175609688804505	6.1215119013122905	6.6205394496766266	6.511047384741127	6.566996561011447	6.789132943091662	6.534805756958269	6.403469534200884	6.6352713745731835	6.740580442673412	6.542262931841125	6.511888034535232	6.675406807279756	6.423238110704775	5.9736005674469945	5.973490270252168	5.891858964544183	5.8079063360050975	5.9832582617547585
pos_813	S-(1,2-Dicarboxyethyl)Glutathione	metab_680	B(i)	87.8	0	nonnatural	-	-	HMDB0257378	M+H	C14H21N3O10S	0.896317	-	pos	-	-	-	-	Organic acids and derivatives	Carboxylic acids and derivatives	424.101	0.182695	52.7	-2.37247	-	Amino acids, peptides, and analogues	4.402752310825038	4.746695551747399	3.461758842944352	4.343422473574707	4.1666242216126985	4.2951510329111935	4.905622724158596	4.5835134111913085	4.823394123801851	4.534587663617344	4.396537143123056	4.917912567106992	5.091224470917611	4.7517619045948765	5.056195275381191	4.9580428772788085	4.77566741730711	4.936526078314391	3.687313189125773	4.633929218407701	3.1152390060393573	3.0689208646641464	4.371047919816816
pos_891	N-Acetylalliin	metab_746	B(ii)	0	42.3	-	-	-	HMDB0242184	M+H	C8H13NO4S	1.05095	-	pos	-	-	-	-	Organic acids and derivatives	Carboxylic acids and derivatives	220.063	0.00571751960822	45.6	-1.9671	-	Amino acids, peptides, and analogues	4.879680460538759	5.365328103471668	5.1669865124828736	5.122932198481949	4.803413336080483	4.8769706480728425	4.703890100366321	5.146602655747847	5.2271234213704165	4.601235223939376	5.325601618494399	5.310572181012324	4.977306299895517	5.4779919957344685	5.052439445819108	5.450549976633363	5.427190064954283	5.295533154768291	4.624315784802153	5.011838248099842	5.140473288006714	5.302387257527969	4.9019619999750015
pos_1158	1,7,8-Trihydroxy-3-Methyl-1,2,3,4,7,12-Hexahydrotetraphen-12-One	metab_989	B(i)	42.1	0	-	-	-	-	M+H	C19H18O4	1.45628	-	pos	-	-	-	-	-	-	311.127	0.0315323554041	44.9	-3.70044	-	-	4.267469700378256	4.5904614465110525	4.466969419203349	4.4736571829696645	4.133662117099594	4.4282076111282445	4.196312424930169	4.3030097203520565	4.7185947933072265	4.2406013549163415	4.232436264447933	4.425988292542887	4.521860989953646	4.5192640877191685	4.369641999837248	4.4593797674190725	4.195484314239306	4.1826662834045765	4.1882387701264445	4.365173939145589	4.272050216686549	4.228389531860553	4.242057969736442
pos_1364	4(1H)-Pyridinone, 2-Ethyl-3-Hydroxy-1-(2-Hydroxyethyl)-	metab_1193	B(ii)	0	54.6	nonnatural	-	-	HMDB0244490	M+H	C9H13NO3	2.70217	-	pos	-	-	-	-	Organoheterocyclic compounds	Pyridines and derivatives	184.096	0.0186617	49.4	-1.91667	-	Hydroxypyridines	4.854595750896887	4.8669743636200336	4.869415265219298	4.927409263289788	4.814453864220668	4.798600538141735	4.563503275490343	4.52023518452828	4.556975559581714	4.298041335829862	4.41013817578068	4.486317629324781	4.211146586080538	4.132447680431554	4.153064450316282	4.048631071793924	4.124175471828487	4.202072478375069	4.727325985014342	4.805644708824503	4.776543505140905	4.808846662200092	4.8703735280619656
pos_1366	Calcium Pantothenate	metab_1195	B(i)	66.5	0	-	-	-	-;HMDB0303373	M+H	C18H32CaN2O10	2.70217	C12276;_	pos	-	-	-	-	Organic acids and derivatives	Carboxylic acids and derivatives	477.175	0.0240223587073	50.8	-1.80525	137-08-6;_	Amino acids, peptides, and analogues	5.2475307996975085	5.261216553703731	5.249042794081318	5.308821339996554	5.153346483364309	5.185926620145112	4.683203872250578	4.585614111161419	4.69053303085249	3.9855358259578564	4.356118063101625	4.499991558068012	3.754144741237272	3.1017980885728966	3.5976426583914543	2.6841781418236814	3.3671542910088377	3.700708405723518	4.994868363559847	5.112595880180797	5.079141860304186	5.097660859756463	5.269239215086173
pos_1368	Trans-Zeatin-D5	metab_1197	B(i)	62.5	0	-	-	-	-	M+H	C10H13N5O	2.7075	-	pos	-	-	-	-	-	-	220.118	0.0105495032482	50.2	-7.91466	-	-	6.791575324971138	6.80208011675793	6.798214596319548	6.847237216640218	6.743558641826272	6.747228017027737	6.509077344716331	6.453181402893374	6.502159629656594	6.243045326142206	6.359954939726634	6.426769407078687	6.144108173760411	6.054285847022798	6.083717381084157	5.983673310102974	6.055391891952215	6.154907574513823	6.658473556768452	6.734211803966796	6.7125505186963	6.7206437678291575	6.809706655759637
pos_1562	Ala Leu	metab_1376	B(i)	82.5	0	-	-	-	-	M+H-H2O	C9H20N2O4	3.14043	-	pos	-	-	-	-	-	-	203.139	0.0169085409515	55.4	-1.41236	-	-	4.112231060066659	3.9146267084995534	3.9079434175962025	3.777895081521576	4.088992601729902	4.156258818300169	4.505799995378863	4.140948678727196	4.396422109292375	4.637784563489758	4.349159750453904	4.115859598595364	4.030706620683886	4.501805560332616	3.8946077691645766	4.0823974997413055	4.500594896855967	3.95786176030366	4.056353401091903	4.172444567005824	3.9355405333878655	3.5445410030760587	4.111326238045296
pos_1625	Asp-Asp-Ile	metab_1432	B(i)	59	0	-	-	-	-	M+H	C14H23N3O8	3.20998	-	pos	-	-	-	-	-	-	362.155	0.07300055679060001	49.6	-2.78994	-	-	4.050177173033963	4.257049149130035	3.9979888903274787	4.014454035440407	3.688475646789404	4.098382063645259	3.9877657103238975	3.991103688629778	4.243842834445873	3.8399700678958815	4.060249537050553	4.0575025401079134	4.1270990344276335	3.9560746131445086	4.112726221751234	3.59609	3.8889895774651873	4.2302076545435865	3.734704589965052	3.8097851947193297	3.9531170229762496	3.7706323232048033	3.9881190378491183
pos_1882	Flavin Adenine Dinucleotide (Fad)	metab_1643	B(i)	84.3	0	-	-	-	-	M+H	C27H33N9O15P2	3.54363	-	pos	-	-	-	-	-	-	786.1634363769999	0.028643444599900005	54.4	-1.24142	-	-	5.185667546785798	5.140748437742311	5.084515080421568	5.134520504198531	5.082982076198991	5.251808302396436	5.303490247974975	5.261617031897496	5.4050996648729726	5.208259964825764	5.3477494899634905	5.391925460042473	5.3501685774178425	5.135999001554991	5.304975110265431	5.26452479900945	5.043681100043345	5.2794602079901125	4.924643147312718	5.099216519717007	5.105508035188452	5.0609014699570585	5.140603932680271
pos_2838	Riboprine	metab_2515	B(i)	70.5	0	nonnatural	-	-	HMDB0257214	M+H	C15H21N5O4	5.43155	-	pos	-	-	-	-	Nucleosides, nucleotides, and analogues	Purine nucleosides	336.166	0.0349325	51.9	-2.14261	-	Not Available	4.298474578968518	4.4647339758901055	4.3546555314025595	4.430274142384374	4.0062708671321925	4.400516633892672	4.20801272605957	4.334026007809035	4.067512600810357	3.7961806482230496	4.247926725357652	4.153258795911223	3.9151563263069713	3.5670290341612425	3.8136659695989614	4.28064443269767	3.715867713984161	3.949644769314022	3.8680614978380734	4.367597205688367	4.191076191236238	4.249467225084855	4.26211272106464
pos_3358	17-Aag	metab_2955	B(ii)	0	71.8	-	-	-	HMDB0244762	M+NH4	C31H43N3O8	6.0197	-	pos	-	-	-	-	Phenylpropanoids and polyketides	Macrolactams	603.341	0.227495	49.1	2.9869235075651903	-	Not Available	3.4519125977318565	3.4443200821094537	3.4474413996581443	3.43548760952165	3.4405420001969267	3.94954538241734	4.197312071362618	4.004983604888353	5.134044700627969	4.598798348591865	3.69353413109891	4.2995809462045935	5.041160580724784	4.892730384281681	5.325823438681279	5.199840263083403	4.9518923011966445	5.3086039529219935	3.421270661824965	3.404526605131444	3.4345381368633885	3.3882004646213906	3.4549221275204447
pos_3395	3-Hydroxytetradecanoyl Carnitine	metab_2992	B(ii)	0	52.8	-	-	-	HMDB0061640	M+H	C21H41NO5	6.051716666669999	-	pos	-	-	-	-	Lipids and lipid-like molecules	Fatty Acyls	388.305	0.0159373703828	48.9	-1.84453	282523-64-2	Fatty acid esters	4.885875637693543	5.120955879998241	5.570223768767859	5.00433797038738	5.063435871189763	5.493498279046005	6.166979128131094	6.452634743374501	5.966090261308128	5.806143482513837	6.097853709255415	5.899331900603036	5.524053158295947	5.335196031365559	5.300846929088464	5.737929909606818	5.679215377039872	5.5223374534793095	4.856581031257226	4.68927984268392	5.077481244991357	5.0543472041852695	5.078935586697899
pos_3472	12-Hydroxyhexadecanoylcarnitine	metab_3061	B(ii)	0	68.7	-	-	-	HMDB0241466	M+H	C23H45NO5	6.08355	-	pos	-	-	-	-	Lipids and lipid-like molecules	Fatty Acyls	416.33630241199995	0.011394644535299998	52.7	-1.79993	-	Fatty acid esters	5.690920812567903	5.853909613415293	6.2188404077991475	5.896306229207236	5.750725949646766	6.198451818254004	6.778509733684009	7.2004572786967636	6.736830270083848	6.459274286136546	6.7160486505629455	6.667244928059733	6.2374075691940005	6.355688337296632	5.939270639547727	6.34838605445347	6.261026039524176	6.38730902960791	5.520359444746194	5.539593819820053	5.7688422775336985	5.8639074427170685	5.722508196110045
pos_5821	Pc(P-16:0/0:0)	metab_5097	B(i)	91.2	0	-	-	-	LMGP01070006	M+Na	C24H50NO6P	6.434183333330001	-	pos	-	-	-	-	-	-	502.326	0.0241609182776	55.6	-1.59128	0	-	6.018570330862158	6.209041510602252	6.137706490065206	6.10198	5.6575114855948385	6.03250374535115	6.0572247202375	5.9289727114257085	6.421979467426128	6.1052325519003245	5.887252019514309	6.272264539845607	6.364130758928527	6.276214444566307	6.428922906738152	6.714836693549813	5.954199485301437	6.578157530055625	5.596357003336992	6.037118206345093	5.990851768017544	5.707926853560879	5.785532983373471
pos_6301	(10Z)-Heptadec-10-Enoylcarnitine	metab_5518	B(ii)	0	44	-	-	-	HMDB0241517	M+CH3OH+H	C24H45NO4	6.11535	-	pos	-	-	-	-	Lipids and lipid-like molecules	Fatty Acyls	444.36788989800004	0.0244508444455	47.9	-1.11882	-	Fatty acid esters	5.512910772390328	5.724967236003853	6.084999327139214	5.572577334232607	5.569378820329945	6.063437033613516	6.381698205272808	6.766102029174707	6.2315515490300815	6.126015273390772	6.766454507274113	6.3158835955967305	5.954374235693924	5.731253106290084	5.791060035411446	5.751055851383799	5.988178888646166	5.9522286797392585	5.2724912931635135	5.2487773482281534	5.641271815755753	5.4554419516310135	5.5817398205445965
pos_6347	(9Z)-12-Hydroxyoctadec-9-Enoylcarnitine	metab_5558	B(ii)	0	87.9	-	-	-	HMDB0241536	M+Na	C25H47NO5	6.078283333330001	-	pos	-	-	-	-	Lipids and lipid-like molecules	Fatty Acyls	464.335	0.0360941931244	55.2	1.21355201555533	-	Fatty acid esters	4.84754895802038	5.1156123332994685	5.293832223220296	5.1004879526980345	4.7191733419187445	5.3394608483536645	5.747467861996138	5.9979768544580265	5.793321973636968	5.3876326567859625	5.635553693367743	5.890574773227217	5.3434362404585665	5.6014913722560635	5.436238765851389	5.5855622522402095	5.618861228238387	5.655308906764661	4.792451138477587	4.868924965890804	4.785342818514626	5.032588853375999	4.8816968491020285
pos_6456	8-Hydroxytrtradeca-10,12-Dienoylcarnitine	metab_5652	B(ii)	0	42	-	-	-	HMDB0241388	M+H	C21H37NO5	6.003716666669999	-	pos	-	-	-	-	Lipids and lipid-like molecules	Fatty Acyls	384.27351499900004	0.0134109050223	46.2	-2.43883	-	Fatty acid esters	4.4391307861110745	5.076460765185246	4.9637235493832925	4.3836760232626295	4.2981413692798425	5.062462081831218	5.445468161517893	5.574578803785702	4.948066812590627	4.955814578658392	5.159535861875209	4.917068185700128	4.70370897095578	4.843595691580783	4.77150409768246	5.3861220647062655	5.0897093446792185	4.698756690707173	4.3224092592302	4.558985704578462	4.142251584603825	4.3934399176314045	4.294390081125195
pos_7967	Haloperidol Glucuronide	metab_7016	B(ii)	0	50.8	-	-	-	HMDB0060904	M+CH3OH+H	C27H31ClFNO8	3.41775	-	pos	-	-	-	-	Organic oxygen compounds	Organooxygen compounds	584.204	0.0712939847943	41.5	-3.23563	-	Carbohydrates and carbohydrate conjugates	4.151383575714252	5.448353354945982	5.08851271770409	4.864719488904188	4.0696570017760205	5.617431162815413	5.171852296378365	5.950255803814215	5.5155604804569744	3.6484658041940974	5.343713550441434	5.476108363042567	3.632371875808195	4.900943477742566	4.729535602198545	5.699071456756934	3.651603503156044	5.420611705669521	3.6554248570005363	5.037962031506254	3.90094307281402	4.676163415282403	3.689081440297434
pos_8040	Leu-Ala	metab_7077	B(i)	58.2	0	-	-	-	HMDB0028922	M+H	C9H18N2O3	3.31722	-	pos	-	-	-	-	Organic acids and derivatives	Carboxylic acids and derivatives	203.139	0.0196758971098	50.6	-1.70116	7298-84-2	Amino acids, peptides, and analogues	4.838334222206792	4.760184814664647	4.594888354408009	4.361785003272321	4.679093508702934	4.786792578358889	5.0120430715943876	4.979198136774593	4.897780979954508	5.217800050818928	4.8987485826183965	4.86985298566075	4.806502103783923	5.184001238745803	4.655591291674094	4.877341434243687	5.273037697897675	4.7027187159434645	4.757333147799226	4.887035825527791	4.572301086758079	4.345842532785728	4.747083223564141
pos_8432	Levan	metab_7427	B(ii)	0	52.1	-	map04973;map00500;map00051	Carbohydrate digestion and absorption;Starch and sucrose metabolism;Fructose and mannose metabolism	HMDB0003539	M+H	C18H32O16	2.7075	C06215;C01355	pos	-	-	Organismal Systems;Metabolism;Metabolism	Digestive system;Carbohydrate metabolism;Carbohydrate metabolism	Organic oxygen compounds	Organooxygen compounds	505.174	0.0240332	48.1	-5.43794	9013-95-0	Carbohydrates and carbohydrate conjugates	5.673575074259003	5.6956069631886255	5.646125664981115	5.744727696705214	5.552955908243242	5.537642204686649	4.95595850002266	4.776753531700103	5.0056124184019035	4.219738681775349	4.5985587596752975	4.671873695618483	3.851634474226708	3.60319940442035	3.5898274698380885	2.886937715337492	3.5160442081179744	3.833143287154264	5.312701802344813	5.507807840426528	5.439765232148333	5.447723816486191	5.668690950717416
pos_8433	D-Phe-L-Pro-L-Arg-(Chloromethyl) Ketone	metab_7428	B(ii)	0	40.9	-	-	-	HMDB0257893	M+H-H2O	C22H31ClN6O4	2.7075	-	pos	-	-	-	-	Organic acids and derivatives	Carboxylic acids and derivatives	461.20980393599996	0.0455308411854	40.1	7.44649438405041	-	Amino acids, peptides, and analogues	5.507565405790925	5.5048783547746565	5.476616113425439	5.551599786422285	5.368696823309638	5.363543424822618	4.802836983926868	4.681453963697362	4.853298875279856	4.160869011106422	4.4951090704556975	4.633848070066909	3.90276516071584	3.1150247026664184	3.783496966176166	2.980925672903384	3.459457076550578	3.9086271325911626	5.125001739631227	5.329253361858089	5.270928080625095	5.247930140836215	5.470203281654364
pos_8434	Gemcitabine	metab_7429	B(ii)	0	54.7	drug:DB00441	-	-	HMDB0014584	M+H	C9H11F2N3O4	2.7075	C07650	pos	-	-	-	-	Nucleosides, nucleotides, and analogues	Pyrimidine nucleosides	264.081	0.00400128890668	48.2	8.99264956760334	95058-81-4	Pyrimidine 2''-deoxyribonucleosides	5.688591236230978	5.699283207038537	5.712238111814054	5.752636934233866	5.6664515752921005	5.663439368929013	5.46609	5.443184940312244	5.4609228265828085	5.233231097956518	5.356521968387577	5.420371456370857	5.154220490742804	5.064296006979844	5.115901425686589	5.007005747271936	5.064619841281448	5.157475320962275	5.598565588189057	5.6576443767418025	5.64135215654767	5.665463174803699	5.711483018380524
pos_8443	2-[2-[(4-Methoxy-1-Methylindazol-3-Yl)Amino]-2-Oxoethyl]Sulfanylacetic Acid	metab_7438	B(i)	39.6	0	-	-	-	-	M+Na	C13H15N3O4S	2.6968166666699998	-	pos	-	-	-	-	-	-	332.069	0.015379515273299999	44	3.77217466378245	-	-	5.131818072694613	5.157305269904897	5.141200322465499	5.204030760457816	5.099792828625546	5.105411030534404	4.927758703191537	4.868919782596341	4.918119434830079	4.671046393883183	4.77928080509285	4.8182928387922	4.553094793262949	4.409218708718481	4.483448140448571	4.369160271254254	4.432222615061625	4.534277521044248	5.046274050639283	5.079629200600605	5.06579574032402	5.094116527701396	5.1238112183359785
pos_8736	Gly-Pro-Pro	metab_7725	B(i)	45.3	0	-	-	-	-	M+H	C12H19N3O4	1.41872	-	pos	-	-	-	-	-	-	270.14445027799997	0.0104929871363	48.1	-1.4203	-	-	4.898102726375044	5.0178322191483815	4.930142304143778	4.963967022161258	4.702304769625755	4.961022485508543	4.590955191298038	4.628408546163832	4.662907563797439	4.303178898065006	4.7052037285911865	4.503103684844679	4.432322531315151	4.449115161546361	4.467044934328492	4.356961247900957	4.460131128362861	4.543532461692039	4.768886043449055	4.759069728621071	4.868970308214141	4.718619643548512	4.7688776982785175
pos_9002	Aflatoxin B1Exo-8,9-Epoxide-Gsh	metab_7967	B(ii)	0	62.5	-	map00980	Metabolism of xenobiotics by cytochrome P450	HMDB0060431	M+	C27H29N3O13S	0.88035	C11278	pos	-	-	Metabolism	Xenobiotics biodegradation and metabolism	Phenylpropanoids and polyketides	Coumarins and derivatives	635.14	0.101425	46.4	-3.42306	68385-50-2;_;	Furanocoumarins	5.111441885946804	5.512500742968842	4.1248259307506565	5.150208423429781	4.316321397238949	5.424664298432352	5.059478496235223	5.21852125007518	5.43079954498837	3.375040041269465	4.901720166776278	5.31150503681263	5.298995356332253	5.331746613037165	5.594044860112303	5.956171010240992	5.179513453397486	5.5099631147876975	4.937905547533003	5.2127382807993214	3.395264739859962	4.499224120747358	4.668340269977087
pos_9040	Cinchonain Id 7-Glucoside	metab_8001	B(ii)	0	48.6	-	-	-	HMDB0035435	M+H	C30H30O14	0.8537833333329999	-	pos	-	-	-	-	Phenylpropanoids and polyketides	Flavonoids	615.174	0.290651	44.1	5.549717592959992	-	Flavonoid glycosides	4.556078658629824	4.660204021684974	3.9571480584484138	4.3306059063642985	3.9502469438128687	4.51721595282156	5.45315491065338	4.533824665596801	5.677345273094093	5.031567900285746	4.6888254318036315	5.178522322209738	5.586902016069515	5.2731149942815785	5.381458286101391	5.438183754097496	5.3536478164315335	5.280088731803897	4.1197482421258815	4.706851864356002	3.9442415655934666	3.897891469290028	4.316182353149616
pos_9333	L-4-Hydroxyglutamate Semialdehyde	metab_8241	B(ii)	0	71.8	-	map01100;map00330	Metabolic pathways;Arginine and proline metabolism	HMDB0006556	M+H	C5H9NO4	0.576417	C05938	pos	-	-	Metabolism;Metabolism	Global and overview maps;Amino acid metabolism	Organic acids and derivatives	Carboxylic acids and derivatives	148.06	0.0657302970746	52.9	-2.63814	-;_	Amino acids, peptides, and analogues	5.548816528170972	5.53035349668955	5.5552665924589135	5.588146488622198	5.2715918171872325	5.470402292245447	5.050346089648609	5.598813691376853	5.5598292749388	4.956213892674856	5.342532181340035	5.648391221477183	4.8276270658258005	4.955415566756249	5.1778362435919085	5.302126712881474	5.047655428546635	5.130900054470816	5.365577018438733	5.375041179877495	5.274774080700323	5.4213133389459065	5.247223510342595
pos_9355	Aspartic Acid Methyl Ester	metab_8258	B(i)	50.3	0	-	-	-	-	M+H	C5H10N2O3	0.571067	-	pos	-	-	-	-	-	-	147.07604344799998	0.034401572665800004	48.8	-2.56846	-	-	5.663635671076598	5.738132216993487	5.662522494032589	5.698979404061773	5.619725714267704	5.765058104974133	5.8917178296017205	5.987407317239495	5.8185789615260815	5.700903534144922	5.851903511057014	5.946232939450259	5.7944063736580445	5.7600123037904645	5.940210659807607	5.961870285822277	5.747248646788383	5.851692610061064	5.595715055356097	5.694308523670182	5.6121677856327805	5.662235444327939	5.646905011430335
pos_9429	Niveusin C	metab_8314	B(ii)	0	41.3	-	-	-	HMDB0034474	M+CH3OH+H	C20H26O7	0.549933	C09517	pos	-	-	-	-	Lipids and lipid-like molecules	Prenol lipids	411.199	0.08854524313710001	44.2	-4.91118	75680-27-2	Terpene lactones	3.5390346874618195	3.5314416798684483	3.534563200710353	3.52260862403559	3.527663349924525	3.586578362926494	4.1416822329039915	4.237475890840757	4.139390595541392	3.501432284523179	4.197195277791623	4.555601088356563	5.094059608758369	4.294154342372413	4.9996639491714445	4.871295836832494	4.631116917152434	5.20027222932083	3.5083907122601254	3.491645478893241	3.521659087970632	3.475318146554805	3.542044409890377
pos_9634	N6,N6,N6-Trimethyl-L-Lysine	metab_8479	B(i)	70.5	0	-	map01100;map00310	Metabolic pathways;Lysine degradation	HMDB0001325;PW_C001022	M+H	C9H20N2O2	0.518083	C03793	pos	-	-	Metabolism;Metabolism	Global and overview maps;Amino acid metabolism	Organic acids and derivatives	Carboxylic acids and derivatives	189.159	0.0313075	52.4	-2.03942	-;19253-88-4	Amino acids, peptides, and analogues	5.2230932403530215	5.355522763337271	5.375984858453294	5.400947216194922	5.273513032317954	5.341822530189729	5.374723638800528	5.418193878106606	5.481102706299693	5.223089993998459	5.544466433380302	5.546437567424114	5.4051390344561785	5.344447956869833	5.580333234760362	5.715102242234558	5.388019764666537	5.678829202224879	5.149906926509028	5.3134297643243045	5.330922198668941	5.376687904850479	5.397241695030007
pos_9692	Hhcfu	metab_8529	B(ii)	0	42	-	-	-	HMDB0247349	M+H-2H2O	C11H16FN3O4	0.502233	-	pos	-	-	-	-	Organoheterocyclic compounds	Diazines	238.098	0.04234089195040001	47.3	-1.5669	-	Pyrimidines and pyrimidine derivatives	4.349899835644846	4.12117107897795	3.9838212009159633	4.090495224268788	4.076115836270332	4.378940647546783	5.230018836712406	5.255792233183182	5.057077062126798	5.512259129644432	5.192116663398318	5.006796759993085	5.396165721034068	5.39538433310393	5.292745481084359	5.309488958500114	5.437958745890603	5.077506497455411	4.1901363940136624	4.182033170133857	4.016088174950974	3.989976964719311	4.152981922876718
pos_9693	1-Phenyl-1H-Pyrazolo[3,4-D]Pyrimidin-4-Amine	metab_8530	B(i)	57.5	0	-	-	-	-	M+NH4	C11H9N5	0.502233	-	pos	-	-	-	-	-	-	229.11887034900002	0.0440005	48.1	-3.5554	-	-	4.334486680461706	4.022812192896176	3.7376235745794895	3.945966868066315	4.043382925644831	4.102340515516252	4.8289214986651565	4.839744503013901	4.7482767680163835	5.160435045662291	4.8158445536207015	4.695567073525581	4.9623365913879365	4.8531138844215045	4.881666073304248	4.946947102701401	4.99880964961701	4.5701257676317155	4.104875919801287	4.186367613850829	3.74736530725969	3.7503009190077248	3.991186663806032
pos_9695	6-(4-Methyl-2-Oxopentyl)-4-Hydroxy-2-Pyrone	metab_8532	B(ii)	0	63	-	-	-	HMDB0304223	M+H	C11H13O4-	0.502233	-	pos	-	-	-	-	Organoheterocyclic compounds	Pyrans	210.08700376599998	0.00793395976571	49.9	-7.92304	-	Pyranones and derivatives	5.717836533335272	5.632515595163777	5.5038299390426255	5.500275459520868	5.602197535626686	5.770138825803813	6.178790892705021	6.128826519793804	6.131931485046888	6.3725934586661745	6.1423307856229625	6.006780869142668	6.241356255343809	6.243785622949921	6.1643704548741525	6.175779300919036	6.276091301589545	6.046187198012962	5.633948144684537	5.612842622886585	5.502247165415765	5.494629941199317	5.6306273505934366
pos_9696	Ethyl 3-Oxo-3-(1H-Pyrazol-5-Ylamino)Propanoate	metab_8533	B(i)	35.2	0	-	-	-	-	M+H	C8H11N3O3	0.502233	-	pos	-	-	-	-	-	-	198.08701550700002	0.019398741250099997	44.7	-1.53314	-	-	6.018599999912532	5.862592150285303	5.794483313855567	5.823108660934827	5.835414690884571	6.03284092850612	6.446629211234687	6.422686917836523	6.364968053817109	6.621842354993089	6.407769113975962	6.290726179402577	6.511680414189433	6.540093325263783	6.456538116836282	6.4713658457269	6.533786837693963	6.366569441532253	5.938405651312507	5.8911853585857585	5.801724900721031	5.803822882093708	5.8773773012227775
pos_9702	6-Aminonicotinamide	metab_8538	B(i)	49.2	0	nonnatural	-	-	HMDB0247034	M+H	C6H7N3O	0.502233	-	pos	-	-	-	-	Organoheterocyclic compounds	Pyridines and derivatives	138.06587560100002	0.04818051828099999	47.9	-2.28143	-	Pyridinecarboxylic acids and derivatives	4.106148475180318	4.019534868248078	3.9764681091095038	3.853811160423663	3.943190894592633	4.164253103961113	4.61237999817185	4.505053547744415	4.505071881780272	4.786666934603403	4.546139357570824	4.41583876929946	4.691125913635479	4.697726598354199	4.588474623241504	4.63935327531017	4.724205583465016	4.5105556350783225	3.989070728690995	3.9009634833552425	3.90483071334786	3.9244861758604936	3.9436592776678125
neg_281	Zd-7155	metab_8984	B(ii)	0	46.8	-	-	-	HMDB0259992	M+Cl	C26H26N6O	0.50135	-	neg	-	-	-	-	Benzenoids	Benzene and substituted derivatives	473.187	0.0059060061947	46.5	2.29938273833572	-	Biphenyls and derivatives	4.7935876580482	4.5528475709488205	4.446603306780194	4.430364995617622	4.580360645906503	4.84219897712905	5.371946990931806	5.428549891551473	5.36542076706646	5.6376739966712055	5.474881732928255	5.183199427837472	5.5439339580478775	5.569392960084697	5.4154286039398185	5.610635335740915	5.687967331002071	5.237012962231656	4.638188272844162	4.527250203798738	4.433405522592434	4.41028354422707	4.5784067730699745
neg_288	Sn38 Glucuronide	metab_8991	B(ii)	0	40.9	-	map00983	Drug metabolism - other enzymes	HMDB0060511	M+Cl	C28H28N2O11	0.50135	C11376	neg	-	-	Metabolism	Xenobiotics biodegradation and metabolism	Alkaloids and derivatives	Camptothecins	603.141	0.0245852306586	45	4.821387875261821	-;_	Not Available	3.118905906335869	2.9896866418403025	3.001962377978916	2.9791595114518334	2.9746423058542137	3.0543615850556574	4.806865497464089	4.5653477018815884	4.529274717151456	5.113572105599476	4.574574720470337	4.359761748268603	4.822381915118039	4.972809906444175	4.737790762989072	4.5835952073752555	4.950776722427668	4.342848334188773	2.962890013667951	3.2011689431334527	2.9735687053220703	2.98095830669599	2.9874807491178257
neg_325	6-Methylthiohexyldesulfoglucosinolate	metab_9024	B(ii)	0	43.4	-	-	-	HMDB0304232	2M-H	C14H27NO6S2	0.506633	-	neg	-	-	-	-	Organic oxygen compounds	Organooxygen compounds	737.249	0.0639914677893	46.2	0.996869812129542	-	Carbohydrates and carbohydrate conjugates	3.1838692460165765	3.1913700195877386	3.2036503648650734	3.180838831459628	3.1763198542833435	3.2143090760162907	3.7919057893964414	4.073898972455712	3.667021311955768	4.645944293259892	4.159451545392892	3.322086723878745	4.351575865854077	4.39489685684273	4.148249088414826	4.482255753233072	4.581133882794477	3.2151555481585987	3.1645628657256184	3.1746067295086933	3.175245829983397	3.1826383270478145	3.1891632847216247
neg_385	Creatinine Lactate	metab_9072	B(ii)	0	42.9	-	-	-	HMDB0250531	M+Na-2H	C7H11N3O4	0.517483	-	neg	-	-	-	-	Organic acids and derivatives	Carboxylic acids and derivatives	222.049	0.0299330602028	46.8	-1.47923	-	Amino acids, peptides, and analogues	4.512134210414076	4.582682648841957	4.612359087611436	4.457095176326456	4.3952567222836825	4.5161310513020325	4.176638666125266	4.305516347801056	4.319877584348024	3.8629721232231895	4.383604503601403	4.192158786483407	4.025993099191742	3.9335624548316837	4.093350731569704	4.201334131801033	4.0161629469032905	4.101992301522514	4.498943461974328	4.3134858718126345	4.473729466353546	4.531366898692107	4.420655078026917
neg_706	Histidylprolineamide	metab_9359	B(ii)	0	42.8	nonnatural	-	-	HMDB0253186	M+FA-H	C11H17N5O2	0.554833	-	neg	-	-	-	-	Organic acids and derivatives	Carboxylic acids and derivatives	296.136	0.0333194416565	45.5	-1.46405	-	Amino acids, peptides, and analogues	2.7274858018493067	2.7349775114068007	2.7472433504270333	2.7244590938540427	2.7316014851044748	2.7578897987746336	2.768460486747122	3.068113681410195	2.7875110830604286	3.680620981427618	2.7660041130359168	2.8453811694457656	3.820666002288077	4.147785564882232	3.109369457043963	3.8035115910569535	3.9575657114255423	3.3531003159886152	2.708203483614122	2.718234696184485	2.7188730014963327	2.7262563853279285	2.732773426968072
neg_1478	N-Formyl-L-Glutamic Acid	metab_9991	B(ii)	0	65.3	-	map01100;map00340	Metabolic pathways;Histidine metabolism	HMDB0003470	M+Na-2H	C6H9NO5	0.9284166666670001	C01045	neg	-	-	Metabolism;Metabolism	Global and overview maps;Amino acid metabolism	Organic acids and derivatives	Carboxylic acids and derivatives	196.02247281799998	0.07757968041629999	51.1	-1.52754	1681-96-5	Amino acids, peptides, and analogues	4.044857756692403	4.148852088138458	4.173932575525543	4.074881104296471	3.7745679539401364	4.013110784267825	4.201573825479969	4.423322540177626	4.226489908203805	3.826013541062829	4.3186084379910685	4.262637776135936	4.148748494623423	4.18452209516125	4.228106312705862	4.519120476103374	4.151609800097557	4.238293624412102	3.8775237902452213	3.7544774339368234	3.8198860658892353	4.114839846506351	3.9610399019746336
neg_1569	Pyruvaldehyde	metab_10072	B(ii)	0	43.2	drug:DB03587	map01100;map05415;map00640;map00260;map00620	Metabolic pathways;Diabetic cardiomyopathy;Propanoate metabolism;Glycine, serine and threonine metabolism;Pyruvate metabolism	HMDB0001167	2M+FA-H	C3H4O2	1.0457333333299998	C00546	neg	-	-	Metabolism;Human Diseases;Metabolism;Metabolism;Metabolism	Global and overview maps;Cardiovascular disease;Carbohydrate metabolism;Amino acid metabolism;Carbohydrate metabolism	Organic oxygen compounds	Organooxygen compounds	189.04	0.0180994784676	48.4	-0.113301	78-98-8	Carbonyl compounds	5.383502351585665	5.397678828291742	5.4394884608263325	5.4446488541952505	5.409113583248357	5.3867740708151315	5.052479184556168	5.205509188765592	5.200591854246456	4.812278576804337	5.196486502528917	5.1380803606700685	5.0772699719717584	4.935310447236251	5.108861946392378	5.214423562653376	5.074528020024338	5.247916440025402	5.316175239742914	5.3741779932310125	5.335191601263793	5.361063704411217	5.415223471568846
neg_1574	Fumaric Acid	metab_10077	B(i)	99.6	0	drug:DB01677	map01100;map00220;map05211;map05200;map01200;map00620;map00760;map00250;map04922;map00360;map00350;map00020;map00650;map05230;map00190	Metabolic pathways;Arginine biosynthesis;Renal cell carcinoma;Pathways in cancer;Carbon metabolism;Pyruvate metabolism;Nicotinate and nicotinamide metabolism;Alanine, aspartate and glutamate metabolism;Glucagon signaling pathway;Phenylalanine metabolism;Tyrosine metabolism;Citrate cycle (TCA cycle);Butanoate metabolism;Central carbon metabolism in cancer;Oxidative phosphorylation	HMDB0000134;PW_C000088	M-H	C4H4O4	1.0511	C00122	neg	-	-	Metabolism;Metabolism;Human Diseases;Human Diseases;Metabolism;Metabolism;Metabolism;Metabolism;Organismal Systems;Metabolism;Metabolism;Metabolism;Metabolism;Human Diseases;Metabolism	Global and overview maps;Amino acid metabolism;Cancer: specific types;Cancer: overview;Global and overview maps;Carbohydrate metabolism;Metabolism of cofactors and vitamins;Amino acid metabolism;Endocrine system;Amino acid metabolism;Amino acid metabolism;Carbohydrate metabolism;Carbohydrate metabolism;Cancer: overview;Energy metabolism	Organic acids and derivatives	Carboxylic acids and derivatives	115.00354945299999	0.00390743452861	59.5	-1.14405	110-17-8	Dicarboxylic acids and derivatives	5.927479280857941	5.88044423705801	5.97873448458062	5.904503920332199	5.798239858075025	5.983681712648809	6.054702235504255	6.067585549735518	6.023422836363663	5.958319018674502	6.101916370861751	6.094355915910192	6.045612052124909	5.982274686298656	6.114624784365373	6.104950736662867	5.964313356753999	6.1490265015673184	5.753654584307277	5.978050654284202	5.911989667982796	5.480802916208776	6.0494947663643766
neg_1587	O-Succinyl-L-Homoserine	metab_10090	B(ii)	0	53.6	nonnatural	map01100;map00270;map00920;map01230	Metabolic pathways;Cysteine and methionine metabolism;Sulfur metabolism;Biosynthesis of amino acids	HMDB0255868	M-H	C8H13NO6	1.06177	C01118;_	neg	-	-	Metabolism;Metabolism;Metabolism;Metabolism	Global and overview maps;Amino acid metabolism;Energy metabolism;Global and overview maps	Organic acids and derivatives	Carboxylic acids and derivatives	218.06676197599998	0.0157088238206	48.7	-1.13537	1492-23-5;_	Amino acids, peptides, and analogues	4.719387481593518	4.797066679949046	4.625845481929462	4.691777823606596	4.3650754728758026	4.669409637118346	4.66165405389391	4.8961151453905165	5.011047847727727	4.5479487928976985	4.7265771267625585	5.013670976049367	4.416560956967554	4.828825757254012	4.653301293994922	4.789050095082177	4.5853956238239935	4.449693393132298	4.305942221328281	4.655503895630011	4.504348424354206	4.323665156178763	4.607489595421879
neg_1589	8-Hydroxy-2-Desoxyguanosine	metab_10092	B(i)	49	0	-	-	-	HMDB0247436	M+Cl	C10H13N5O5	1.06177	-	neg	-	-	-	-	Nucleosides, nucleotides, and analogues	Purine nucleosides	318.059	0.025057516674200003	46.8	-5.74055	-	Purine 2''-deoxyribonucleosides	4.697033026004897	4.771957728275951	4.861860308477116	4.721444281177344	4.4764936546561716	4.753794111997523	4.633929018846159	4.624624147808701	4.677724742845991	4.387333663551156	4.657676222546869	4.549597135115367	4.460344523401933	4.5014363524924885	4.574916909793228	4.492086067013492	4.354449508374784	4.635547198918092	4.5461118530735245	4.615278483226981	4.658594685834202	4.374746373792334	4.712671026036529
neg_2273	Pantothenic Acid	metab_10751	B(i)	98.1	0	nonnatural	map01100;map01240;map00770;map00410;map04977	Metabolic pathways;Biosynthesis of cofactors;Pantothenate and CoA biosynthesis;beta-Alanine metabolism;Vitamin digestion and absorption	HMDB0000210;HMDB0250782;PW_C000136	M-H	C9H17NO5	2.70683	C00864;_	neg	Vitamins and cofactors;-	Vitamins;-	Metabolism;Metabolism;Metabolism;Metabolism;Organismal Systems	Global and overview maps;Global and overview maps;Metabolism of cofactors and vitamins;Metabolism of other amino acids;Digestive system	Organic oxygen compounds	Organooxygen compounds	218.10310856700002	0.00624616171001	59.1	-1.3128	79-83-4;_	Alcohols and polyols	6.7223067988164065	6.711764615637863	6.716344554714153	6.7614908028779706	6.652872528304683	6.6592664744058885	6.4915709572127485	6.439331678246588	6.489151171592512	6.204894506628393	6.357471140029023	6.429605878996324	6.1463146173458565	6.08609273563742	6.08882367708158	6.020554751121639	6.080257291758617	6.1475862752557955	6.5809628816020025	6.656555297581343	6.6363363005320215	6.657499592342683	6.7355711225219865
neg_2277	Penicillin V	metab_10755	B(ii)	0	51.4	-	-	-	HMDB0014561	M+Na-2H	C16H18N2O5S	2.70683	C08126	neg	-	-	-	-	Organic acids and derivatives	Carboxylic acids and derivatives	371.068	0.00533606137476	47	-1.32202	1987/8/1;87-08-1	Amino acids, peptides, and analogues	5.1269811572815875	5.1349727330304376	5.138370971027556	5.1819096166797385	5.08856413259333	5.087768289926687	4.978284280919301	4.912699042995506	4.932206886201498	4.696206684030901	4.845793707376632	4.899889814505441	4.653323247036872	4.5649835712452616	4.601095979259943	4.523949254697809	4.5738858439628345	4.632650808285347	5.044187189062347	5.084665038136676	5.081827664053453	5.119388795574063	5.141589825903281
neg_2483	Alpha-Tetrasaccharide	metab_10958	B(ii)	0	73.9	-	-	-	HMDB0000445	M+FA-H	C26H45NO20	3.3607333333300002	C06768	neg	-	-	-	-	Organic oxygen compounds	Organooxygen compounds	736.246	0.09122420378450001	49.5	-8.32517	59957-92-5	Carbohydrates and carbohydrate conjugates	2.4947115517498704	2.5383373086903407	2.514443398929255	2.4916888851831382	3.3765904269783698	2.5308630204024207	2.604812562198416	2.507093216626977	2.5546622298987107	2.478292464726396	2.5331808142809384	2.505408844756384	2.5208362684430465	2.58020274348143	2.520073166267564	2.5646711135579814	2.5669130810589578	2.525920937615121	2.513829260805116	2.5754298188435563	2.9220217748252963	2.4934837734221715	2.499992183680848
neg_2599	Asp-Phe-Gln	metab_11071	B(i)	94	0	-	-	-	-	M-H	C18H24N4O7	3.52102	-	neg	-	-	-	-	-	-	407.157	0.109597	57.1	-1.58953	-	-	3.5152332950720364	3.7498623567026463	3.662690637794649	3.460736795366672	3.0218170913220685	3.632756637976895	3.5292435280022647	3.635661915294038	3.95528580045887	2.5948226463622213	3.567123469356712	3.622067823009591	3.6552598279955073	3.1054105448258214	3.778228453302602	2.200826242633489	2.6973852905257347	4.44202725848553	2.4403139263086504	2.995534718325281	3.217158195857268	2.244836666995917	3.26696949870654
neg_3540	(8Z)-10-Hydroxyhexadecenoylcarnitine	metab_11975	B(ii)	0	47.5	-	-	-	HMDB0241480	M+FA-H	C23H43NO5	6.05845	-	neg	-	-	-	-	Lipids and lipid-like molecules	Fatty Acyls	458.312	0.00869089083385	48.1	-0.484733	-	Fatty acid esters	4.343564032801131	4.622413377471682	4.870621799963166	4.451172631921664	4.486023758701684	4.647237201540501	5.562051156572031	5.709460108780638	5.38822294482325	5.036584653277012	5.440557187161518	5.231804980268759	4.9121997839967175	5.0881084684600655	4.772890076814809	5.289251128056547	5.0856287112347935	4.986420206290126	4.325360950547018	4.356961408615468	4.360099488072403	4.5584380191938685	4.4099395348516905
neg_3621	16-Hydroxyhexadecanoylcarnitine	metab_12049	B(ii)	0	47.9	-	-	-	HMDB0241458	M+FA-H	C23H45NO5	6.0798	-	neg	-	-	-	-	Lipids and lipid-like molecules	Fatty Acyls	460.327	0.00876478008176	48.6	-2.38284	-	Fatty acid esters	4.5174544413207975	4.681490728747373	5.077514055864317	4.757902295412795	4.60589634780617	4.880066565329033	5.635241909428044	6.051903120080756	5.618092919023341	5.353898233448193	5.602189548394016	5.5402324244599415	5.145964711929615	5.288694304205358	4.8598879712372955	5.278636228831234	5.237478026674788	5.314790720644344	4.4277817751383095	4.380975469258773	4.647076942505841	4.772549363850048	4.559428320761702
neg_3730	(5Z,8Z,13E,15S)-11,12,15-Trihydroxyicosa-5,8,13-Trienoylcarnitine	metab_12152	B(ii)	0	43.4	-	-	-	HMDB0241583	M+Hac-H	C27H47NO7	6.111966666669999	-	neg	-	-	-	-	Lipids and lipid-like molecules	Fatty Acyls	556.346	0.0146383610576	45.5	-6.34301	-	Fatty acid esters	3.8941368953154414	4.070051966322024	4.504012355553408	4.154966454376614	4.1135208803449235	3.8943240697544783	4.78380370930682	4.987315901208072	4.518158822512046	4.61701522192896	5.058679720881155	4.682012818711397	4.352866702576454	4.466246473372059	4.161307648370204	4.28377027089273	4.541139924613623	4.42853004263142	4.044615360287533	3.7871241450948463	4.10657617079996	4.0426893872469485	3.9815715898848123
neg_3921	Hymenoxon	metab_12333	B(ii)	0	47.5	nonnatural	-	-	HMDB0253305	M-H	C15H22O5	6.17595	_;C09482	neg	-	-	-	-	Organoheterocyclic compounds	Oxanes	281.13678250000004	0.042700723917699995	44.9	-9.44498	57377-32-9;_	Not Available	4.1255100775648526	4.12841192237779	4.232373633085758	4.2282211517777775	3.697669515467563	3.768599867327976	4.326405638758958	4.497829544994273	4.360765450608312	4.2296354892962595	4.571531356807985	4.324449499070063	4.167982981811671	3.466710155675678	3.980303696055137	3.9578964015199527	3.796473364528969	4.26856755653258	3.743649757033968	3.8360719504583436	4.121814201882031	4.072579630817107	3.856662014184667
neg_4043	13-Hotre	metab_12446	B(i)	58.6	0	-	map00592	alpha-Linolenic acid metabolism	LMFA02000051	M-H	C18H30O3	6.223883333330001	C16316	neg	-	-	Metabolism	Lipid metabolism	-	-	293.212	0.012659116725899998	50.6	-1.19717	0	-	5.40555004482083	5.700534734554126	5.613369354450662	5.6411625205602896	5.400157707036836	6.588851827375077	5.559033976255844	5.686350600529468	5.787693416030006	5.3420953729085126	5.5584619262332	5.710504532796155	5.2595483431052426	5.293740323128387	5.349174499977283	5.340191844632748	4.983238100162955	5.780325736540246	5.34531759375813	5.576139162494571	5.522692449289443	5.5873771840706885	5.439883719399314
neg_4203	Isonerylgeraniol-18-Oic Acid	metab_12592	B(i)	53.9	0	-	-	-	-	M-H	C20H32O3	6.3251	-	neg	-	-	-	-	-	-	319.228	0.018777083455900002	48.9	-1.10966	-	-	4.9337741196806695	5.0743477149948015	5.200120083784278	5.108414448637292	4.882312435454316	5.2058184060534565	4.9815215586067465	5.340288123902935	5.5025672760788735	5.074664707603608	5.1791507213499655	5.566278500666841	5.085887696354148	4.950649744444696	5.1624695232776165	4.9990387911339935	4.83137003545008	5.626192077187683	4.823796526421348	4.779618069626847	5.013200917227711	5.187870054070543	4.956628837478104
neg_4217	Coriolic Acid	metab_12604	B(i)	44.2	0	-	map00591;map03320	Linoleic acid metabolism;PPAR signaling pathway	LMFA02000154	M-H	C18H32O3	6.33045	C14762	neg	-	-	Metabolism;Organismal Systems	Lipid metabolism;Endocrine system	-	-	295.227	0.00489820620888	48	-1.29572	0	-	5.954508971790061	6.268937190363624	6.2012594175656846	6.303217903973283	5.883625673044772	6.274699936505964	6.559113741611979	6.802420883048338	6.927885648532393	6.449418708825762	6.672941875861093	6.861865060273784	6.175519636843396	6.255407014567767	6.376815923087273	6.242180267689023	5.836385514450724	6.898314710839442	5.687238968543303	5.995225197850952	5.992373324626902	6.311965985995978	5.942405715913467
neg_4221	Met-Gln-His	metab_12607	B(i)	42.8	0	-	-	-	-	M-H2O-H	C16H26N6O5S	6.33045	-	neg	-	-	-	-	-	-	395.15240633800005	0.0464807955009	45	4.1251261755646	-	-	3.8273067927662585	4.146362697127853	4.108545420610503	4.209779153312839	3.435131703076088	4.2378934869071	4.444618029303168	4.734827231722598	4.7754433473008895	4.4806520424244605	4.613950150399747	4.804932901833951	3.999987413928272	4.045254167944907	4.305014038930588	4.210359961074108	3.2057775506042923	4.9744090282033895	3.2730413039857984	3.9299654982677072	3.9485183062986926	4.344802903581699	3.849596781262663
neg_4296	16-Hydroxyhexadecanoic Acid	metab_12674	B(i)	49.3	0	-	map01100	Metabolic pathways	HMDB0006294	M-H	C16H32O3	6.389233333330001	C18218	neg	-	-	Metabolism	Global and overview maps	Lipids and lipid-like molecules	Fatty Acyls	271.227	0.005843515288600001	48.8	-1.54686	506-13-8	Fatty acids and conjugates	5.769888251370256	5.767469087959894	5.9437139225455695	5.8671871255233015	5.716163748291607	5.908544464639566	6.392318808646108	6.746441865798074	6.654301023154981	6.401604106792872	6.503176748566776	6.738121269648357	6.266081215065527	6.087780854827446	6.277652332212631	5.902417660355457	5.9261281603762885	6.645337097303478	5.751417086880102	5.690732616503646	5.784801317646402	6.020146975471832	5.71495588972538
neg_4318	12(13)-Epome-D	metab_12693	B(i)	44.1	0	-	-	-	-	M-H	C18H28D4O3	6.3998666666699995	-	neg	-	-	-	-	-	-	299.251	0.06233300684280001	43.5	-7.75619	-	-	3.704793194708453	4.033598636673861	3.9043889786249975	4.236621737570246	4.055183317750561	4.0510365153145855	4.667851003549177	5.105572182553798	4.849970654568769	4.432552301542395	4.970407109646298	5.100088904386807	4.617068928969227	4.560186305617521	4.828402333506562	4.499474581081215	4.177170783526538	5.127969750718258	3.923263795293361	3.277348827613972	3.947535137807817	4.399015451917529	4.029726845042316
neg_4334	Armillaric Acid	metab_12707	B(ii)	0	56.9	-	-	-	HMDB0037040	M-H2O-H	C23H28O7	6.4105166666699995	-	neg	-	-	-	-	Lipids and lipid-like molecules	Prenol lipids	397.16786560400004	0.154423	46.5	5.29451240771041	129251-06-5	Sesquiterpenoids	3.202056904231272	3.2095578776535527	3.402209018762881	3.6711179043735918	3.194507307835741	3.2324975242843457	4.460919595576616	4.970072518307903	4.589774043028552	4.153094070367785	4.615924524609551	4.813280036034078	4.420191193319232	3.9796201255258734	4.435552830493919	4.050619357202754	3.728072814736677	5.019896612985661	3.182749993378866	3.192794136121308	3.193433254129084	3.2008259521348537	3.2073510843489923
neg_5121	St(24:1_O3_G/22:6)	metab_13403	B(i)	98.1	0	-	-	-	-	M+Hac-H	C48H73NO5	7.307366666669999	-	neg	-	-	-	-	-	-	802.559	0.0464965286575	55.6	-4.74762	-	-	4.6824702248895305	4.088927001722588	4.091100400452323	4.3169603284127245	4.552921426397983	4.509973601516976	4.758755569191583	5.4460716017393045	4.73182791833817	5.4360701509162626	4.958238363748824	5.198210535822895	5.589825016429876	5.729850505104983	6.209740519517034	5.501656464234647	5.149911741083711	5.014468707177326	5.3629727807017735	4.546930373706578	4.14856469885892	5.504359810558771	4.372629334890744
neg_5851	Ps(17:0/22:4)-D5	metab_14100	B(i)	55.3	0	-	-	-	-	M+FA-H	C45H80NO10P	7.286083333330001	-	neg	-	-	-	-	-	-	870.547	0.118136	49	-4.4474	-	-	3.765408664889732	3.058526293285812	3.070803848164464	3.620415748950217	3.5252198619661748	3.0904550490415015	3.848996477170592	4.620897021056121	3.2344511157015154	4.722855599132453	3.8980718517909465	4.29990989622982	4.951007055555729	5.104229618032705	5.688346939376053	4.807887614781823	4.150908216335363	3.8811007628385603	4.680519995860776	3.5259824665149235	3.32877215752925	4.910263134925713	3.136263832445718
neg_6529	Monohydroxyperhexiline	metab_14710	B(ii)	0	55.9	-	-	-	HMDB0061155	M+Hac-H	C19H35NO	6.4479999999999995	-	neg	-	-	-	-	Organic oxygen compounds	Organooxygen compounds	352.285	0.114991	47.8	-2.95737	-	Alcohols and polyols	5.129095391098648	5.320932991982116	5.195030777804521	5.076881259683675	4.949469182046107	5.163067791974995	4.936134118263083	5.168620098395731	4.7738124144231815	4.338237875511966	4.926428708260676	5.23693512699808	5.084997931510489	4.416343440026076	4.641084478661286	4.923362859356472	4.3340004673893056	5.0408793988347185	5.1387523242382525	5.1858816417104565	5.054106767838953	4.9389084487768855	4.9100778809977
neg_6628	8(S)-Hetre	metab_14798	B(i)	53.2	0	-	-	-	LMFA03050029	M-H	C20H34O3	6.3680333333300005	-	neg	-	-	-	-	-	-	321.243	0.0202016982202	49	-0.978872	0	-	5.045693311899698	5.284320253260481	5.328322600621961	5.267582858638039	5.022221836669696	5.482502013590458	5.137847338129086	5.556356767825638	5.765946575968969	5.186146560238302	5.457975144193988	5.701707553430537	5.004855346677231	4.995034162443115	5.1477644407105645	4.886368142941691	4.912481105225329	5.7097743709090265	4.940720574032326	5.044768863442512	5.08559119861326	5.330046972369615	5.006452764831708
neg_6668	8-Hydroxylinoleic Acid	metab_14830	B(i)	58.3	0	-	-	-	-	2M-H	C18H32O3	6.33045	C08318	neg	-	-	-	-	-	-	591.462	0.0456102049715	48.3	-1.33644	138231-04-6	-	4.030174590494775	4.852931134522762	4.518345988094754	4.894092699849205	3.1761939311714382	4.72855385687719	5.4222236652984925	5.863065606706225	6.073851802915204	5.120647750201845	5.532265533769512	6.000090648721862	4.295531543571978	4.470578117613206	4.691305714337656	4.537648183428522	3.9619510901519854	6.060820932091768	3.1644369449180263	4.036072418308884	3.8058014009434498	4.807703305086895	4.0947302459590125
neg_6671	Norfloxacin	metab_14832	B(ii)	0	50.7	drug:DB01059	map02010	ABC transporters	HMDB0015192	M+Hac-H	C16H18FN3O3	6.33045	C06687	neg	Antibiotics	Quinolones	Environmental Information Processing	Membrane transport	Organic acids and derivatives	Carboxylic acids and derivatives	378.15	0.0260638044645	47.9	8.16500891058084	70458-96-7	Amino acids, peptides, and analogues	4.173708697351783	4.47474470592603	4.46968161095159	4.557759667798771	3.7992319632703095	4.365239698722813	4.791646710959577	5.0245349069433525	5.028463854379456	4.847889872043917	4.872822146199924	5.026505747339537	4.6343019681232125	4.6726522926883085	4.774345511440494	4.746114945364673	4.0395747744940005	5.2184923119691575	3.745420967826661	4.128757452048074	4.215616165509611	4.681460637921762	4.169790195025352
neg_6672	13-Hydroxy-9-Methoxy-10-Oxo-11-Octadecenoic Acid	metab_14833	B(ii)	0	68.8	-	-	-	HMDB0040901	M+Na-2H	C19H34O5	6.33045	-	neg	-	-	-	-	Lipids and lipid-like molecules	Fatty Acyls	363.215	0.052574425054800006	51.7	-1.53442	150147-08-3	Lineolic acids and derivatives	3.026828897548808	3.641291412371384	4.039232448655862	3.901939884771522	3.0673775173029854	3.7869614753739578	4.476356000323122	4.970517938072355	4.889509949293452	4.768823057194142	4.787913873604771	4.968696737163381	4.925750088145672	5.225717299556554	5.055932880629847	4.719372108990097	4.921680627580336	5.3260551832205305	2.945588328986668	3.2713398237120037	3.4048666981334224	4.349621720800596	3.353004601370192
neg_6699	N-(9H-Fluoren-9-Ylacetyl)-L-Phenylalanine	metab_14855	B(ii)	0	47.4	nonnatural	-	-	HMDB0255020	M-H2O-H	C24H21NO3	6.31977	-	neg	-	-	-	-	Organic acids and derivatives	Carboxylic acids and derivatives	352.134	0.0356287565458	46.6	-0.55715	-	Amino acids, peptides, and analogues	2.9887741423961427	3.5859515304962484	3.890928705127916	3.941547992506892	2.7669708008685205	3.5308570800680132	4.699928985161755	4.736948607180153	4.720147388242227	4.638348210826255	4.779876959731009	4.7033066177233875	4.348639815861759	3.66182580563284	4.341734209713379	4.088118510817397	3.289759886026228	4.708826811708335	2.755226260162346	2.8993175974252403	3.720352000225581	4.022501400214033	3.312340986935708
neg_6725	N-Ethyl Trans-2-Cis-6-Nonadienamide	metab_14880	B(ii)	0	41	-	map01100	Metabolic pathways	HMDB0032273	2M+FA-H	C11H19NO	6.30375	C06551	neg	-	-	Metabolism	Global and overview maps	Lipids and lipid-like molecules	Fatty Acyls	407.291	0.148827	45.3	-2.06524	608514-56-3;	Fatty amides	3.512287733641269	4.135360060265765	2.414381989196081	3.6431013169570017	3.6371529983000337	3.8016841673665684	3.9590236504499168	4.29383736829531	3.991235287482206	3.274219974259217	4.221761472299226	4.406688202317736	4.147120024447115	4.170844666124571	4.174707764202731	4.695020128479919	3.289202415145726	4.29727720019084	3.1358596503428013	3.6331416486911428	3.611258054894558	3.76183109137891	3.4306007969913668
neg_6882	Tetranor-12(R)-Hete	metab_15024	B(i)	63.2	0	-	-	-	-	M-H	C16H26O3	6.21325	-	neg	-	-	-	-	-	-	265.181	0.024362194633900002	50.8	-1.30566	-	-	4.191395568123377	4.376557037653907	4.275179162118772	4.356269503512758	4.026994883248822	4.891192085415788	4.593951203825597	4.649951624019102	4.7057775310300745	4.341649076378473	4.528078519620151	4.677376697778408	4.240931723851841	3.78968832694144	4.290681415729316	4.262116368560235	3.717434417003013	4.769835054882349	3.8278862737921218	4.217946294876853	4.222200117992867	4.328140094545006	4.092693159941254
neg_6915	Acrl Toxin Ii	metab_15057	B(ii)	0	53.8	-	-	-	HMDB0030496	M-H	C17H24O5	6.202666666669999	-	neg	-	-	-	-	Lipids and lipid-like molecules	Fatty Acyls	307.15274936599997	0.011964200515100002	47	-7.61959	101951-84-2	Fatty alcohols	4.4712093386338205	4.519076240407141	4.503632126967878	4.527763275711672	4.196000991606439	4.213085478893016	4.464100254231345	4.7173456902175985	4.496021854077728	4.488438684031881	4.5783753153977775	4.584164402340242	4.7448691240270735	4.130877581331872	4.418785707193564	4.45000978234535	4.37284468328555	4.717643171408482	4.19676594380298	4.2447494125894245	4.401243541211736	4.516582743089514	4.261002310808472
neg_7242	Cholylthreonine	metab_15363	B(ii)	0	47.3	-	-	-	HMDB0242443	M+FA-H	C28H47NO7	6.085133333330001	-	neg	-	-	-	-	Not Available	Not Available	554.33	0.00851727673527	47	-6.32046	-	Not Available	4.204973262875673	4.593997314191812	4.834647942229139	4.5256508672335185	4.399474571489509	4.594295815365113	5.435670440055896	5.6061560468912655	5.260127263563216	4.901261607916954	5.352520965514327	5.315987320153549	4.950340774687488	5.282983721176993	4.959579797490999	5.331504301307214	5.221208794217798	5.304076100129475	4.2371666209451	4.365646838875132	4.313262601644632	4.631909956129938	4.3396135557196
neg_7343	5-Cholesten-3Beta-25-Diol-3-Sulfate	metab_15455	B(ii)	0	48.7	nonnatural	-	-	HMDB0259391	M+FA-H	C27H46O5S	6.05845	-	neg	-	-	-	-	Lipids and lipid-like molecules	Steroids and steroid derivatives	527.302	0.103267	42.3	-6.20497	-	Cholestane steroids	2.6829160115631483	3.0096404364565803	3.5727197836165114	3.3011417670271386	2.9343059313054196	2.6215079179383456	4.44669082475138	4.572126902887441	4.2653209048678	3.9658358757433634	4.320536190939413	3.9971164272455177	3.6885336150946366	3.9757292593763047	3.3611348742551432	4.185182350071934	3.970792427164083	3.7186510072360415	2.903519790757576	2.581879611948178	2.6236891986118094	3.399658758365517	2.9798018168130747
neg_7381	2-Dodecanone	metab_15491	B(ii)	0	77.2	-	-	-	HMDB0031019	M+Hac-H	C12H24O	6.0478	C14996	neg	-	-	-	-	Organic oxygen compounds	Organooxygen compounds	243.196	0.0127624293817	54.5	-2.96692	6175-49-1	Carbonyl compounds	3.3115187873944003	3.470091074547792	3.8730315235576485	3.3187486226695326	3.3238058319991817	3.4994964647994196	4.4987424505498925	4.805047216772441	4.315663145999468	4.1723355709277214	4.474182611211419	4.2790967320827855	3.9321464962710637	3.7801758520011735	3.6651090714894106	4.14434345589435	4.070471633779666	3.901280422618767	3.1504078882139774	2.9115389470603454	3.336274041300853	3.365811654341925	3.2947682286381537
neg_7939	Ampeloside Bf2	metab_16026	B(ii)	0	78.3	-	-	-	HMDB0031880	M+Na-2H	C45H76O21	4.9211	-	neg	-	-	-	-	Lipids and lipid-like molecules	Steroids and steroid derivatives	973.4567424710001	0.159245	51.7	-6.12585	118543-10-5	Steroidal glycosides	3.6891681579916353	3.972574529192977	4.005280553303849	3.5078317309177764	2.851749657322516	3.5744885788563137	3.8399271376168054	3.8963176808429156	4.10376562012222	2.8428438893397625	3.554932329567181	3.4958066767604032	3.775339597342998	3.709307041641552	4.080838787829334	2.929370922237517	2.99791765680673	5.027644659536802	2.840001500028212	2.8500378045405306	2.8506764298976304	2.858063481741072	2.888192863721609
neg_8874	Kievitone	metab_16941	B(ii)	0	61.4	-	-	-	HMDB0034213	M+Na-2H	C20H20O6	1.45168	C01590	neg	-	-	-	-	Phenylpropanoids and polyketides	Isoflavonoids	377.099	0.021506128660499998	49.1	-3.87238	40105-60-0;	Isoflavans	4.483095257783113	4.686777099371974	4.708502047012369	4.681687252668465	4.413419068819927	4.595329288510041	4.499914112194404	4.577022057272352	4.9137549750735285	4.454007787754035	4.477128049677296	4.719544197540494	4.8522823000265145	4.823506998864226	4.651054665280323	4.735841277804775	4.552116784255898	4.5548085219004015	4.409074479092425	4.4813852334306015	4.453437696218277	4.5295223765483215	4.46849394100451
neg_9559	Hydroxy Desmethyl Bosentan	metab_17563	B(ii)	0	53.8	-	-	-	HMDB0253253	M+Hac-H	C26H27N5O7S	0.725383	-	neg	-	-	-	-	Organoheterocyclic compounds	Diazines	612.181	0.133427	44.1	6.33517999810482	-	Pyrimidines and pyrimidine derivatives	4.811982946517028	5.315002102994924	5.1606670174923535	5.378017333525561	5.6868730436641295	5.429206064725583	3.458400174784808	3.051476958032348	3.7516403502674196	2.438602078424489	2.718857039459089	3.26146778627693	3.667657604651629	3.313299993799916	3.5151385831629622	4.029022652704147	3.3480937666678803	3.624973549748256	5.290485467023426	5.462051204009078	5.247800296400436	5.555183354439378	5.524279003968932
neg_9564	6-[[3-Fluoro-5-(4-Methoxyoxan-4-Yl)Phenoxy]Methyl]-1-Methylquinolin-2-One	metab_17568	B(ii)	0	46.9	nonnatural	-	-	HMDB0253359	M-H2O-H	C23H24FNO4	0.725383	-	neg	-	-	-	-	Organoheterocyclic compounds	Quinolines and derivatives	378.15	0.221413	44.2	-2.1211	-	Quinolones and derivatives	2.86977214805698	2.8772677511419067	2.8895398215499486	2.866743847888636	2.8622280512170404	2.900191537667713	3.3767545197537308	2.882176484026556	2.9298268164009817	3.2546193284655165	2.9083097809500242	2.887095333203272	3.3345396197541546	3.7192354637458616	2.895179515175318	2.941140560499464	3.565389531529417	2.901037461611169	2.8504794939772657	2.8605161408292625	2.8611547877033905	2.8685420861504847	2.8750625281838
neg_9692	Ribavirin 5'-Triphosphate	metab_17675	B(ii)	0	55.8	nonnatural	-	-	HMDB0257207	M+Hac-H	C8H15N4O14P3	0.661233	-	neg	-	-	-	-	Nucleosides, nucleotides, and analogues	Triazole ribonucleosides and ribonucleotides	542.9928104640001	0.039589272117199995	48.3	-1.75751	-	Not Available	3.3564445959210016	3.3639469673416653	3.3762298697726707	3.3534135279415875	3.8738301626455214	3.3868907425246584	5.062821905345227	4.743360057860135	4.7172076964580905	5.005337340910505	4.942364906649439	4.907912967243454	5.136318056394561	5.374167129819993	5.098627661751211	4.779763533506072	5.133004585177408	5.092417410032748	3.4032950261628376	3.3471800677970602	3.3478193084529373	3.3552134120895385	3.8005893991316033
neg_10024	Glutamic Acid	metab_17947	B(i)	98.2	0	drug:DB00142	map02010;map01240;map01200;map00330;map00220;map00250;map04072;map04216;map00630;map00430;map04964;map00470;map00860;map04080;map05016;map05017;map05014;map04727;map04742;map04723;map05031;map04721;map04720;map01100;map00480;map04540;map01210;map00340;map00524;map01230;map04068;map05034;map04724;map05030;map00650;map00910;map04974;map04713;map00970;map05230;map05033;map04730;map05022	ABC transporters;Biosynthesis of cofactors;Carbon metabolism;Arginine and proline metabolism;Arginine biosynthesis;Alanine, aspartate and glutamate metabolism;Phospholipase D signaling pathway;Ferroptosis;Glyoxylate and dicarboxylate metabolism;Taurine and hypotaurine metabolism;Proximal tubule bicarbonate reclamation;D-Amino acid metabolism;Porphyrin metabolism;Neuroactive ligand-receptor intera…	HMDB0000148	M-H	C5H9NO4	0.5707	C00025	neg	Peptides;Hormones and transmitters	Amino acids;Neurotransmitters	Environmental Information Processing;Metabolism;Metabolism;Metabolism;Metabolism;Metabolism;Environmental Information Processing;Cellular Processes;Metabolism;Metabolism;Organismal Systems;Metabolism;Metabolism;Environmental Information Processing;Human Diseases;Human Diseases;Human Diseases;Organismal Systems;Organismal Systems;Organismal Systems;Human Diseases;Organismal Systems;Organismal Syst…	Membrane transport;Global and overview maps;Global and overview maps;Amino acid metabolism;Amino acid metabolism;Amino acid metabolism;Signal transduction;Cell growth and death;Carbohydrate metabolism;Metabolism of other amino acids;Excretory system;Metabolism of other amino acids;Metabolism of cofactors and vitamins;Signaling molecules and interaction;Neurodegenerative disease;Neurodegenerative …	Organic acids and derivatives	Carboxylic acids and derivatives	146.04568443600002	0.0108289648259	58.8	-1.339	56-86-0	Amino acids, peptides, and analogues	5.7676915550940855	5.899007725127484	5.826943333274052	5.899038024043101	5.513350481143737	5.744839308956947	5.697453769536502	6.0830213530794905	6.1144778816883285	5.457853433999577	5.839323592579991	6.218057563090701	5.502413444842987	5.813787235772116	5.779562834732678	5.9641411013889085	5.626605205738477	5.702564790750157	5.515357739224955	5.709904784294201	5.5577240003027475	5.6385763744837165	5.566904875858909
neg_10055	Homomethionine	metab_17973	B(ii)	0	43.9	-	map01210	2-Oxocarboxylic acid metabolism	HMDB0030406	2M-H	C6H13NO2S	0.565417	C17213	neg	-	-	Metabolism	Global and overview maps	Organic acids and derivatives	Carboxylic acids and derivatives	325.125	0.027942076987499998	46.9	-3.60533	-;25148-30-5	Amino acids, peptides, and analogues	4.9890299778161005	5.1494795455435725	4.921208641437375	5.0204111159753415	4.926264991000983	5.106111296204326	5.767388842914348	5.468962064293689	5.585038417550657	5.609757209673351	5.533945217890127	5.588073359960296	5.674108194960276	5.829582235973732	5.574424622844019	5.510880501799247	5.7007056411356976	5.741909492958943	4.642270236426988	5.214798847209023	4.888234424357196	4.7026571169958835	5.1266061334160336
neg_10119	L-Glutamine	metab_18026	B(i)	99.1	0	drug:DB00130	map01100;map00630;map00220;map02010;map00230;map01240;map04964;map00910;map00470;map01232;map04978;map01230;map00240;map00250;map04974;map00970;map04727;map00750;map04724;map05230	Metabolic pathways;Glyoxylate and dicarboxylate metabolism;Arginine biosynthesis;ABC transporters;Purine metabolism;Biosynthesis of cofactors;Proximal tubule bicarbonate reclamation;Nitrogen metabolism;D-Amino acid metabolism;Nucleotide metabolism;Mineral absorption;Biosynthesis of amino acids;Pyrimidine metabolism;Alanine, aspartate and glutamate metabolism;Protein digestion and absorption;Amino…	HMDB0000641;PW_C000500	M-H	C5H10N2O3	0.560133	C00064	neg	Peptides	Amino acids	Metabolism;Metabolism;Metabolism;Environmental Information Processing;Metabolism;Metabolism;Organismal Systems;Metabolism;Metabolism;Metabolism;Organismal Systems;Metabolism;Metabolism;Metabolism;Organismal Systems;Genetic Information Processing;Organismal Systems;Metabolism;Organismal Systems;Human Diseases	Global and overview maps;Carbohydrate metabolism;Amino acid metabolism;Membrane transport;Nucleotide metabolism;Global and overview maps;Excretory system;Energy metabolism;Metabolism of other amino acids;Global and overview maps;Digestive system;Global and overview maps;Nucleotide metabolism;Amino acid metabolism;Digestive system;Translation;Nervous system;Metabolism of cofactors and vitamins;Ner…	Organic acids and derivatives	Carboxylic acids and derivatives	145.062	0.006206263223999999	58.2	-1.31307	56-85-9	Amino acids, peptides, and analogues	5.415019183739005	5.5890891139961285	5.452874676857807	5.486895825616009	5.4145155450743925	5.530335930228209	6.0002321004925285	5.890865152123416	5.871556694531535	5.72585211067321	5.808129199678075	5.941303791244128	5.9088776673941465	6.056478787511662	5.985292195365537	5.993013464054616	5.810386216167749	5.903662302350424	5.282656298917571	5.573019992619634	5.414240504653334	5.323182867598707	5.510663850378719
neg_10214	Histidinyl-Alanine	metab_18099	B(ii)	0	53.6	-	-	-	HMDB0304819	M-H2O-H	C9H14N4O3	0.5495	-	neg	-	-	-	-	Organic acids and derivatives	Carboxylic acids and derivatives	207.08844722900002	0.04735265056969999	48.2	-1.33555	-	Amino acids, peptides, and analogues	3.390823435905685	3.3936439793577504	3.2316922934627597	3.0572621138774627	3.1545675394575627	3.6196769386985856	4.119461933604173	3.986062223775491	3.9996238359224456	4.268544602319277	3.9792146669720494	3.7570022658194144	4.106876094424173	4.3357270870891735	4.010307062568733	3.9515335833951233	4.233808023301922	3.8319106514879455	3.301604354646317	3.5307707468681184	3.104890434429428	2.7675391012698567	3.293232929789536
neg_10531	Picroside Ii	metab_18388	B(i)	52.2	0	-	-	-	HMDB0246243	M+FA-H	C23H28O13	0.512183	-	neg	-	-	-	-	Phenylpropanoids and polyketides	Tannins	557.1489245509999	0.016167043415299998	47.9	-4.43085	-	Hydrolyzable tannins	4.371179496331375	4.16188788311097	3.860552469539573	3.885410612175552	4.079302400699848	4.3943464241716566	5.0516409314476896	5.1057906990465485	4.98545	5.239855189287379	5.126969083692589	4.81678111867986	5.228038431365408	5.262685649793808	5.132519631998805	5.274128071616652	5.357660787464655	4.882562538077794	4.131585026531241	4.172129418534886	3.914611090995416	3.846933752336768	4.078694901486921
neg_10600	His-Ala	metab_18453	B(i)	82.4	0	-	-	-	HMDB0028878	2M-H	C9H14N4O3	0.50135	-	neg	-	-	-	-	Organic acids and derivatives	Carboxylic acids and derivatives	451.20523846099996	0.0342357944397	54.8	-1.47223	16874-75-2	Amino acids, peptides, and analogues	3.7877728809053344	3.448161338357009	3.3703445421443723	3.1629757449324507	3.6679793296754593	3.708312274876295	4.971204378420071	4.877440998045556	4.863093863271002	5.308434138591796	4.9187981043231845	4.708637310236466	5.149273937291811	5.206079423903968	5.05319297124259	5.184622749601414	5.254485675959587	4.754373464604903	3.197101024059004	3.519967845927013	3.369540209854744	3.315527301540826	3.5379472685137068
neg_10888	De-O-Methylsimmondsin	metab_18724	B(ii)	0	53.4	-	-	-	HMDB0041208	2M-H, 2M+FA-H	C15H23NO9	0.50135	-	neg	-	-	-	-	Organic oxygen compounds	Organooxygen compounds	767.2687065760001	0.0780661606164	46.3	-5.61965	135105-75-8	Carbohydrates and carbohydrate conjugates	3.210062195969193	3.217563254737787	3.2298440564389104	3.2070316647842327	3.202512512172683	3.2405031534137985	3.797394889237224	3.703172006207608	3.2701580392131047	4.493086537782839	4.083400074129978	3.220786885393875	4.31769545114111	4.465530058638413	4.193708057919616	4.456611638366812	4.43344882780075	3.4589000625791	3.1907550585405384	3.2007993204126186	3.201438445907892	3.208831229725624	3.2153564364771254
[truncated: 37 more columns]

## Sheet: 8 DMs
ID	Metabolite	metab_id	level	Fragmentation Score	Theoretical Fragmentation Score	compound source	KEGG Pathway ID	KEGG Pathway Description	Library ID	Adducts	Formula	Retention time	KEGG Compound ID	Mode	KEGG Compound First Category	KEGG Compound Second Category	KEGG Pathway First Category	KEGG Pathway Second Category	HMDB Superclass	HMDB Class	M/Z	RSD	Score	Mass Error	CAS ID	HMDB Subclass	SOL_1d_1	SOL_1d_2	SOL_1d_3	SOL_1d_4	SOL_1d_5	SOL_1d_6	SOL_21d_1	SOL_21d_2	SOL_21d_3	SOL_21d_4	SOL_21d_5	SOL_21d_6	SOL_120d_1	SOL_120d_2	SOL_120d_3	SOL_120d_4	SOL_120d_5	SOL_120d_6	GAS_1d_1	GAS_1d_2	GAS_1d_3	GAS_1d_4	GAS_1d_5
pos_1364	4(1H)-Pyridinone, 2-Ethyl-3-Hydroxy-1-(2-Hydroxyethyl)-	metab_1193	B(ii)	0	54.6	nonnatural	-	-	HMDB0244490	M+H	C9H13NO3	2.70217	-	pos	-	-	-	-	Organoheterocyclic compounds	Pyridines and derivatives	184.096	0.0186617	49.4	-1.91667	-	Hydroxypyridines	4.854595750896887	4.8669743636200336	4.869415265219298	4.927409263289788	4.814453864220668	4.798600538141735	4.563503275490343	4.52023518452828	4.556975559581714	4.298041335829862	4.41013817578068	4.486317629324781	4.211146586080538	4.132447680431554	4.153064450316282	4.048631071793924	4.124175471828487	4.202072478375069	4.727325985014342	4.805644708824503	4.776543505140905	4.808846662200092	4.8703735280619656
pos_1366	Calcium Pantothenate	metab_1195	B(i)	66.5	0	-	-	-	-;HMDB0303373	M+H	C18H32CaN2O10	2.70217	C12276;_	pos	-	-	-	-	Organic acids and derivatives	Carboxylic acids and derivatives	477.175	0.0240223587073	50.8	-1.80525	137-08-6;_	Amino acids, peptides, and analogues	5.2475307996975085	5.261216553703731	5.249042794081318	5.308821339996554	5.153346483364309	5.185926620145112	4.683203872250578	4.585614111161419	4.69053303085249	3.9855358259578564	4.356118063101625	4.499991558068012	3.754144741237272	3.1017980885728966	3.5976426583914543	2.6841781418236814	3.3671542910088377	3.700708405723518	4.994868363559847	5.112595880180797	5.079141860304186	5.097660859756463	5.269239215086173
pos_1368	Trans-Zeatin-D5	metab_1197	B(i)	62.5	0	-	-	-	-	M+H	C10H13N5O	2.7075	-	pos	-	-	-	-	-	-	220.118	0.0105495032482	50.2	-7.91466	-	-	6.791575324971138	6.80208011675793	6.798214596319548	6.847237216640218	6.743558641826272	6.747228017027737	6.509077344716331	6.453181402893374	6.502159629656594	6.243045326142206	6.359954939726634	6.426769407078687	6.144108173760411	6.054285847022798	6.083717381084157	5.983673310102974	6.055391891952215	6.154907574513823	6.658473556768452	6.734211803966796	6.7125505186963	6.7206437678291575	6.809706655759637
pos_8432	Levan	metab_7427	B(ii)	0	52.1	-	map04973;map00500;map00051	Carbohydrate digestion and absorption;Starch and sucrose metabolism;Fructose and mannose metabolism	HMDB0003539	M+H	C18H32O16	2.7075	C06215;C01355	pos	-	-	Organismal Systems;Metabolism;Metabolism	Digestive system;Carbohydrate metabolism;Carbohydrate metabolism	Organic oxygen compounds	Organooxygen compounds	505.174	0.0240332	48.1	-5.43794	9013-95-0	Carbohydrates and carbohydrate conjugates	5.673575074259003	5.6956069631886255	5.646125664981115	5.744727696705214	5.552955908243242	5.537642204686649	4.95595850002266	4.776753531700103	5.0056124184019035	4.219738681775349	4.5985587596752975	4.671873695618483	3.851634474226708	3.60319940442035	3.5898274698380885	2.886937715337492	3.5160442081179744	3.833143287154264	5.312701802344813	5.507807840426528	5.439765232148333	5.447723816486191	5.668690950717416
pos_8433	D-Phe-L-Pro-L-Arg-(Chloromethyl) Ketone	metab_7428	B(ii)	0	40.9	-	-	-	HMDB0257893	M+H-H2O	C22H31ClN6O4	2.7075	-	pos	-	-	-	-	Organic acids and derivatives	Carboxylic acids and derivatives	461.20980393599996	0.0455308411854	40.1	7.44649438405041	-	Amino acids, peptides, and analogues	5.507565405790925	5.5048783547746565	5.476616113425439	5.551599786422285	5.368696823309638	5.363543424822618	4.802836983926868	4.681453963697362	4.853298875279856	4.160869011106422	4.4951090704556975	4.633848070066909	3.90276516071584	3.1150247026664184	3.783496966176166	2.980925672903384	3.459457076550578	3.9086271325911626	5.125001739631227	5.329253361858089	5.270928080625095	5.247930140836215	5.470203281654364
pos_8434	Gemcitabine	metab_7429	B(ii)	0	54.7	drug:DB00441	-	-	HMDB0014584	M+H	C9H11F2N3O4	2.7075	C07650	pos	-	-	-	-	Nucleosides, nucleotides, and analogues	Pyrimidine nucleosides	264.081	0.00400128890668	48.2	8.99264956760334	95058-81-4	Pyrimidine 2''-deoxyribonucleosides	5.688591236230978	5.699283207038537	5.712238111814054	5.752636934233866	5.6664515752921005	5.663439368929013	5.46609	5.443184940312244	5.4609228265828085	5.233231097956518	5.356521968387577	5.420371456370857	5.154220490742804	5.064296006979844	5.115901425686589	5.007005747271936	5.064619841281448	5.157475320962275	5.598565588189057	5.6576443767418025	5.64135215654767	5.665463174803699	5.711483018380524
pos_8443	2-[2-[(4-Methoxy-1-Methylindazol-3-Yl)Amino]-2-Oxoethyl]Sulfanylacetic Acid	metab_7438	B(i)	39.6	0	-	-	-	-	M+Na	C13H15N3O4S	2.6968166666699998	-	pos	-	-	-	-	-	-	332.069	0.015379515273299999	44	3.77217466378245	-	-	5.131818072694613	5.157305269904897	5.141200322465499	5.204030760457816	5.099792828625546	5.105411030534404	4.927758703191537	4.868919782596341	4.918119434830079	4.671046393883183	4.77928080509285	4.8182928387922	4.553094793262949	4.409218708718481	4.483448140448571	4.369160271254254	4.432222615061625	4.534277521044248	5.046274050639283	5.079629200600605	5.06579574032402	5.094116527701396	5.1238112183359785
neg_2273	Pantothenic Acid	metab_10751	B(i)	98.1	0	nonnatural	map01100;map01240;map00770;map00410;map04977	Metabolic pathways;Biosynthesis of cofactors;Pantothenate and CoA biosynthesis;beta-Alanine metabolism;Vitamin digestion and absorption	HMDB0000210;HMDB0250782;PW_C000136	M-H	C9H17NO5	2.70683	C00864;_	neg	Vitamins and cofactors;-	Vitamins;-	Metabolism;Metabolism;Metabolism;Metabolism;Organismal Systems	Global and overview maps;Global and overview maps;Metabolism of cofactors and vitamins;Metabolism of other amino acids;Digestive system	Organic oxygen compounds	Organooxygen compounds	218.10310856700002	0.00624616171001	59.1	-1.3128	79-83-4;_	Alcohols and polyols	6.7223067988164065	6.711764615637863	6.716344554714153	6.7614908028779706	6.652872528304683	6.6592664744058885	6.4915709572127485	6.439331678246588	6.489151171592512	6.204894506628393	6.357471140029023	6.429605878996324	6.1463146173458565	6.08609273563742	6.08882367708158	6.020554751121639	6.080257291758617	6.1475862752557955	6.5809628816020025	6.656555297581343	6.6363363005320215	6.657499592342683	6.7355711225219865
[truncated: 37 more columns]

## Sheet: 56 DMs
ID	Metabolite	metab_id	level	Fragmentation Score	Theoretical Fragmentation Score	compound source	KEGG Pathway ID	KEGG Pathway Description	Library ID	Adducts	Formula	Retention time	KEGG Compound ID	Mode	KEGG Compound First Category	KEGG Compound Second Category	KEGG Pathway First Category	KEGG Pathway Second Category	HMDB Superclass	HMDB Class	M/Z	RSD	Score	Mass Error	CAS ID	HMDB Subclass	SOL_1d_1	SOL_1d_2	SOL_1d_3	SOL_1d_4	SOL_1d_5	SOL_1d_6	SOL_21d_1	SOL_21d_2	SOL_21d_3	SOL_21d_4	SOL_21d_5	SOL_21d_6	SOL_120d_1	SOL_120d_2	SOL_120d_3	SOL_120d_4	SOL_120d_5	SOL_120d_6	GAS_1d_1	GAS_1d_2	GAS_1d_3	GAS_1d_4	GAS_1d_5
pos_139	N3-(1,3,5-Trimethyl-4-Pyrazolyl)-1H-1,2,4-Triazole-3,5-Diamine	metab_130	B(i)	35.1	0	-	-	-	-	M+Na-H2O	C8H13N7	0.502233	-	pos	-	-	-	-	-	-	212.103	0.011500828045399999	45.8	0.969910285595792	-	-	5.221257224214514	4.900307117369287	5.005242821857117	5.045223333673984	4.9904007373478345	5.077004155499738	5.701387912439692	5.682294168984032	5.8601033894142756	5.879016327350081	5.77452978307922	5.6157924342773775	6.050282227524322	6.011246301130499	6.019080605943133	6.010445635469978	6.023838188072755	6.015668456337424	5.095339569050708	4.9279914144047545	4.955026854980892	5.0207387566152635	5.07742528052566
pos_401	Homocarnosine	metab_352	B(ii)	0	50.5	-	map01100;map00330	Metabolic pathways;Arginine and proline metabolism	HMDB0000745	M+H	C10H16N4O3	0.5552333333330001	C00884	pos	-	-	Metabolism;Metabolism	Global and overview maps;Amino acid metabolism	Organic acids and derivatives	Peptidomimetics	241.12917235700002	0.013566933651600001	48.9	-1.43454	3650-73-5	Hybrid peptides	5.8765491280442905	5.676963202878415	5.674070980653116	5.718466848354738	5.805559404215102	5.78854647101612	6.152306995810911	6.104879791510367	6.3197799373736725	6.366838399729085	6.200127281631135	6.08768563215167	6.4950145960772225	6.4855135938776085	6.430218647776332	6.426091724356433	6.502839401081192	6.397782512388713	5.796032307144369	5.705045190936231	5.68722838545017	5.72374701650894	5.823283993765491
pos_573	Delta-Valerobetaine	metab_488	B(i)	92.3	0	-	-	-	-	M+H	C8H17NO2	0.64615	-	pos	-	-	-	-	-	-	160.133	0.00577198861846	56.8	-2.29884	-	-	4.159490689013544	4.046270499331205	4.135100339268428	3.906604152718512	4.058716173155435	4.151595179719736	5.109836308182078	4.3956668668658905	4.735501660105231	4.997550740430795	4.899757355295932	4.841149676363744	5.78038891554082	5.890486793471568	5.818712386686068	5.439398371617651	5.940069994509951	5.6116698773634175	4.010578985792374	4.063352270867687	4.194723093960746	3.536959221714916	4.00573776401458
pos_647	1-Methylhistidine	metab_546	B(i)	68.5	0	-	map01100;map00340	Metabolic pathways;Histidine metabolism	HMDB0000001;HMDB0000479;HMDB0000001;PW_C000001	M+H	C7H11N3O2	0.6887333333329999	C01152	pos	-	-	Metabolism;Metabolism	Global and overview maps;Amino acid metabolism	Organic acids and derivatives	Carboxylic acids and derivatives	170.092	0.0190119478546	51.5	-1.94216	368-16-1;332-80-9	Amino acids, peptides, and analogues	4.739753863326876	4.33734348897048	4.6144982777956765	4.760736180849583	4.736734950965023	4.68840056613489	5.062500497322589	5.000191064781869	5.248317684646284	5.259697003892259	5.130678745555434	5.039739969768631	5.411677349174268	5.496183934323238	5.332906323503641	5.3149024117250185	5.410013169799726	5.353286269396278	4.639266703611594	4.3876422171884695	4.490386558861677	4.59612842604649	4.788453291259403
pos_963	Tyr-Gly	metab_810	B(i)	85.9	0	-	-	-	HMDB0259337	M+H	C11H14N2O4	1.3012833333299998	-	pos	-	-	-	-	Organic acids and derivatives	Carboxylic acids and derivatives	239.102	0.014898082902799998	54.7	-1.59375	-	Amino acids, peptides, and analogues	5.192702160660998	5.178207923716703	5.132295293088016	5.202070653284316	5.0065182935392025	5.173391728024749	4.599493877141788	4.50015412007171	4.6439719150924015	4.511513049613792	4.6770165086713655	4.3237410667491165	4.110440052850166	3.7078521960200317	3.9252177487306064	2.7676193259470296	4.418099207223289	4.231110629667088	4.997669164912844	4.9602054803119815	5.051383891591863	4.822102679559227	5.078088502347369
pos_989	Ganoderic Acid J	metab_836	B(ii)	0	42.8	-	-	-	HMDB0039641	M+H-2H2O	C30H42O7	1.36542	-	pos	-	-	-	-	Lipids and lipid-like molecules	Prenol lipids	479.283	0.05530025825619999	44	7.8391274189693085	100440-26-4	Monoterpenoids	3.1709335652384727	3.16334351199246	3.16646381203515	3.154513958597594	3.159566671501824	3.218459870951553	3.696800602475248	3.0665034299209086	4.128049326348719	4.474412426451269	3.6025788006440207	3.623950792769206	4.8902871370686265	5.534722043485579	4.778687940587613	4.696357800324296	5.201805623586028	4.719826644041582	3.1403018361486046	3.123563668658884	3.1535648032940222	3.1072434931052264	3.1739421308352918
pos_1210	Ile Asp Glu	metab_1039	B(i)	71.8	0	-	-	-	-	M+H	C15H25N3O8	1.5417	-	pos	-	-	-	-	-	-	376.17095267800005	0.0189494101411	52.5	-1.30217	-	-	4.9163162313016535	5.0175365721447145	5.003352097059929	4.915646439552448	4.9093910470328685	5.076058375499357	4.446215995747156	4.135043799206118	4.635413093733589	4.150993534855609	4.4508698237673086	4.086347500138533	3.672660485948126	3.449072110288523	3.47446280711089	2.315383983113441	3.2750717856375378	4.000585399877913	4.917481583104946	4.796308707123044	4.887051760653781	4.54879198276422	4.9200644585987465
pos_1364	4(1H)-Pyridinone, 2-Ethyl-3-Hydroxy-1-(2-Hydroxyethyl)-	metab_1193	B(ii)	0	54.6	nonnatural	-	-	HMDB0244490	M+H	C9H13NO3	2.70217	-	pos	-	-	-	-	Organoheterocyclic compounds	Pyridines and derivatives	184.096	0.0186617	49.4	-1.91667	-	Hydroxypyridines	4.854595750896887	4.8669743636200336	4.869415265219298	4.927409263289788	4.814453864220668	4.798600538141735	4.563503275490343	4.52023518452828	4.556975559581714	4.298041335829862	4.41013817578068	4.486317629324781	4.211146586080538	4.132447680431554	4.153064450316282	4.048631071793924	4.124175471828487	4.202072478375069	4.727325985014342	4.805644708824503	4.776543505140905	4.808846662200092	4.8703735280619656
pos_1366	Calcium Pantothenate	metab_1195	B(i)	66.5	0	-	-	-	-;HMDB0303373	M+H	C18H32CaN2O10	2.70217	C12276;_	pos	-	-	-	-	Organic acids and derivatives	Carboxylic acids and derivatives	477.175	0.0240223587073	50.8	-1.80525	137-08-6;_	Amino acids, peptides, and analogues	5.2475307996975085	5.261216553703731	5.249042794081318	5.308821339996554	5.153346483364309	5.185926620145112	4.683203872250578	4.585614111161419	4.69053303085249	3.9855358259578564	4.356118063101625	4.499991558068012	3.754144741237272	3.1017980885728966	3.5976426583914543	2.6841781418236814	3.3671542910088377	3.700708405723518	4.994868363559847	5.112595880180797	5.079141860304186	5.097660859756463	5.269239215086173
pos_1368	Trans-Zeatin-D5	metab_1197	B(i)	62.5	0	-	-	-	-	M+H	C10H13N5O	2.7075	-	pos	-	-	-	-	-	-	220.118	0.0105495032482	50.2	-7.91466	-	-	6.791575324971138	6.80208011675793	6.798214596319548	6.847237216640218	6.743558641826272	6.747228017027737	6.509077344716331	6.453181402893374	6.502159629656594	6.243045326142206	6.359954939726634	6.426769407078687	6.144108173760411	6.054285847022798	6.083717381084157	5.983673310102974	6.055391891952215	6.154907574513823	6.658473556768452	6.734211803966796	6.7125505186963	6.7206437678291575	6.809706655759637
pos_1955	Pro Asp Ile	metab_1708	B(i)	58.3	0	-	-	-	-	M+H	C15H25N3O6	3.66673	-	pos	-	-	-	-	-	-	344.18103538800005	0.0127935699694	50.1	-1.68013	-	-	4.699017654109083	4.903911559611418	4.908332176069243	4.84104246216252	4.6985035235623	4.955725492663538	4.349539002904045	4.1115145613645145	4.62248341716198	3.9679998558153216	4.308861717065675	4.099564392441634	3.887558907811957	3.62748085508296	3.500056467311663	2.419911003789605	3.4461084885342808	3.9945934640076453	4.619546160673194	4.590641846728238	4.720388453307847	4.528074973311659	4.661723718397088
pos_2014	Val-Pro	metab_1758	B(i)	62.4	0	-	-	-	HMDB0029135	M+H-H2O	C10H18N2O3	3.80105	-	pos	-	-	-	-	Organic acids and derivatives	Carboxylic acids and derivatives	197.128	0.0154432	50.9	-2.28136	20488-27-1	Amino acids, peptides, and analogues	3.8538928278747946	3.640734096288927	3.7928553312421207	3.841094856499832	3.752181074984632	3.7687427563778577	2.314576849380351	2.784425172591176	2.7847592972991198	2.8440297264016348	3.1646399691923275	3.454221055930549	2.0338028948601683	2.2440080744456403	2.0189185270679406	2.007049156271581	2.052864801956745	2.1640893742916827	3.8113519487125656	3.646682673528267	3.79787264846852	3.769859961785704	3.744160104801397
pos_2022	Pro Glu Ile	metab_1766	B(i)	82.7	0	-	-	-	-	M+H	C16H27N3O6	3.8117	-	pos	-	-	-	-	-	-	358.19667857400003	0.020826300470700002	53.6	-1.63346	-	-	4.540370244518214	4.647249329233102	4.620914896478412	4.5506935550248935	4.531447315506468	4.794979757131238	4.1836791225389245	3.7258903639819607	4.421105202259125	3.6147678442038935	4.018816578481261	3.594607507907666	2.9657493650032243	2.581568068856172	2.389820371496021	2.345080578063472	2.507159396419267	3.417758386947832	4.509031267817512	4.448776832537575	4.4350049134279725	4.272180243974729	4.433088052578405
pos_3684	Pc(20:5/0:0)	metab_3231	B(i)	95.9	0	-	-	-	LMGP01050050	M+Na	C28H48NO7P	6.205883333330001	-	pos	-	-	-	-	-	-	564.305	0.025359875438299997	57	-1.81399	0	-	6.0151385716776575	6.152570524447475	6.131052801178763	6.080201723838573	6.091632019640826	6.080387787134348	5.782540712701013	5.7260874194711935	5.679908682429294	5.66436532606448	5.6915065574013495	5.759591172602789	4.5962602325768085	4.727370808329847	4.798478118034769	5.18315204877013	3.8631112936299257	5.080113488745598	5.99564336128092	6.167942851206577	6.188038914274157	5.879159225324871	6.073439463293197
pos_3775	Pc(22:5/0:0)	metab_3317	B(i)	76	0	-	map00564;map05231;map04148	Glycerophospholipid metabolism;Choline metabolism in cancer;Efferocytosis	HMDB0010403	M+H	C30H52NO7P	6.253483333330001	C04230	pos	Lipids	Phospholipids	Metabolism;Human Diseases;Cellular Processes	Lipid metabolism;Cancer: overview;Transport and catabolism	Lipids and lipid-like molecules	Glycerophospholipids	570.354	0.00449954816653	53.4	-1.63563	-	Glycerophosphocholines	6.7136560574987	6.722537366634035	6.7365786654604864	6.777571027151303	6.71825677777791	6.869474250262827	6.317483263517282	6.49391871547044	6.334995469178129	6.357960804022029	6.313043950595173	6.598545837783019	5.661143135313847	5.573458529791177	5.766904889148692	5.981913684890064	4.940958811307709	5.758193628706678	6.632908948453541	6.693910468477753	6.8117972334325465	6.6436817804711445	6.769978879438634
pos_3837	Lpe(22:5)	metab_3363	B(i)	93	0	-	-	-	HMDB0011494	M+H	C27H46NO7P	6.3013833333300004	-	pos	-	-	-	-	Lipids and lipid-like molecules	Glycerophospholipids	528.309	0.009817319682660001	57.1	0.8137014467352919	-	Glycerophosphoethanolamines	6.710383616274214	6.615749293299746	6.658801003995996	6.789036754017942	6.714407211252206	6.795623486054351	6.146652646406282	6.311086693998188	6.22874442747511	6.23466864675917	6.1717557519805695	6.369804960633387	5.794287345415871	5.733671194250442	5.8574761394601085	5.826322208846017	5.807049270808332	5.778005362584169	6.628908822115943	6.6692244688093	6.775940064867362	6.717145875178794	6.76382045243797
pos_3888	Lpe(22:4)	metab_3409	B(i)	91.7	0	-	-	-	HMDB0011493	M+H	C27H48NO7P	6.327999999999999	-	pos	-	-	-	-	Lipids and lipid-like molecules	Glycerophospholipids	530.323	0.00272076708018	56.6	-1.94083	-	Glycerophosphoethanolamines	6.446078696268686	6.352294529112308	6.34254400319203	6.434796158254148	6.323902370648099	6.430241106576591	5.843697973868553	6.033654631542853	5.900290088135075	5.956151252183165	5.923434654700947	6.101170897805742	5.450036933200963	5.4242549400442055	5.665620033194454	5.602089124487373	5.100061228824988	5.60111318832371	6.384334177461648	6.33661827544317	6.386472548604885	6.339400265974006	6.382649590300495
pos_3934	2-[[(Z)-Hexadec-9-Enoyl]Amino]-3-Phenylpropanoic Acid	metab_3443	B(i)	54.8	0	-	-	-	-	M+Na	C25H39NO3	6.359833333330001	-	pos	-	-	-	-	-	-	424.28156640300006	0.0330789954785	48.1	-1.61576	-	-	6.095179904954662	6.03140354661334	5.971799504532798	6.096753766952762	6.019018849859421	6.067421900893872	5.494502204806608	4.861393293149173	5.163008402269756	5.338908564447738	4.852516982666813	5.162994733836007	4.596084126186522	3.979551688209092	4.6238130639523405	4.881008108687563	4.16059	4.861348998768426	5.902214355728357	6.013824044066062	5.990258290097799	5.826133157594915	6.069673117304468
pos_5713	Lyso-Pc(18:0)	metab_5006	B(i)	98.7	0	-	-	-	-	M+Na	C26H54NO7P	6.56133	-	pos	-	-	-	-	-	-	546.352	0.0116501802428	58.6	-1.64169	-	-	7.462678833665161	7.5678902466106335	7.511710416668955	7.553684061631671	7.409293740203439	7.384014593749548	7.039776154863257	7.1163663951678	7.0009112814980075	6.973272857653723	7.0178951559090805	7.117497822772951	6.802672487454808	6.5632607420294	6.85766939307871	6.8917695984893665	6.545383794465168	7.070626797158557	7.300056293091965	7.420606265213068	7.4625294548713486	7.4044683374360885	7.3595729304494855
pos_5715	Phosphatidylcholine Lyso 18:0	metab_5008	B(i)	93.2	0	-	-	-	-	M+H	C26H54NO7P	6.56133	-	pos	-	-	-	-	-	-	524.37	0.00350469665348	58	-1.78169	-	-	8.28113804747235	8.376386881019707	8.288099516078711	8.367589247146501	8.200550219465448	8.247802763696264	7.915708355213457	7.945163009972753	7.789170679795678	7.810751974578045	7.8180500976852585	7.930278908433398	7.670047946682294	7.378474071529242	7.706119299783257	7.785941027873406	7.312244906679695	7.919654405453162	8.158427662907808	8.279956212406487	8.29989576858356	8.239903973298986	8.210397873394406
pos_6087	Pe(O-16:3/2:0)	metab_5327	B(i)	93	0	-	-	-	-	M+H	C23H42NO7P	6.2324	-	pos	-	-	-	-	-	-	476.276	0.0150303349136	56.5	-1.73205	-	-	6.133026535802938	6.254626099770316	6.2191090576242605	6.1390573696207005	6.1565222992810975	6.194122686839488	5.7716039143249445	5.717885583446829	5.6957995847157274	5.745635793401129	5.74744573118388	5.662804032923392	5.452858291469176	5.135813481268691	5.464990671510988	5.4896900909034505	4.8724362824208285	5.5273240578019855	6.065556619072902	6.201659861127927	6.122387965027567	5.969692809848567	6.1176138187485165
pos_7427	2-Hydroxyquinoline	metab_6516	B(i)	83.9	0	-	-	-	-	M+H	C9H7NO	4.42985	C06338	pos	-	-	-	-	-	-	146.06	0.0387083	55.7	-2.1859	70254-42-1	-	2.424460378318502	3.5409993182455133	2.7818626143699747	1.995406344735896	2.431932574717069	2.4096563530526325	3.541884794041016	4.172877011862578	4.7215227829574715	4.844946914472026	4.580284209221092	4.372522125457219	3.803154513994388	3.8318031922823375	3.47821041738276	3.3755617289531767	3.4152279147709708	3.4673717654220915	2.063124841905724	3.435488861357485	2.781463213523788	1.7548151082858288	2.30500637286111
pos_7536	Riboflavin	metab_6619	B(i)	86	0	nonnatural	map01100;map01240;map02010;map04977;map00740	Metabolic pathways;Biosynthesis of cofactors;ABC transporters;Vitamin digestion and absorption;Riboflavin metabolism	HMDB0000244;HMDB0247501;PW_C000165	M+H	C17H20N4O6	4.23537	_;C00255	pos	-;Vitamins and cofactors	-;Vitamins	Metabolism;Metabolism;Environmental Information Processing;Organismal Systems;Metabolism	Global and overview maps;Global and overview maps;Membrane transport;Digestive system;Metabolism of cofactors and vitamins	Organoheterocyclic compounds	Pteridines and derivatives	377.14485684699997	0.0500970458784	55.3	-1.87155	83-88-5;_	Alloxazines and isoalloxazines	4.930805494703363	4.908002787198266	4.918543075819811	4.918334369675827	4.707875042398965	4.873916493057633	4.516068534707059	4.484682508853455	4.619797273634143	4.225594452591345	4.532648802360193	4.3715888018651725	4.061702470469712	3.9621002415308615	4.066051053796769	4.2997646060990515	3.854073314333221	4.205736689404846	4.762309355297275	4.749673829571916	4.790637667428418	4.623795851144549	4.630451543139714
pos_7606	Ribostamycin	metab_6684	B(ii)	0	45.4	nonnatural	map00524	Neomycin, kanamycin and gentamicin biosynthesis	HMDB0257216	M+ACN+Na	C17H34N4O10	4.0912	C01759;_	pos	-	-	Metabolism	Biosynthesis of other secondary metabolites	Organic oxygen compounds	Organooxygen compounds	518.245	0.0834231802585	46.8	2.86485715966243	25546-65-0;_	Carbohydrates and carbohydrate conjugates	2.747331068946246	2.7397495556867963	2.7428663268526594	2.7309301263243206	2.7359770205998037	2.7948071602015183	3.691356232630552	3.5365588228892726	3.626016079687718	3.5826836262695814	3.725835092782432	3.828752824848139	4.173805861893479	4.239600395950257	4.240142635079952	4.475600773490798	4.095466111162752	4.14428536662506	2.7167347376161133	2.700016992493251	2.729982071617981	2.822565071203602	2.750336290484892
pos_7902	Lincomycine	metab_6959	B(i)	86.2	0	drug:DB01627	-	-	HMDB0015564	M+H	C18H34N2O6S	3.6027	C06812	pos	-	-	-	-	Organic acids and derivatives	Carboxylic acids and derivatives	407.22	0.0186901452852	55.7	-1.71138	154-21-2	Amino acids, peptides, and analogues	6.183666511302056	6.198267850474004	6.24211910432726	6.101374532109537	6.107600807750914	6.251644671506902	4.383133260806743	3.6139211102245246	3.308535111187412	2.8215609043437566	2.41156733275178	3.5592388049124173	3.376121310889752	1.147050889925998	2.892457161230621	1.11029435258835	1.1531253435660451	1.128475160047863	6.148192905664426	6.098807313966877	6.184120328741223	6.035429959781793	6.0829043226803625
pos_8432	Levan	metab_7427	B(ii)	0	52.1	-	map04973;map00500;map00051	Carbohydrate digestion and absorption;Starch and sucrose metabolism;Fructose and mannose metabolism	HMDB0003539	M+H	C18H32O16	2.7075	C06215;C01355	pos	-	-	Organismal Systems;Metabolism;Metabolism	Digestive system;Carbohydrate metabolism;Carbohydrate metabolism	Organic oxygen compounds	Organooxygen compounds	505.174	0.0240332	48.1	-5.43794	9013-95-0	Carbohydrates and carbohydrate conjugates	5.673575074259003	5.6956069631886255	5.646125664981115	5.744727696705214	5.552955908243242	5.537642204686649	4.95595850002266	4.776753531700103	5.0056124184019035	4.219738681775349	4.5985587596752975	4.671873695618483	3.851634474226708	3.60319940442035	3.5898274698380885	2.886937715337492	3.5160442081179744	3.833143287154264	5.312701802344813	5.507807840426528	5.439765232148333	5.447723816486191	5.668690950717416
pos_8433	D-Phe-L-Pro-L-Arg-(Chloromethyl) Ketone	metab_7428	B(ii)	0	40.9	-	-	-	HMDB0257893	M+H-H2O	C22H31ClN6O4	2.7075	-	pos	-	-	-	-	Organic acids and derivatives	Carboxylic acids and derivatives	461.20980393599996	0.0455308411854	40.1	7.44649438405041	-	Amino acids, peptides, and analogues	5.507565405790925	5.5048783547746565	5.476616113425439	5.551599786422285	5.368696823309638	5.363543424822618	4.802836983926868	4.681453963697362	4.853298875279856	4.160869011106422	4.4951090704556975	4.633848070066909	3.90276516071584	3.1150247026664184	3.783496966176166	2.980925672903384	3.459457076550578	3.9086271325911626	5.125001739631227	5.329253361858089	5.270928080625095	5.247930140836215	5.470203281654364
pos_8434	Gemcitabine	metab_7429	B(ii)	0	54.7	drug:DB00441	-	-	HMDB0014584	M+H	C9H11F2N3O4	2.7075	C07650	pos	-	-	-	-	Nucleosides, nucleotides, and analogues	Pyrimidine nucleosides	264.081	0.00400128890668	48.2	8.99264956760334	95058-81-4	Pyrimidine 2''-deoxyribonucleosides	5.688591236230978	5.699283207038537	5.712238111814054	5.752636934233866	5.6664515752921005	5.663439368929013	5.46609	5.443184940312244	5.4609228265828085	5.233231097956518	5.356521968387577	5.420371456370857	5.154220490742804	5.064296006979844	5.115901425686589	5.007005747271936	5.064619841281448	5.157475320962275	5.598565588189057	5.6576443767418025	5.64135215654767	5.665463174803699	5.711483018380524
pos_8443	2-[2-[(4-Methoxy-1-Methylindazol-3-Yl)Amino]-2-Oxoethyl]Sulfanylacetic Acid	metab_7438	B(i)	39.6	0	-	-	-	-	M+Na	C13H15N3O4S	2.6968166666699998	-	pos	-	-	-	-	-	-	332.069	0.015379515273299999	44	3.77217466378245	-	-	5.131818072694613	5.157305269904897	5.141200322465499	5.204030760457816	5.099792828625546	5.105411030534404	4.927758703191537	4.868919782596341	4.918119434830079	4.671046393883183	4.77928080509285	4.8182928387922	4.553094793262949	4.409218708718481	4.483448140448571	4.369160271254254	4.432222615061625	4.534277521044248	5.046274050639283	5.079629200600605	5.06579574032402	5.094116527701396	5.1238112183359785
pos_8539	Gamma-Glutamylvaline	metab_7533	B(i)	49.8	0	-	-	-	HMDB0011172	M+H	C10H18N2O5	1.82502	-	pos	-	-	-	-	Organic acids and derivatives	Carboxylic acids and derivatives	247.128	0.0042055181292100004	48.2	-2.05462	2746-34-1	Amino acids, peptides, and analogues	4.675322444366631	4.9536203297369275	4.805926495545202	4.693924074877574	4.703743186477549	4.878567382658925	4.36780424410843	4.281891093855137	4.4112407310237245	4.206243458815998	4.464287170275028	4.4593090180056345	4.1878713867368695	4.074239236625036	3.8829027399753264	4.114139919323264	3.8203338387143497	4.20445236070483	4.566078514205087	4.9086113629149954	4.7899356172764405	4.614298545889287	4.808230001573549
pos_8540	Methiuron	metab_7534	B(i)	39.4	0	-	-	-	-	M+NH4	C10H14N2S	1.8196666666699999	C19086	pos	-	-	-	-	-	-	212.12081732599998	0.0500707594651	43.8	-4.00676	21540-35-2	-	4.3738344244875975	4.36600434760774	4.382607226769473	4.455944849750181	4.287591202064134	4.371639887634892	3.3795581949691385	2.17334277630998	3.7371463766681607	3.4154502308788035	2.812275785851148	2.6945628173896217	0.6065843143879541	0.6161757555110238	0.5953247266849427	0.5864137561305605	0.6211398918772996	2.7292531363192563	4.20332044918225	4.286987741267812	4.374232903663349	3.95579310604185	4.417402323835951
pos_8906	Tyr Gly	metab_7885	B(i)	67.7	0	-	-	-	-	M+H	C11H14N2O4	1.0882166666700002	-	pos	-	-	-	-	-	-	239.102	0.046888142585699996	50.4	-2.63996	-	-	4.838383807483981	4.898161423138814	4.826102904792929	4.866546028880849	4.670880009479181	4.889585954298634	4.10580547508955	4.11044420306442	4.171577906543025	3.88286020950605	4.16852835349396	3.4516915801031933	3.3569087863327636	2.559120461306628	2.6684385299113758	2.5195248662669094	3.8110743853372813	3.3218238981232138	4.692459977628698	4.647226726846473	4.738644690290814	4.450201088963006	4.7918459792744725
pos_9668	3-Methylhistidine	metab_8508	B(i)	74.6	0	-	map01100;map00340	Metabolic pathways;Histidine metabolism	HMDB0000001;HMDB0000479;HMDB0000479;PW_C000364	M+H	C7H11N3O2	0.507517	C01152	pos	-	-	Metabolism;Metabolism	Global and overview maps;Amino acid metabolism	Organic acids and derivatives	Carboxylic acids and derivatives	170.09205571200002	0.015494961511799998	52.9	-2.05415	368-16-1	Amino acids, peptides, and analogues	4.734366292637852	4.409318573654732	4.547275905832047	4.717614022685954	4.706506693657366	4.716888446379848	5.103916651253589	5.055288695792238	5.210194944117191	5.203674776067098	5.10695616456615	5.038520195544551	5.356751783136192	5.354199340663709	5.37667130546535	5.365931313723519	5.3414652552746364	5.3420727795026135	4.687937887471168	4.530663426823467	4.601027196330978	4.70097017502986	4.691550273078855
neg_1783	Quercetin 3-(6''''-Feruloylglucosyl)-(1->2)-Galactosyl-(1->2)-Glucoside	metab_10272	B(ii)	0	72.1	-	-	-	HMDB0030415	M+FA-H	C43H48O25	1.3128833333299998	-	neg	-	-	-	-	Phenylpropanoids and polyketides	Flavonoids	1009.25	0.033904307083799996	49	4.47762940949018	197294-29-4;	Flavonoid glycosides	5.275637852473675	5.291079180637981	5.335160011920761	5.344570133930598	5.252071051614611	5.379014385759816	4.820695865828951	5.139856632907695	5.170567332011141	4.441158610344559	5.188630725216356	4.892611563156434	3.3325978488741432	3.3921061772312413	3.3318327938004866	3.5196368845946906	4.035224344291399	4.6019349764124815	5.163831866812983	5.30363894232082	5.328804593924162	5.274723352909199	5.304984591507604
neg_1953	Blood Group B Trisaccharide	metab_10434	B(ii)	0	60.9	-	-	-	HMDB0248832	M+FA-H	C18H32O15	1.41953	-	neg	-	-	-	-	Organic oxygen compounds	Organooxygen compounds	533.173	0.0384538932579	50.6	1.7728990059953502	-	Carbohydrates and carbohydrate conjugates	4.806162611369617	5.34532764920907	4.650036411887453	4.459469829919311	4.785416446230925	5.162642472590154	4.189469810364033	3.7274597446617967	4.4009177108621484	4.2700066214698325	4.065529470389198	3.5722855732238674	3.197705111004965	0.6603747656604524	0.6139894970905726	0.6482535965120706	3.8882385029054816	4.014247075220837	4.917953163413084	5.346036482764852	4.540184007723759	4.2962790088101315	4.77165251009109
neg_2273	Pantothenic Acid	metab_10751	B(i)	98.1	0	nonnatural	map01100;map01240;map00770;map00410;map04977	Metabolic pathways;Biosynthesis of cofactors;Pantothenate and CoA biosynthesis;beta-Alanine metabolism;Vitamin digestion and absorption	HMDB0000210;HMDB0250782;PW_C000136	M-H	C9H17NO5	2.70683	C00864;_	neg	Vitamins and cofactors;-	Vitamins;-	Metabolism;Metabolism;Metabolism;Metabolism;Organismal Systems	Global and overview maps;Global and overview maps;Metabolism of cofactors and vitamins;Metabolism of other amino acids;Digestive system	Organic oxygen compounds	Organooxygen compounds	218.10310856700002	0.00624616171001	59.1	-1.3128	79-83-4;_	Alcohols and polyols	6.7223067988164065	6.711764615637863	6.716344554714153	6.7614908028779706	6.652872528304683	6.6592664744058885	6.4915709572127485	6.439331678246588	6.489151171592512	6.204894506628393	6.357471140029023	6.429605878996324	6.1463146173458565	6.08609273563742	6.08882367708158	6.020554751121639	6.080257291758617	6.1475862752557955	6.5809628816020025	6.656555297581343	6.6363363005320215	6.657499592342683	6.7355711225219865
neg_2351	Gly-Asp-Leu	metab_10828	B(i)	73.5	0	-	-	-	-	M-H	C12H21N3O6	2.99577	-	neg	-	-	-	-	-	-	302.135	0.0780527982255	52.9	-1.14298	-	-	3.6850817742239497	3.8732805648401296	3.927365125372493	3.8772109208790515	3.762526662311698	3.9428819991738826	3.5110035873427137	3.0256902420917187	3.6150208978570473	2.909788486971556	3.283398945756536	3.0332488328327813	2.0584199840223087	2.1174675904459206	2.0576612693591576	2.1020152425941383	2.104245590911692	2.330998659641679	3.706678354100334	3.681644435692821	3.8268188787544384	3.493947519803424	3.7627582799775565
neg_2592	Indoxyl Sulfate	metab_11065	B(i)	91.7	0	drug:DB07992	-	-	HMDB0000682	M-H	C8H7NO4S	3.5047	-	neg	-	-	-	-	Organic acids and derivatives	Organic sulfuric acids and derivatives	212.002	0.00962326150491	56.8	-1.25764	487-94-5	Arylsulfates	5.044843740882923	5.086564132240878	4.883436758570337	4.86908028849072	4.8156279869897585	4.890347619266348	4.338665346731093	3.752918405877188	3.969907345582988	4.270686910057674	4.57187286744484	4.0615278994400965	3.5488468490205003	3.486228278911637	3.6285858695348137	3.743862717433176	3.70119498332258	3.758149781767416	5.044368217336738	4.926086877523551	4.811083271115321	4.927014012277457	4.782003138469007
neg_3500	Forskolin	metab_11937	B(ii)	0	68	nonnatural	-	-	HMDB0252457	M-H	C22H34O7	6.042516666669999	_;C09076	neg	-	-	-	-	Lipids and lipid-like molecules	Prenol lipids	409.223	0.00712126341306	52.4	-1.40705	66575-29-9;_;	Triterpenoids	5.767900247677885	5.6540856766450025	5.857659185189125	5.735545008660614	5.7136287762539055	5.8819886428987775	4.711832134406599	4.883410422568791	4.843445294654466	4.6391446148838895	5.219645884643124	4.8231962759166915	3.737930884412085	4.1446892341725565	3.665063218055441	3.6602567496911607	3.866009601847814	3.995674429843062	5.684828655195157	5.6396807990912805	5.8112506140198255	5.69702405827071	5.760177779351445
neg_4158	Pe(22:5/0:0)	metab_12551	B(i)	84.4	0	-	-	-	-	M-H	C27H46NO7P	6.29308	-	neg	-	-	-	-	-	-	526.293	0.00457091612314	55.7	-1.40978	-	-	6.761258031963718	6.654433060457857	6.7128390344608935	6.821943438480519	6.801345850772854	6.830199260611839	6.281555158136055	6.444167438604717	6.353063626588737	6.369995731747898	6.320062229473401	6.480913613457504	5.794830076402624	5.755915131384027	6.005071356835978	5.981526118199666	5.392462373547722	5.89146642164196	6.735515658313098	6.746299884331286	6.825110111675192	6.806568590311331	6.831809507776718
neg_4242	Lansimide 3	metab_12624	B(ii)	0	40.4	-	-	-	HMDB0029858	M+Hac-H	C19H21NO3	6.346716666669999	-	neg	-	-	-	-	Organoheterocyclic compounds	Pyrrolidines	370.165	0.17187156406399998	45.8	-2.52754	119518-25-1	Phenylpyrrolidines	3.2204045235576086	2.985640672316728	2.9038029843624305	3.3375608397625447	3.0627925572966315	2.9144551394599265	3.3952258555067094	3.3465355091158164	3.4032837898127077	3.781727724983707	3.6421187592677833	3.5491505352919197	4.251256423198702	4.387151103937785	4.325263972189116	4.123753769049609	4.5256476976283375	3.7504725776027183	3.3594819074616646	2.9548545874851917	3.3690308477569437	3.3715732267003475	3.703445441249186
neg_4290	Fahfa(16:2/3:0)	metab_12669	B(i)	92.5	0	-	-	-	-	M-H	C19H32O4	6.38395	-	neg	-	-	-	-	-	-	323.223	0.0475887807551	55.4	-0.760195	-	-	4.567580958895923	4.698437200850216	4.4757107896229735	4.64393240311368	4.705575263263127	4.6832957511022535	4.011920555478297	3.808108567852925	4.059825182880432	4.127488896670482	3.4372447101037418	3.3884217609323417	3.709608576164992	3.5493776204995227	2.9442134161002187	3.2309251176699902	2.9911371579184607	2.9500721543421538	4.5176592576071695	4.720316521080053	4.6255596299716455	4.3513716218951615	4.627480632454931
neg_4378	Pc(O-8:0/9:0)	metab_12747	B(i)	88.6	0	-	-	-	-	M+FA-H	C25H52NO7P	6.4479999999999995	-	neg	-	-	-	-	-	-	554.3454224999999	0.122277	52.9	-1.80625	-	-	5.238811724333783	5.160602688538084	5.090507243655988	5.185189576327447	5.113921054580792	4.9706807000959214	3.488041311046924	3.4594237442724727	3.807676844329967	3.4305404279489977	3.4855815340484284	3.4577346934275224	4.3697130961604	4.229539162658359	4.264552810754124	5.1025030149531805	4.535368904237253	4.492740583507169	5.147352371577167	5.044631525642289	4.9194492670547465	5.154231821175271	5.126231406300317
neg_4390	Docosapentaenoic Acid	metab_12758	B(i)	92.9	0	-	map01040	Biosynthesis of unsaturated fatty acids	HMDB0006528;LMFA04000049	M-H	C22H34O2	6.458616666669999	C16513;_	neg	-	-	Metabolism	Lipid metabolism	Lipids and lipid-like molecules	Fatty Acyls	329.248	0.00450898976974	57.5	-1.83262	24880-45-3;	Fatty acids and conjugates	7.057248774032848	7.0858328472550305	7.245411036607862	7.210257190949219	7.1691929015316855	7.0687967807016205	6.736864309363996	6.810993620512682	6.938312047544278	6.724479777043923	6.6194108461604575	6.892187118032696	6.138155312807053	6.231833009639285	6.194286843623124	5.970242174870932	6.099376353344544	6.2552850979214325	7.005471496251366	7.046954605432723	7.205775421754949	7.215728889931634	7.117963926239767
neg_4494	Lpe(O-20:2)	metab_12842	B(i)	66.8	0	-	-	-	-	M-H	C25H50NO6P	6.55453	-	neg	-	-	-	-	-	-	490.33	0.0197167863935	51.1	-1.14951	-	-	5.800091235765972	5.910012067136942	5.8929113076803485	5.839658871278293	5.658384664659201	5.803638227727642	5.377061797314159	5.327156408234721	5.275340464317485	5.2793728855709805	5.306761330872914	5.453636348807214	4.969351265714527	4.4725972986691565	5.048792840303976	5.311031201408587	4.49873124507656	5.113440713738013	5.696616100061492	5.8029214555854365	5.7764760287935575	5.7012864787447874	5.667965190967332
neg_4542	Lpe(22:1)	metab_12886	B(i)	81.7	0	-	-	-	HMDB0011491	M-H	C27H54NO7P	6.58652	-	neg	-	-	-	-	Lipids and lipid-like molecules	Glycerophospholipids	534.356	0.0114696820551	54.3	-1.20802	-	Glycerophosphoethanolamines	5.463854173390378	5.602490885298133	5.6269592044262815	5.5761297498532425	5.58747045907713	5.5203084283102	5.282776891695696	5.17432307008197	4.684717372978192	5.0579861543035305	5.2188638180547695	5.101903822009314	3.1003215044649286	3.159811539214719	3.7370843950729866	3.492276587060507	3.146495668341114	3.2718120370879014	5.530529392530617	5.658112224235325	5.672701605784257	5.497319588860064	5.4895191432824255
neg_6425	6-Methoxymellein	metab_14617	B(ii)	0	42.8	-	-	-	HMDB0038510	M-H	C11H12O4	6.5386	C02381	neg	-	-	-	-	Organoheterocyclic compounds	Benzopyrans	207.066	0.043190879534800004	46.4	-1.46849	13410-15-6	2-benzopyrans	3.883958426279064	3.6226823727486974	3.471912098523295	3.5255267420549603	3.8290554932811234	3.7299293165530627	4.101343181635998	4.1213110422453365	4.231284791574971	4.2930417750899394	4.089627163717927	4.167939398815831	4.838669267863749	4.9671450165621716	4.852382549189612	4.535045250240824	5.216124235754211	4.553445232457725	3.8280994113583433	3.5560312783286614	3.754879564644808	3.5982500128581463	3.715405492536089
neg_6516	Lps(22:4)	metab_14697	B(i)	92.2	0	-	-	-	LMGP03050014	M-H	C28H48NO9P	6.45335	-	neg	-	-	-	-	-	-	572.298	0.016116789200799998	54.2	-2.00741	0	-	5.693326592239767	5.876783928806759	5.844769892769805	5.681223139037996	5.803560595578505	5.665263527409259	5.2332625237554025	4.439953767470572	5.410723817108999	5.138637325594871	4.865098133822212	5.451821859752259	4.694195275071767	4.002932092569776	4.343379349320812	3.4180985023134745	4.227165011273652	4.127857728440193	5.532157758263984	5.779456429762794	5.6881705014040005	5.760544016301291	5.8460470326074665
neg_6617	Lpe(O-15:1)	metab_14787	B(i)	74.1	0	-	-	-	-	M-H	C20H42NO6P	6.373316666669999	-	neg	-	-	-	-	-	-	422.267	0.0036502333084299995	53.9	-1.5459	-	-	6.473455602820705	6.437549691327453	6.381768384849383	6.47333496214346	6.443009474098767	6.374177483055513	5.989089460521496	5.721097865623468	5.908542718478175	5.987657121403848	5.758038817334078	5.797335172979696	5.616592062199726	5.375935841115407	5.774830165567384	5.8085531091476215	5.408948996741771	5.6999656022526874	6.3288658631803685	6.374983021542421	6.385667498053241	6.3062460677999495	6.413520027948606
neg_6906	Lpc(20:5)	metab_15048	B(i)	96.8	0	-	map00564;map05231;map04148	Glycerophospholipid metabolism;Choline metabolism in cancer;Efferocytosis	HMDB0010397	M+FA-H	C28H48NO7P	6.202666666669999	C04230	neg	Lipids	Phospholipids	Metabolism;Human Diseases;Cellular Processes	Lipid metabolism;Cancer: overview;Transport and catabolism	Lipids and lipid-like molecules	Glycerophospholipids	586.315	0.010293007318200001	58.1	-0.809237	-	Glycerophosphocholines	5.6708414579823705	5.793417716507842	5.799920584580492	5.733825179008226	5.784347493522108	5.675445357211875	5.5123003426155455	5.4902080649771055	5.42494034032091	5.3757023602937535	5.400461714691524	5.490076419033245	4.635033865239186	4.667540986996161	4.783758600353044	4.921420662953609	4.073468122800091	4.974733817476684	5.6834710027379645	5.80848743571115	5.8458822513486215	5.576013119983659	5.7341998329431645
neg_6911	Ciprostene	metab_15053	B(i)	65	0	nonnatural	-	-	HMDB0250270	M-H	C22H36O4	6.202666666669999	-	neg	-	-	-	-	Lipids and lipid-like molecules	Fatty Acyls	363.254	0.018897001426400002	50.6	-1.42626	-	Eicosanoids	4.271248080439692	4.379160336323105	4.431546136029468	4.319225685885487	4.244633193426791	5.3138301570064765	3.947807168777728	3.651568922314644	4.2317800224646165	3.574695477540744	3.838236778215624	3.8319549792573504	2.9985258478987618	3.3230917476703348	2.645658003354004	3.152569381723416	3.05628652439796	3.345715892884648	4.232880427551837	4.333074578349422	4.391560270000556	4.219129331163755	4.2449001623486575
neg_7409	Asebotoxin	metab_15519	B(ii)	0	65.8	nonnatural	-	-	HMDB0248654	M-H	C22H36O7	6.031816666669999	-	neg	-	-	-	-	Lipids and lipid-like molecules	Prenol lipids	411.238	0.00767911578309	52.1	-1.03979	-	Diterpenoids	5.880213284935992	5.590315058231262	5.914190397809093	5.9137637499384095	5.771024373457098	5.916053499739326	4.981345966065937	5.043998950500245	5.03939031915042	4.767898832481247	5.379825099119178	5.13988538844293	4.124335939128848	4.4437265305819125	3.865208591810528	4.035599484402745	4.125100347671428	4.057208751166332	5.782413488475946	5.580612599018143	5.86626911426404	5.817652127953353	5.802883448151622
neg_7435	15-Methyl-15R-Pgf2Alpha	metab_15543	B(i)	51.1	0	-	-	-	LMFA03010121	M+FA-H	C21H36O5	6.0159333333300005	-	neg	-	-	-	-	-	-	413.254	0.008269286068720001	48.6	-0.115792	0	-	4.861898224482727	4.429009833375172	4.815394252853113	4.911532179558179	4.808368211436381	4.928015903986572	3.875792618474868	3.844401647559867	3.988969702395563	3.612429885839846	4.104565547651654	4.175515981452784	3.4248679976166683	3.473166297318304	3.2330970374915617	3.294098396585049	3.1047995881259536	3.224928354711312	4.7795881393443205	4.440107339709722	4.783695959658764	4.80249945542048	4.840712863907538
neg_8977	4-Pyridoxic Acid	metab_17039	B(i)	97	0	-	map01100;map00750	Metabolic pathways;Vitamin B6 metabolism	HMDB0000017;PW_C000011	M-H	C8H9NO4	1.41422	C00847	neg	-	-	Metabolism;Metabolism	Global and overview maps;Metabolism of cofactors and vitamins	Organoheterocyclic compounds	Pyridines and derivatives	182.04571390900003	0.0234776	58	-0.914654	82-82-6	Pyridinecarboxylic acids and derivatives	2.2242902013694246	2.7144028530662943	2.29267264129678	2.586913335128831	2.8458	2.2545737549048788	3.1061932686021723	3.1994859092171333	3.5952483684791536	3.3851608686527843	3.154618461189984	3.3206490672779263	3.8842894445737652	4.083088523545396	3.75120452057898	3.603778221867168	3.5816794830300824	3.654962996369648	2.818392687655079	2.2545517094498524	2.5314756585703844	2.8892896587267143	2.890443013862693
neg_9713	7-Hydroxy-R-Acenocoumarol	metab_17693	B(ii)	0	40.6	-	-	-	HMDB0060883	M+Cl	C19H15NO7	0.655883	-	neg	-	-	-	-	Phenylpropanoids and polyketides	Coumarins and derivatives	404.05314022199997	0.011876766622600001	44.5	-3.0153	-	Hydroxycoumarins	5.331715694798281	5.354177488664866	4.823568001647718	5.243045781889168	5.167757691604852	4.98684222237631	5.861225765823223	5.491800811722156	5.856241197178083	5.674836242506244	5.590283638517281	5.7031848823837725	5.954099632526723	5.954308954908379	5.875496029410678	5.969001071488982	5.943354617624358	5.7899153398539696	5.088191815971432	5.360138918380526	4.830774214838769	4.901612493437695	5.341581287365823
neg_10211	L-Anserine	metab_18096	B(i)	93.8	0	-	map01100;map00340;map00410	Metabolic pathways;Histidine metabolism;beta-Alanine metabolism	HMDB0000194	M-H	C10H16N4O3	0.5495	C01262	neg	Peptides	Peptides	Metabolism;Metabolism;Metabolism	Global and overview maps;Amino acid metabolism;Metabolism of other amino acids	Organic acids and derivatives	Peptidomimetics	239.115	0.00755153906671	57.7	-1.03457	584-85-0	Hybrid peptides	5.041391097596879	4.9639749365717725	4.881047892398613	4.911495662384878	4.860245425768384	4.989536427762894	5.755489802125843	5.585247485796405	5.879121127607889	5.774634444873014	5.7365343666770565	5.564813945067903	6.052895006455908	6.070548146404343	5.960907161507688	5.963309847038535	5.9570799195043005	5.977732556851692	4.7980817648477085	4.900121428443631	4.8046311450567405	4.7751051162605895	4.957508257525344
[truncated: 37 more columns]
