# Supplementary material for: Multi-Omics Insights into Postnatal Skeletal Muscle Development in Duroc Pigs
Source: Animals (Basel). 2025 Sep 16;15(18):2715. doi: 10.3390/ani15182715 (PMC12466740; doi:10.3390/ani15182715)
Supplement: Supplementary file 1 [file animals-15-02715-s001.zip › Table S5.xlsx]

## Sheet: C2C12-GM vs DM
#ID		WT-0d-1_Count	WT-0d-2_Count	WT-0d-3_Count	WT-4d-1_Count	WT-4d-2_Count	WT-4d-3_Count	WT-0d-1_FPKM	WT-0d-2_FPKM	WT-0d-3_FPKM	WT-4d-1_FPKM	WT-4d-2_FPKM	WT-4d-3_FPKM	FDR	log2FC
ENSMUSG00000028238	Atp6v0d2	16	16	8	324	332	282	0.1539	0.166511	0.080453	3.09577	2.51493	2.81406	3.59E-39	4.43117	up
ENSMUSG00000044288	Cnr1	72	38	19	443	491	468	0.320145	0.177202	0.085063	1.85014	1.62657	2.0489	3.63E-28	3.3358	up
ENSMUSG00000006958	Chrd	366	340	353	1120	1251	1057	2.99242	2.86988	3.04236	8.44906	7.5987	8.30193	6.76E-34	1.56897	up
ENSMUSG00000079034	Eif1ad8	7	28	0	238	226	219	0.087493	0.398008	0	3.07396	2.31825	2.95569	0.00430123	4.15841	up
ENSMUSG00000035279	Ssc5d	926	850	727	2173	2148	1359	5.496	5.31107	4.43359	12.1335	9.51792	7.93592	8.62E-12	1.05445	up
NewGene_1340	NewGene_1340	47	11	4	65	114	59	0.8589	0.217179	0.065032	1.14538	1.64645	1.09578	0.00664451	1.81293	up
ENSMUSG00000078815	Cacng6	12	7	12	42	74	71	0.156639	0.09005	0.34862	0.503723	0.737629	0.900324	1.90E-05	2.46071	up
ENSMUSG00000041132	N4bp2l1	21	49	20	228	203	204	0.269399	0.687632	0.278359	3.09404	2.22467	2.81931	3.83E-13	2.69939	up
ENSMUSG00000027408	Cpxm1	20	5	19	51	68	38	0.217391	0.046434	0.212886	0.521168	0.552674	0.403874	0.00703239	1.69674	up
NewGene_2633	NewGene_2633	35	22	29	91	89	98	0.2111	0.211457	0.156049	0.864776	0.556293	1.01966	0.000174603	1.5846	up
ENSMUSG00000056174	Col8a2	28	37	11	527	524	506	0.166256	0.229167	0.065811	2.95194	2.32762	2.96132	4.69E-49	4.24115	up
ENSMUSG00000012126	Ubxn11	49	14	10	105	119	106	0.795027	0.2326	0.164939	1.74442	1.51473	1.70562	5.53E-05	2.07749	up
ENSMUSG00000012123	Crybg2	15	8	18	92	105	49	0.069435	0.035481	0.081136	0.415167	0.423803	0.22293	3.59E-06	2.44138	up
ENSMUSG00000064147	Rab44	23	30	19	104	209	138	0.156539	0.19273	0.131102	0.636199	1.05319	0.896754	9.31E-11	2.48963	up
ENSMUSG00000054723	Vmac	350	280	209	621	745	540	4.09873	3.57795	2.51569	6.80562	6.47777	6.20265	1.62E-08	1.05605	up
ENSMUSG00000033510	Otud7a	0	2	2	51	84	66	0	0.013325	0.010359	0.442635	0.604744	0.557284	1.93E-09	5.50291	up
ENSMUSG00000030353	Tead4	678	635	676	1637	2288	1591	6.74128	6.23441	6.44729	14.9162	16.3206	15.974	1.87E-33	1.33014	up
ENSMUSG00000049691	Nkx3-2	12	23	13	41	77	59	0.179552	0.350236	0.187563	0.571368	0.855976	0.869734	0.00205167	1.72915	up
ENSMUSG00000026950	Neb	1481	1277	1353	16050	19386	15380	2.27268	1.7893	2.40121	21.6386	19.1804	18.5133	0	3.4983	up
ENSMUSG00000029287	Tgfbr3	834	633	577	1660	1723	1275	3.53369	2.83665	2.51107	6.62274	5.45892	5.32678	2.00E-13	1.06662	up
ENSMUSG00000032679	Cd59a	260	274	252	760	729	604	3.81052	4.21426	3.85959	10.9026	8.27487	9.04216	2.49E-14	1.29101	up
ENSMUSG00000005611	Irag1	0	2	3	125	85	106	0	0.008629	0.010558	0.486856	0.263678	0.434006	2.11E-13	5.87959	up
ENSMUSG00000003617	Cp	3466	3216	2464	9755	12980	11499	22.656	22.3643	17.1385	62.3015	66.278	73.7672	8.88E-62	1.77759	up
ENSMUSG00000046402	Rbp1	138	92	74	374	615	421	1.34049	0.933732	0.739305	3.41796	4.469	4.02542	7.74E-19	2.07399	up
ENSMUSG00000033965	Slc16a2	113	52	45	300	272	186	0.701775	0.335948	0.284113	1.75122	1.25889	1.13381	3.03E-07	1.74353	up
ENSMUSG00000064307	Lrrc51	49	47	44	113	143	133	1.39727	1.31711	1.35789	3.1307	3.01664	3.95868	6.39E-05	1.34809	up
ENSMUSG00000001508	Sgca	624	529	545	1977	2623	2158	11.1159	9.92626	9.80696	33.6937	34.5229	37.9672	1.55E-69	1.8618	up
ENSMUSG00000001506	Col1a1	4721	4014	4254	43936	36558	19399	20.556	18.4044	19.0294	179.96	118.829	83.0614	3.98E-16	2.81871	up
NewGene_5581	NewGene_5581	84455	75258	65253	168714	249118	187343	952.648	894.324	756.461	1790.49	2098.03	2077.83	1.72E-49	1.29	up
NewGene_6010	NewGene_6010	39	45	25	124	205	143	0.4932	0.656482	0.38887	1.7427	2.23743	1.97748	2.32E-08	1.96851	up
ENSMUSG00000022012	Enox1	18	13	45	141	118	111	0.142882	0.106571	0.373303	1.09233	0.72037	0.932736	4.24E-06	2.16412	up
ENSMUSG00000022018	Rgcc	143	131	139	413	545	370	4.01748	3.8638	4.00741	10.9109	11.4225	10.21	9.12E-16	1.5456	up
ENSMUSG00000020566	Atp6v1c2	9	25	17	227	163	161	0.124979	0.430211	0.280169	3.50725	2.00884	2.59521	8.06E-16	3.31918	up
ENSMUSG00000028751	Pla2g2e	35	46	54	92	120	101	1.0419	1.4301	1.63791	2.62072	2.7223	3.00058	0.00497466	1.07542	up
NewGene_9540	NewGene_9540	33	10	35	66	102	89	0.248511	0.06378	0.232099	0.679554	0.586994	0.69259	0.00161362	1.59117	up
NewGene_9890	NewGene_9890	302	282	263	866	1000	995	0.85532	0.842614	0.764567	2.31269	2.11751	2.77734	4.35E-28	1.63615	up
ENSMUSG00000022836	Mylk	124	77	58	406	555	344	0.407634	0.26892	0.20334	1.26736	1.37484	1.12222	3.79E-18	2.19848	up
ENSMUSG00000039824	Myl6b	479	446	428	1467	1720	1075	12.0508	11.8151	11.0519	34.7235	32.2974	26.6004	1.46E-27	1.51821	up
ENSMUSG00000020061	Mybpc1	23	17	19	158	241	198	0.147076	0.117086	0.127525	1.18489	1.18053	1.28177	1.11E-20	3.20397	up
ENSMUSG00000020067	Mypn	15	6	15	161	262	144	0.069597	0.031102	0.072651	0.773737	0.97866	0.692433	8.86E-21	3.82483	up
ENSMUSG00000026034	Clk1	2623	2298	2473	4620	6168	5583	38.3178	35.1003	36.8428	63.1495	66.5774	79.5247	2.47E-27	1.01859	up
ENSMUSG00000073633	Fbxo36	249	239	171	466	569	529	7.1245	7.1937	5.00971	12.5483	12.1615	14.8805	4.38E-09	1.1242	up
ENSMUSG00000049555	Tmie	10	6	20	187	217	175	0.091045	0.056678	0.186199	1.61593	1.49019	1.58426	1.82E-21	3.876	up
ENSMUSG00000022358	Fbxo32	1573	1438	1311	3290	4203	3126	5.81928	5.60415	4.9848	11.4549	11.6111	11.3768	1.49E-37	1.16322	up
ENSMUSG00000032420	Nt5e	635	479	457	2013	2649	2520	4.10359	3.25544	3.0322	12.2347	12.777	16.0159	5.44E-56	2.0712	up
ENSMUSG00000026456	Cyb5r1	4597	4796	3342	14121	12159	12943	54.525	60.9463	41.4472	173.05	109.641	162.931	2.00E-11	1.51704	up
ENSMUSG00000039137	Whrn	206	166	183	1721	1743	1429	1.71666	1.1949	1.27428	12.9701	9.5138	9.17098	2.97E-100	3.01906	up
ENSMUSG00000047497	Adamts12	143	170	127	1234	1724	1583	0.428207	0.537999	0.390038	3.49131	3.87203	4.6836	2.51E-94	3.2362	up
ENSMUSG00000027022	Xirp2	73	64	105	317	293	426	0.147433	0.135882	0.220356	0.641198	0.470935	0.902609	3.44E-12	1.99482	up
ENSMUSG00000066113	Adamtsl1	78	67	39	556	656	404	0.649009	0.412124	0.194201	1.94803	1.98915	1.54997	6.16E-35	3.00116	up
ENSMUSG00000061462	Obscn	154	126	110	1721	2360	1648	0.150268	0.280045	0.137356	2.43624	2.12926	1.93234	7.15E-158	3.73922	up
ENSMUSG00000099041	Gm28035	59	119	82	570	398	441	0.356794	0.761155	0.508571	3.2628	1.80652	2.6404	1.51E-16	2.32886	up
NewGene_4971	NewGene_4971	162	126	125	250	478	345	1.33679	1.01354	1.00289	1.84259	2.7788	2.92029	1.52E-07	1.23102	up
NewGene_4972	NewGene_4972	9	0	14	52	79	69	0.133722	0	0.213001	0.765551	0.989232	1.04851	1.77E-05	2.9889	up
ENSMUSG00000039714	Cplx3	17	11	0	53	72	56	0.146308	0.096511	0	0.447431	0.844866	1.20754	0.000369584	2.57509	up
ENSMUSG00000039713	Plekhg5	2263	1865	1941	4530	5932	4443	15.211	13.1229	13.4428	28.6689	29.8021	29.1291	3.84E-42	1.16277	up
ENSMUSG00000055137	Sugct	5	17	26	142	106	161	0.092758	0.296655	0.448922	2.23667	1.29937	2.52507	1.75E-09	2.98252	up
ENSMUSG00000031548	Sfrp1	433	398	313	887	1182	1066	2.5554	2.47219	1.89389	4.92667	5.20847	6.18858	8.33E-19	1.32788	up
ENSMUSG00000025978	Rftn2	1585	1276	1282	3287	4553	3659	11.2384	9.56194	9.4039	22.2027	25.3117	25.7673	8.77E-43	1.34084	up
ENSMUSG00000022199	Slc22a17	81	75	39	136	167	146	0.887592	0.902754	0.498163	1.41193	1.36707	1.72397	0.0017916	1.08086	up
ENSMUSG00000025350	Rdh5	1152	1198	1095	2286	3095	2622	30.1698	33.2061	30.9946	54.8529	57.8057	64.7222	1.64E-26	1.08282	up
ENSMUSG00000028104	Polr3gl	574	521	402	1002	1324	1030	10.7833	10.5198	7.7792	17.4799	18.5004	19.33	2.70E-13	1.03309	up
ENSMUSG00000021508	Cxcl14	0	3	4	213	247	161	0	0.029769	0.051305	2.82617	2.59963	2.23571	3.53E-23	6.33087	up
ENSMUSG00000036278	Macrod1	320	306	225	792	1059	643	6.71952	6.76653	4.8483	15.6631	16.614	13.2901	3.20E-16	1.40935	up
ENSMUSG00000022309	Angpt1	3567	3245	3329	7165	9451	8903	21.6188	20.713	20.7249	40.8484	42.7606	53.0629	3.54E-38	1.20511	up
ENSMUSG00000034127	Tspan8	52	94	89	4585	5174	4659	1.07034	2.16313	1.92262	89.364	80.0839	94.6902	0	5.81053	up
ENSMUSG00000069421	Olfr810	6	2	11	148	204	212	0.027422	0.053342	0.06016	0.762134	0.847897	1.11625	2.61E-23	4.76666	up
ENSMUSG00000035299	Mid1	882	866	978	1968	2396	1853	6.20714	6.49822	7.27932	12.9299	12.7363	12.6595	8.22E-23	1.05562	up
ENSMUSG00000035296	Sgcg	441	440	432	3276	4314	3793	3.9906	5.06983	4.07448	26.987	29.163	35.8138	5.77E-184	2.98554	up
ENSMUSG00000001156	Mxd1	259	180	158	574	713	525	1.43102	1.0466	0.896453	2.98422	2.95233	2.85229	8.99E-15	1.47434	up
ENSMUSG00000040265	Dnm3	71	50	61	172	197	170	0.261165	0.177652	0.266904	0.758731	0.734429	1.09984	8.79E-07	1.44359	up
ENSMUSG00000040260	Daam2	468	487	434	1324	1734	1214	3.3553	3.67348	3.30405	8.87928	9.28312	8.50699	7.72E-34	1.48184	up
ENSMUSG00000048938	Nr1h5	4	4	2	63	53	48	0.028295	0.038049	0.018715	0.537934	0.362161	0.427341	7.78E-08	3.92449	up
ENSMUSG00000066705	Fxyd6	8	0	0	68	128	104	0.112737	0	0	0.914728	1.36775	1.46303	0.00185333	5.13586	up
ENSMUSG00000016194	Hsd11b1	45	33	53	2569	2956	2840	0.853613	0.549124	1.09093	40.6814	37.6018	46.8389	9.61E-254	5.87529	up
ENSMUSG00000037035	Inhbb	1616	1491	1427	4598	5709	3659	9.80297	9.52557	8.8909	26.2435	25.8578	21.8343	1.39E-47	1.4844	up
ENSMUSG00000056899	Immp2l	79	41	61	153	211	120	1.80464	0.965686	1.43218	3.28967	3.61886	2.7062	0.000154169	1.27871	up
NewGene_9073	NewGene_9073	28	32	34	142	103	88	0.275634	0.329115	0.350552	1.40632	0.784076	0.914789	2.93E-05	1.7119	up
ENSMUSG00000049858	Suox	2999	2797	2571	5401	7568	6379	31.0113	30.4587	27.3089	52.5298	58.4189	64.8616	3.63E-33	1.07693	up
ENSMUSG00000020140	Lgr5	34	6	3	201	345	275	0.182033	0.031343	0.013957	1.03543	1.41005	1.47688	1.51E-05	4.15117	up
NewGene_296	NewGene_296	11	10	5	76	75	58	0.109319	0.096828	0.044579	0.705081	0.550034	0.559748	3.05E-07	2.88707	up
NewGene_294	NewGene_294	2	4	5	49	93	69	0.023257	0.055324	0.075502	0.741261	1.0795	1.07036	1.30E-09	4.10706	up
ENSMUSG00000029810	Tmem176b	38	74	81	138	295	159	0.679663	1.55728	1.54065	2.71	3.96147	3.0847	6.75E-05	1.43764	up
ENSMUSG00000079484	Phyhd1	290	188	143	1312	1407	1497	5.94517	4.439	3.10313	24.9487	20.2222	29.3738	3.91E-44	2.65784	up
ENSMUSG00000090150	Acad11	583	514	345	1024	1210	1255	4.36641	4.05108	2.65546	7.30196	6.88378	9.24557	3.39E-11	1.16036	up
ENSMUSG00000061740	Cyp2d22	357	323	212	1546	1629	1480	3.3219	3.16537	2.02303	13.6395	11.3347	13.5904	4.99E-45	2.26741	up
ENSMUSG00000015093	Clic3	37	29	19	241	331	199	1.1647	0.968158	0.622502	7.23046	7.88464	6.2362	2.98E-22	3.04072	up
ENSMUSG00000038843	Gcnt1	39	24	40	507	617	589	0.217507	0.135988	0.225161	2.67643	2.78102	3.24374	9.33E-61	3.93352	up
ENSMUSG00000070469	Adamtsl3	1242	1030	993	3211	3919	3410	4.45348	3.88472	3.6594	10.9094	10.4934	12.0886	2.79E-57	1.56615	up
ENSMUSG00000054640	Slc8a1	257	233	213	965	839	699	0.529638	0.458721	0.339653	1.71614	1.26298	1.31838	4.29E-22	1.71712	up
ENSMUSG00000020340	Cyfip2	66	7	35	136	107	86	0.253902	0.025183	0.137417	0.495099	0.316268	0.327037	0.00721196	1.51659	up
ENSMUSG00000021950	Anxa8	2954	2900	2830	17644	21163	20456	40.5681	41.9444	40.4404	229.177	218.027	282.998	7.25E-204	2.64768	up
ENSMUSG00000091586	Cyp4f17	132	232	101	345	530	267	2.09885	2.84251	1.84708	3.00215	3.70562	4.00049	0.000136798	1.13349	up
ENSMUSG00000030785	Cox6a2	32	47	20	868	1117	866	1.2118	1.8617	0.747741	30.9725	31.6596	32.3215	1.73E-100	4.71318	up
ENSMUSG00000033788	Dysf	549	511	507	1966	2156	1438	2.12338	2.07511	1.98465	7.25478	6.32987	5.53927	1.78E-38	1.69458	up
NewGene_503	NewGene_503	53	56	72	170	169	219	0.542113	0.568874	0.741572	0.904085	0.692897	1.54164	2.27E-06	1.51351	up
ENSMUSG00000037206	Islr	1251	1108	763	3814	5079	4142	14.8121	13.9777	9.48649	43.1774	45.7114	49.03	1.54E-49	1.93357	up
ENSMUSG00000090210	Itga10	379	414	298	2276	2599	1759	1.93985	2.22708	1.56147	10.9629	9.9343	8.85843	9.15E-70	2.47018	up
ENSMUSG00000031129	Slc9a9	1776	1699	1480	3911	4644	4690	13.2173	13.3189	11.321	27.388	25.8076	34.3336	6.42E-33	1.29905	up
ENSMUSG00000024049	Myom1	338	245	210	3331	4249	3651	1.75055	1.41398	1.04838	15.4215	15.6455	17.5222	2.98E-183	3.70025	up
NewGene_4091	NewGene_4091	113	101	72	343	440	349	0.396974	0.373921	0.259465	1.1395	1.15804	1.21236	1.41E-16	1.8554	up
ENSMUSG00000018672	Copz2	1282	1179	1268	3305	3755	3213	35.8657	34.4634	36.2157	86.7412	78.1461	87.9757	2.69E-47	1.33618	up
ENSMUSG00000060180	Myh13	11	3	13	259	542	383	0.044326	0.013069	0.054498	2.95862	1.7228	1.60239	1.70E-42	5.30205	up
ENSMUSG00000024558	Mapk4	105	100	72	222	344	249	0.559632	0.59186	0.403913	1.17301	1.4407	1.35696	1.98E-08	1.41646	up
NewGene_1438	NewGene_1438	1133	944	984	3592	5017	4111	10.9313	9.59576	9.75392	32.6143	36.1446	39.19	1.03E-89	1.92244	up
ENSMUSG00000029490	Mfsd7a	220	174	215	1526	2042	1584	2.08599	1.89927	2.09306	13.9217	14.9347	14.7959	1.86E-114	2.94642	up
ENSMUSG00000078920	Ifi47	126	115	148	297	352	260	1.87762	1.75312	2.26652	4.38848	4.03611	3.76498	1.45E-06	1.09032	up
ENSMUSG00000078921	Tgtp2	61	28	51	64	149	127	0.555607	0.262173	0.47973	0.552613	1.02186	1.14201	0.00840127	1.13985	up
ENSMUSG00000079037	Prnp	5135	4758	4946	11334	13896	11026	60.7022	59.2377	60.0709	126.048	122.634	128.189	5.85E-63	1.15763	up
NewGene_2122	NewGene_2122	402	344	414	751	1094	918	3.59472	3.23915	3.80084	6.31894	7.30265	8.07522	3.71E-14	1.11722	up
ENSMUSG00000039239	Tgfb2	764	662	764	2617	2905	1862	3.85233	3.51668	3.97294	12.678	10.9933	9.24612	1.13E-35	1.61905	up
NewGene_9759	NewGene_9759	7	13	29	41	90	45	0.085452	0.180014	0.421609	0.538159	0.952595	0.626593	0.00903431	1.65849	up
ENSMUSG00000038742	Angptl6	56	48	33	111	161	146	0.912116	0.811179	0.549039	1.69038	1.95788	2.33007	2.30E-05	1.48228	up
ENSMUSG00000042826	Fgf11	604	498	545	1332	1690	1270	5.16826	4.4539	5.37846	12.0195	12.0151	10.768	7.57E-27	1.24902	up
ENSMUSG00000042828	Trim72	335	277	240	4777	5987	4085	4.08761	3.55488	3.01997	54.3996	54.0878	48.6224	2.11E-265	3.98884	up
ENSMUSG00000005951	Shpk	72	77	51	170	173	165	0.649156	0.724721	0.478295	1.46237	1.18557	1.49009	6.83E-05	1.22724	up
ENSMUSG00000005950	P2rx5	124	120	126	340	355	415	1.32952	1.35768	1.38753	3.43809	2.85366	4.39652	6.81E-11	1.47227	up
ENSMUSG00000028464	Tpm2	8516	8164	7768	37048	47671	33729	110.138	112.208	103.139	442.768	458.086	418.769	2.23E-197	2.13911	up
ENSMUSG00000028463	Car9	108	133	117	1573	1925	2100	1.37557	1.77787	1.52798	18.882	18.3367	26.3484	2.70E-121	3.84575	up
ENSMUSG00000006362	Cbfa2t3	101	94	79	564	728	488	0.372152	0.358461	0.31701	2.21994	2.94726	1.67489	2.00E-40	2.56185	up
ENSMUSG00000052430	Bmpr1b	187	101	154	413	361	452	0.904214	0.562497	0.761256	2.05263	1.32837	2.14312	5.98E-08	1.37474	up
ENSMUSG00000032291	Crabp1	33	36	25	162	204	117	1.04077	1.2019	0.795857	4.89339	4.88545	3.69664	2.39E-10	2.21824	up
ENSMUSG00000044258	Ctla2a	234	295	269	1260	1423	1269	4.95703	5.90434	5.2379	22.4554	20.6939	24.3554	1.03E-51	2.18018	up
ENSMUSG00000058351	Smim4	87	88	49	165	256	95	3.26715	3.4018	1.69923	6.03581	8.17922	3.4108	0.00497973	1.04054	up
ENSMUSG00000055415	Atp10b	5	6	0	39	56	42	0.016993	0.021002	0	0.136399	0.15402	0.150056	1.23E-05	3.50478	up
NewGene_4757	NewGene_4757	0	0	0	43	52	52	0	0	0	0.640198	0.61706	0.815376	8.57E-09	7.93482	up
NewGene_4752	NewGene_4752	8	10	11	228	230	107	0.070325	0.099553	0.104669	2.03558	1.64039	1.0257	1.29E-20	4.14197	up
ENSMUSG00000061603	Akap6	2457	1924	1813	3991	5276	4489	4.27213	3.52367	3.23902	6.5287	6.84933	7.67712	5.78E-23	1.0246	up
ENSMUSG00000031375	Bgn	44425	38450	39375	192643	216238	181388	474.19	432.238	431.812	1934.33	1723.03	1903.97	1.82E-199	2.14762	up
ENSMUSG00000028664	Ephb2	527	490	496	1084	1410	881	1.36275	1.22003	1.7932	3.71393	4.74807	3.83181	9.34E-14	1.01563	up
ENSMUSG00000039007	Cpq	1288	1161	983	6524	7827	6819	17.6706	16.6985	13.5606	83.7269	79.7339	90.4946	1.04E-152	2.50064	up
ENSMUSG00000050370	Ch25h	271	275	229	808	972	845	5.03095	5.37482	4.36609	14.1409	13.5036	15.4627	1.93E-28	1.63306	up
ENSMUSG00000043760	Pkhd1	26	22	19	284	375	477	0.051501	0.044471	0.038038	0.532023	0.558327	0.936104	4.27E-37	3.97162	up
ENSMUSG00000046688	Tifa	276	355	266	632	756	730	3.39791	4.88882	2.75947	6.03206	5.85359	7.35622	2.47E-10	1.11326	up
ENSMUSG00000044938	Klhl31	236	200	179	689	981	719	0.937902	0.835632	0.729869	2.57689	2.90889	2.80789	1.18E-30	1.82094	up
ENSMUSG00000058252	Tcp11x2	20	52	29	291	230	201	0.290288	0.782839	0.420334	3.96849	2.49304	2.86979	5.32E-14	2.71591	up
ENSMUSG00000024357	Sil1	1218	1195	1247	2282	3031	2950	18.8942	19.3385	20.0557	32.9376	34.808	44.5679	1.21E-19	1.04788	up
ENSMUSG00000051029	Serpinb1b	38	18	26	86	103	74	0.576193	0.466288	0.412629	1.44672	1.38839	1.61987	0.000447068	1.55608	up
ENSMUSG00000051022	Hs3st1	107	132	78	438	651	484	1.62359	2.12953	1.22645	6.30822	7.44539	7.27906	1.34E-23	2.16961	up
ENSMUSG00000055912	Tmem150a	457	344	495	1723	2060	1580	7.62992	6.03506	8.47889	27.0557	25.7725	25.988	2.15E-45	1.91807	up
ENSMUSG00000037280	Galnt6	160	135	145	523	545	388	1.08274	0.965741	1.00727	3.34059	2.76016	2.58583	5.50E-16	1.59906	up
ENSMUSG00000029070	Mxra8	4505	4395	3862	12273	16250	13600	52.9138	55.929	46.8864	137.97	145.642	161.307	2.56E-87	1.59147	up
ENSMUSG00000118219	Gm29695	10	26	5	45	106	105	0.048104	0.132796	0.024292	0.204323	0.387015	0.50542	3.43E-05	2.49463	up
ENSMUSG00000020620	Abca8b	468	338	216	1128	1348	1550	1.62474	1.23592	0.77165	3.68789	3.49816	5.30132	1.86E-19	1.87253	up
NewGene_396	NewGene_396	89	33	51	181	287	267	0.68664	0.28494	0.318241	1.16044	1.39648	1.79299	4.00E-09	1.96698	up
NewGene_395	NewGene_395	22	25	17	117	130	122	0.345759	0.402547	0.285359	1.93355	1.89118	2.55827	8.96E-10	2.4054	up
ENSMUSG00000024620	Pdgfrb	5768	5439	5317	14173	17590	11761	27.5409	27.3512	26.0848	63.6635	62.7008	55.2222	4.13E-50	1.25937	up
ENSMUSG00000004609	Cd33	21	21	12	87	140	128	0.093161	0.098527	0.051964	0.365639	0.468711	0.566579	1.35E-09	2.58504	up
ENSMUSG00000074652	Myh7b	51	46	16	206	303	162	0.210341	0.200418	0.066114	0.808543	0.947393	0.663852	4.19E-11	2.42463	up
ENSMUSG00000028950	Tas1r1	34	32	38	368	596	433	0.299998	0.298121	0.348711	3.11476	4.00629	3.83589	2.31E-48	3.60235	up
NewGene_3343	NewGene_3343	12	8	11	51	87	51	0.371504	0.216505	0.270146	1.35812	1.75819	1.43048	1.22E-05	2.45603	up
ENSMUSG00000066392	Nrxn3	52	17	24	278	335	298	0.231941	0.057532	0.120056	1.34201	1.27702	1.22545	1.58E-22	3.17929	up
ENSMUSG00000057137	Tmem140	440	638	463	2933	3189	2858	5.09405	8.25987	5.75295	29.0778	26.0884	29.7732	7.54E-66	2.41548	up
ENSMUSG00000052560	Cpne8	1904	1721	1596	4491	5156	5420	17.8068	16.8996	15.898	38.0052	33.6447	46.0041	7.14E-38	1.41291	up
ENSMUSG00000036181	H1f2	986	928	863	5517	6333	5620	16.3054	16.1685	14.6715	85.8906	78.2425	91.4626	4.87E-176	2.5295	up
ENSMUSG00000060703	Cd302	233	202	208	595	700	595	4.44303	4.06367	4.07322	10.7217	10.0177	11.2491	4.29E-19	1.42935	up
NewGene_624	NewGene_624	102	27	22	108	297	70	0.825464	0.231695	0.179509	0.82777	1.80352	0.558057	0.0076076	1.47183	up
ENSMUSG00000030116	Mfap5	492	501	439	5654	6859	6172	8.42393	9.04566	7.95155	95.2219	92.1315	107.342	4.16E-299	3.57973	up
ENSMUSG00000027849	Syt6	6	6	0	60	55	56	0.030405	0.033992	0	0.326167	0.240531	0.319502	4.28E-07	3.7276	up
ENSMUSG00000027848	Olfml3	2485	2292	2249	9075	11516	8626	11.7403	11.3958	10.913	40.3275	40.6135	40.0729	3.01E-151	1.92198	up
ENSMUSG00000027257	Pacsin3	1622	1336	1355	3355	4466	3292	22.6957	20.4947	19.7989	47.5822	49.3275	48.5343	1.04E-40	1.231	up
ENSMUSG00000044566	Cage1	100	34	64	148	193	136	0.818607	0.264131	0.505366	1.06163	1.11939	1.04035	0.00213242	1.14384	up
ENSMUSG00000026430	Rassf5	689	568	544	1719	1774	1576	5.17326	4.42649	4.13534	11.9795	9.81073	11.4811	3.62E-28	1.37509	up
ENSMUSG00000043251	Exoc3l	137	107	120	536	601	376	1.41467	1.16456	1.26803	5.21066	4.63819	3.81502	1.98E-20	1.9219	up
ENSMUSG00000049985	Ankrd55	39	24	29	57	114	85	0.359053	0.233654	0.268469	0.500924	0.79695	0.779632	0.00278427	1.33269	up
ENSMUSG00000023942	Slc29a1	11894	11237	10872	26915	32506	27303	162.4	161.662	151.299	343.2	336.813	369.006	1.94E-75	1.22273	up
NewGene_6602	NewGene_6602	214	111	139	404	528	477	1.59593	1.01043	1.51895	3.71475	4.0805	4.57749	7.09E-11	1.48348	up
ENSMUSG00000062980	Cped1	523	429	427	1337	1602	1776	2.469	2.10274	2.04325	5.75215	5.45741	8.02309	2.19E-29	1.65926	up
ENSMUSG00000054266	Serpinb9d	0	6	0	62	122	88	0	0.122118	0	1.20293	1.87652	1.76897	0.000258742	5.32613	up
ENSMUSG00000038663	Fsd2	0	4	0	58	56	65	0	0.023111	0	0.351283	0.266644	0.412932	1.95E-08	5.36643	up
ENSMUSG00000022269	Marchf11	350	281	308	963	1143	640	6.12602	5.03438	5.47004	15.8836	15.0108	10.9141	4.96E-16	1.40852	up
ENSMUSG00000022261	Sdc2	12289	10073	9669	40633	48786	46291	89.9649	77.6632	72.7197	279.823	266.616	333.249	1.03E-105	1.9634	up
ENSMUSG00000026576	Atp1b1	701	506	490	1717	1550	1235	7.03684	5.38588	5.06717	16.1849	11.5968	12.1752	7.35E-16	1.29446	up
ENSMUSG00000026574	Dpt	15	4	12	365	434	385	0.221462	0.061622	0.173882	5.13728	4.84574	5.66094	2.81E-49	5.13312	up
NewGene_1563	NewGene_1563	25284	21060	25946	49459	65204	58186	96.4588	84.6171	101.698	177.5	185.7	218.293	2.90E-35	1.12903	up
ENSMUSG00000038259	Gdf5	0	12	14	76	133	95	0	0.140657	0.155	0.790065	1.09797	1.02981	2.87E-08	3.37839	up
ENSMUSG00000037990	Sh3rf3	226	142	173	478	572	434	1.07832	0.684662	0.819466	2.06476	1.96268	1.96966	1.42E-11	1.32954	up
NewGene_310	NewGene_310	12	19	2	78	78	66	0.130932	0.212267	0.015569	0.83127	0.656852	0.721639	1.66E-05	2.62949	up
ENSMUSG00000033192	Lpcat2	51	46	32	204	215	251	0.461544	0.441136	0.299418	1.78954	1.54052	2.26443	1.76E-13	2.268	up
ENSMUSG00000041559	Fmod	22	5	20	672	772	394	0.178703	0.042592	0.169885	5.23008	4.76533	3.20019	4.09E-56	5.15102	up
ENSMUSG00000048373	Fgfbp1	57	38	68	102	184	141	1.10055	0.775778	1.35029	1.89756	2.68758	2.54701	0.000493616	1.24431	up
ENSMUSG00000027971	Ndst4	120	65	88	116	284	218	0.416384	0.235481	0.311247	0.408213	0.778959	0.743657	0.00232095	1.0321	up
ENSMUSG00000031770	Herpud1	5848	5401	4985	12176	14472	12652	78.6503	75.9526	69.4688	154.093	146.218	168.745	5.99E-50	1.15057	up
ENSMUSG00000071540	3425401B19Rik	14	21	5	216	223	218	0.062251	0.102493	0.020724	0.943575	0.77432	0.996036	2.81E-23	3.92035	up
ENSMUSG00000043687	1190005I06Rik	63	47	108	170	198	154	1.91208	1.50253	3.49684	4.88886	4.53353	4.63149	0.0012214	1.12516	up
ENSMUSG00000034853	Acot11	117	126	61	268	329	263	0.52788	0.600565	0.283487	1.3349	1.11417	1.17336	7.56E-07	1.37224	up
ENSMUSG00000035105	Egln3	1481	1366	1757	4949	5887	4235	14.3588	13.9507	17.5092	45.1489	42.6244	40.3898	1.62E-46	1.57498	up
ENSMUSG00000035104	Eva1a	58	66	55	252	265	245	0.840298	0.998278	0.884707	3.44041	2.87327	3.50153	7.63E-14	1.96771	up
ENSMUSG00000032456	Nmnat3	4	9	14	53	53	48	0.035922	0.100438	0.161507	0.584019	0.463103	0.626365	0.000223154	2.37999	up
ENSMUSG00000024548	Setbp1	741	495	477	1394	1297	1079	1.92191	1.35141	1.26931	3.4018	2.51044	2.75103	1.20E-09	1.02681	up
ENSMUSG00000038239	Hrc	404	327	207	3844	5513	4751	4.32403	3.68801	2.27356	38.8969	44.1916	50.0295	2.34E-134	3.78418	up
ENSMUSG00000090066	1110002E22Rik	3711	3322	3258	7910	8548	6169	9.83481	9.27391	8.87178	19.7215	16.9138	16.0784	2.41E-25	1.00843	up
ENSMUSG00000036103	Colec12	4150	3800	3643	11458	15361	14554	13.3537	12.8784	12.042	34.6822	36.898	46.0539	6.89E-74	1.70951	up
ENSMUSG00000030621	Me3	66	75	84	297	306	285	0.37521	0.469023	0.492164	1.6271	1.31862	1.62251	7.00E-14	1.85734	up
ENSMUSG00000001768	Rin2	1896	1875	1824	5164	6795	5403	10.5392	11.0243	10.4099	26.9496	28.1747	29.5993	8.92E-80	1.49936	up
NewGene_6277	NewGene_6277	8	26	8	129	121	144	0.04073	0.139494	0.038452	0.864631	0.668094	1.10007	1.18E-10	3.11251	up
ENSMUSG00000041797	Abca9	35	35	38	105	114	90	0.141372	0.144885	0.154861	0.39626	0.341704	0.35592	0.000263311	1.38787	up
ENSMUSG00000068196	Col8a1	3359	3035	3137	11332	14429	11465	16.975	16.1533	16.2908	53.8829	54.4474	56.9904	1.02E-153	1.83363	up
ENSMUSG00000103037	Pcdhgb1	47	22	38	195	171	139	0.253039	0.123146	0.211824	1.00069	0.694262	0.746642	3.62E-09	2.12749	up
ENSMUSG00000034463	Scara3	183	136	150	505	503	443	1.30972	1.02318	1.10333	3.40585	2.69015	3.12688	1.01E-14	1.51254	up
ENSMUSG00000046447	Camk2n1	46	35	23	268	348	264	0.266302	0.213193	0.133717	1.46289	1.50584	1.50277	6.24E-25	2.95152	up
ENSMUSG00000055368	Slc6a2	24	28	36	1014	1171	983	0.098325	0.118878	0.153532	3.97955	3.64527	4.03348	1.12E-124	5.04093	up
ENSMUSG00000054196	Cthrc1	48	31	37	121	168	169	1.06117	0.702931	0.826648	2.52044	2.79208	3.65889	6.99E-08	1.85997	up
ENSMUSG00000018920	Cxcl16	70	93	77	173	187	173	0.663982	0.935758	0.753169	1.54889	1.50971	1.62017	0.000439037	1.02518	up
ENSMUSG00000096858	Olfr805	103	116	96	315	462	398	0.792376	0.947033	0.763263	2.31203	2.75028	3.06483	4.29E-16	1.76377	up
ENSMUSG00000032625	Thsd7a	935	752	790	2664	2822	2556	2.19354	1.85702	1.9033	5.89996	4.9493	5.90002	1.12E-46	1.58065	up
ENSMUSG00000028328	Tmod1	398	346	335	1790	2398	1972	3.24615	2.9747	2.80711	13.7667	14.6359	15.851	2.39E-97	2.3819	up
ENSMUSG00000032085	Tagln	2504	2263	2580	7643	11281	9163	40.5309	38.5726	42.9275	116.41	136.439	146.068	2.37E-83	1.79721	up
ENSMUSG00000086596	Susd5	360	297	323	664	1011	772	2.27387	1.97764	2.09539	3.94926	4.77018	4.79633	3.86E-15	1.18163	up
ENSMUSG00000040006	Ginm1	1152	1073	1116	2246	2744	2353	20.6692	19.9518	20.5471	36.3649	35.4727	39.5306	4.46E-26	1.00778	up
ENSMUSG00000067653	Ankrd23	224	171	167	2016	3143	2619	2.52985	2.29701	2.21203	26.7579	28.3132	33.2152	1.82E-151	3.65665	up
ENSMUSG00000053093	Myh7	205	269	224	2332	3382	3225	0.849469	1.19462	0.950387	9.2404	10.6237	13.3601	1.74E-130	3.54563	up
ENSMUSG00000020034	Tcp11l2	696	642	482	1662	1974	1609	6.59163	6.39985	4.68973	14.8137	13.9591	14.9838	7.16E-27	1.40101	up
ENSMUSG00000020032	Nuak1	526	566	623	2546	3187	1968	2.52912	2.80118	3.0674	11.2136	11.333	9.29671	1.68E-54	2.02233	up
ENSMUSG00000090958	Lrrc32	129	65	93	1041	1299	1019	0.72891	0.461611	0.535518	5.57189	5.50775	5.78669	3.96E-78	3.4232	up
ENSMUSG00000030205	Gprc5d	32	15	30	102	115	114	0.60861	0.282831	0.584888	1.83323	1.63734	2.13404	1.96E-06	1.98849	up
ENSMUSG00000007877	Tcap	6	8	7	175	240	191	0.156885	0.219156	0.186558	4.46499	4.86963	5.08972	1.24E-27	4.71423	up
ENSMUSG00000024013	Fgd2	13	14	14	121	133	81	0.118605	0.132377	0.13827	1.10823	0.968846	0.770336	6.80E-11	2.89324	up
ENSMUSG00000024012	Mtch1	8327	8032	7902	17994	22135	16530	116.282	123.463	115.768	265.379	261.486	255.178	1.87E-55	1.08974	up
ENSMUSG00000024011	Pi16	37	31	36	361	447	378	0.257732	0.221107	0.250806	2.40218	2.16449	2.41471	1.68E-42	3.38277	up
ENSMUSG00000063727	Tnfrsf11b	15	15	11	337	451	419	0.136891	0.142627	0.102926	2.90368	3.0786	3.7734	2.41E-51	4.75229	up
ENSMUSG00000054871	Tmem158	291	292	285	1085	1458	992	4.37452	4.635	4.40665	15.3806	16.4139	14.7096	6.71E-45	1.88487	up
NewGene_5495	NewGene_5495	15	9	16	39	54	68	0.216557	0.118784	0.374264	0.522803	0.671984	0.891077	0.00128477	1.89459	up
ENSMUSG00000038119	Cdon	6803	5832	6473	20032	24266	17934	23.8971	21.6968	23.261	67.0613	65.0023	62.9148	9.66E-94	1.57101	up
ENSMUSG00000020788	Atp2a3	56	47	12	173	157	185	0.311499	0.274692	0.066619	0.911625	0.655878	1.01665	1.58E-06	2.06728	up
ENSMUSG00000027253	Lrp4	1309	1049	1156	5700	6790	4311	4.26348	3.59887	3.86742	17.4661	16.5124	13.8085	2.84E-81	2.12157	up
ENSMUSG00000042870	Tom1	462	456	417	1586	2126	1703	5.25486	5.45737	4.91365	17.0597	18.2538	19.2067	2.34E-63	1.88607	up
ENSMUSG00000034799	Unc13a	213	135	181	438	411	347	0.534314	0.357542	0.465917	1.03681	0.787258	0.85842	1.89E-06	1.06224	up
ENSMUSG00000032796	Lama1	0	13	4	215	170	143	0	0.036426	0.010508	0.547141	0.343099	0.381023	4.12E-05	4.81734	up
ENSMUSG00000032246	Calml4	65	46	56	125	169	143	1.95493	1.41844	1.67633	3.50521	3.76693	4.2339	8.53E-05	1.25883	up
ENSMUSG00000032243	Itga11	79	74	69	1152	1549	1011	0.410407	0.401548	0.364036	5.62919	6.00554	5.16402	5.30E-122	3.92216	up
NewGene_7579	NewGene_7579	391	224	360	764	826	811	5.99134	2.24221	5.70824	11.1541	9.92512	12.2658	5.61E-10	1.18617	up
ENSMUSG00000027750	Postn	520	422	352	30593	35483	40687	4.31736	3.82398	3.00917	242.857	224.559	336.424	6.80E-184	6.25738	up
ENSMUSG00000056632	Dsg3	35	12	18	193	262	243	0.144455	0.050693	0.073396	0.75206	0.812544	0.991215	1.55E-20	3.30717	up
ENSMUSG00000056185	Snx32	152	190	135	358	467	459	2.17587	2.85449	2.01786	4.75504	5.07279	6.5181	1.55E-09	1.30127	up
NewGene_1118	NewGene_1118	38	48	27	115	89	90	0.755574	1.00639	0.55394	2.16774	1.33625	1.77085	0.00256042	1.27118	up
ENSMUSG00000050912	Tmem123	7107	6343	6649	13653	18868	16254	63.3003	59.4586	60.6582	114.142	125.254	142.274	1.17E-44	1.14755	up
ENSMUSG00000053469	Tg	94	70	61	488	645	647	0.389137	0.308413	0.424778	2.85185	2.22038	3.97717	1.67E-40	2.86404	up
NewGene_2989	NewGene_2989	27	21	8	120	212	178	0.332275	0.265138	0.098887	1.39266	1.9576	2.16535	1.12E-13	3.05418	up
NewGene_2988	NewGene_2988	18	13	21	175	271	253	0.126489	0.09394	0.153701	1.17361	1.4483	1.77733	3.58E-25	3.61656	up
ENSMUSG00000021373	Cap2	153	137	151	1504	1915	1602	1.06189	0.997517	1.14192	9.87071	9.9651	10.951	1.35E-143	3.37869	up
ENSMUSG00000030513	Pcsk6	27	29	40	255	349	407	0.153732	0.177711	0.237803	1.41855	1.53194	2.34093	9.69E-28	3.27393	up
ENSMUSG00000006576	Slc4a3	740	833	698	2086	2631	1838	3.25345	3.99892	2.98564	8.84478	8.21344	8.91699	2.10E-33	1.3905	up
ENSMUSG00000058914	C1qtnf3	2586	2439	2241	20565	28276	24387	30.1743	29.1903	25.7323	223.453	243.194	275.001	0	3.20208	up
ENSMUSG00000009281	Rarres2	40	67	35	385	324	292	1.42309	2.59017	1.23462	13.0002	8.56223	10.484	6.11E-20	2.70008	up
ENSMUSG00000001334	Fndc5	34	26	24	244	366	246	0.310944	0.248939	0.226912	2.14123	2.54807	2.25757	2.16E-28	3.20745	up
ENSMUSG00000061825	Ces2c	0	16	7	164	248	155	0	0.214421	0.093366	2.01684	2.42157	1.98735	0.000194008	4.44497	up
ENSMUSG00000047686	Rtl3	16	3	4	103	93	111	0.137978	0.018449	0.029156	0.84183	0.603145	0.949682	1.15E-10	3.6505	up
ENSMUSG00000052675	Zfp112	74	56	64	170	185	187	0.644685	0.432713	0.489063	1.44491	1.10974	1.65536	3.15E-06	1.36612	up
ENSMUSG00000018339	Gpx3	380	421	587	1385	1514	1161	6.15008	7.17352	9.75621	21.4651	18.309	18.4932	3.86E-17	1.41418	up
ENSMUSG00000060675	Plaat3	1004	851	1022	4464	5770	4822	8.41608	9.15353	9.98442	37.7822	38.8979	41.5089	1.88E-125	2.25689	up
ENSMUSG00000090799	Klhl33	197	197	118	770	1052	1091	1.21973	1.14438	0.657809	3.40997	4.48751	6.3015	3.83E-33	2.38742	up
ENSMUSG00000029716	Tfr2	39	22	37	115	105	90	0.323262	0.191914	0.314051	0.9246	0.657816	0.742127	0.000159468	1.54718	up
ENSMUSG00000020674	Pxdn	4277	3581	3848	9995	12141	8274	16.7269	14.8238	15.4898	36.7985	35.5904	31.9025	9.40E-44	1.2426	up
ENSMUSG00000033149	Phldb2	6739	6240	5949	11806	15451	14109	31.8904	31.8693	28.9761	52.9377	54.6424	66.0018	8.30E-32	1.00102	up
ENSMUSG00000026639	Lamb3	699	669	648	3211	4342	2737	4.40825	4.46374	4.19991	19.1576	20.5288	16.9195	7.82E-93	2.20803	up
ENSMUSG00000025355	Mmp19	1421	1336	1074	2739	3489	2848	10.9855	11.1398	8.45396	20.4831	21.0928	22.1946	8.89E-26	1.11497	up
ENSMUSG00000016206	H2-M3	139	182	206	351	491	375	2.49228	3.42638	3.79382	5.92626	6.57317	6.61243	9.79E-07	1.06345	up
NewGene_7110	NewGene_7110	366	379	306	898	817	644	7.72173	6.63983	6.08418	18.1497	12.8549	10.5361	2.56E-09	1.04652	up
ENSMUSG00000012889	Podnl1	1221	1218	1085	2260	3399	2707	15.0841	15.8471	13.7716	26.2586	31.3399	32.8858	5.40E-25	1.10897	up
ENSMUSG00000053192	Mllt11	941	830	804	2004	2672	1999	13.0014	12.3298	11.5014	27.4291	29.4016	29.4366	2.89E-35	1.23929	up
ENSMUSG00000068227	Il2rb	25	22	39	133	166	89	0.14784	0.142258	0.241502	0.768991	0.759824	0.533489	4.30E-07	2.02478	up
ENSMUSG00000018102	H2bc4	223	268	168	831	1286	1080	4.97032	6.28995	3.85207	17.4589	21.4332	23.7113	4.13E-33	2.14066	up
ENSMUSG00000019851	Perp	72	84	54	157	183	151	0.944639	1.16604	0.724643	1.94936	1.79902	1.95934	0.000362796	1.09685	up
ENSMUSG00000050164	Mchr1	47	38	10	96	149	119	0.549283	0.469005	0.109637	1.05901	1.30432	1.37377	0.000115651	1.81025	up
ENSMUSG00000074874	Ctla2b	55	62	90	367	330	291	1.4041	1.68053	2.16093	8.15439	5.83068	6.57098	2.87E-15	2.1329	up
ENSMUSG00000025993	Slc40a1	140	132	131	1108	1179	1108	1.07042	1.05972	1.02483	7.97891	6.74099	8.34784	1.09E-82	2.95463	up
ENSMUSG00000074892	B3galt5	4	4	3	59	60	52	0.019554	0.020593	0.014197	0.269349	0.216861	0.248446	3.66E-08	3.83763	up
ENSMUSG00000074896	Ifit3	52	35	48	127	128	151	0.755777	0.540982	0.721263	1.75661	1.41075	2.18769	2.93E-05	1.48063	up
ENSMUSG00000024803	Ankrd1	28944	27088	28238	56205	73276	65817	370.881	365.351	371.649	677.534	708.679	828.559	2.77E-44	1.08397	up
ENSMUSG00000051627	H1f4	25	17	32	92	57	59	0.328042	0.23377	0.439485	1.14595	0.561893	0.7756	0.00696234	1.39145	up
ENSMUSG00000030827	Fgf21	291	320	139	2430	3131	2930	7.8823	9.13222	3.87577	62.0538	63.4548	78.213	6.71E-21	3.37853	up
ENSMUSG00000026407	Cacna1s	281	170	167	2487	2918	2012	1.1607	0.734503	0.720377	9.94291	9.28866	8.40432	2.50E-109	3.45864	up
NewGene_1192	NewGene_1192	47	77	28	325	352	273	1.11605	1.99445	0.714178	7.43274	6.35879	6.55055	6.82E-16	2.51369	up
ENSMUSG00000064246	Chil1	12	10	11	77	113	56	0.162683	0.142943	0.16202	1.01577	1.18141	0.818737	8.75E-08	2.74457	up
ENSMUSG00000035268	Pkig	4072	3754	3875	7264	10898	8134	101.927	103.15	100.889	169.222	200.539	195.968	4.91E-34	1.02718	up
NewGene_7732	NewGene_7732	14	6	4	188	241	193	0.082117	0.037077	0.01967	1.12107	1.13297	1.4381	1.57E-26	4.57124	up
ENSMUSG00000028631	Kcnq4	360	307	277	2082	2036	1183	2.3694	2.129	1.8707	12.8994	10.0113	7.66121	1.61E-41	2.36051	up
ENSMUSG00000006920	Ezh1	2033	2049	1842	4378	5618	4850	12.9022	13.691	11.9883	25.806	26.3806	29.8524	9.81E-42	1.19559	up
ENSMUSG00000049191	Rtl5	25	33	34	82	95	92	0.136326	0.192318	0.19054	0.436527	0.391469	0.513398	0.000675613	1.42028	up
ENSMUSG00000020325	Fstl3	937	890	993	2220	3069	2267	12.3719	12.37	13.4735	27.5742	30.2534	29.4318	1.90E-36	1.28241	up
ENSMUSG00000048249	Crebrf	1152	940	845	2104	2377	2357	3.98455	3.44031	3.00058	6.85231	6.17333	8.03132	6.73E-19	1.10353	up
ENSMUSG00000054252	Fgfr3	68	46	59	232	265	139	0.409277	0.285993	0.366534	1.31691	1.30325	0.830658	2.34E-08	1.73999	up
ENSMUSG00000030592	Ryr1	1424	1166	1054	5704	6490	3894	2.39386	2.06292	1.81932	9.03633	8.1534	6.43721	2.33E-54	2.00843	up
ENSMUSG00000028573	Fggy	404	346	382	814	847	834	5.56629	4.99434	5.41988	10.6059	8.72023	11.3478	1.07E-11	1.02318	up
ENSMUSG00000032523	Hhatl	19	31	12	124	179	169	0.249093	0.447702	0.168818	1.60361	1.9379	2.28804	2.95E-12	2.79616	up
ENSMUSG00000044033	Ccdc141	6347	5572	4980	11510	15707	14126	19.9027	20.1442	17.237	33.3597	38.0848	43.2013	3.28E-34	1.1636	up
ENSMUSG00000044037	Als2cl	154	116	208	767	1222	819	0.767967	0.609068	1.07324	3.60865	4.56824	4.08617	2.27E-34	2.40504	up
NewGene_7388	NewGene_7388	69	42	66	117	182	161	0.6135	0.296974	0.751597	0.694352	1.02125	1.55633	0.000193952	1.2466	up
ENSMUSG00000027656	Ccn5	202	201	199	1192	1282	1289	3.02727	3.16717	3.06367	16.8334	14.3667	19.037	2.16E-66	2.52544	up
NewGene_1011	NewGene_1011	10	6	10	159	210	170	0.066599	0.042085	0.067285	0.989656	1.07418	1.11141	6.23E-24	4.24209	up
ENSMUSG00000036611	Eepd1	8	11	22	105	108	78	0.072319	0.108455	0.214268	0.932976	0.763598	0.719627	5.95E-08	2.69047	up
ENSMUSG00000017390	Aldoc	108	76	121	378	432	294	1.1346	0.815215	1.20647	3.48074	3.24852	2.786	4.36E-13	1.72269	up
ENSMUSG00000021238	Aldh6a1	801	497	664	1257	1569	1562	6.08204	3.97588	5.17857	8.98013	8.89591	11.6864	3.32E-11	1.04402	up
ENSMUSG00000000303	Cdh1	19	21	12	104	124	110	0.108334	0.12764	0.068707	0.566896	0.53927	0.628271	1.06E-09	2.5753	up
ENSMUSG00000028773	Fabp3	95	71	41	380	541	319	2.97945	2.33057	1.29494	11.203	12.6627	9.81989	6.76E-20	2.44278	up
ENSMUSG00000072905	Eif1ad3	192	201	171	883	946	978	2.80562	3.08478	2.55533	12.1386	10.3236	14.0479	1.57E-41	2.19803	up
ENSMUSG00000013622	Atraid	1794	1553	1506	3397	4383	3665	48.3519	43.9189	41.9326	86.8809	88.1152	96.5962	3.76E-35	1.1088	up
ENSMUSG00000032322	Pstpip1	48	97	65	643	980	742	0.654732	1.41539	0.91941	8.37347	10.1359	10.1002	1.42E-50	3.34474	up
ENSMUSG00000037940	Inpp4b	98	124	71	760	988	1112	0.311819	0.441329	0.232653	2.54685	2.79684	3.93458	3.34E-50	3.16732	up
ENSMUSG00000070305	Mpzl3	5	0	21	59	50	70	0.030164	0	0.157694	0.418536	0.279145	0.51742	0.000814509	2.6741	up
ENSMUSG00000021798	Ldb3	1327	1054	958	3800	4262	3366	8.72963	7.69537	7.31108	25.1565	24.2382	25.4363	3.74E-51	1.65165	up
ENSMUSG00000024678	Ms4a4d	12	23	28	128	103	155	0.195802	0.41248	0.477896	2.04696	1.30147	2.59285	1.47E-08	2.50933	up
ENSMUSG00000032816	Igdcc4	161	150	102	683	804	488	0.661249	0.637843	0.423468	2.66324	2.48573	1.95809	6.74E-25	2.12201	up
ENSMUSG00000025069	Gsto2	144	129	85	309	408	380	2.74248	2.58734	1.81621	5.57846	5.97988	7.26476	2.75E-10	1.49226	up
ENSMUSG00000028989	Angptl7	6	13	2	116	173	153	0.062407	0.157001	0.02214	1.2988	1.5435	1.80012	2.09E-17	4.25958	up
ENSMUSG00000035131	Brinp3	5606	5028	4486	13313	17808	16842	44.8033	39.0205	34.2725	98.6284	101.819	128.652	1.32E-55	1.54076	up
ENSMUSG00000042451	Mybph	2805	2863	2301	46628	63780	50644	38.3107	42.1704	31.1429	600.972	655.171	686.175	0	4.20218	up
ENSMUSG00000024538	Ppic	5153	4573	4845	9691	12049	10311	94.8314	88.6242	91.5928	167.769	165.523	186.594	8.24E-42	1.00923	up
ENSMUSG00000050592	Fam78a	68	61	42	129	171	156	0.536707	0.500789	0.342717	0.950355	1.00958	1.2039	7.59E-05	1.29021	up
ENSMUSG00000021806	Nid2	4277	3441	3535	9164	9958	6083	22.6449	19.1856	19.2367	45.6457	39.3664	31.6753	5.58E-17	1.0313	up
ENSMUSG00000021803	Cdhr1	113	126	104	2697	3179	2336	0.673172	0.78773	0.635126	15.1209	14.1436	13.6919	1.26E-245	4.44822	up
ENSMUSG00000030659	Nucb2	860	868	900	1767	1988	1998	13.2488	14.3064	14.442	25.2712	23.1035	30.6971	4.66E-17	1.00941	up
ENSMUSG00000030653	Gm45837	110	329	261	543	780	667	0.680621	2.15892	1.66683	3.18279	3.63074	4.08864	0.0087047	1.35542	up
ENSMUSG00000072720	Myo18b	88	124	81	587	587	379	0.272509	0.404971	0.258686	1.71961	1.36495	1.1677	8.62E-22	2.27271	up
ENSMUSG00000042613	Pbxip1	4967	4867	4158	11397	13018	8092	29.0001	29.8989	25.1777	62.2125	56.952	46.7004	9.70E-22	1.07988	up
ENSMUSG00000035441	Myo1d	1257	1043	1074	2991	2890	2069	6.06032	5.29428	5.39681	13.5683	10.4235	9.81182	3.43E-17	1.11376	up
ENSMUSG00000033849	B3galt2	11	0	18	77	100	120	0.030172	0	0.049374	0.199586	0.207071	0.326087	0.00999295	3.24414	up
ENSMUSG00000074818	Pdzd7	80	85	62	186	260	290	0.626875	0.702832	0.499967	1.38541	1.55172	2.29364	3.02E-08	1.5757	up
ENSMUSG00000024730	Ms4a8a	8	10	0	76	114	101	0.182488	0.249266	0	1.69972	2.03034	2.35045	1.13E-10	3.8859	up
ENSMUSG00000024885	Aldh3b1	1634	1365	1265	3156	4312	3423	21.9244	19.2873	17.4321	39.8393	43.1959	45.1721	4.17E-35	1.22098	up
ENSMUSG00000026489	Coq8a	153	164	111	1737	2287	2005	0.978302	1.1056	0.985333	11.097	11.4401	13.9361	7.47E-142	3.68712	up
ENSMUSG00000040987	Mill2	113	119	54	233	259	203	0.666915	0.82068	0.338659	1.6961	1.29114	1.31883	0.000169944	1.15682	up
ENSMUSG00000034457	Eda2r	1646	1354	1332	5454	6727	6026	9.02616	7.784	7.43541	27.9407	27.4036	32.308	3.55E-97	1.94772	up
ENSMUSG00000041112	Elmo1	486	455	355	1398	1406	1681	2.3906	2.70319	1.84529	6.55858	5.63269	8.37859	2.31E-25	1.68458	up
ENSMUSG00000058626	Capn11	3	17	0	69	97	39	0.020036	0.175834	0	0.642214	0.721461	0.374812	5.27E-05	3.18367	up
NewGene_6650	NewGene_6650	92	97	97	945	1085	973	1.16283	1.27743	1.24118	11.579	10.385	12.2592	9.36E-89	3.26663	up
ENSMUSG00000038984	Tspyl5	153	115	140	396	559	419	0.978736	0.776569	0.922347	2.39751	2.68555	2.65177	1.09E-16	1.61558	up
ENSMUSG00000016179	Camk1g	17	23	36	375	629	536	0.163597	0.238421	0.405593	3.68156	4.91524	5.52758	9.18E-50	4.19632	up
ENSMUSG00000033538	Casp4	293	333	291	1414	1711	1373	5.4628	6.27549	5.28237	24.0506	23.21	23.9932	3.34E-65	2.162	up
ENSMUSG00000038615	Nfe2l1	14228	13245	10807	31835	36207	27150	84.0696	79.4087	62.8315	172.371	153.752	157.07	1.36E-36	1.18635	up
ENSMUSG00000061689	Dlgap4	2936	2742	2853	7447	8089	4994	25.5147	29.5864	25.5287	61.4726	54.1541	46.5081	1.82E-21	1.13178	up
ENSMUSG00000031972	Acta1	5942	6075	5350	98653	132713	92115	106.39	115.135	98.2571	1663.75	1777.5	1624.29	0	4.0787	up
ENSMUSG00000048096	Lmod1	96	58	58	169	189	115	0.622145	0.39817	0.385117	1.03957	0.918158	0.738112	0.00203098	1.02986	up
ENSMUSG00000031024	Denn2b	1707	1512	1270	3226	4028	2972	10.9284	10.072	8.59583	19.5727	20.9491	19.1891	4.58E-24	1.05617	up
ENSMUSG00000031022	BC051019	49	30	35	692	931	733	0.785661	0.468097	0.474648	8.58672	9.1637	9.50084	1.02E-89	4.23785	up
ENSMUSG00000034614	Pik3ip1	330	385	357	1862	2388	1860	3.346	4.36702	3.86156	20.2255	18.9862	19.8906	1.24E-89	2.37448	up
ENSMUSG00000028860	Sytl1	126	111	104	240	272	295	1.65697	1.54219	1.39369	2.9758	2.679	3.82893	3.74E-06	1.12728	up
ENSMUSG00000021388	Aspn	144	86	65	590	746	656	1.59902	1.01107	0.732235	6.1991	6.20998	7.19016	1.43E-31	2.63754	up
NewGene_9323	NewGene_9323	40	46	63	182	313	225	0.985574	1.23928	1.60784	4.79271	5.99678	5.72574	1.29E-12	2.12046	up
NewGene_9321	NewGene_9321	42	39	44	161	218	145	0.696004	0.691262	0.757561	2.48699	2.69955	2.40997	5.81E-10	1.92588	up
ENSMUSG00000007122	Casq1	78	84	76	3012	3915	3704	1.08268	1.22448	1.07991	39.6068	40.8435	50.9235	1.92E-299	5.35436	up
ENSMUSG00000047022	Mipol1	99	116	86	246	226	251	1.19829	1.58112	1.10673	2.84644	2.05055	2.98706	1.72E-05	1.15276	up
ENSMUSG00000006651	Aplp1	174	193	180	548	709	520	1.90776	2.23256	2.03322	5.67261	5.82629	5.62784	3.87E-20	1.56174	up
NewGene_1531	NewGene_1531	8	18	8	150	205	159	0.088964	0.23026	0.113309	1.92662	2.04305	2.15754	1.21E-19	3.77724	up
ENSMUSG00000041324	Inhba	1810	1887	2413	3987	5509	5271	7.49475	8.60532	11.0003	15.7189	17.3003	21.6796	5.70E-18	1.14088	up
NewGene_5521	NewGene_5521	29	20	40	104	79	79	0.271799	0.18868	0.384478	0.911643	0.551741	0.776482	0.00153428	1.44929	up
ENSMUSG00000022032	Scara5	7	0	0	235	202	209	0.040834	0	0	1.50396	1.01987	1.39613	1.28E-05	6.46788	up
NewGene_4690	NewGene_4690	10	8	14	58	77	62	0.105623	0.089592	0.161671	0.722459	0.718855	0.723242	5.27E-06	2.48673	up
ENSMUSG00000061723	Tnnt3	1635	1454	1112	21851	30999	22064	39.835	37.3547	27.4487	509.22	574.254	552.321	0	4.01902	up
ENSMUSG00000039157	Fam102a	372	238	233	884	892	828	2.27423	1.5481	1.4618	5.10105	4.08443	5.01921	4.02E-17	1.51659	up
NewGene_4341	NewGene_4341	71	68	59	132	203	132	2.23753	2.23367	1.88289	3.91443	4.76384	4.0831	0.000368525	1.09236	up
NewGene_4340	NewGene_4340	29	31	32	73	64	107	0.873577	0.977449	1.00463	2.1159	1.47079	3.28913	0.00472872	1.30981	up
ENSMUSG00000004939	Nmrk2	10	11	25	87	86	127	0.129242	0.148631	0.355908	1.13525	0.89029	1.72664	2.70E-07	2.59567	up
ENSMUSG00000052914	Cyp2j6	112	89	111	186	215	298	0.801143	0.66849	0.813984	1.24701	1.14833	2.09701	0.000308074	1.05695	up
ENSMUSG00000036390	Gadd45a	2812	2722	2034	18646	19366	15722	59.352	60.5134	44.1193	370.31	305.212	326.412	8.82E-136	2.70638	up
ENSMUSG00000020044	Timp3	6976	6444	6767	38698	45523	38919	38.2771	37.1056	38.0154	199.054	185.822	209.273	1.02E-284	2.48207	up
ENSMUSG00000033763	Mtss2	2040	1566	1612	5590	6285	4747	11.594	9.32566	9.62499	30.1856	27.402	27.3211	2.25E-52	1.54597	up
ENSMUSG00000062563	Cys1	71	96	64	175	207	214	1.16488	1.45295	0.990735	2.41217	2.3581	3.09212	2.51E-05	1.24404	up
ENSMUSG00000049538	Adamts16	21	75	24	2386	3201	2566	0.102655	0.392578	0.122962	11.6437	12.4167	13.082	1.93E-23	5.9366	up
ENSMUSG00000049537	Tecrl	68	41	40	166	253	305	0.738799	0.465957	0.449067	1.7079	2.0745	3.29441	3.47E-11	2.16861	up
ENSMUSG00000022371	Col14a1	144	122	98	266	359	245	0.683571	0.696557	0.450744	1.30221	1.47877	1.11361	1.82E-06	1.12077	up
ENSMUSG00000022372	Sla	20	27	53	190	296	401	0.172604	0.244854	0.469282	1.70566	2.00122	3.83869	7.04E-16	3.02379	up
ENSMUSG00000032401	Lctl	10	11	17	75	114	63	0.160919	0.137526	0.199089	0.83756	1.0062	0.727326	3.11E-07	2.5721	up
ENSMUSG00000000142	Axin2	29	43	51	359	453	310	0.173915	0.272192	0.315271	2.13547	2.21631	1.84658	2.04E-30	3.04529	up
ENSMUSG00000025176	Hoga1	141	116	83	206	256	279	2.46861	1.98511	1.38642	3.192	3.19032	4.61462	0.000240239	1.00989	up
ENSMUSG00000040694	Apobec2	322	279	234	1175	2024	1509	5.85219	5.3306	4.367	20.089	27.4647	26.9793	6.67E-54	2.35248	up
ENSMUSG00000064080	Fbln2	10235	10216	10043	36386	42413	29931	56.5672	60.0604	56.9986	189.887	173.993	163.741	1.09E-95	1.69958	up
ENSMUSG00000067212	H2-T23	1081	1163	1014	2750	3256	2307	18.9542	21.484	18.2571	45.3616	42.6318	39.7885	1.53E-29	1.2161	up
ENSMUSG00000096619	Eif1ad14	10	5	7	89	83	82	0.548202	0.291316	0.394914	4.9311	3.66524	4.74007	2.85E-10	3.42023	up
ENSMUSG00000037605	Adgrl3	644	612	594	1943	2242	1958	2.67521	2.58073	2.63536	8.03394	7.28002	8.32557	6.50E-52	1.60605	up
NewGene_813	NewGene_813	24	15	0	73	59	81	0.295417	0.224134	0	0.981398	0.759223	1.00117	0.000961476	2.37215	up
ENSMUSG00000023224	Serping1	507	399	248	1195	1849	1243	7.39792	6.12637	3.7091	16.4059	20.1492	17.8438	3.79E-21	1.75481	up
ENSMUSG00000031520	Vegfc	73	56	70	216	240	201	0.760736	0.615087	0.752275	2.13899	1.88306	2.08129	3.20E-09	1.5987	up
ENSMUSG00000028125	Abca4	97	52	67	136	177	189	0.34136	0.193023	0.241946	0.452365	0.468924	0.660394	0.000784234	1.10316	up
ENSMUSG00000027204	Fbn1	8639	7743	6567	58912	53578	36326	21.5905	17.7342	14.9103	131.72	103.904	90.8842	3.04E-28	2.57607	up
ENSMUSG00000031880	Rrad	99	83	92	662	843	666	1.6079	1.40663	1.53474	10.2455	10.3841	10.7133	5.30E-60	2.85431	up
NewGene_7841	NewGene_7841	36	75	66	200	267	237	0.372496	0.865226	0.706995	2.09098	2.16703	2.62856	3.79E-09	1.85121	up
ENSMUSG00000032238	Rora	77	42	79	188	228	189	0.180572	0.102628	0.192611	0.418397	0.402254	0.446685	1.18E-06	1.48553	up
ENSMUSG00000036052	Dnajb5	645	545	529	1458	1917	1226	6.0166	4.81517	4.85222	11.0414	11.9258	9.8858	6.50E-24	1.28104	up
ENSMUSG00000031312	Itgb1bp2	267	208	203	1537	1948	1796	5.23604	4.29042	4.08407	28.3988	28.567	34.6956	2.88E-97	2.83828	up
NewGene_6368	NewGene_6368	27	3	10	147	195	173	0.307011	0.027268	0.13958	2.02738	2.16357	2.44799	3.31E-14	3.57643	up
ENSMUSG00000023411	Nfatc4	367	314	269	1247	1310	1063	2.62546	2.44395	2.0579	8.55181	7.1101	7.38702	7.52E-36	1.80848	up
ENSMUSG00000021303	Gng4	8	8	0	161	141	198	0.064978	0.068433	0	1.22778	0.849264	1.57482	8.76E-20	4.87149	up
ENSMUSG00000029158	Yipf7	23	15	5	143	200	167	0.483227	0.332987	0.105621	2.84829	3.15139	3.46649	3.40E-16	3.44441	up
ENSMUSG00000067001	Serpinb7	13	19	20	123	186	161	0.158111	0.263338	0.277517	1.58522	1.88667	2.16435	3.25E-15	3.03614	up
ENSMUSG00000032036	Kirrel3	186	117	151	530	729	637	1.21111	0.897532	1.16203	3.57062	4.14821	4.4262	3.37E-24	1.93559	up
ENSMUSG00000046623	Gjb4	95	159	175	307	384	338	1.69302	2.97509	3.18815	5.15168	5.11187	5.93112	1.48E-05	1.12381	up
ENSMUSG00000079243	Xirp1	628	573	719	2406	3054	1734	2.86468	2.72614	3.28343	10.2527	10.3553	7.72858	2.79E-35	1.75933	up
NewGene_7359	NewGene_7359	43	30	2	109	126	102	0.69227	0.520455	0.024251	1.68979	1.5508	1.6565	0.000526234	2.05802	up
ENSMUSG00000110266	Gm32742	11	0	18	52	55	61	0.031957	0	0.053269	0.147306	0.122647	0.180865	0.00131263	2.42351	up
NewGene_8611	NewGene_8611	12	47	61	148	200	165	0.239812	0.504431	1.1532	1.84326	2.02253	2.33948	1.24E-05	1.94304	up
NewGene_5221	NewGene_5221	108	31	74	731	1019	889	0.701001	0.149156	0.582802	3.44948	3.70923	4.09844	7.02E-14	3.51377	up
ENSMUSG00000019122	Ccl9	64	164	92	268	260	334	0.548824	1.48021	0.805624	2.16422	1.66235	2.81361	9.08E-05	1.31145	up
ENSMUSG00000036570	Fxyd1	3	3	4	78	99	51	0.098563	0.095083	0.155214	3.21421	3.185	2.19694	1.12E-10	4.36242	up
ENSMUSG00000038085	Cnbd2	66	53	40	148	191	147	0.745546	0.625916	0.458071	1.57434	1.61273	1.63065	2.92E-06	1.48276	up
ENSMUSG00000038086	Hspb2	383	412	274	1134	1566	1048	14.5374	15.984	10.6748	38.855	41.8417	37.0851	1.22E-26	1.6686	up
ENSMUSG00000037225	Fgf2	1017	991	1124	2152	2717	2113	4.92771	4.58002	5.34756	8.74915	8.95851	9.00781	4.06E-23	1.02169	up
ENSMUSG00000090231	Cfb	28	46	48	154	227	187	0.531225	0.486388	0.458504	1.6298	1.60535	1.83563	2.90E-10	2.0749	up
ENSMUSG00000032489	Kif9	58	60	61	157	214	245	0.531212	0.607728	0.546726	1.36972	1.55623	2.25721	3.73E-08	1.66131	up
ENSMUSG00000044461	Shisa2	6	4	14	161	119	91	0.049671	0.033829	0.111875	1.25031	0.732073	0.734092	2.72E-13	3.83358	up
ENSMUSG00000020646	Mboat2	50	23	50	253	289	275	0.428445	0.13212	0.193887	1.56961	0.947624	2.31973	8.34E-18	2.6138	up
ENSMUSG00000027510	Rbm38	283	315	328	971	1071	689	4.18691	5.24789	5.64472	13.7191	13.5047	9.9466	1.54E-17	1.42277	up
ENSMUSG00000027514	Zbp1	14	5	8	67	86	91	0.230381	0.065717	0.101099	1.02368	1.54612	1.51361	1.80E-08	3.06369	up
ENSMUSG00000079415	Cntf	37	62	82	156	146	175	0.884547	1.54613	2.01828	3.51155	2.61754	4.12621	0.000530599	1.27906	up
ENSMUSG00000043333	Rhbdl2	124	111	125	216	374	292	2.70313	2.46419	2.71057	4.33079	5.92672	6.39837	1.50E-06	1.14935	up
NewGene_1789	NewGene_1789	51	20	30	116	95	136	0.406625	0.168812	0.247024	0.957615	0.569801	1.17044	9.84E-05	1.69499	up
ENSMUSG00000055775	Myh8	39	69	41	665	1089	969	0.160828	0.304471	0.175678	2.71086	3.48805	4.10407	7.86E-70	4.05085	up
ENSMUSG00000036904	Fzd8	100	95	112	251	215	215	0.430257	0.431045	0.496378	1.01841	0.692194	0.910958	0.000111373	1.03658	up
ENSMUSG00000040152	Thbs1	33680	30104	32931	228822	263067	180154	148.703	139.983	149.385	950.392	867.075	782.208	2.73E-207	2.66292	up
NewGene_4424	NewGene_4424	110	129	149	308	379	363	0.616838	0.760801	0.856858	1.62192	1.58293	1.99984	8.14E-09	1.30707	up
ENSMUSG00000036298	Slc2a13	51	70	50	387	437	566	0.201082	0.288968	0.199911	1.43471	1.28771	2.19764	4.34E-29	2.9104	up
ENSMUSG00000020722	Cacng1	3130	3561	3036	6815	9270	6995	64.703	77.5137	64.4813	132.517	143.044	142.185	9.08E-34	1.10715	up
ENSMUSG00000020872	Tac4	4	7	4	87	124	102	0.077744	0.136077	0.081431	1.68245	1.8984	2.05121	2.25E-14	4.24543	up
ENSMUSG00000038763	Alpk3	79	56	71	525	596	404	0.317545	0.237596	0.295151	2.00177	1.80367	1.60888	1.01E-36	2.75677	up
ENSMUSG00000042804	Gpr153	302	305	218	1288	1584	954	2.05614	2.17475	1.50672	8.18662	7.99152	6.3427	1.42E-36	2.07374	up
ENSMUSG00000042807	Hecw2	402	404	418	922	1182	1064	0.920246	0.971999	1.00687	2.00309	2.02599	2.48367	2.40E-20	1.24255	up
ENSMUSG00000035277	Arx	14	22	0	69	96	52	0.125294	0.203567	0	0.578187	0.641569	0.455301	0.000591136	2.44433	up
ENSMUSG00000048782	Insc	175	115	81	1573	1948	1720	1.97004	1.38903	0.947583	17.9541	17.6531	20.1237	7.81E-96	3.70159	up
ENSMUSG00000046329	Slc25a23	45	85	54	211	185	120	0.339155	0.684507	0.425309	1.55512	1.08567	0.901716	0.000180236	1.35535	up
ENSMUSG00000045672	Col27a1	25	24	30	110	212	161	0.084689	0.085454	0.103143	0.365177	0.573048	0.547557	1.30E-11	2.46231	up
ENSMUSG00000027495	Fam210b	369	327	342	872	1033	735	2.62994	2.45623	2.50416	5.85369	5.5005	5.15542	1.16E-17	1.21369	up
ENSMUSG00000000957	Mmp14	8216	7269	6952	21128	25439	16099	82.1757	76.2751	71.2538	198.501	190.498	159.132	2.08E-43	1.34488	up
ENSMUSG00000000958	Slc7a7	94	79	68	172	248	162	1.13158	1.02538	0.840137	2.03549	2.31461	1.9969	5.16E-05	1.13126	up
ENSMUSG00000026459	Myog	4186	3558	2910	27138	37760	32219	72.2862	64.7184	51.6311	440.9	486.833	547.204	1.58E-196	3.05989	up
ENSMUSG00000026458	Ppfia4	205	196	123	1764	1996	1492	0.868461	0.956685	0.537305	8.61243	6.96203	7.64349	6.38E-90	3.19813	up
ENSMUSG00000019256	Ahr	729	658	731	1967	2417	1987	3.39039	3.22292	3.49184	8.60844	8.39624	9.09339	1.20E-45	1.45869	up
NewGene_3952	NewGene_3952	177	163	79	992	1229	1107	1.25536	1.20978	0.454691	9.5932	9.0906	9.83518	1.37E-43	2.86885	up
NewGene_3959	NewGene_3959	16	47	19	69	115	57	0.194619	0.420913	0.153985	0.553739	0.749673	0.478759	0.0093253	1.3828	up
ENSMUSG00000015957	Wnt11	30	45	14	96	85	73	0.43017	0.883863	0.106698	1.09213	0.766178	1.14349	0.0048132	1.39534	up
ENSMUSG00000015950	Ncf1	31	12	0	203	462	293	0.273693	0.111685	0	1.79549	3.20724	2.69536	0.00222792	4.34874	up
ENSMUSG00000002944	Cd36	120	148	46	709	748	741	1.02073	1.45445	0.402707	6.94604	5.49061	8.14439	2.99E-08	2.69338	up
ENSMUSG00000019787	Trdn	112	84	71	555	695	687	0.999007	0.826093	0.439637	3.45691	3.512	4.50125	2.49E-41	2.74034	up
ENSMUSG00000038375	Trp53inp2	3253	2844	2530	8501	9986	6569	21.8272	20.2471	17.3492	53.0254	49.5726	42.6731	6.26E-41	1.40475	up
ENSMUSG00000020475	Pgam2	65	58	47	599	736	394	1.97261	1.8578	1.47718	17.3198	16.8693	11.8963	1.97E-42	3.20374	up
ENSMUSG00000020473	Aebp1	7170	6521	5725	26306	26817	17765	48.4661	46.5701	39.9203	167.5	135.643	118.128	3.76E-51	1.74066	up
ENSMUSG00000052133	Sema5b	9	0	0	75	117	47	0.044503	0	0	0.390705	0.48683	0.25623	0.00981622	4.61909	up
ENSMUSG00000063767	S100a7a	7	6	1	53	67	58	0.135827	0.122956	0.018964	0.989927	1.00482	1.14566	2.14E-07	3.54648	up
ENSMUSG00000034394	Lif	246	206	295	788	1053	742	1.57335	1.46621	1.99324	4.90598	5.04346	4.68948	1.67E-23	1.64978	up
ENSMUSG00000050069	Grem2	29	28	37	283	311	194	0.195441	0.196588	0.259831	1.83098	1.60041	1.31525	4.56E-22	2.93038	up
ENSMUSG00000079428	Tceal7	89	99	101	460	687	550	2.34078	2.7569	2.75941	11.4996	13.6195	14.3712	4.83E-35	2.41367	up
ENSMUSG00000061859	Patj	573	576	599	1220	1873	1353	2.38494	2.35983	3.00195	4.40634	7.06874	5.40294	3.09E-22	1.20232	up
ENSMUSG00000041633	Kctd12b	67	47	49	157	160	167	0.351258	0.260632	0.266252	0.795087	0.631976	0.872274	4.43E-06	1.45939	up
ENSMUSG00000040584	Abcb1a	48	57	72	514	506	549	0.246959	0.307019	0.381262	2.49632	1.94863	2.78474	3.00E-38	3.03114	up
ENSMUSG00000035783	Acta2	36328	34887	34833	76141	102383	85146	461.014	466.889	454.767	911.075	969.759	1063.64	3.56E-65	1.18094	up
NewGene_4175	NewGene_4175	27	13	12	85	93	123	0.357935	0.150839	0.142498	1.70793	0.978736	1.70056	3.00E-07	2.43629	up
NewGene_8874	NewGene_8874	574	370	451	3490	4333	3815	4.14164	2.81393	3.04391	19.8976	20.9294	24.8042	3.31E-127	2.93827	up
ENSMUSG00000001027	Scn4a	44	44	26	574	690	396	0.168328	0.177472	0.102876	2.11059	2.01401	1.52136	5.90E-49	3.72456	up
ENSMUSG00000039607	Rbms3	1100	963	989	2303	2609	2041	3.67536	3.33293	3.37258	7.12959	6.46674	6.73281	1.33E-25	1.06031	up
ENSMUSG00000031451	Gas6	110	73	72	432	448	346	1.11437	0.774757	0.740815	4.11113	3.38422	3.44532	1.56E-20	2.14554	up
NewGene_6551	NewGene_6551	543	426	356	3707	4020	4552	2.2797	1.86628	1.45396	16.7463	13.4449	19.5383	1.89E-105	3.10457	up
ENSMUSG00000091898	Tnnc1	2338	2315	1988	35841	49622	38168	84.4912	87.9008	73.5334	1215.58	1335.94	1356.02	0	4.08193	up
NewGene_9284	NewGene_9284	28	31	26	71	143	85	0.458246	0.530866	0.444876	1.10614	1.75383	1.43693	8.13E-05	1.65358	up
ENSMUSG00000038235	F11r	1337	1096	1061	2379	3191	2649	13.7074	11.8294	11.1686	22.9453	24.4256	26.7028	1.13E-26	1.10459	up
ENSMUSG00000028015	Ctso	701	690	569	1425	1788	1530	5.21897	5.40972	4.34947	9.97802	9.93694	11.1994	6.09E-22	1.14666	up
ENSMUSG00000028019	Pdgfc	1908	1990	1837	4254	4808	4083	16.2472	17.759	15.0503	33.2294	30.2029	34.2727	1.60E-32	1.06976	up
ENSMUSG00000018427	Ypel2	187	182	173	357	499	402	1.09256	1.04452	0.971343	1.79317	1.9871	2.12039	7.97E-09	1.07953	up
ENSMUSG00000032373	Car12	190	121	128	527	754	751	1.31354	0.902969	0.91051	3.51441	3.98592	5.18963	2.13E-24	2.09027	up
ENSMUSG00000032374	Plod2	5181	4633	4639	10216	12727	11359	36.5331	34.3906	33.5937	67.7577	66.9771	78.7401	3.21E-46	1.12097	up
ENSMUSG00000013367	Iglon5	51	54	37	223	257	178	0.497045	0.554383	0.365855	2.05992	1.88218	1.72136	1.29E-12	2.07943	up
ENSMUSG00000068614	Actc1	1856	2018	1632	17411	21271	19095	32.5291	37.2541	29.3763	287.601	278.683	329.839	6.11E-278	3.26444	up
ENSMUSG00000034212	Ankmy1	17	6	15	87	121	60	0.198653	0.087365	0.205484	0.783006	0.791353	0.541763	2.32E-07	2.67207	up
NewGene_7937	NewGene_7937	0	0	0	90	56	82	0	0	0	1.24408	0.615511	1.18959	1.11E-10	8.6009	up
ENSMUSG00000028977	Casz1	23	37	34	151	235	120	0.072625	0.190284	0.156886	0.543429	0.817263	0.432625	3.52E-10	2.26519	up
ENSMUSG00000079588	Tmem182	811	607	591	6327	7494	7656	7.7098	6.07439	5.7644	56.5748	53.1841	71.5658	2.13E-172	3.30331	up
NewGene_2412	NewGene_2412	809	751	569	2002	2719	2213	5.02627	6.00876	4.36489	15.016	16.8002	18.5008	6.47E-37	1.57245	up
ENSMUSG00000015243	Abca1	206	174	152	2103	2482	1850	0.517754	0.459623	0.390492	4.97722	4.66096	4.57686	7.02E-157	3.46693	up
ENSMUSG00000021835	Bmp4	1002	802	878	2617	3259	2959	12.5319	10.5626	11.2749	30.7924	30.4273	36.3921	1.04E-51	1.59575	up
ENSMUSG00000021830	Txndc16	992	927	781	1771	2334	2351	5.36309	5.90421	4.23968	10.052	10.033	12.8177	5.45E-18	1.1355	up
ENSMUSG00000058385	H2bc8	67	63	54	177	242	164	2.78985	2.74614	2.31045	6.94475	7.52775	6.69995	7.64E-08	1.52427	up
ENSMUSG00000033486	Catsper2	114	95	79	212	197	218	1.28756	1.12101	0.912523	2.25787	1.66342	2.4301	0.000284677	1.01562	up
ENSMUSG00000027868	Tbx15	1157	1108	824	2810	3677	2678	8.3762	8.44659	6.13913	19.2362	20.0758	19.1506	3.04E-34	1.43449	up
ENSMUSG00000027864	Ptgfrn	8369	7423	7202	21893	24549	16908	36.6109	34.1983	32.3686	90.0977	80.1713	72.7381	8.80E-47	1.33103	up
ENSMUSG00000027861	Casq2	1618	1297	1258	22468	27372	25510	16.3437	13.7828	13.0546	213.501	206.409	253.408	0	4.05363	up
ENSMUSG00000069372	Ctxn3	11	29	27	370	509	463	0.273191	0.600112	0.500241	6.67745	7.46564	8.69373	1.87E-45	4.18611	up
ENSMUSG00000034768	Asb16	2	5	0	84	127	70	0.012594	0.038324	0	0.713043	0.85571	0.622149	1.57E-12	5.17288	up
ENSMUSG00000044548	Dact1	43	26	36	143	181	172	0.299283	0.236083	0.256758	0.946638	1.01622	1.2321	2.91E-10	2.11868	up
NewGene_167	NewGene_167	180	174	144	516	592	562	0.492173	0.466492	0.351508	1.56829	1.57122	1.80118	3.50E-19	1.62431	up
ENSMUSG00000040747	Cd53	654	619	429	1565	1604	1773	9.68268	9.64944	6.52539	21.8162	17.738	25.8306	5.63E-19	1.42879	up
ENSMUSG00000025279	Dnase1l3	3	13	0	279	273	189	0.011024	0.073937	0	1.42549	1.10711	1.00885	5.75E-06	5.39354	up
NewGene_8501	NewGene_8501	2	2	4	129	142	128	0.021966	0.023134	0.03987	1.71287	1.26359	1.66918	5.25E-18	5.51578	up
ENSMUSG00000026211	Obsl1	1026	1100	1029	2507	3128	1897	6.46209	7.61325	6.20361	13.1063	13.1839	10.862	2.09E-19	1.11185	up
ENSMUSG00000023191	P3h3	662	637	601	1578	2083	1588	5.98658	6.06003	5.58445	13.4237	14.0713	14.1319	6.02E-36	1.33083	up
ENSMUSG00000048572	Tmem252	23	28	2	522	521	368	0.115683	0.147655	0.006851	2.5151	1.9946	1.85158	1.71E-07	4.61519	up
ENSMUSG00000032648	Pygm	150	132	115	1743	2299	1522	1.34185	1.24078	1.0593	14.7275	15.416	13.4402	1.98E-148	3.67001	up
ENSMUSG00000044080	S100a1	650	458	595	1148	1813	1237	24.8742	18.5311	23.5226	41.3682	51.7441	46.3577	8.88E-16	1.15825	up
ENSMUSG00000044086	Lmod3	528	424	469	4357	5816	5160	6.14954	5.20392	5.60513	47.7675	50.6029	59.1408	1.31E-221	3.30386	up
ENSMUSG00000027602	Map1lc3a	1526	1433	1270	4289	5776	3612	35.4136	35.0436	30.2811	93.6783	100.118	82.4684	3.99E-49	1.55073	up
ENSMUSG00000083282	Ctsf	239	179	118	453	694	503	3.11231	2.45196	1.57836	5.59051	6.74871	6.44364	2.40E-11	1.48753	up
NewGene_5842	NewGene_5842	71	83	54	150	262	98	1.36902	1.6927	1.07561	2.75252	3.85117	1.86022	0.00178655	1.12143	up
NewGene_5841	NewGene_5841	26	3	20	79	58	103	0.476547	0.040491	0.383515	1.42335	0.823637	1.93251	0.000299713	2.21919	up
NewGene_6007	NewGene_6007	6	16	2	203	205	301	0.035233	0.10321	0.018145	1.45115	1.27954	3.16508	1.78E-24	4.77939	up
ENSMUSG00000025207	Sema4g	36	42	49	132	131	103	0.198534	0.250749	0.28141	0.69859	0.551646	0.569545	0.000116333	1.39855	up
ENSMUSG00000057606	Colq	5	17	6	170	242	125	0.039807	0.160045	0.050255	1.44459	1.64171	1.10132	3.78E-19	4.10128	up
ENSMUSG00000039105	Atp6v1g1	7110	6224	6298	19083	22366	18482	161.748	149.118	147.19	408.36	379.831	413.466	1.32E-97	1.48371	up
ENSMUSG00000052920	Prkg1	113	109	79	395	407	354	0.414798	0.42368	0.299917	1.37516	1.1238	1.28746	3.45E-16	1.82155	up
ENSMUSG00000068697	Myoz1	24	7	8	56	56	40	0.46206	0.143598	0.162999	1.03903	0.830223	0.776255	0.00388976	1.85502	up
ENSMUSG00000063646	Jakmip1	0	0	0	291	364	279	0	0	0	2.95688	2.94018	2.97155	1.09E-17	10.5912	up
ENSMUSG00000030996	Art1	48	35	24	520	688	484	0.520237	0.649468	0.261168	8.92962	9.35244	8.66069	2.81E-58	3.8494	up
ENSMUSG00000027375	Mal	85	92	79	193	287	238	0.782426	0.897124	0.749637	1.68527	1.98899	2.16787	1.31E-07	1.35077	up
NewGene_595	NewGene_595	0	8	0	71	71	85	0	0.099827	0	0.81688	0.64385	1.0225	0.00685645	4.69026	up
ENSMUSG00000037418	Best1	34	57	64	173	208	184	0.414702	0.737716	0.80555	2.01305	1.92236	2.23559	1.09E-07	1.73009	up
ENSMUSG00000027955	Gask1b	326	357	298	660	778	740	1.51732	1.46133	1.2048	2.38733	2.31194	2.79214	8.94E-11	1.02628	up
ENSMUSG00000073591	Pcdhb22	339	308	353	835	1174	939	1.32405	1.26396	1.41406	3.06528	3.423	3.60494	1.47E-24	1.4235	up
ENSMUSG00000031712	Il15	100	69	56	284	309	238	1.70064	1.57052	1.25004	5.53798	5.33731	4.69159	3.85E-11	1.76429	up
ENSMUSG00000026271	Gpr35	67	37	83	203	391	269	0.407386	0.233046	0.641468	1.28296	1.87807	1.61761	2.87E-11	2.05447	up
ENSMUSG00000044788	Fads6	48	60	52	293	295	241	0.248906	0.326478	0.278199	1.43279	1.14538	1.23143	2.92E-17	2.2472	up
NewGene_7252	NewGene_7252	101	69	67	380	408	356	0.333138	0.238704	0.225101	1.18206	1.00798	1.15975	1.11E-20	2.1535	up
ENSMUSG00000041577	Prelp	206	187	176	4586	4346	3389	1.46636	1.40525	1.29079	30.8123	23.1726	23.8035	2.99E-225	4.31608	up
NewGene_4904	NewGene_4904	420	330	327	1197	1409	1035	5.11775	4.23852	4.10164	13.7469	12.8466	12.4207	5.03E-33	1.62832	up
ENSMUSG00000031558	Slit2	2259	1847	1607	5636	5839	4170	5.89686	5.11279	4.27973	13.8244	11.3433	11.3974	1.93E-27	1.32982	up
ENSMUSG00000039496	Cdnf	78	91	58	259	438	282	0.663811	0.817886	0.508325	2.08126	2.79877	2.37049	2.34E-14	1.95742	up
ENSMUSG00000038175	Mylip	706	780	637	1735	2186	1767	5.94051	6.91616	5.50466	13.7454	13.7643	14.6354	1.62E-29	1.28912	up
ENSMUSG00000028116	Myoz2	148	137	82	2178	2693	2258	3.31581	3.14612	1.8418	45.5676	44.8989	49.7962	1.72E-164	4.15387	up
ENSMUSG00000034488	Edil3	418	500	307	1898	2288	2171	2.23985	2.55593	1.57369	8.70674	8.48919	10.4695	3.74E-49	2.25149	up
NewGene_4239	NewGene_4239	62	68	28	136	208	107	0.385884	0.444272	0.161031	0.783819	0.993779	0.607948	0.000409585	1.36124	up
ENSMUSG00000063177	Klk1b27	11	31	26	73	121	105	0.291026	0.920935	0.771686	1.97921	2.6222	2.98776	2.83E-05	1.98576	up
ENSMUSG00000090439	Gm17455	63	79	90	360	427	335	2.39156	3.37482	3.04745	12.0186	11.9733	11.5582	3.48E-20	2.13836	up
ENSMUSG00000028834	Trim63	38	44	66	495	752	618	0.517416	0.627222	0.9172	6.36973	7.68292	8.30908	1.46E-51	3.51328	up
ENSMUSG00000028838	Extl1	84	68	21	475	548	343	0.521711	0.447748	0.13005	2.79224	2.55598	2.10677	5.76E-19	2.85454	up
ENSMUSG00000022425	Enpp2	42	29	4	248	211	198	0.342217	0.254348	0.031257	2.0305	1.41487	1.67315	0.000299807	3.03893	up
ENSMUSG00000035513	Ntng2	47	42	38	113	130	83	0.616869	0.579261	0.518524	1.48807	1.33241	1.23712	0.000987513	1.22575	up
ENSMUSG00000059325	Hopx	139	95	139	736	950	782	3.19599	2.27228	3.27418	15.7836	16.1242	17.6433	1.43E-49	2.59631	up
ENSMUSG00000017817	Jph2	3351	3335	2947	7183	9541	6154	20.5598	21.5558	18.5838	41.4772	43.6932	37.1176	1.17E-31	1.10575	up
NewGene_8624	NewGene_8624	1820	1399	1566	3486	4162	3931	2.06976	1.8679	2.15906	4.58862	3.88635	5.06206	8.57E-28	1.15459	up
ENSMUSG00000035934	Pknox2	394	316	258	671	985	672	2.84889	2.37349	2.00878	4.67312	5.28491	4.89766	2.21E-11	1.12748	up
ENSMUSG00000039891	Txlnb	115	132	111	1373	1855	1518	0.665777	0.810317	0.662074	7.53979	8.08578	8.7154	4.71E-138	3.59388	up
ENSMUSG00000036545	Adamts2	1110	1230	961	4460	4489	3279	4.12475	4.94325	3.64361	15.2481	12.2048	11.7955	2.83E-44	1.76207	up
ENSMUSG00000031790	Mmp15	160	157	134	1045	1211	596	0.800179	0.828679	0.691344	4.94284	4.54227	2.94366	5.27E-35	2.51662	up
ENSMUSG00000031791	Tmem38a	1020	1126	998	4939	7081	5046	13.3487	15.8355	12.7511	57.6578	65.9539	61.9717	2.64E-126	2.2972	up
ENSMUSG00000031133	Arhgef6	94	100	68	353	385	327	0.532928	0.590298	0.391261	1.87568	1.6258	1.82106	2.68E-16	1.89939	up
ENSMUSG00000034563	Ccpg1	1575	1451	1266	3623	4760	3675	13.5769	13.2039	10.9249	29.3925	30.7058	31.3543	6.28E-49	1.35723	up
ENSMUSG00000074971	Fibin	142	89	55	590	670	593	1.60899	1.06496	0.634642	6.32121	5.69039	6.64046	3.82E-26	2.58289	up
NewGene_2276	NewGene_2276	4	0	0	50	64	44	0.07109	0	0	0.943367	0.991691	0.966707	1.33E-07	5.1819	up
ENSMUSG00000026342	Slc35f5	1735	1600	1667	3415	4057	3760	16.4459	15.9302	16.565	30.8204	29.3568	35.5083	9.09E-29	1.04298	up
ENSMUSG00000007038	Neu1	666	551	589	1519	1403	1187	6.95045	6.04761	6.30902	14.9132	10.9232	12.1735	4.96E-14	1.06965	up
ENSMUSG00000016262	Sertad4	3459	2981	2868	8954	10626	7776	26.6533	24.1922	22.7071	65.0025	61.1784	59.0612	6.44E-63	1.4247	up
NewGene_7981	NewGene_7981	570	540	443	1230	1467	1034	10.8009	10.7841	8.6226	21.9438	20.7664	19.2833	4.05E-17	1.1318	up
ENSMUSG00000079029	Eif1ad7	345	288	179	1352	1811	1692	4.83535	4.24822	2.57934	17.8398	18.9648	23.337	6.05E-44	2.45871	up
ENSMUSG00000068794	Col28a1	35	29	26	107	180	122	0.211204	0.184634	0.15775	0.613548	0.816451	0.73185	2.00E-08	2.03865	up
ENSMUSG00000039914	Coq10a	675	574	492	1270	1498	1198	12.6971	11.1971	9.46833	22.2896	20.9906	21.6498	1.88E-16	1.0617	up
ENSMUSG00000039911	Spsb1	413	358	339	1259	1568	1198	3.46883	3.19162	2.91661	9.92679	9.86162	9.87648	1.16E-44	1.72721	up
ENSMUSG00000033453	Adamts15	30	12	18	69	93	85	0.128493	0.051439	0.076226	0.27966	0.299251	0.359827	6.69E-05	1.92321	up
ENSMUSG00000019210	Atp6v1e1	3783	3661	3558	8209	9825	8401	74.5677	75.8766	71.9322	152.118	144.994	162.648	3.43E-52	1.13704	up
ENSMUSG00000071604	Fam189a2	11	3	19	143	91	53	0.105058	0.026681	0.196847	1.35466	0.687769	0.525036	5.30E-07	3.00867	up
ENSMUSG00000005949	Ctns	918	874	673	1628	2175	1866	9.00801	9.00999	6.88099	15.0133	16.1055	18.1206	1.62E-17	1.07255	up
ENSMUSG00000026814	Eng	83	92	96	262	281	189	0.629374	0.741546	0.765525	1.93142	1.61793	1.41862	6.76E-07	1.29887	up
ENSMUSG00000028413	B4galt1	4294	4617	3909	11964	14498	11428	27.9502	31.6384	26.0695	73.133	70.3541	73.0331	1.69E-66	1.43134	up
ENSMUSG00000043458	Pcdhb12	21	6	10	55	117	104	0.171059	0.045831	0.080617	0.438231	0.740555	0.866858	2.87E-07	2.76986	up
ENSMUSG00000032265	Tent5a	167	179	216	516	563	475	0.761163	0.859336	1.01355	2.21708	1.91992	2.13067	1.57E-12	1.33864	up
NewGene_7514	NewGene_7514	2218	2192	2023	5506	7550	5322	30.8524	32.1056	28.9103	72.0456	78.4043	72.8086	7.60E-60	1.37422	up
ENSMUSG00000059439	Bcas3	744	584	612	1376	1782	1493	6.72081	5.36568	5.65615	10.0104	12.0718	12.5923	7.78E-22	1.1335	up
ENSMUSG00000047746	Fbxo40	49	11	16	161	207	195	0.245992	0.058089	0.081767	0.774757	0.847472	0.960792	7.48E-11	2.78424	up
ENSMUSG00000027776	Il12a	117	124	151	568	668	629	2.31137	2.58037	3.06738	10.5767	9.87526	12.2541	1.53E-29	2.12349	up
ENSMUSG00000036002	Fam214b	1629	1490	1294	4111	5227	3573	13.1499	12.9023	11.2242	31.5339	31.9544	29.1927	4.16E-45	1.41258	up
ENSMUSG00000017417	Plxdc1	16	4	12	232	198	164	0.136467	0.033477	0.106446	2.08518	1.35668	1.43723	3.58E-22	4.10524	up
ENSMUSG00000037759	Ptger2	18	4	8	78	99	67	0.124571	0.026623	0.057512	0.507719	0.517667	0.456504	2.14E-07	2.90077	up
ENSMUSG00000050251	Olfr809	0	0	0	64	90	53	0	0	0	0.463032	0.551214	0.424263	3.08E-10	8.40337	up
ENSMUSG00000038967	Pdk2	392	330	285	1046	1130	639	4.49998	3.99478	3.35845	11.303	9.69749	7.22371	3.42E-13	1.34946	up
ENSMUSG00000032068	Plet1	146	126	120	359	449	326	2.24484	2.02246	1.86962	5.19557	5.24153	4.93376	4.78E-12	1.39934	up
ENSMUSG00000031621	Isx	10	8	19	176	364	273	0.132679	0.116985	0.268787	2.51089	3.96408	4.11128	7.21E-29	4.30342	up
ENSMUSG00000045094	Arhgef37	46	41	34	170	220	182	0.216337	0.201394	0.165651	0.758251	0.780759	0.848565	3.03E-12	2.11162	up
ENSMUSG00000055963	Triqk	131	160	119	280	453	385	1.17157	1.44699	1.14891	3.04248	3.23394	3.12317	1.02E-08	1.30737	up
ENSMUSG00000038539	Atf5	3117	3683	2580	8624	7555	5544	44.3375	55.1629	37.7202	115.353	80.2234	77.5138	6.70E-05	1.09025	up
ENSMUSG00000038569	Rad9b	37	36	36	76	120	142	0.60476	0.534688	0.43117	1.24753	1.32973	2.10219	0.000163826	1.50993	up
ENSMUSG00000019194	Scn1b	116	83	79	229	295	221	1.92161	1.43784	1.33854	3.55826	3.71176	3.57713	3.32E-07	1.29245	up
ENSMUSG00000030772	Dkk3	553	441	422	980	1259	1093	4.24922	3.57023	3.32827	7.08624	7.22099	8.25629	2.25E-16	1.10876	up
ENSMUSG00000021253	Tgfb3	2541	2457	2212	7944	8696	5966	19.3869	19.7467	17.3433	57.0319	49.5459	44.7766	1.99E-48	1.51734	up
ENSMUSG00000022508	Bcl6	669	628	569	2380	2791	2235	4.89725	4.84451	4.27528	16.3948	15.2578	16.0978	3.54E-73	1.86048	up
ENSMUSG00000025545	Clybl	353	308	272	674	803	825	7.38806	6.79261	5.84778	13.2835	12.5693	17.0086	6.01E-13	1.18507	up
ENSMUSG00000020614	Fam20a	2598	2299	2071	15162	15201	10377	25.6832	24.0246	21.209	142.324	113.169	101.463	9.36E-96	2.42199	up
NewGene_8102	NewGene_8102	37	39	40	84	81	115	1.62103	1.80269	1.77341	3.46056	2.66667	4.96009	0.00515104	1.16598	up
ENSMUSG00000024617	Camk2a	211	139	132	2114	2445	2034	2.15823	0.951662	0.792	16.1248	14.1146	20.6206	5.10E-142	3.65251	up
ENSMUSG00000046191	Pcdhb20	225	222	206	768	1098	909	1.63102	1.69244	1.529	5.23935	5.94174	6.48068	4.86E-39	1.95233	up
ENSMUSG00000028927	Padi2	5	22	12	663	898	657	0.021634	0.120114	0.06546	3.3718	3.62297	3.49031	2.56E-81	5.68664	up
ENSMUSG00000042436	Mfap4	0	0	0	65	63	50	0	0	0	0.912072	0.796465	0.72837	1.25E-09	8.21047	up
ENSMUSG00000039376	Synpo2l	2370	2008	2144	9919	10871	7201	16.3726	14.3939	15.2035	64.5836	55.7407	48.996	4.42E-76	1.97011	up
ENSMUSG00000058056	Palld	3527	2966	3317	8593	9623	6143	21.0456	16.9981	20.4226	40.393	35.2073	29.8819	2.23E-26	1.17815	up
ENSMUSG00000032327	Stra6	45	23	21	92	105	55	0.375994	0.196198	0.174386	0.723927	0.654993	0.45188	0.00394634	1.37208	up
NewGene_7281	NewGene_7281	332	336	289	2051	2803	2811	2.05735	2.6667	2.11478	11.7368	12.0339	13.8366	4.04E-99	2.87647	up
NewGene_7592	NewGene_7592	12	12	12	54	68	69	0.12918	0.135968	0.137573	0.575741	0.577567	0.771332	1.97E-05	2.28382	up
ENSMUSG00000063564	Col23a1	12	20	14	194	276	259	0.052237	0.095901	0.063954	0.851499	0.955933	1.15798	5.71E-28	3.853	up
ENSMUSG00000118506	1700094D03Rik	40	9	17	59	80	72	0.327154	0.076552	0.139567	0.456087	0.492635	0.58579	0.00529711	1.56716	up
ENSMUSG00000043102	Qrfp	145	142	166	331	403	345	1.27842	1.31453	1.49558	2.73995	2.65124	2.9905	4.31E-08	1.12183	up
ENSMUSG00000048482	Bdnf	1020	1036	887	2818	3191	2861	6.25236	7.08697	5.91989	17.23	15.4767	18.278	1.21E-45	1.4679	up
ENSMUSG00000045620	Odf3l1	18	25	11	41	68	85	0.383048	0.555391	0.239312	0.815668	1.06947	1.76944	0.00204129	1.72318	up
ENSMUSG00000024793	Tnfrsf25	113	106	134	654	870	585	1.74365	1.76855	2.12431	9.58126	10.2144	8.98015	1.61E-41	2.43683	up
ENSMUSG00000024798	Htr7	51	25	41	132	152	135	0.437824	0.211171	0.359212	1.09628	0.965482	1.08639	1.87E-06	1.72196	up
ENSMUSG00000016458	Wt1	0	0	3	62	69	60	0	0	0.019632	0.598497	0.525112	0.49134	1.19E-08	5.86268	up
NewGene_7716	NewGene_7716	1824	1633	1867	4076	4854	4077	27.2938	25.7369	28.6985	57.3888	54.2338	60.0007	1.07E-38	1.16044	up
ENSMUSG00000017493	Igfbp4	545	526	518	2470	2491	1696	3.6693	3.73225	3.58478	15.6543	12.531	11.4974	8.48E-46	1.93791	up
ENSMUSG00000096576	Oog1	36	19	11	80	67	100	0.388375	0.203925	0.109138	0.8882	0.521991	1.05927	0.000471481	1.82186	up
NewGene_2682	NewGene_2682	438	357	381	939	1077	1098	1.71773	1.44591	1.48557	4.05118	3.20073	4.64381	1.14E-18	1.28751	up
NewGene_8362	NewGene_8362	228	201	147	520	638	399	1.11989	1.05503	0.752444	2.43196	2.35737	1.95308	1.93E-10	1.29902	up
ENSMUSG00000026228	Htr2b	44	20	10	900	1037	979	0.539468	0.256692	0.123388	11.1009	10.0486	12.8674	2.36E-23	5.19809	up
ENSMUSG00000038670	Mybpc2	19	10	9	611	656	516	0.134573	0.069082	0.061418	4.10332	3.50087	3.62249	2.29E-71	5.42942	up
ENSMUSG00000035095	Fam167a	538	491	454	1452	2062	1151	3.27972	3.14978	2.84338	8.3321	9.39146	6.90228	3.73E-26	1.50473	up
ENSMUSG00000028518	Prkaa2	74	73	56	200	219	167	0.239079	0.24863	0.18367	0.609167	0.527308	0.531195	7.90E-07	1.40219	up
ENSMUSG00000004885	Crabp2	2637	2439	2190	7535	10626	9169	73.1211	71.2401	62.4031	196.566	219.978	250.059	1.31E-81	1.77997	up
ENSMUSG00000034949	Zfr2	39	34	8	162	215	144	0.419109	0.53913	0.062579	1.28888	1.56147	1.3747	1.57E-09	2.55432	up
ENSMUSG00000079471	Mymx	424	381	318	5095	6783	5177	14.2549	13.5258	11.3963	162.542	172.91	171.868	0	3.79111	up
ENSMUSG00000020300	Cpeb4	1017	898	844	2205	2230	1800	5.20294	5.65984	4.74784	11.69	10.0221	10.3473	7.77E-19	1.0549	up
ENSMUSG00000039652	Cpeb3	102	79	81	261	252	149	0.442877	0.396138	0.37227	1.18481	0.880379	0.809625	3.72E-05	1.20985	up
ENSMUSG00000062077	Trim54	291	246	236	1161	1284	841	5.22966	4.66484	4.34749	19.6409	17.244	14.8754	1.08E-35	1.95639	up
ENSMUSG00000029001	Fbxo44	42	19	36	139	103	138	0.803692	0.278231	0.697011	2.07571	1.14322	1.98861	5.56E-06	1.8793	up
ENSMUSG00000025586	Cpeb1	490	372	385	1230	1328	1280	4.343	3.49324	3.46409	10.1508	8.71291	11.0821	3.51E-27	1.50616	up
ENSMUSG00000028756	Pink1	1436	1268	1242	3090	4337	3365	15.6115	14.5217	13.8741	31.6429	35.1999	35.9846	1.05E-46	1.31602	up
NewGene_8187	NewGene_8187	186	95	119	404	415	379	0.923117	0.33678	0.471433	1.33058	1.32987	1.3377	1.22E-09	1.47235	up
ENSMUSG00000052353	Cemip	132	72	133	817	1327	778	0.475913	0.274142	0.494036	2.78947	3.5969	2.77553	1.31E-46	2.96563	up
ENSMUSG00000048347	Pcdhb18	179	107	116	302	353	422	0.915493	0.572896	0.610387	1.4545	1.34938	2.12319	2.25E-07	1.31609	up
ENSMUSG00000030433	Sbk2	63	49	50	210	357	200	0.739758	0.653777	0.589893	2.40344	3.21983	2.32657	9.93E-14	2.08973	up
ENSMUSG00000027961	Lrrc39	105	103	55	351	417	329	0.870009	0.899259	0.465662	2.75454	2.59869	2.69981	1.90E-14	1.93404	up
ENSMUSG00000027966	Col11a1	35	26	55	111	133	78	0.11621	0.108403	0.199482	0.349053	0.33809	0.273923	0.00153193	1.32916	up
ENSMUSG00000031740	Mmp2	10627	9529	8937	52792	63167	53334	89.1667	84.1856	77.047	417.492	396.069	440.311	7.08E-255	2.41479	up
ENSMUSG00000009633	G0s2	557	726	446	3824	5234	3910	16.5068	22.647	13.5569	106.633	115.809	113.97	2.61E-90	2.767	up
ENSMUSG00000039518	Cdsn	252	243	171	694	535	579	2.42509	2.46043	1.68603	6.2883	3.84409	5.481	5.17E-10	1.33928	up
ENSMUSG00000009185	Ccl8	11	4	30	102	101	94	0.50698	0.180227	1.51488	4.82521	3.80575	4.63125	3.87E-06	2.59786	up
ENSMUSG00000006205	Htra1	6154	6249	5284	16696	18582	16206	77.8427	83.2561	68.6696	198.687	175.483	201.604	1.23E-61	1.41768	up
ENSMUSG00000024084	Qpct	221	199	196	583	690	699	2.76883	2.62357	2.51869	6.89198	6.47446	8.82839	7.48E-20	1.55871	up
NewGene_3514	NewGene_3514	3	0	5	207	263	207	0.018391	0	0.036941	1.7879	1.8296	1.88922	7.93E-26	6.27081	up
ENSMUSG00000000126	Wnt9a	355	354	384	1922	2202	1404	2.7626	2.88776	3.06003	14.0661	12.7874	10.7398	7.14E-57	2.20057	up
ENSMUSG00000057143	Trim12c	64	104	62	193	241	281	0.438536	0.76366	0.435664	1.39261	1.31059	1.94904	8.62E-07	1.5141	up
ENSMUSG00000052512	Nav2	429	604	418	1588	1953	1375	0.978127	1.59039	1.08771	3.40721	3.46538	3.15183	4.27E-26	1.62022	up
ENSMUSG00000038400	Pmepa1	3689	3234	3493	21775	20600	12803	21.3772	19.6029	20.619	117.073	87.9884	71.9953	2.21E-23	2.27778	up
ENSMUSG00000038403	Hjv	237	269	237	2402	2448	1530	3.01198	3.59427	3.09753	28.763	23.2593	19.1443	2.00E-78	2.96833	up
ENSMUSG00000030638	Sh3gl3	311	234	242	556	692	627	4.86249	3.94394	4.00628	8.20629	8.1366	9.72576	1.75E-11	1.12955	up
ENSMUSG00000020882	Cacnb1	1026	897	783	4407	5454	3933	12.7367	10.1595	8.20636	47.5809	44.0072	43.595	3.99E-108	2.21742	up
ENSMUSG00000055172	C1ra	758	598	585	2280	2727	2388	6.56402	5.44973	5.20561	18.571	17.6276	20.3363	4.90E-59	1.80683	up
NewGene_9173	NewGene_9173	58	67	80	132	247	103	0.289419	0.353648	0.41306	0.627524	0.933671	0.512649	0.00270172	1.05719	up
ENSMUSG00000013419	Zfp651	733	722	671	1692	2343	1554	3.01752	3.35419	2.90401	6.62242	7.29402	6.34165	1.86E-28	1.25182	up
ENSMUSG00000032118	Fez1	112	136	142	615	640	668	1.63652	2.07048	2.22309	8.45471	7.11657	9.59253	3.11E-29	2.18199	up
ENSMUSG00000060519	Tor3a	2861	2296	2150	5705	7683	6980	22.469	18.9886	17.3365	42.1616	45.062	53.849	3.46E-38	1.35415	up
ENSMUSG00000003134	Tbc1d8	112	58	44	393	551	468	0.650525	0.348898	0.256433	2.38741	2.44104	2.67892	3.47E-22	2.60192	up
ENSMUSG00000009394	Syn2	49	22	37	153	133	190	0.408453	0.174586	0.286616	1.01643	0.687329	1.27465	8.86E-08	2.04861	up
NewGene_1308	NewGene_1308	2502	2258	2340	5353	7017	6152	14.8341	13.111	14.6302	30.7884	30.0983	36.1844	6.18E-49	1.25428	up
ENSMUSG00000056133	Unc93a2	1	0	12	130	144	113	0.009747	0	0.113193	1.18674	1.04189	1.07736	0.000742303	4.74684	up
ENSMUSG00000015312	Gadd45b	676	620	689	1759	2419	1836	13.588	13.2978	14.3565	33.5671	36.5568	36.5074	1.32E-42	1.46169	up
ENSMUSG00000028539	Artn	81	145	100	458	490	328	0.986196	1.9049	1.26664	5.52323	4.59509	4.12442	4.46E-13	1.8292	up
ENSMUSG00000030399	Ckm	377	427	230	3058	4981	4024	3.54683	4.22927	2.22	27.0841	35.0129	37.2628	2.20E-34	3.40513	up
NewGene_7108	NewGene_7108	41	45	40	71	152	85	0.379248	0.442954	0.378422	0.619594	1.05997	0.778448	0.00518174	1.12359	up
ENSMUSG00000039542	Ncam1	5637	5124	5132	23790	29041	23997	29.0913	26.856	28.8877	184.554	166.624	188.186	2.59E-229	2.14461	up
NewGene_1717	NewGene_1717	19	17	22	449	540	423	0.323069	0.39009	0.384831	7.75486	7.57198	8.06794	1.67E-60	4.47408	up
ENSMUSG00000025746	Il6	4	18	28	97	76	122	0.076338	0.428481	0.624058	1.7554	1.27216	2.33574	1.63E-05	2.44936	up
ENSMUSG00000038393	Txnip	4599	4889	3147	12426	15306	14527	42.1759	47.274	29.7543	107.671	105.207	131.624	2.63E-37	1.61934	up
ENSMUSG00000020101	Vsir	890	794	551	1802	2366	2019	4.83527	4.44767	3.19806	9.02541	9.49165	11.2248	5.08E-21	1.34273	up
ENSMUSG00000020105	Lrig3	877	904	784	2255	2449	2197	5.63731	6.11695	5.17734	13.6327	11.7498	13.8871	2.13E-32	1.30514	up
ENSMUSG00000004383	Large1	1634	1364	1401	3504	3798	2978	10.3371	9.31178	8.34085	21.177	15.8083	16.287	1.22E-27	1.09993	up
ENSMUSG00000050315	Synpo2	1492	1399	1229	7829	8642	6659	4.74612	4.43714	3.94081	23.8473	21.5824	21.9436	6.80E-140	2.36226	up
ENSMUSG00000047910	Pcdhb16	322	236	295	632	693	738	1.5891	1.22615	1.49277	2.93718	2.55591	3.58228	5.27E-11	1.16022	up
NewGene_7617	NewGene_7617	48	55	42	92	131	114	1.34473	1.84946	1.49275	3.14702	3.25386	3.22725	0.00271237	1.08279	up
ENSMUSG00000009214	Mymk	1411	1574	1120	16355	18130	11896	26.3525	30.9846	21.4851	287.454	252.884	218.57	1.18E-165	3.36386	up
ENSMUSG00000052026	Slc6a7	13	25	40	338	384	349	0.094149	0.198203	0.313835	2.43258	2.19784	2.62826	8.22E-31	3.64614	up
NewGene_9505	NewGene_9505	57	50	54	107	137	112	0.984119	0.757902	0.910697	1.86915	1.56222	1.39571	0.0027718	1.01373	up
ENSMUSG00000038807	Rap1gap2	836	697	717	4465	5289	4159	3.73924	3.06918	3.19663	17.0018	16.7195	16.7717	1.04E-163	2.50022	up
ENSMUSG00000068551	Zfp467	22	24	30	74	74	110	0.154015	0.178536	0.21258	0.903815	0.788804	0.858738	0.000328262	1.65715	up
NewGene_2890	NewGene_2890	59	28	41	92	108	95	0.781582	0.437162	0.547209	1.51816	1.09531	1.51333	0.00754658	1.0874	up
ENSMUSG00000031214	Ophn1	685	528	626	1420	1844	1389	2.4744	1.9994	2.31416	4.8197	4.97609	4.97245	4.48E-24	1.2062	up
ENSMUSG00000042254	Cilp	53	73	64	20474	26360	22743	0.326576	0.477696	0.406563	119.746	122.354	139.067	0	8.3855	up
NewGene_9269	NewGene_9269	64	65	64	220	354	319	0.736934	0.783756	0.76585	2.41045	3.1278	3.66799	1.03E-15	2.07412	up
ENSMUSG00000045281	Gpr20	19	16	8	71	124	70	0.223602	0.194905	0.098245	0.798388	1.11312	0.823169	6.45E-07	2.47235	up
ENSMUSG00000045288	Ush1g	8	21	2	85	101	77	0.062482	0.169227	0.016049	0.623664	0.583347	0.588985	8.69E-07	2.94728	up
NewGene_3658	NewGene_3658	17	19	18	56	89	67	0.141461	0.162073	0.149287	0.442648	0.895091	0.642859	0.00016708	1.82895	up
ENSMUSG00000031508	Ankrd10	2257	2128	2343	5616	6554	5673	16.5288	17.3672	16.1862	38.12	32.1035	35.5099	9.90E-51	1.28011	up
NewGene_9717	NewGene_9717	433	392	274	1455	1762	1392	7.63621	7.23088	4.86983	24.3956	23.6128	24.3638	4.64E-40	1.94121	up
NewGene_9715	NewGene_9715	390	276	268	709	856	503	6.80007	5.0612	4.79129	11.632	11.1471	8.63252	9.10E-08	1.01183	up
ENSMUSG00000068747	Sort1	154	73	71	642	641	549	0.579456	0.289599	0.272793	2.28515	1.81399	2.04644	1.80E-24	2.51251	up
ENSMUSG00000086158	Ccpg1os	65	79	91	169	196	165	2.34213	3.01107	3.37795	5.76292	5.30451	5.89039	0.000396274	1.04072	up
ENSMUSG00000046387	Pcdhb17	414	484	408	992	1465	1184	2.29113	2.81896	2.32161	5.16722	6.05927	6.44676	1.31E-21	1.33971	up
ENSMUSG00000028420	Tmem38b	952	913	934	2545	3339	2717	8.68188	8.68191	8.66782	21.6114	22.6079	24.1119	3.89E-57	1.48641	up
ENSMUSG00000001119	Col6a1	9172	7910	7300	37033	43013	28918	57.7623	52.4609	47.2307	219.389	202.215	179.086	1.48E-101	2.0277	up
ENSMUSG00000087364	Gm13398	30	25	14	337	383	244	0.272677	0.237078	0.121936	2.87687	2.59802	2.18138	2.47E-32	3.67299	up
ENSMUSG00000000244	Tspan32	410	425	312	1817	2207	2007	6.49355	7.14628	5.03846	27.5479	26.2512	31.5143	4.67E-67	2.26977	up
ENSMUSG00000024210	Ip6k3	288	276	218	1710	1858	1237	3.17425	3.2024	2.46656	17.7253	15.2868	13.401	1.21E-60	2.48847	up
ENSMUSG00000005148	Klf5	1318	1406	1245	3254	3332	2331	10.1709	11.4228	9.85184	23.5783	19.1656	17.6593	8.45E-17	1.0381	up
ENSMUSG00000047712	Ust	648	629	567	1390	1518	1128	3.9567	4.04209	3.55463	7.98376	6.91685	6.77392	3.48E-15	1.00134	up
ENSMUSG00000056643	Chst13	33	25	23	125	130	133	0.509643	0.39713	0.368586	1.83519	1.50773	2.0392	9.24E-09	2.14728	up
ENSMUSG00000018995	Nars2	290	393	397	1239	1330	1184	2.05766	2.99185	2.89634	8.77351	7.15828	8.80469	4.92E-26	1.66841	up
NewGene_972	NewGene_972	73	45	46	129	136	94	0.388638	0.296975	0.291993	0.729048	0.549585	0.668022	0.00580314	1.00785	up
ENSMUSG00000030064	Frmd4b	33	31	10	88	121	93	0.172085	0.17155	0.051153	0.43137	0.472653	0.477957	4.80E-05	1.89959	up
ENSMUSG00000031337	Mtm1	333	322	283	894	1043	920	2.541	2.58918	2.15088	6.42187	5.94086	6.90822	2.67E-26	1.48184	up
ENSMUSG00000021367	Edn1	78	35	40	381	303	379	0.932874	0.437252	0.492786	4.32089	2.73036	4.49283	5.35E-19	2.70783	up
ENSMUSG00000015085	Entpd2	5	4	4	126	137	112	0.058713	0.048532	0.042044	1.58088	1.36397	1.46138	8.81E-18	4.72564	up
ENSMUSG00000038319	Kcnh2	174	202	98	413	597	478	1.13757	1.66584	0.627654	3.05662	3.3464	3.52877	2.01E-10	1.5153	up
NewGene_9699	NewGene_9699	134	77	120	284	285	288	0.818736	0.561318	0.872929	1.67341	1.44037	1.86196	1.31E-06	1.26141	up
NewGene_9690	NewGene_9690	3	0	0	73	106	81	0.071582	0	0	2.04703	2.83654	2.57803	1.74E-10	6.30707	up
NewGene_9961	NewGene_9961	18	0	9	132	234	148	0.24042	0	0.120109	1.74653	2.42955	1.98817	0.000515854	4.12413	up
ENSMUSG00000103144	Pcdhga1	62	46	38	171	533	107	0.485876	0.381901	0.303931	1.27603	2.23854	0.834287	8.80E-08	2.25841	up
ENSMUSG00000032010	Usp2	116	144	97	364	423	227	1.04288	1.14346	0.69323	2.65459	2.71855	1.70283	1.40E-07	1.36222	up
ENSMUSG00000049109	Themis	13	29	23	71	146	95	0.061037	0.154822	0.118601	0.335391	0.549986	0.470023	5.16E-06	2.09573	up
ENSMUSG00000006542	Prkag3	172	163	135	1714	1951	1833	1.93248	1.64214	1.25561	15.2945	14.0946	17.2402	8.61E-136	3.42721	up
ENSMUSG00000078716	Tmem8b	107	79	107	289	233	131	0.540637	0.420076	0.55397	1.3743	0.878679	0.659501	0.00154401	1.03418	up
ENSMUSG00000001323	Srr	954	906	730	1904	2255	1944	6.90692	7.06335	5.42965	13.4722	13.026	13.9038	7.24E-22	1.11158	up
ENSMUSG00000041696	Rasl12	62	71	100	319	308	204	0.566657	0.804812	1.10877	3.25081	2.44435	2.14282	3.54E-09	1.70076	up
NewGene_5204	NewGene_5204	96	51	55	255	263	144	2.79418	1.55539	1.64296	6.98045	5.71272	4.09775	1.30E-06	1.58678	up
NewGene_5203	NewGene_5203	256	224	170	768	1015	738	2.50226	2.73472	1.75971	8.37732	8.19635	7.60379	1.96E-28	1.82187	up
NewGene_544	NewGene_544	12	24	6	71	87	110	0.150271	0.348644	0.080831	0.900383	0.875796	1.4517	2.17E-06	2.55674	up
ENSMUSG00000031169	Porcn	983	775	890	7918	9973	7771	11.8615	10.6113	11.5001	86.04	92.9982	89.3528	7.63E-288	3.1458	up
ENSMUSG00000034533	Scn10a	91	52	47	116	238	162	0.350474	0.208111	0.189978	0.430575	0.71135	0.615625	0.000203702	1.29695	up
ENSMUSG00000021133	Susd6	2778	2559	2172	7400	8824	5701	14.4385	14.1069	11.6315	36.2727	34.3993	29.1497	4.09E-39	1.41044	up
ENSMUSG00000038290	Smg6	1718	1557	1544	4525	5525	4295	7.5819	7.36275	7.00052	18.7929	18.2097	18.6442	1.56E-70	1.44281	up
ENSMUSG00000033152	Podxl2	72	82	41	168	205	161	0.894281	1.02493	0.485922	1.97012	1.90978	1.97615	4.13E-05	1.32358	up
ENSMUSG00000027398	Il1b	0	0	0	79	117	62	0	0	0	1.40374	1.65099	1.15697	3.35E-11	8.7152	up
ENSMUSG00000043313	Pcdhb19	107	99	117	191	312	284	0.38503	0.37457	0.433743	0.648349	0.840208	1.00899	7.62E-06	1.14877	up
ENSMUSG00000079343	C1s2	68	66	70	423	649	585	0.654083	0.666813	0.694905	3.85811	4.69478	5.57529	2.41E-41	2.88765	up
ENSMUSG00000000489	Pdgfb	266	260	313	788	884	556	2.32626	2.39823	2.81926	6.63867	5.83239	4.78806	8.69E-13	1.27097	up
ENSMUSG00000010307	Tmem86a	688	651	498	2642	3228	2336	9.68905	9.65388	7.2013	35.0396	33.9812	32.3859	2.02E-64	2.02716	up
NewGene_5797	NewGene_5797	33	20	28	127	84	90	0.281936	0.180441	0.244519	1.02636	0.538456	0.760978	4.19E-05	1.79802	up
ENSMUSG00000051456	Hspb3	18	4	10	143	165	198	0.593995	0.119081	0.308877	4.42266	4.05642	6.43684	5.75E-18	3.88032	up
ENSMUSG00000019846	Lama4	605	619	516	1929	2431	2401	2.58279	2.78319	2.26332	7.74627	7.74784	10.0815	3.86E-48	1.83477	up
ENSMUSG00000039943	Plcb4	1307	1217	1182	2688	3199	3173	10.3477	6.96482	8.89015	18.6293	17.2131	26.1422	1.27E-27	1.16873	up
ENSMUSG00000021898	Asb14	30	12	20	73	88	70	0.462025	0.155267	0.24959	0.846509	0.907853	0.883584	0.000267534	1.77678	up
NewGene_660	NewGene_660	117	69	73	1352	1568	1628	0.921107	0.55458	0.941006	10.9356	10.4826	13.9371	4.98E-111	4.02171	up
ENSMUSG00000030157	Clec2d	369	458	418	1280	1528	979	7.84183	10.2596	9.13883	25.6167	24.2786	20.4825	4.55E-22	1.46293	up
ENSMUSG00000049411	Tmem241	127	140	119	267	353	234	1.19357	1.90819	1.18453	2.60393	3.18891	3.13019	1.15E-05	1.00399	up
ENSMUSG00000063296	Tmem117	23	9	11	73	58	51	0.214332	0.086809	0.102912	0.648012	0.409293	0.470261	0.000538715	1.9826	up
ENSMUSG00000102692	Dchs2	44	41	27	103	177	271	0.104116	0.101179	0.064359	0.231502	0.315694	0.636949	4.91E-08	2.19096	up
ENSMUSG00000045658	Pid1	503	525	450	1163	1435	1323	4.86452	5.41191	4.53954	10.683	10.3736	12.7577	3.31E-23	1.28129	up
ENSMUSG00000045659	Plekha7	212	178	169	524	664	434	1.09994	0.990945	1.04116	3.69901	2.74898	2.17261	1.09E-14	1.4001	up
ENSMUSG00000042686	Jph1	544	452	440	1405	1868	1100	2.91855	2.55165	2.42575	7.09219	7.48466	5.80531	2.64E-25	1.46408	up
ENSMUSG00000032702	Kank1	66	83	42	188	203	253	0.297981	0.398346	0.230897	0.809958	0.690765	1.29286	4.00E-07	1.6432	up
ENSMUSG00000042357	Gjb5	46	50	59	104	139	132	0.683448	0.776677	0.90823	1.45783	1.55105	1.93728	0.00100143	1.14358	up
ENSMUSG00000026471	Mr1	1391	954	926	2395	2796	2617	13.2884	9.78903	8.64093	22.1116	19.8752	24.9373	1.08E-17	1.1394	up
NewGene_1184	NewGene_1184	53	14	3	394	520	498	0.458935	0.121748	0.037515	3.70362	3.5492	4.44353	2.64E-05	4.24648	up
ENSMUSG00000023067	Cdkn1a	9046	8877	7807	25790	32026	22682	123.258	127.153	109.404	329.038	323.735	302.637	2.41E-79	1.50993	up
ENSMUSG00000053985	Zfp14	59	109	85	216	209	250	0.442211	0.913528	0.75868	1.58017	1.33794	1.85476	3.01E-05	1.29796	up
ENSMUSG00000019539	Rcn3	2066	1829	1949	5973	7654	5918	36.8055	34.285	35.494	100.35	101.978	103.979	3.25E-96	1.60858	up
ENSMUSG00000041180	Hectd2	336	257	211	1186	1410	1360	2.34817	1.51447	1.17507	6.35594	6.12885	7.63023	1.41E-43	2.18184	up
NewGene_5618	NewGene_5618	40	21	8	222	283	365	0.49269	0.256532	0.095231	2.654	2.66046	4.54972	5.28E-20	3.5589	up
NewGene_5617	NewGene_5617	9	18	6	213	241	190	0.131241	0.280779	0.084594	3.08265	2.77927	2.87638	1.66E-25	4.15507	up
ENSMUSG00000057895	Zfp105	14	20	15	65	88	73	0.16854	0.260031	0.193487	0.778706	0.835961	0.910303	1.95E-05	2.06858	up
ENSMUSG00000057897	Camk2b	13	23	22	85	114	78	0.077147	0.150918	0.138699	0.509219	0.591433	0.488254	3.23E-06	2.10794	up
NewGene_4568	NewGene_4568	35	15	20	166	228	186	0.22066	0.086268	0.144339	1.54221	1.2907	1.71731	1.60E-16	2.92556	up
NewGene_4566	NewGene_4566	374	335	359	2025	2115	2535	2.85816	2.82481	2.97348	14.7446	12.4868	20.0513	3.99E-67	2.53443	up
ENSMUSG00000020333	Acsl6	322	220	236	1048	1351	922	1.46992	1.14668	1.07841	4.4224	4.51915	4.03011	4.32E-37	1.9604	up
ENSMUSG00000031673	Cdh11	1304	1162	994	4191	5740	5389	5.95803	5.59231	4.666	18.025	19.5909	24.2304	2.23E-71	2.02112	up
ENSMUSG00000035357	Pdzrn3	1606	1605	1662	4973	6660	5739	10.0992	10.6286	10.7413	29.4306	31.2766	35.5055	1.94E-79	1.70134	up
ENSMUSG00000021451	Sema4d	37	35	32	395	517	277	0.372992	0.208109	0.185696	4.67104	4.15899	2.71237	4.83E-36	3.36817	up
ENSMUSG00000034910	Pygo1	95	113	76	314	426	352	0.309525	0.387889	0.251925	0.962979	1.03608	1.12827	2.71E-15	1.80889	up
ENSMUSG00000021453	Gadd45g	1663	1412	1645	4189	5186	4139	40.0727	35.8292	40.7235	94.9807	93.3223	98.1219	7.39E-55	1.38683	up
ENSMUSG00000032511	Scn5a	1134	966	1173	4086	5389	3613	3.8758	3.55316	3.97749	14.3498	15.0304	12.0822	2.59E-72	1.85919	up
NewGene_3750	NewGene_3750	941	641	773	2430	3064	2537	5.42814	2.9401	3.83884	14.1231	14.0667	11.001	9.05E-44	1.64393	up
ENSMUSG00000044022	Pcdhb21	256	231	175	457	621	397	1.40101	1.33081	0.982235	2.35412	2.54	2.1419	1.90E-07	1.01621	up
ENSMUSG00000047617	Paxx	282	308	263	666	847	669	7.40621	8.52318	7.1016	16.4849	16.6353	17.3089	7.55E-16	1.22108	up
ENSMUSG00000061086	Myl4	1390	1317	1161	16980	24868	19467	39.3446	39.55	33.9904	451.803	526.335	545.766	0	3.84932	up
ENSMUSG00000018893	Mb	670	476	430	5964	8365	6976	15.6636	12.193	10.3159	136.173	153.5	168.942	1.59E-199	3.62926	up
ENSMUSG00000037138	Aff3	39	24	14	84	84	113	0.164814	0.10338	0.061032	0.337032	0.26927	0.476452	0.000184004	1.7741	up
ENSMUSG00000092019	Eif1ad6	29	25	21	69	85	86	0.403752	0.361637	0.288453	0.893825	0.881539	1.17394	0.000455011	1.55841	up
ENSMUSG00000019768	Esr1	164	176	152	521	581	475	0.66793	0.753793	0.635782	1.99382	1.80128	2.01283	6.22E-18	1.55265	up
NewGene_5006	NewGene_5006	31	26	20	93	78	80	0.902623	0.814759	0.593354	2.61528	1.73149	2.35455	0.000339452	1.59886	up
ENSMUSG00000024663	Rab3il1	290	165	207	476	557	416	1.49795	0.842732	1.05351	4.05142	3.46313	3.35	1.45E-06	1.00622	up
ENSMUSG00000044139	Prss53	22	24	22	68	63	69	0.256476	0.30517	0.262748	0.770054	0.565045	0.934908	0.00270984	1.44355	up
ENSMUSG00000032826	Ank2	1089	1061	610	1929	2112	2393	3.56427	2.92628	1.54575	8.89318	4.81964	6.84234	6.06E-10	1.11222	up
ENSMUSG00000022847	Thpo	71	103	82	178	197	248	0.811873	1.36138	0.972699	2.00496	2.24305	3.77198	0.000123159	1.16684	up
ENSMUSG00000007034	Slc44a4	49	39	49	396	529	556	0.554174	0.467861	0.566709	4.25307	4.5043	6.23328	4.75E-43	3.31222	up
NewGene_4739	NewGene_4739	41	25	18	182	150	127	0.334356	0.204406	0.164673	1.57863	0.925262	1.32748	1.59E-09	2.34548	up
ENSMUSG00000051185	Fam174a	593	648	664	1621	1686	1358	7.22414	8.29937	8.1939	18.5555	15.2273	16.1502	1.91E-19	1.16459	up
ENSMUSG00000012819	Cdh23	151	216	136	312	553	411	0.349518	0.527761	0.322889	0.713629	0.972874	0.947904	4.99E-07	1.19243	up
NewGene_5121	NewGene_5121	295	273	223	542	632	589	1.37691	1.34115	1.06735	2.37967	2.20171	2.70628	1.64E-09	1.03471	up
ENSMUSG00000021815	Mss51	138	161	156	405	571	336	1.94065	2.3964	2.2635	5.37819	6.01878	4.66131	3.30E-11	1.37725	up
ENSMUSG00000096001	2610528A11Rik	22	11	27	231	318	318	0.726447	0.384943	0.915013	7.41252	8.12463	10.6992	4.33E-29	3.72838	up
ENSMUSG00000076441	Ass1	320	384	301	900	820	612	4.85973	6.14664	4.70194	12.8845	9.31914	9.1549	4.40E-09	1.09028	up
ENSMUSG00000039787	Cercam	932	823	847	2288	2695	1995	9.24686	8.69162	9.10083	22.1633	20.1519	19.9928	1.65E-36	1.29198	up
ENSMUSG00000022679	Mpv17l	166	146	125	398	447	412	1.38334	1.40295	1.06962	3.18903	2.80231	3.43371	1.96E-12	1.40389	up
ENSMUSG00000036964	Trim17	27	17	30	80	106	89	0.186341	0.145129	0.211371	0.527148	0.556943	0.614433	4.61E-05	1.76343	up
ENSMUSG00000049929	Lpar4	146	108	186	424	414	500	0.887251	0.691841	1.16113	2.42874	1.88261	2.9911	7.05E-10	1.49528	up
ENSMUSG00000027438	Napb	531	313	441	848	1084	942	3.17673	1.92842	2.71263	4.77409	4.83953	5.54705	8.89E-10	1.03799	up
ENSMUSG00000051498	Tlr6	302	322	278	592	775	736	2.16082	2.57819	2.16009	3.94808	4.10877	5.42035	1.96E-11	1.09373	up
NewGene_8768	NewGene_8768	126	140	97	403	491	348	0.963232	1.17921	0.737219	4.00639	3.20983	3.22881	1.61E-14	1.63963	up
NewGene_8762	NewGene_8762	39	36	47	75	123	129	0.155395	0.150735	0.189793	0.280931	0.363944	0.747209	0.00110138	1.29175	up
ENSMUSG00000050549	Fam241a	94	99	44	204	262	127	1.07998	1.19657	0.521626	2.35257	2.30293	1.43718	0.000828971	1.17742	up
ENSMUSG00000058571	Gpc6	418	413	352	1329	1228	1514	5.20793	5.40511	3.12551	13.5192	12.6571	15.2216	8.78E-25	1.6782	up
ENSMUSG00000019359	Gdpd2	10	25	28	50	119	90	0.099074	0.265288	0.2941	0.486564	0.916041	0.913821	0.000348643	1.87126	up
ENSMUSG00000026748	Plxdc2	107	103	93	249	324	235	0.396706	0.401231	0.353154	0.868066	0.897122	0.855324	4.09E-08	1.279	up
ENSMUSG00000040997	Abhd4	3624	3140	2950	6740	8720	7294	38.986	35.59	32.322	67.6513	70.0486	77.1958	1.13E-39	1.09936	up
ENSMUSG00000074001	Klhl40	204	151	116	1193	1907	1590	2.22133	1.72984	1.29792	12.2235	15.5021	17.0343	1.93E-75	3.18367	up
ENSMUSG00000017754	Pltp	1528	1548	1291	4811	4910	3253	20.585	22.6557	17.7091	63.4656	51.1668	43.8955	3.61E-29	1.44129	up
ENSMUSG00000049134	Nrap	474	425	402	2375	3197	2613	2.33453	2.09345	1.93969	10.6079	11.5929	12.417	5.01E-127	2.52129	up
ENSMUSG00000019929	Dcn	452	432	342	12295	16387	14514	6.62758	6.6689	5.15622	169.854	179.664	209.622	0	5.01075	up
ENSMUSG00000064179	Tnnt1	1346	1190	1078	9994	13388	9765	38.075	35.4482	31.0501	287.697	277.02	252.192	1.31E-288	3.06151	up
ENSMUSG00000038623	Tm6sf1	23	44	37	86	100	102	0.258863	0.525884	0.437441	0.921345	0.86097	1.15404	0.00163571	1.3397	up
NewGene_8044	NewGene_8044	30	12	21	128	236	178	0.398997	0.169784	0.281147	1.60016	2.37468	2.37173	8.33E-15	2.9656	up
NewGene_8043	NewGene_8043	13	4	14	110	258	133	0.101344	0.024818	0.086254	0.737647	1.97528	1.46643	1.37E-16	3.8455	up
ENSMUSG00000040569	Slc26a7	20	8	10	118	199	153	0.09925	0.037662	0.049513	0.551685	0.742072	0.747897	1.72E-16	3.49424	up
ENSMUSG00000047033	Pcdhb15	62	31	37	135	160	211	0.567605	0.294687	0.344433	1.16368	1.09467	1.9096	3.70E-07	1.86018	up
ENSMUSG00000031561	Tenm3	1364	1447	1344	4431	5166	2956	4.1925	4.50441	4.24271	12.342	11.7052	8.71395	6.54E-29	1.45276	up
ENSMUSG00000064373	Selenop	1054	901	809	2693	3153	3135	13.1166	11.8016	10.2887	31.3937	29.9117	38.3709	7.21E-42	1.5824	up
ENSMUSG00000019278	Dpep1	20	12	21	54	114	84	0.230107	0.180234	0.240362	0.577068	0.998578	0.950723	1.77E-05	2.09958	up
NewGene_9431	NewGene_9431	44	49	54	162	140	82	0.514858	0.675672	0.768983	1.48283	1.00261	0.848779	0.00100143	1.25557	up
ENSMUSG00000025083	Afap1l2	981	916	670	2119	2426	1622	7.13521	7.17576	5.52544	14.6474	14.4409	13.2156	1.39E-15	1.13304	up
ENSMUSG00000025085	Ablim1	5112	4600	4506	10518	13340	10063	23.8272	24.4902	22.1043	45.9467	46.2752	44.7636	8.60E-56	1.12126	up
NewGene_9889	NewGene_9889	25	40	35	136	236	203	0.118071	0.212544	0.193297	0.946708	1.17734	0.966064	3.25E-12	2.37793	up
NewGene_9881	NewGene_9881	260	246	228	1649	2114	1850	2.9157	3.36248	2.76367	20.9801	21.7924	25.6562	6.05E-116	2.80646	up
ENSMUSG00000026042	Col5a2	25614	23994	24093	66733	86538	69493	99.829	98.4859	96.4749	244.661	251.776	266.341	3.20E-122	1.46306	up
ENSMUSG00000026043	Col3a1	76577	73127	67058	328157	418011	345967	355.366	357.403	319.724	1432.54	1448.1	1578.83	1.79E-237	2.20271	up
ENSMUSG00000042190	Cmklr1	398	328	310	928	1368	836	3.98307	3.24624	3.1502	8.15088	9.63311	7.62241	4.47E-22	1.45116	up
ENSMUSG00000032419	Tbx18	1320	1228	1156	2525	3261	2776	7.28059	7.13506	6.54938	13.1066	13.4305	15.0607	3.13E-30	1.07935	up
NewGene_2215	NewGene_2215	7	8	9	244	350	356	0.088449	0.133185	0.09842	3.21897	3.7985	5.52595	1.49E-39	5.17925	up
NewGene_4965	NewGene_4965	193	199	129	392	615	530	1.76901	2.27516	1.19417	3.92377	4.43189	4.43033	2.16E-11	1.42644	up
ENSMUSG00000039701	Usp53	749	691	687	1424	1885	1611	3.13144	3.04203	2.98215	5.6482	5.9153	6.68412	1.48E-22	1.07925	up
ENSMUSG00000023232	Serinc2	1657	1270	1317	2812	3762	3113	23.3132	18.6008	18.6851	36.4546	38.6893	42.3126	1.28E-24	1.06187	up
ENSMUSG00000067071	Hes6	1596	1439	1538	3034	4394	2945	30.8576	29.2938	30.5458	55.184	63.4301	56.0005	1.50E-26	1.03784	up
ENSMUSG00000073002	Vamp5	1243	1186	1184	4729	5895	3873	27.8735	30.6166	27.0246	117.256	121.951	99.2509	4.73E-80	1.86545	up
ENSMUSG00000031538	Plat	2191	2007	2051	6717	8674	6622	22.3951	21.6136	21.539	64.6059	66.2082	66.5886	1.24E-112	1.68242	up
ENSMUSG00000031283	Chrdl1	149	146	145	3582	4425	4751	1.07279	0.996301	1.00618	22.4854	21.2621	31.5055	4.52E-255	4.73823	up
ENSMUSG00000038150	Ormdl3	1191	1172	1251	2966	3479	2417	14.0721	14.586	15.1945	32.9801	30.6978	28.0892	1.04E-27	1.15828	up
ENSMUSG00000029661	Col1a2	41436	37732	36852	118920	116144	76766	200.279	192.765	183.719	540.666	418.698	364.472	7.05E-29	1.29951	up
NewGene_8497	NewGene_8497	0	4	0	85	78	88	0	0.074519	0	1.65993	1.41734	2.11914	6.72E-11	5.85662	up
ENSMUSG00000060548	Tnfrsf19	11	8	5	72	70	66	0.068413	0.052808	0.026195	0.491015	0.411115	0.422164	1.26E-07	3.0042	up
ENSMUSG00000042529	Kcnj12	48	35	36	200	253	187	0.501386	0.406738	0.378918	2.10641	2.12254	2.06989	5.74E-15	2.29584	up
ENSMUSG00000040270	Bach2	69	60	57	215	217	149	0.199251	0.181577	0.169231	0.587113	0.470645	0.425059	2.71E-07	1.51648	up
ENSMUSG00000059493	Nhs	71	80	60	240	189	200	0.207796	0.24444	0.17995	0.661598	0.413583	0.575117	8.02E-07	1.46857	up
ENSMUSG00000055493	Epm2a	69	81	55	177	248	250	0.541654	0.663558	0.443084	1.30065	1.45026	1.926	3.30E-08	1.59232	up
ENSMUSG00000059146	Ntrk3	51	36	70	105	174	114	0.326593	0.224453	0.430341	0.533483	0.698863	0.611278	0.00153824	1.17305	up
ENSMUSG00000051373	Plpp7	67	74	70	251	356	255	0.875091	1.01978	0.949415	3.13365	3.51415	3.32524	8.91E-15	1.88835	up
ENSMUSG00000047728	Ly6g2	118	54	59	361	413	454	2.36069	1.06869	1.71915	6.51424	6.12247	8.83187	5.30E-17	2.30668	up
ENSMUSG00000036067	Slc2a6	121	148	192	1167	1568	1124	1.45528	1.87863	2.37442	13.3002	14.1214	13.3431	1.31E-66	2.921	up
ENSMUSG00000055862	Izumo4	33	55	56	146	209	165	0.711434	1.23615	1.23297	4.45975	4.07964	3.50215	2.64E-07	1.70713	up
ENSMUSG00000037005	Xpnpep2	23	30	38	71	139	133	0.169578	0.225692	0.286116	0.487128	0.767142	0.971391	2.94E-05	1.77001	up
ENSMUSG00000031098	Syt8	30	21	17	367	509	300	0.486266	0.511705	0.337225	6.49078	7.72922	6.04185	6.40E-43	3.96969	up
ENSMUSG00000031097	Tnni2	816	862	547	10361	15013	10667	28.2173	31.0443	18.9009	339.359	388.961	367.179	1.74E-215	3.87737	up
ENSMUSG00000020173	Cobl	1117	1067	823	2616	2724	2126	7.74343	7.42789	5.53569	32.181	25.6116	26.5006	7.72E-21	1.18875	up
NewGene_5214	NewGene_5214	24	24	38	137	211	159	0.375314	0.448043	0.608184	2.1558	2.47919	2.81235	6.22E-12	2.41428	up
ENSMUSG00000033066	Gas7	279	311	250	1121	1310	975	1.47881	1.55931	0.937666	4.56903	5.04793	4.57087	7.16E-40	1.88679	up
ENSMUSG00000033065	Pfkm	2901	2610	2696	7775	9672	7579	26.0107	24.6457	24.8404	65.6608	65.275	67.2983	9.17E-92	1.47694	up
ENSMUSG00000037139	Myom3	148	105	125	2384	2930	1782	0.683547	0.507623	0.592812	10.3841	10.1295	8.11506	2.52E-159	4.09245	up
NewGene_6764	NewGene_6764	72	95	119	203	369	281	1.10642	1.53787	1.88917	2.95931	4.27253	4.28474	3.36E-07	1.42283	up
ENSMUSG00000057003	Myh4	125	57	102	2316	3608	3051	0.536427	0.253585	0.448316	9.40377	11.6441	12.9501	1.14E-57	4.85286	up
NewGene_8604	NewGene_8604	39	65	80	110	154	196	0.296562	0.524874	0.636261	0.798604	0.885732	1.49095	0.00188459	1.1951	up
ENSMUSG00000052631	Sh2d6	42	31	22	84	100	61	0.778545	0.597434	0.415877	1.59664	1.51886	1.1903	0.00588495	1.23508	up
ENSMUSG00000033207	Mamdc2	1755	1493	1337	4787	6255	5076	13.2678	11.9425	10.3846	34.1317	35.4749	37.799	5.59E-72	1.68423	up
ENSMUSG00000037211	Spry1	277	222	172	1114	1124	835	2.61189	2.41218	1.77559	10.7	8.66429	8.58315	6.67E-32	2.07466	up
ENSMUSG00000073530	Pappa2	2	10	11	301	303	373	0.003961	0.026342	0.030287	0.766957	0.611629	0.992805	1.19E-37	5.29319	up
ENSMUSG00000039328	Rnf122	402	325	388	930	1151	874	5.24676	4.46757	5.40897	9.39561	9.12654	8.94894	1.13E-20	1.27412	up
ENSMUSG00000025610	Map3k7cl	238	178	203	1185	1340	1016	3.70721	2.92178	3.24884	17.4093	15.6321	15.6096	4.50E-60	2.3891	up
ENSMUSG00000034898	Filip1	84	57	78	1048	1538	1224	0.466032	0.328981	0.445192	5.69141	6.51295	6.91051	1.34E-119	3.98527	up
ENSMUSG00000032492	Pth1r	22	24	20	242	268	171	0.240112	0.279049	0.225614	2.54111	2.3376	1.87124	9.99E-23	3.23188	up
ENSMUSG00000032495	Lrrc2	0	3	0	58	81	58	0	0.022209	0	0.395297	0.473207	0.400533	9.00E-09	5.89181	up
NewGene_9218	NewGene_9218	69	75	54	170	218	267	3.28499	3.77945	2.64373	7.68304	7.83258	12.6439	1.15E-07	1.61059	up
ENSMUSG00000042116	Vwa1	152	103	147	630	719	537	1.08164	0.766597	1.0754	4.22337	3.82162	3.76085	1.75E-28	2.10176	up
ENSMUSG00000001864	Aif1l	4255	4204	4373	10058	12674	10056	35.2673	36.6685	37.249	78.595	78.676	81.9149	2.97E-62	1.21986	up
ENSMUSG00000026365	Cfh	4312	3723	3188	13107	15927	16442	25.5267	23.2002	19.3797	73.9605	71.9345	97.3627	7.95E-67	1.90211	up
ENSMUSG00000045441	Gprin3	550	572	518	1683	2289	2301	1.70026	1.86474	1.64539	4.89962	5.29029	7.00436	9.32E-42	1.80944	up
NewGene_6100	NewGene_6100	208	199	126	337	351	481	2.13002	1.74341	1.26	2.76956	2.26579	4.28861	7.08E-05	1.03156	up
NewGene_1775	NewGene_1775	91	43	47	218	271	151	0.891602	0.445296	0.493144	2.10106	1.99954	1.49112	3.56E-07	1.69039	up
NewGene_2486	NewGene_2486	16	23	9	51	73	47	0.289141	0.444342	0.151918	0.882094	0.99725	0.856214	0.00293855	1.68739	up
ENSMUSG00000022108	Itm2b	18664	17355	15709	42800	53284	46846	268.484	262.884	232.026	578.842	571.955	662.404	2.63E-69	1.34006	up
ENSMUSG00000063873	Slc24a3	109	87	104	612	648	560	0.694758	0.582389	0.675491	3.77709	3.14511	3.55031	1.29E-39	2.47912	up
ENSMUSG00000060012	Kif13b	1610	1427	1566	3158	3833	3320	4.68745	4.45047	5.49009	8.68836	8.33497	9.60366	4.01E-30	1.03635	up
ENSMUSG00000020241	Col6a2	4229	3651	3409	18822	21166	13054	26.6396	24.1024	22.0171	112.095	99.7218	80.0777	4.89E-78	2.09828	up
ENSMUSG00000003273	Car11	194	150	132	412	533	412	3.14658	2.55903	2.2053	6.29842	6.47042	6.58492	1.78E-12	1.38196	up
ENSMUSG00000042834	Nrep	323	371	357	2157	2783	2039	2.81291	3.64353	2.92138	16.8364	17.6231	17.7589	7.30E-110	2.59233	up
ENSMUSG00000026837	Col5a1	13170	12385	12414	44694	51736	34170	47.389	46.8297	46.0567	153.873	132.321	114.576	1.79E-73	1.64671	up
ENSMUSG00000048794	Cfap100	24	7	23	52	77	56	0.252544	0.058411	0.199709	0.879819	1.03027	0.66241	0.00386003	1.64276	up
ENSMUSG00000029381	Shroom3	26	45	42	330	353	273	0.096565	0.177432	0.163603	1.19277	1.00448	1.17052	1.94E-25	2.94676	up
ENSMUSG00000044229	Nxpe4	7	8	3	73	60	47	0.034173	0.041238	0.022351	0.48848	0.234183	0.281094	6.12E-07	3.20765	up
ENSMUSG00000000215	Ins2	13	20	12	131	183	91	0.593744	1.13388	0.556523	6.38628	7.12601	4.59758	2.20E-12	3.01407	up
ENSMUSG00000041762	Gpr155	447	331	366	763	1121	919	2.27666	1.87443	1.9149	3.96211	4.34825	4.80589	1.04E-14	1.16037	up
ENSMUSG00000026447	Pik3c2b	41	40	53	150	134	96	0.142214	0.136494	0.176924	0.486503	0.365711	0.306055	0.000186366	1.3784	up
NewGene_1158	NewGene_1158	187	143	176	458	614	454	1.20269	0.969766	1.16417	2.77051	2.95208	2.87001	1.38E-15	1.45735	up
NewGene_1154	NewGene_1154	28	14	26	50	78	77	0.125742	0.099942	0.177956	0.236057	0.287104	0.379371	0.00371779	1.46687	up
ENSMUSG00000014329	Bicc1	767	584	595	1324	1787	1321	3.76231	3.22084	3.07209	6.26115	6.51711	6.52863	1.25E-17	1.05411	up
ENSMUSG00000037736	Limch1	17	8	2	174	149	120	0.057578	0.028869	0.006888	0.5631	0.380945	0.404724	3.08E-15	3.93337	up
NewGene_3165	NewGene_3165	76	53	46	164	187	155	0.672488	0.492876	0.416899	1.374	1.24797	1.35926	5.82E-06	1.41111	up
ENSMUSG00000050270	Tmem220	60	48	34	113	150	124	0.966319	0.816208	0.55715	1.70638	1.81391	1.95659	0.000186408	1.31962	up
ENSMUSG00000050271	Prag1	179	166	154	485	476	329	0.962421	0.941084	0.854464	2.46087	1.91572	1.74727	3.50E-09	1.24408	up
NewGene_5646	NewGene_5646	21	26	34	86	128	101	0.257497	0.332192	0.435367	0.9987	1.18518	1.23372	9.55E-06	1.81539	up
NewGene_5649	NewGene_5649	230	206	135	428	498	449	0.784973	0.734534	0.467696	1.39696	1.26172	1.50804	6.71E-08	1.14773	up
ENSMUSG00000020467	Efemp1	46	32	19	163	170	144	0.572693	0.433799	0.241366	1.93658	1.65548	1.78933	2.58E-09	2.18359	up
ENSMUSG00000025175	Fn3k	74	51	35	528	602	459	1.29961	1.06657	0.629333	8.59959	8.95058	9.34526	4.27E-41	3.18907	up
ENSMUSG00000025172	Ankrd2	101	93	53	1615	2027	1360	2.31971	2.20489	1.27072	35.6036	35.4365	31.3368	7.78E-127	4.20508	up
ENSMUSG00000025170	Rab40b	130	160	84	449	712	478	1.79435	2.32337	1.18887	5.84896	7.37074	6.51527	3.49E-18	1.98444	up
ENSMUSG00000019997	Ccn2	1792	1934	2381	6434	6981	5358	19.2842	22.007	26.5812	65.3784	56.3711	56.8302	1.61E-35	1.48765	up
ENSMUSG00000030559	Rab38	33	18	62	161	189	200	0.528856	0.293952	1.03512	2.47215	2.3052	3.27512	5.28E-08	2.1606	up
ENSMUSG00000032561	Acpp	283	353	270	1443	1590	1657	1.65002	2.13667	1.61248	7.89555	6.9036	9.44727	8.85E-50	2.25219	up
NewGene_1055	NewGene_1055	288	153	187	564	622	691	6.34475	3.53728	4.22435	11.703	10.3857	15.2803	1.54E-11	1.4744	up
NewGene_1711	NewGene_1711	45	79	56	216	333	210	0.647478	1.11321	0.851309	2.87084	3.49722	2.66456	6.22E-11	1.92066	up
ENSMUSG00000018845	Unc45b	136	131	103	1845	2399	2236	0.985327	0.994809	0.763223	12.6219	13.0217	15.9973	6.70E-171	4.00476	up
ENSMUSG00000030717	Nupr1	3224	2978	2320	11492	13277	12790	107.935	103.075	78.2946	352.88	324.293	415.034	1.45E-79	2.02154	up
ENSMUSG00000031448	Adprhl1	4	0	11	156	206	178	0.016759	0	0.054498	2.11475	2.37654	2.60779	7.90E-22	5.03731	up
ENSMUSG00000021186	Fbln5	1625	1438	1447	7802	8414	7064	8.92914	6.90498	6.60589	34.6452	30.293	35.6377	5.42E-146	2.24493	up
ENSMUSG00000021182	Ccdc88c	319	241	263	774	1134	890	1.66662	1.32849	1.46016	3.78121	4.7256	4.31759	2.27E-27	1.63077	up
ENSMUSG00000022564	Grina	3877	3736	3427	9251	11602	9162	60.6131	60.7527	55.2593	135.716	134.787	139.994	1.90E-71	1.31115	up
ENSMUSG00000020635	Fkbp1b	95	59	68	218	273	180	2.59875	1.66193	1.82112	5.64272	5.5481	4.77978	1.58E-07	1.46342	up
ENSMUSG00000072941	Sod3	2242	1878	1961	6697	6914	4878	15.4838	13.6619	13.9122	43.5139	35.6479	33.1324	1.59E-40	1.478	up
ENSMUSG00000052374	Actn2	98	58	66	707	1007	754	0.831893	0.523356	0.573773	5.69149	6.43638	6.35132	3.17E-67	3.3414	up
ENSMUSG00000026676	Ccdc3	44	29	35	129	72	67	0.424606	0.289523	0.346097	1.16455	0.512609	0.627844	0.00879421	1.21868	up
ENSMUSG00000026679	Enkur	29	15	38	82	122	78	0.618201	0.335517	0.828824	1.6517	1.95077	1.63912	0.000317381	1.63645	up
ENSMUSG00000007097	Atp1a2	495	563	392	4330	5732	4535	2.15848	2.58159	1.666	16.9157	17.8024	18.6093	6.51E-168	3.19695	up
ENSMUSG00000026094	Stk17b	2915	2733	3022	8239	11066	9372	22.8653	22.5575	24.4331	60.826	64.8017	72.3872	6.72E-80	1.593	up
ENSMUSG00000044716	Dok7	374	384	427	898	1312	935	3.47499	3.76664	4.15591	7.95101	9.16361	8.5773	1.47E-19	1.26408	up
ENSMUSG00000079592	C1qtnf5	116	139	61	618	654	544	2.21707	3.0579	1.34473	11.6025	9.45335	11.1606	1.34E-23	2.40028	up
ENSMUSG00000050556	Kcnb1	18	20	2	278	360	229	0.040823	0.046993	0.003187	0.605115	0.622009	0.519744	4.53E-28	4.3013	up
ENSMUSG00000057123	Gja5	22	69	77	904	1065	940	0.169992	0.577242	0.634401	7.02783	6.6001	7.61854	1.04E-13	3.96935	up
ENSMUSG00000052572	Dlg2	14	8	8	160	246	189	0.045942	0.027353	0.024371	0.495852	0.604123	0.61525	2.95E-25	4.17404	up
ENSMUSG00000066607	Insyn1	734	507	600	2337	2718	1799	8.88392	6.47366	7.50162	26.8134	24.5144	21.3961	3.41E-39	1.76541	up
ENSMUSG00000037820	Tgm2	1148	1352	1146	3489	5063	3898	8.24213	10.2169	8.45243	23.5646	27.1345	27.5204	1.53E-52	1.63032	up
ENSMUSG00000007594	Hapln4	104	109	82	322	223	183	0.729885	0.808456	0.593985	2.14142	1.17574	1.26943	7.72E-05	1.19554	up
ENSMUSG00000002249	Tead3	793	716	768	1546	2194	1426	8.11667	7.57457	7.983	14.7227	17.4553	14.367	4.41E-19	1.03792	up
ENSMUSG00000030699	Tbx6	10	27	17	81	80	89	0.138846	0.458334	0.260729	1.15382	0.906919	1.34086	3.29E-05	2.08773	up
ENSMUSG00000036446	Lum	0	0	0	248	463	302	0	0	0	2.45201	3.64454	3.12491	6.51E-18	10.6873	up
ENSMUSG00000037318	Traf3ip3	16	4	24	38	84	65	0.331134	0.146645	0.311022	0.665037	0.886152	0.830987	0.00228611	1.93772	up
ENSMUSG00000073910	Mob3b	16	5	6	81	98	58	0.068341	0.019843	0.025399	0.326086	0.312601	0.240412	1.16E-07	3.0072	up
ENSMUSG00000024403	Atp6v1g2	72	20	48	223	134	102	1.44917	1.00196	0.818091	3.91474	2.27383	2.23639	0.000358626	1.6239	up
ENSMUSG00000031877	Ces2g	76	54	45	180	133	141	0.680361	0.504496	0.416254	1.52736	0.892182	1.24349	0.000265014	1.27791	up
ENSMUSG00000031872	Bean1	58	50	61	228	208	98	0.550833	0.482729	0.519087	1.95001	1.47933	0.84651	2.15E-05	1.52589	up
NewGene_7	NewGene_7	214	222	172	544	685	648	2.157	2.35144	1.77482	5.15872	5.15013	6.42408	2.33E-17	1.50121	up
NewGene_6	NewGene_6	38	50	66	95	198	176	0.215862	0.302984	0.394285	0.516313	0.8577	1.00897	9.66E-05	1.45616	up
ENSMUSG00000031253	Srpx2	2513	2097	2149	5892	8257	6856	25.3326	23.2382	23.1772	57.5887	63.0967	68.3055	1.58E-63	1.50397	up
ENSMUSG00000039405	Prss23	7307	7046	6644	14911	18411	15919	85.2032	83.7519	78.6023	159.987	157.633	179.807	7.21E-52	1.10178	up
ENSMUSG00000027460	Angpt4	226	219	201	2967	3469	3333	2.49706	2.54619	2.27907	30.8551	28.6325	36.2362	1.56E-221	3.79677	up
ENSMUSG00000027794	Sohlh2	2	7	0	171	212	170	0.014782	0.080523	0	1.74717	1.72618	1.82545	1.28E-22	5.80781	up
ENSMUSG00000027797	Dclk1	5643	4866	4292	34899	38537	30690	24.1545	21.9479	18.7251	138.806	121.602	127.293	6.28E-200	2.69095	up
ENSMUSG00000041482	Piezo2	1016	862	738	1963	2325	1614	2.76496	2.31253	1.86424	6.59342	4.78177	4.79173	8.31E-17	1.04282	up
ENSMUSG00000040287	Stac3	564	541	405	1119	1716	1351	8.38155	9.42032	6.34412	16.2975	19.6791	20.4029	2.89E-20	1.33384	up
ENSMUSG00000040752	Myh6	35	84	34	769	757	673	0.14778	0.373007	0.143326	3.05258	2.38551	2.79416	5.75E-44	3.71855	up
NewGene_4515	NewGene_4515	97	97	75	221	201	250	0.64548	0.666422	0.608659	1.12183	0.907235	1.42055	1.69E-05	1.21606	up
ENSMUSG00000023959	Clic5	130	134	93	1395	1653	1782	0.582155	0.620572	0.420451	5.77938	5.43239	7.71507	7.13E-103	3.64127	up
NewGene_6611	NewGene_6611	126	111	124	460	426	240	0.931536	0.813179	0.936567	3.42905	3.2224	3.33962	4.09E-09	1.51124	up
ENSMUSG00000054293	P2ry10b	286	246	284	692	769	753	2.63911	2.18197	2.87009	5.54122	5.03125	6.44798	1.14E-16	1.32016	up
NewGene_402	NewGene_402	23	6	8	67	86	53	0.206055	0.051889	0.074807	0.895904	0.865096	0.474348	5.96E-05	2.35376	up
ENSMUSG00000033684	Qsox1	6102	5441	5481	12910	17141	13783	53.3671	51.6866	51.8122	112.239	115.809	123.816	2.82E-68	1.23199	up
ENSMUSG00000033685	Ucp2	1423	1451	1424	3393	4247	2960	9.2628	10.1132	9.52476	20.7262	20.588	19.0471	3.13E-34	1.16418	up
ENSMUSG00000030087	Klf15	10	26	21	135	156	171	0.103962	0.311756	0.244679	1.45548	1.3336	1.8293	1.57E-12	2.89151	up
ENSMUSG00000030088	Aldh1l1	44	89	143	173	370	221	0.35105	0.573271	1.20608	1.00438	2.06211	1.34251	0.000609542	1.2895	up
ENSMUSG00000031936	Hephl1	125	74	75	532	695	613	0.610055	0.379502	0.377313	2.45281	2.54323	2.9572	8.68E-36	2.62567	up
ENSMUSG00000035305	Ror1	6	20	43	103	105	111	0.026349	0.092502	0.197483	0.430535	0.350044	0.486736	0.000145913	2.07475	up
ENSMUSG00000026971	Itgb6	292	277	297	802	1000	784	1.57057	1.59599	1.71357	4.29648	4.12329	4.32558	4.93E-25	1.44534	up
NewGene_33	NewGene_33	417	282	278	631	936	810	2.02947	1.62864	1.22519	2.12409	2.55727	5.47809	6.82E-11	1.15527	up
ENSMUSG00000006014	Prg4	32	30	37	276	174	184	0.189995	0.187773	0.228253	1.59724	1.23605	1.14371	1.17E-13	2.57933	up
ENSMUSG00000021614	Vcan	12144	10824	11565	22830	31215	27893	30.3212	27.3542	29.2248	55.1793	60.2768	71.8924	7.53E-40	1.11688	up
ENSMUSG00000032652	Crebl2	362	427	349	791	1032	855	2.58423	3.23035	2.54657	5.33562	5.52834	6.00084	6.50E-14	1.10052	up
ENSMUSG00000057726	Serpinb9g	12	30	42	519	659	650	0.15119	0.420371	0.568948	6.53945	6.59117	8.56066	1.39E-51	4.30965	up
ENSMUSG00000041642	Kif21b	788	709	555	1677	1776	1571	2.23186	2.11091	1.61518	4.45397	3.74273	4.36977	1.73E-18	1.17317	up
ENSMUSG00000051747	Ttn	7650	7253	7064	29809	36912	29649	2.55975	2.4235	2.44493	8.00402	7.89301	8.28477	8.78E-215	2.00236	up
ENSMUSG00000026564	Dusp27	1190	1044	984	2230	3051	2354	7.60816	7.0522	6.46693	13.4593	14.6129	14.825	2.22E-29	1.1122	up
ENSMUSG00000057378	Ryr3	138	91	115	287	328	329	0.230315	0.15984	0.196092	0.451619	0.416731	0.539234	1.49E-08	1.34034	up
NewGene_4896	NewGene_4896	34	2	7	60	63	84	0.405105	0.02155	0.075586	0.667786	0.555907	0.977841	0.00216379	2.19643	up
NewGene_4890	NewGene_4890	170	96	77	371	422	422	0.82802	0.493448	0.382674	1.71379	1.55914	1.98843	4.78E-11	1.71691	up
ENSMUSG00000041361	Myzap	211	234	203	471	634	566	2.38451	2.78036	2.35097	5.00407	5.34982	6.28603	2.27E-12	1.23508	up
ENSMUSG00000037362	Ccn3	57	30	43	382	355	308	0.506692	0.2829	0.396002	3.22626	2.38204	2.72358	3.87E-26	2.89481	up
ENSMUSG00000028086	Fbxw7	572	680	650	1536	1941	1563	3.29897	4.13906	3.98055	8.64926	9.28664	9.19338	1.33E-25	1.27032	up
ENSMUSG00000021750	Fam107a	21	4	19	132	259	170	0.157178	0.032037	0.146346	1.14579	1.84383	1.5934	4.56E-16	3.52428	up
ENSMUSG00000053025	Sv2b	185	135	158	461	536	464	0.863149	0.663663	0.757374	2.02317	1.87006	2.131	2.22E-15	1.48869	up
ENSMUSG00000032850	Rnft2	44	30	29	75	127	66	0.625045	0.182396	0.173385	0.647967	0.580488	0.372668	0.0042888	1.22719	up
ENSMUSG00000022817	Itgb5	6427	5825	5669	14864	18134	12187	52.2038	48.8338	46.9917	111.969	110.983	96.1517	5.83E-44	1.19814	up
ENSMUSG00000022816	Fstl1	26498	24427	23628	64244	83570	75468	180.569	175.311	165.43	411.833	425.13	505.735	7.68E-78	1.45537	up
ENSMUSG00000054555	Adam12	710	675	880	2805	3280	2533	2.3866	2.39754	3.06142	8.88972	8.24659	8.38085	1.86E-50	1.79469	up
ENSMUSG00000026012	Cd28	71	75	68	142	210	148	0.419949	0.468013	0.413969	0.789266	0.927384	0.86227	0.000219949	1.08116	up
ENSMUSG00000045917	Tmem268	571	563	451	1165	1440	1146	4.05504	4.21282	3.25591	7.57566	7.49253	7.9448	3.79E-18	1.11249	up
ENSMUSG00000032440	Tgfbr2	4700	4223	4308	15064	18052	12084	16.2596	14.9089	14.6642	46.6765	45.345	40.2285	1.06E-76	1.63665	up
ENSMUSG00000006221	Hspb7	47	43	41	1237	1406	1117	0.438083	0.417972	0.391653	10.848	9.78247	10.235	1.27E-146	4.71528	up
ENSMUSG00000027009	Itga4	844	767	739	1623	2009	1739	2.22871	2.13417	2.00638	4.0339	3.9628	4.51948	1.22E-23	1.06528	up
ENSMUSG00000109510	Gm42417	23	0	23	402	258	181	0.262545	0	0.260407	4.32445	2.20236	2.02656	0.00403548	4.10042	up
NewGene_6207	NewGene_6207	0	2	0	38	55	45	0	0.016893	0	0.557282	0.641958	0.680817	1.82E-06	5.96771	up
ENSMUSG00000029659	Medag	3783	3471	3263	7386	9031	7906	33.0768	31.96	29.3091	60.7519	58.9453	67.9756	8.16E-42	1.08357	up
ENSMUSG00000071984	Fndc1	1191	1113	850	9355	10132	7218	4.87283	4.81421	3.56046	35.8876	35.6668	32.2748	1.98E-141	2.95451	up
ENSMUSG00000024778	Fas	82	48	66	681	750	611	1.42115	0.799913	1.17865	11.204	9.64901	10.459	3.38E-57	3.25898	up
ENSMUSG00000036256	Igfbp7	6287	6121	5970	17722	22279	17789	144.688	148.322	141.549	383.806	382.9	403.038	1.17E-116	1.52056	up
ENSMUSG00000070576	Mn1	32	22	31	263	231	210	0.119317	0.086312	0.117948	0.928539	0.648238	0.774624	1.84E-20	2.9373	up
ENSMUSG00000026193	Fn1	123961	107638	105167	573189	520399	302381	402.87	366.075	346.766	1764.92	1270.89	975.675	3.21E-12	1.92539	up
ENSMUSG00000006403	Adamts4	748	645	786	3473	4024	2840	4.41783	4.00468	4.76603	20.4734	18.0128	17.4594	7.85E-80	2.11263	up
ENSMUSG00000003153	Slc2a3	39	37	36	109	168	103	0.252358	0.253322	0.238594	0.668412	0.885978	0.655	5.97E-06	1.6138	up
NewGene_7807	NewGene_7807	6	55	22	105	109	141	0.091714	0.572514	0.24027	0.868826	0.756334	1.63938	0.000534452	1.96705	up
ENSMUSG00000075307	Klhl41	890	812	945	10292	13843	11806	9.08271	8.73116	9.90592	98.8466	105.504	118.532	0	3.6308	up
ENSMUSG00000051851	Rtl8c	43	47	40	113	156	120	2.70741	3.1344	2.61228	6.79332	7.49697	7.58957	2.27E-05	1.44368	up
ENSMUSG00000005124	Ccn4	5685	4735	5089	18940	21665	18014	29.1402	25.6662	26.5425	90.466	82.4549	89.8965	5.53E-121	1.79347	up
ENSMUSG00000005125	Ndrg1	6119	6044	4386	12415	13115	12219	54.7513	57.0611	40.295	104.43	87.5534	107.62	3.30E-21	1.07244	up
NewGene_2695	NewGene_2695	59	75	34	154	199	131	1.0875	1.48212	0.655775	2.71882	2.78108	2.40427	7.49E-05	1.38694	up
ENSMUSG00000103793	Pcdhga6	91	87	42	377	610	365	0.494906	0.497887	0.229987	1.93119	2.48143	1.95571	6.69E-21	2.47167	up
ENSMUSG00000093769	H3c14	78	57	54	392	425	312	1.10234	0.837823	0.776244	5.20505	4.48228	4.33914	8.51E-25	2.45363	up
ENSMUSG00000091405	H4c14	6	4	2	49	69	65	0.085118	0.063174	0.020832	0.728578	0.810976	1.0114	2.54E-08	3.80796	up
ENSMUSG00000020908	Myh3	4345	3869	3447	48063	75972	57539	18.5993	17.4425	15.162	193.568	242.806	242.246	0	3.82061	up
ENSMUSG00000056870	Gulp1	1525	1374	1294	2972	4174	3929	12.9632	11.9499	11.0089	23.0629	25.7732	33.5385	6.77E-30	1.27393	up
ENSMUSG00000039529	Atp8b1	30	19	48	90	89	111	0.112342	0.075468	0.187939	0.324291	0.252661	0.419223	0.00128187	1.46938	up
ENSMUSG00000043004	Gng2	272	299	286	1252	1623	1351	1.83061	2.11949	1.98116	7.94658	8.3351	9.31405	7.78E-64	2.16847	up
ENSMUSG00000048583	Igf2	242	235	263	2426	2907	1891	1.68035	1.71492	1.93196	15.8922	15.1624	12.9645	1.05E-127	3.14844	up
ENSMUSG00000075225	Ccdc162	52	40	38	179	268	161	0.281777	0.327484	0.136467	1.09584	1.13146	1.04343	7.44E-12	2.08042	up
ENSMUSG00000033032	Afap1l1	40	81	59	375	595	561	0.295817	0.638334	0.45344	2.6418	3.3253	4.13292	5.13E-29	2.94724	up
ENSMUSG00000024924	Vldlr	340	330	174	2479	2349	2727	1.13642	1.38504	0.782525	8.04954	6.08766	9.40355	3.64E-20	3.0599	up
ENSMUSG00000024921	Smarca2	640	628	603	1406	1545	1235	5.47213	6.90384	5.83305	12.246	8.12244	8.692	2.92E-18	1.03444	up
ENSMUSG00000098470	C1rb	113	86	87	321	550	358	1.19836	0.955245	0.946295	3.20008	4.35846	3.73755	2.61E-18	1.95602	up
ENSMUSG00000047067	Dusp28	225	151	191	427	734	530	4.41531	3.11286	3.84254	7.8831	10.7544	10.2299	4.99E-13	1.43376	up
ENSMUSG00000081058	H3c15	32	12	29	86	85	101	0.793857	0.297796	0.742077	2.03061	1.59516	2.4916	0.000148122	1.79483	up
ENSMUSG00000056328	Myh1	644	683	655	13409	18553	16994	2.79295	3.08987	2.92288	54.3977	60.1117	72.3683	0	4.49525	up
ENSMUSG00000018381	Abi3	58	128	119	258	372	165	0.372855	0.866917	0.782898	1.56107	1.78564	1.04233	0.000335811	1.21049	up
ENSMUSG00000022894	Adamts5	1309	1172	1288	6609	6306	5771	3.12983	2.95244	3.16617	14.875	11.2624	13.5784	1.42E-94	2.19335	up
ENSMUSG00000022893	Adamts1	675	894	904	1876	1952	1597	3.5635	5.01182	4.91021	9.53887	7.70091	8.354	6.27E-12	1.0029	up
ENSMUSG00000022892	App	17134	15338	14990	39359	45471	31178	73.3131	78.6554	77.6578	197.185	191.121	170.434	2.91E-40	1.15661	up
ENSMUSG00000036687	Tmem184a	41	92	87	340	486	220	0.595505	0.732366	0.797939	2.69561	3.88685	1.94684	6.44E-11	2.07903	up
ENSMUSG00000043631	Ecm2	86	26	59	220	343	269	0.614161	0.192382	0.434028	1.48183	1.83754	1.89937	1.05E-10	2.15472	up
ENSMUSG00000045777	Ifitm10	27	41	22	211	230	245	0.595494	0.882726	0.495444	4.3897	3.96099	5.27511	6.91E-18	2.81095	up
NewGene_7548	NewGene_7548	18	71	43	119	145	117	0.282501	1.29506	0.742181	1.87445	1.76524	2.13813	0.00230391	1.38158	up
ENSMUSG00000046169	Adamts6	4195	4098	3796	8557	11496	11521	14.6171	15.4163	13.6052	28.3418	30.7331	41.6438	6.85E-33	1.26046	up
NewGene_495	NewGene_495	69	90	110	187	283	200	0.77674	1.06979	1.27567	1.99692	2.39458	2.2327	3.75E-05	1.16652	up
ENSMUSG00000000794	Kcnn3	70	59	61	216	314	242	0.62558	0.555503	0.553261	1.81591	2.0951	2.12728	1.61E-13	1.88594	up
ENSMUSG00000000792	Slc5a5	23	19	22	113	154	91	0.199122	0.173552	0.19549	0.936287	1.01181	0.782036	4.36E-09	2.33915	up
ENSMUSG00000038591	Colec10	10	24	11	156	258	157	0.053589	0.136393	0.06169	0.822103	1.08303	0.865387	1.70E-18	3.5064	up
ENSMUSG00000055737	Ghr	4192	3692	3215	11233	12528	13122	27.6447	26.2836	22.299	68.5618	61.5276	85.6703	1.09E-51	1.61871	up
ENSMUSG00000028167	Bdh2	82	55	53	184	251	232	1.80289	1.26873	1.18677	3.80487	4.1952	5.11459	3.20E-09	1.68896	up
NewGene_9738	NewGene_9738	409	341	276	743	1014	895	2.28346	1.93794	1.80269	4.8299	4.86355	5.97272	1.29E-14	1.2436	up
NewGene_9735	NewGene_9735	20	16	8	69	69	98	0.157417	0.134441	0.063534	0.521288	0.410218	0.770355	8.96E-06	2.32687	up
ENSMUSG00000021565	Slc6a19	0	2	2	383	528	394	0	0.010133	0.009256	2.3602	2.58336	2.53609	9.69E-27	8.2109	up
ENSMUSG00000021567	Nkd2	81	56	31	563	759	451	0.518255	0.376757	0.20306	3.40265	3.65548	2.84619	3.19E-37	3.26301	up
ENSMUSG00000052852	Reep1	99	61	87	364	318	288	0.648016	0.422505	0.611752	2.24855	1.75864	1.92918	5.84E-13	1.86319	up
ENSMUSG00000053101	Gpr141	66	85	72	477	371	520	0.492695	0.713418	0.548757	3.37205	2.11228	3.84119	1.32E-22	2.517	up
ENSMUSG00000033196	Myh2	26	44	29	683	925	855	0.108368	0.194007	0.12278	2.7256	2.92933	3.56696	1.74E-86	4.5049	up
ENSMUSG00000027249	F2	27	21	18	239	270	197	0.344275	0.277682	0.232992	2.9128	2.60935	2.50696	8.78E-25	3.29122	up
ENSMUSG00000020216	Jsrp1	1146	952	948	2606	3638	2088	26.874	23.2217	22.6939	57.9597	64.3314	46.5575	6.72E-26	1.30592	up
ENSMUSG00000042599	Kdm7a	1168	1042	956	2457	2887	2715	3.15244	2.96102	2.65029	6.23752	5.8154	7.20524	1.36E-30	1.22669	up
ENSMUSG00000032380	Dapk2	1496	1539	1227	3240	4903	3651	21.8177	23.7401	18.4131	45.3253	54.6413	54.0955	2.74E-34	1.32729	up
ENSMUSG00000006301	Tmbim1	4979	4783	4743	11952	14255	11201	46.1506	48.5938	50.2128	109.225	70.2494	75.7062	2.35E-68	1.23602	up
ENSMUSG00000045103	Dmd	2	9	0	72	80	69	0.002979	0.014725	0	0.116445	0.103051	0.115996	5.69E-09	4.19674	up
ENSMUSG00000024236	Svil	3340	2784	2658	7877	10007	7583	12.1716	10.9786	10.0614	25.2518	25.3812	25.479	2.10E-63	1.40481	up
ENSMUSG00000024238	Zeb1	3939	3294	3178	6906	9908	8124	18.2614	16.9104	15.2402	30.9741	34.1362	37.0364	1.41E-34	1.12765	up
ENSMUSG00000041731	Pgm5	141	110	118	2269	3005	2292	1.12397	0.917707	0.963295	17.0079	17.8785	17.9647	5.51E-241	4.22407	up
NewGene_1834	NewGene_1834	59	112	97	1327	1491	1521	0.183887	0.368306	0.345045	4.45687	4.01485	5.4301	1.27E-89	3.89062	up
NewGene_1831	NewGene_1831	35	35	47	91	96	94	0.644365	0.66944	1.00367	1.60105	1.33844	1.81625	0.00432133	1.14159	up
NewGene_1169	NewGene_1169	39	42	49	88	113	107	0.276829	0.319749	0.359662	0.593072	0.607499	0.755908	0.00318889	1.11469	up
ENSMUSG00000015134	Aldh1a3	38	62	61	215	237	171	0.282029	0.702047	0.463897	1.85797	1.67824	1.61661	4.71E-09	1.81366	up
ENSMUSG00000025147	Mob2	715	736	633	1401	1828	1722	12.7338	13.5172	10.8426	23.3302	23.0348	30.7009	3.95E-19	1.12142	up
ENSMUSG00000032925	Itgbl1	31	36	28	492	744	632	0.193226	0.235433	0.17751	2.93897	3.52948	3.94691	2.63E-69	4.16099	up
ENSMUSG00000030562	Nox4	504	395	470	1784	2065	1930	3.49728	2.88719	3.31813	11.5445	10.6249	13.0748	3.68E-57	1.95652	up
ENSMUSG00000074486	Bglap2	40	53	37	82	117	91	2.18552	3.01498	2.03681	4.19776	4.77241	4.85318	0.00934058	1.01742	up
ENSMUSG00000042485	Mustn1	730	775	687	4054	5198	3610	15.2443	17.047	14.7387	79.6662	81.0477	74.157	7.48E-131	2.41378	up
ENSMUSG00000061816	Myl1	2795	2552	2354	27082	35927	28198	85.7315	85.7113	75.1086	792.499	840.831	863.65	0	3.4329	up
ENSMUSG00000051043	Gprc5c	314	218	151	1859	2035	1423	2.59714	1.87043	1.36789	14.8941	14.9272	12.7626	2.49E-54	2.8387	up
ENSMUSG00000051048	P4ha3	784	763	770	1486	1894	1889	8.68998	9.15494	8.64862	15.4871	16.3909	20.9406	2.40E-17	1.06105	up
ENSMUSG00000057948	Unc13d	233	237	242	1079	1051	896	1.47949	1.70145	1.58439	6.47988	5.36531	5.94672	3.05E-37	1.96582	up
ENSMUSG00000057054	Inca1	43	26	20	62	131	55	0.871593	0.622893	0.425444	1.27042	2.23938	1.16279	0.00754658	1.31324	up
NewGene_5268	NewGene_5268	11	7	3	71	82	56	0.11427	0.076682	0.027168	0.73903	0.703968	0.688665	9.77E-08	3.19009	up
ENSMUSG00000017300	Tnnc2	680	737	644	6672	9911	6535	25.055	28.6049	24.4059	231.503	272.887	237.028	6.74E-241	3.34028	up
ENSMUSG00000038515	Grtp1	385	385	461	921	1191	937	4.9893	3.86599	4.71905	12.9109	11.6313	10.7604	5.77E-17	1.17236	up
ENSMUSG00000055027	Smyd1	752	741	553	2203	3232	2615	5.81536	6.03023	4.38507	16.0871	18.773	19.9844	6.50E-49	1.84108	up
ENSMUSG00000037263	Aldh3b3	2	15	7	167	259	250	0.012826	0.097445	0.04482	1.04267	1.25679	1.61123	4.06E-25	4.67517	up
ENSMUSG00000029095	Ablim2	12	4	0	116	137	83	0.085006	0.027672	0	1.0953	0.739417	0.695686	1.72E-12	4.27087	up
ENSMUSG00000029096	Htra3	377	424	261	988	1276	715	4.8974	5.92046	3.48319	11.677	11.9901	10.5422	1.35E-12	1.34291	up
ENSMUSG00000022510	Trp63	30	22	29	708	831	651	0.179112	0.137955	0.178027	5.04982	4.67118	6.01811	1.34E-90	4.62771	up
ENSMUSG00000022519	Srl	1581	1349	1301	10359	14124	11261	8.48044	9.80058	8.19499	53.4469	60.0406	59.9757	3.38E-281	2.94602	up
ENSMUSG00000035642	Aamdc	273	281	296	877	1262	938	9.0354	9.6782	9.81776	26.403	31.2845	29.8467	3.24E-34	1.7147	up
ENSMUSG00000020604	Arsg	22	52	25	116	101	115	0.171243	0.423844	0.200957	0.856593	0.594215	0.891015	0.000235914	1.62887	up
ENSMUSG00000069920	B3gnt9	496	508	452	1137	1557	1044	5.49031	5.84807	5.07916	11.6889	12.7884	10.9697	1.95E-21	1.21824	up
ENSMUSG00000033174	Mgll	13	111	120	844	1223	632	0.238992	0.749967	0.859075	5.51496	6.25678	4.14904	0.00032181	3.28497	up
ENSMUSG00000024544	Ldlrad4	286	234	252	717	935	800	2.95952	2.54731	2.67837	6.97538	7.21677	8.13778	4.40E-25	1.5386	up
NewGene_2964	NewGene_2964	29	2	27	67	106	79	0.288031	0.089276	0.363851	0.623459	1.10699	0.9703	0.00132938	1.98893	up
ENSMUSG00000042429	Adora1	74	31	62	1157	1261	851	0.414702	0.179585	0.353145	5.88072	4.89352	4.51917	1.83E-81	4.1644	up
ENSMUSG00000078949	R3hdml	51	69	45	1140	1821	1317	1.18923	1.71415	1.06858	25.2911	32.073	30.5467	8.34E-134	4.55023	up
ENSMUSG00000040111	Gramd1b	808	720	648	2172	1878	1939	3.65545	2.85161	2.63253	9.75678	6.61618	9.1305	7.47E-22	1.35367	up
NewGene_4755	NewGene_4755	16	44	7	218	358	335	0.061292	0.187296	0.028206	0.843632	1.07619	1.35639	1.29E-06	3.62152	up
ENSMUSG00000113971	Eif1ad4	9	3	0	48	65	47	0.515621	0.149062	0	2.63056	2.84893	2.70091	3.18E-06	3.61887	up
ENSMUSG00000022995	Enah	2043	1704	1783	5011	5201	3886	5.22771	4.90151	6.66791	13.9851	12.5314	11.0063	1.42E-30	1.22553	up
NewGene_645	NewGene_645	0	0	0	76	63	64	0	0	0	0.776667	0.506606	0.681479	3.10E-10	8.41345	up
ENSMUSG00000025105	Bnc1	41	62	39	362	364	364	0.220983	0.359716	0.220002	1.8743	1.49512	1.97406	1.47E-26	2.82072	up
NewGene_649	NewGene_649	25	33	14	145	129	109	0.371687	0.517152	0.212535	2.03328	1.43546	1.59648	3.23E-08	2.29394	up
ENSMUSG00000020836	Coro6	1603	1398	1191	3611	4403	3350	17.9381	15.9328	12.8701	34.5893	35.3682	34.2171	1.19E-37	1.30938	up
ENSMUSG00000031841	Cdh13	4053	3649	3328	14016	20554	16498	27.6473	26.2103	23.3211	89.9412	104.667	110.67	4.98E-125	2.07563	up
ENSMUSG00000029683	Lmod2	246	246	128	3007	4052	3520	3.20675	3.37683	1.71809	36.957	39.5223	45.2285	3.62E-132	3.96562	up
ENSMUSG00000048478	Spata33	79	48	75	138	220	141	0.62877	0.455138	0.733706	1.33009	1.81031	1.51205	0.0002781	1.15967	up
ENSMUSG00000045636	Mtus1	1040	876	911	2601	3202	2510	4.9668	4.71913	5.50278	11.9947	12.0663	11.0897	6.17E-51	1.42609	up
NewGene_2348	NewGene_2348	4	7	0	64	103	86	0.03455	0.083909	0	0.86246	0.95033	1.02372	6.52E-11	4.38576	up
ENSMUSG00000043913	Ccdc60	77	64	43	143	134	133	0.559275	0.49137	0.317107	0.982972	0.72821	0.958271	0.00255375	1.04699	up
ENSMUSG00000026418	Tnni1	2156	2080	1820	23418	32819	25566	54.6785	55.5464	47.4617	540.52	581.632	615.104	0	3.61959	up
ENSMUSG00000026414	Tnnt2	6264	5470	5466	30852	43232	34880	145.457	132.873	135.308	664.527	738.717	780.67	3.82E-247	2.52958	up
ENSMUSG00000024471	Myot	10	0	0	95	182	94	0.115486	0	0	1.03974	1.61191	1.08112	0.00509903	5.10279	up
ENSMUSG00000008658	Rbfox1	2	4	10	95	110	57	0.013272	0.032397	0.082632	1.01377	0.873071	0.543908	3.27E-10	3.88075	up
ENSMUSG00000002908	Kcnn1	75	93	116	337	435	419	0.48584	0.899184	0.758511	2.88158	2.44135	2.68203	3.42E-16	1.9367	up
ENSMUSG00000079110	Capn3	287	164	272	729	966	808	2.92455	1.68655	2.40058	6.48376	6.55881	7.44522	6.31E-19	1.66395	up
ENSMUSG00000041476	Smpx	58	102	89	1104	1308	1130	1.41721	2.53868	2.21895	25.4143	24.391	27.8222	3.06E-88	3.69694	up
ENSMUSG00000039062	Anpep	1683	1460	1196	3868	3771	2207	12.6104	11.4715	9.19641	27.239	21.0618	16.2254	6.82E-11	1.05456	up
ENSMUSG00000053226	Dand5	105	70	90	153	249	201	1.70497	1.20053	1.48973	2.33361	3.02525	3.21497	0.000222596	1.05019	up
ENSMUSG00000026253	Chrng	1642	1605	1254	12736	17185	13541	15.7152	16.1327	12.1123	112.622	121.587	125.907	8.58E-246	3.13796	up
ENSMUSG00000023150	Ivns1abp	14140	12811	13901	28561	34793	33769	108.487	102.742	108.682	205.624	199.028	253.384	4.68E-38	1.12663	up
ENSMUSG00000069763	Tmem100	12	22	12	74	71	116	0.162688	0.32657	0.17986	1.00584	0.77028	1.65377	2.95E-06	2.40152	up
ENSMUSG00000034685	Fam171a2	901	935	772	2906	3846	2976	7.45979	8.15221	6.56141	22.6365	23.7748	24.2336	8.02E-69	1.76411	up
ENSMUSG00000034684	Sema3f	389	368	260	1036	1173	920	3.35969	3.28777	2.15449	8.19829	7.44756	7.77494	2.11E-21	1.49565	up
ENSMUSG00000044951	Mylk4	217	203	203	1790	2075	1658	0.851045	0.838438	0.998331	7.59996	7.43138	7.1582	1.42E-133	3.01943	up
ENSMUSG00000032531	Amotl2	3392	3044	2993	8610	10273	7720	20.4675	19.1151	18.5106	48.5945	46.1355	45.6998	9.33E-69	1.36546	up
ENSMUSG00000044043	Pcdhb14	116	170	114	400	469	341	0.342988	0.529592	0.3469	1.11469	1.03867	0.995586	1.26E-10	1.45977	up
ENSMUSG00000093847	Eif1ad15	72	43	18	440	420	520	1.03823	0.718165	0.25823	5.77407	4.38289	7.11595	1.65E-24	3.28312	up
ENSMUSG00000002007	Srpk3	93	101	47	834	1106	726	1.20261	1.37465	0.624669	10.2207	10.7563	9.30477	3.48E-54	3.32879	up
ENSMUSG00000021226	Acot2	398	321	214	1023	1075	1100	4.67148	3.97087	2.57463	11.3121	9.43336	12.7092	3.19E-19	1.66787	up
ENSMUSG00000038271	Iffo1	1990	2053	1950	6048	7543	5383	18.3977	19.3655	17.9727	52.3327	50.648	48.1678	1.27E-70	1.52554	up
ENSMUSG00000020577	Tspan13	13	34	10	43	109	79	0.168752	0.466647	0.135847	0.52962	1.07876	1.02968	0.0013388	1.85119	up
NewGene_5024	NewGene_5024	78	93	108	169	256	241	0.784187	0.99404	1.11417	1.60889	1.93649	2.40344	6.96E-05	1.11873	up
NewGene_8197	NewGene_8197	7	3	0	56	67	135	0.10724	0.073773	0	0.973636	0.904601	2.69979	3.65E-10	4.6115	up
ENSMUSG00000032334	Loxl1	4178	3534	3378	8569	10336	6267	32.7194	29.1476	27.1768	63.1259	60.4213	48.262	6.29E-21	1.0451	up
ENSMUSG00000032332	Col12a1	5439	4219	4328	20642	21949	14150	13.0559	10.7476	11.0234	51.7901	40.8127	34.312	1.74E-59	1.8919	up
ENSMUSG00000023886	Smoc2	118	103	120	589	570	561	1.07391	0.983339	1.12085	5.05336	3.86911	5.02059	3.73E-30	2.21922	up
NewGene_9827	NewGene_9827	56	53	48	315	369	405	0.866739	0.402689	0.27428	2.68464	2.31153	3.85282	9.08E-27	2.67741	up
ENSMUSG00000021765	Fst	223	159	224	1541	1786	1554	2.13389	1.68342	2.5066	14.4524	13.1968	15.1603	3.61E-91	2.88569	up
ENSMUSG00000073889	Il11ra1	208	222	247	408	592	525	2.66731	2.99988	3.25095	4.91666	5.67202	6.63434	3.80E-08	1.03592	up
ENSMUSG00000023055	Calcoco1	3654	3298	2735	7078	9147	6354	33.5586	31.914	25.6776	61.2853	62.6788	57.0082	2.50E-28	1.08537	up
ENSMUSG00000030103	Bhlhe40	3442	3416	2950	11073	12396	8514	28.6774	30.0688	25.1445	86.4603	77.0122	69.6138	2.27E-55	1.57291	up
ENSMUSG00000038415	Foxq1	47	42	63	278	244	234	0.247561	0.232276	0.341517	1.39222	0.969026	1.22517	4.22E-14	2.19894	up
ENSMUSG00000001741	Il16	32	14	14	99	133	117	0.155578	0.068208	0.068625	0.561946	0.511042	0.593132	2.49E-08	2.42197	up
ENSMUSG00000063275	Hacd1	1213	1065	1019	2418	3069	2080	32.7767	30.6087	29.738	61.227	61.4541	53.5585	5.31E-24	1.06212	up
ENSMUSG00000031595	Pdgfrl	1025	937	866	3736	5076	4581	17.0844	16.4447	14.8303	58.6184	63.1992	75.1354	1.36E-94	2.11537	up
ENSMUSG00000031596	Slc7a2	1050	898	825	4279	4988	4916	3.67581	3.17485	2.78774	13.5621	12.4301	16.2746	1.60E-95	2.23655	up
ENSMUSG00000110105	Gm45844	63	45	28	102	109	113	0.580094	0.56707	0.390051	0.982871	0.870137	1.36412	0.00445698	1.14433	up
ENSMUSG00000035459	Stab2	21	3	17	53	75	51	0.064541	0.008659	0.053801	0.155277	0.174214	0.155266	0.00159307	1.99633	up
ENSMUSG00000024892	Pcx	468	385	370	847	1235	870	2.94074	2.565	2.40495	4.95545	5.84209	5.41043	5.74E-16	1.13226	up
ENSMUSG00000024897	Apba1	28	36	12	181	187	178	0.10742	0.146758	0.046164	0.663858	0.542985	0.681478	5.66E-13	2.72751	up
ENSMUSG00000024899	Papss2	26	49	73	122	136	99	0.179051	0.55897	0.727898	0.809397	1.02367	1.01818	0.00797073	1.12592	up
ENSMUSG00000026494	Kif26b	133	92	86	772	712	488	0.249173	0.181384	0.165241	1.36231	0.99684	0.899545	1.30E-30	2.54615	up
ENSMUSG00000048489	Depp1	179	135	67	306	493	435	3.44815	2.72462	1.29721	5.54729	7.15711	8.26911	3.89E-08	1.56982	up
ENSMUSG00000004473	Clec11a	18	24	14	73	122	76	0.153467	0.210331	0.122814	0.593774	0.789173	0.639987	3.87E-06	2.12163	up
NewGene_7830	NewGene_7830	73	70	75	239	183	206	0.939143	0.951096	0.998398	2.91089	1.76353	2.62251	1.33E-06	1.4218	up
NewGene_7833	NewGene_7833	12	0	9	60	76	46	0.169727	0	0.138473	0.891045	0.919776	0.757037	2.74E-05	2.98775	up
NewGene_1525	NewGene_1525	245	379	170	726	1271	831	1.05505	1.71728	0.744557	2.95099	4.06708	3.52252	3.38E-13	1.67656	up
NewGene_7783	NewGene_7783	14	4	3	118	140	118	0.308059	0.071814	0.053088	2.51516	2.37422	2.62676	6.59E-15	4.04817	up
NewGene_3202	NewGene_3202	23	49	20	224	258	147	0.211703	0.600254	0.188047	2.23546	2.19209	1.62266	2.12E-12	2.62664	up
ENSMUSG00000070564	Ntn5	7	14	4	90	105	71	0.098379	0.222764	0.045915	1.29664	1.20763	1.03849	2.16E-09	3.27297	up
ENSMUSG00000013936	Myl2	0	13	2	183	219	148	0	0.503343	0.070796	6.32632	6.31662	5.60865	9.53E-05	5.03162	up
ENSMUSG00000031963	Bmper	1558	1404	1375	4500	4493	4189	10.6051	10.0702	9.61574	28.8598	22.8874	28.0868	1.05E-47	1.4873	up
ENSMUSG00000031385	Plxnb3	27	20	7	119	188	48	0.111904	0.090074	0.030034	0.477675	0.599459	0.200296	2.18E-06	2.54942	up
ENSMUSG00000068854	H2bc21	55	49	39	147	152	189	0.537305	0.507892	0.391583	1.35637	1.11762	1.83032	6.14E-07	1.66416	up
ENSMUSG00000025888	Casp1	79	73	86	167	329	269	1.32943	1.28461	1.48983	2.63908	4.12991	4.44796	4.11E-08	1.53821	up
ENSMUSG00000025887	Casp12	1803	1667	1262	5557	6893	6059	18.3009	17.1082	12.7044	55.4249	52.6703	61.5221	5.41E-63	1.84327	up
ENSMUSG00000034607	Pof1b	0	28	12	46	64	77	0	0.189455	0.07878	0.283271	0.313217	0.50282	0.00846176	2.07916	up
ENSMUSG00000021390	Ogn	11172	8854	8993	20718	25517	27133	112.419	93.8309	92.9704	196.108	191.674	268.49	7.70E-29	1.22266	up
NewGene_9083	NewGene_9083	186	136	132	617	593	633	0.936573	0.720277	0.680475	2.97371	2.22725	3.13779	2.30E-22	1.91394	up
ENSMUSG00000024910	Ctsw	39	46	61	302	382	298	0.794176	0.997321	1.28417	5.89525	5.92776	6.09033	1.03E-23	2.61195	up
ENSMUSG00000087408	Cers1	45	64	22	154	132	97	0.423333	0.63398	0.210816	1.37005	0.931477	0.89492	0.000826292	1.42765	up
NewGene_1082	NewGene_1082	12	28	29	63	99	60	0.082972	0.230167	0.286877	0.472488	0.669661	0.482164	0.00287119	1.52279	up
ENSMUSG00000030730	Atp2a1	1335	1228	988	11384	13117	8866	10.0288	10.272	7.94043	85.4279	77.4194	67.8173	1.79E-177	3.10016	up
ENSMUSG00000029869	Ephb6	2311	1866	1915	7140	7767	5874	15.8659	13.4859	13.4993	46.1054	39.7989	39.6526	1.35E-63	1.64508	up
ENSMUSG00000009487	Otog	188	141	104	1558	1833	1432	0.481686	0.38175	0.272585	3.7676	3.5237	3.6188	3.32E-97	3.35317	up
ENSMUSG00000113201	Eif1ad13	7	6	4	79	78	64	0.37092	0.330283	0.182956	4.36773	3.44881	3.71552	1.43E-09	3.58113	up
NewGene_9535	NewGene_9535	4	13	5	64	81	64	0.011539	0.047928	0.017463	0.325165	0.25907	0.231625	2.50E-07	3.10644	up
NewGene_9534	NewGene_9534	6	2	16	78	126	138	0.016006	0.005563	0.042881	0.195147	0.250329	0.362452	5.09E-11	3.70197	up
NewGene_8664	NewGene_8664	231	243	188	380	689	424	1.37446	1.81483	0.878228	2.56786	3.53715	2.97637	5.86E-07	1.01816	up
ENSMUSG00000020053	Igf1	205	140	112	3106	4123	3857	0.750355	0.614224	0.430317	11.8867	11.8029	14.7216	6.76E-195	4.47983	up
ENSMUSG00000116138	C030006K11Rik	338	265	310	788	900	539	4.89182	4.06699	4.53526	10.8196	9.80505	7.68987	9.51E-11	1.15049	up
ENSMUSG00000030956	Fam53b	393	277	230	763	882	659	1.98714	1.51612	1.15243	3.47991	3.72607	3.17553	1.15E-11	1.23259	up
ENSMUSG00000003420	Fcgrt	2387	2235	2198	4290	6042	5324	35.6128	35.481	34.4967	61.5151	66.7898	79.4993	5.30E-29	1.06736	up
ENSMUSG00000030222	Rerg	113	125	98	385	476	550	1.28761	1.50058	1.13273	4.12373	4.1538	6.17016	3.37E-18	1.95266	up
ENSMUSG00000022367	Has2	1479	1337	1491	2850	3899	3397	9.00863	8.58008	9.32943	16.3328	17.736	20.3517	4.30E-28	1.10456	up
ENSMUSG00000007891	Ctsd	23829	22702	21780	47201	65708	56475	289.268	290.234	271.635	539.006	605.223	674.179	1.97E-50	1.17782	up
NewGene_9270	NewGene_9270	21	23	18	85	73	77	0.47372	0.543794	0.39867	1.82194	1.22871	1.7219	9.61E-05	1.81197	up
NewGene_9273	NewGene_9273	154	69	59	414	583	700	0.985936	0.464194	0.387153	2.50773	2.80234	4.42825	2.05E-17	2.48764	up
ENSMUSG00000024030	Abcg1	151	139	173	658	780	518	0.664258	0.689269	0.86752	2.82217	2.5754	2.25104	1.90E-26	1.94124	up
ENSMUSG00000044167	Foxo1	589	459	517	1401	1483	1117	1.75286	1.43845	1.58063	3.92625	3.29704	3.27042	1.45E-19	1.22932	up
NewGene_2237	NewGene_2237	29	19	56	122	268	190	0.257448	0.318301	0.871549	1.6593	2.27994	2.71997	6.83E-09	2.31886	up
ENSMUSG00000040666	Sh3bgr	355	250	261	528	836	622	7.18805	5.11889	5.26553	9.67668	12.1025	11.8829	1.82E-09	1.06001	up
ENSMUSG00000046157	Tmem229b	36	41	57	163	216	137	0.238049	0.288328	0.382345	1.04447	1.07502	0.902738	5.09E-08	1.79763	up
ENSMUSG00000037610	Kcnmb2	29	61	50	135	173	175	0.281246	0.631312	0.448717	1.21654	1.23828	1.64741	4.71E-06	1.65268	up
ENSMUSG00000037613	Tnfrsf23	1710	1724	1860	3461	4775	4078	15.6622	16.0046	16.3006	27.1118	29.6445	34.1271	7.69E-28	1.0833	up
NewGene_822	NewGene_822	111	173	134	321	420	345	0.561213	0.927574	0.696854	1.53493	1.59497	1.72534	8.72E-08	1.23874	up
NewGene_1714	NewGene_1714	97	119	104	323	386	389	0.79984	1.28273	0.84327	1.8877	1.80702	2.21874	1.77E-13	1.65405	up
ENSMUSG00000031519	Asb5	7791	7380	7177	13751	18306	17572	126.898	126.613	120.114	210.717	222.59	281.467	7.60E-28	1.02504	up
ENSMUSG00000038132	Rbm24	294	350	291	3027	3063	1706	2.4543	3.0796	2.5003	23.8182	19.1256	14.0356	1.32E-65	2.92226	up
ENSMUSG00000013483	Card14	3	8	6	108	133	122	0.018283	0.051507	0.032025	0.620536	0.606085	0.73359	2.55E-16	4.2846	up
NewGene_8259	NewGene_8259	90	45	122	136	218	257	0.419768	0.179418	0.495824	0.527881	0.737431	1.25511	0.00262984	1.12752	up
ENSMUSG00000028150	Rorc	65	26	58	109	137	165	0.648054	0.305113	0.676565	1.23781	1.16269	1.96055	0.000678505	1.35556	up
ENSMUSG00000028158	Mttp	295	224	247	880	1247	985	1.9295	1.70612	1.72257	5.61719	6.35483	6.75471	8.75E-39	1.88887	up
ENSMUSG00000060568	Fam78b	92	129	92	340	380	342	0.721262	1.14483	0.686849	2.29541	2.09735	2.47073	2.26E-12	1.63509	up
ENSMUSG00000036206	Sh3bp4	1379	1298	1221	2601	3474	2626	7.12425	7.06495	6.48219	12.6433	13.4021	13.3476	1.98E-29	1.0229	up
ENSMUSG00000027276	Jag1	216	182	188	1038	998	833	0.991262	0.878352	0.884569	4.48856	3.42758	3.76444	2.92E-41	2.17286	up
ENSMUSG00000006457	Actn3	7919	7072	7121	17077	24096	19371	70.8206	66.6064	65.4346	143.667	160.876	170.363	8.41E-68	1.31841	up
ENSMUSG00000029361	Nos1	23	17	16	255	267	170	0.057663	0.045077	0.041703	0.616191	0.506579	0.424286	2.91E-24	3.49822	up
ENSMUSG00000049719	Prss46	6	2	0	402	568	458	0.102707	0.025961	0	7.75685	8.69739	9.24408	2.40E-39	7.34731	up
ENSMUSG00000042895	Abra	23	47	31	494	762	672	0.193286	0.424595	0.267987	4.02723	4.92924	5.72466	3.22E-59	4.11411	up
NewGene_2681	NewGene_2681	3	20	9	81	98	83	0.025835	0.386134	0.227462	1.21341	1.44025	1.28694	4.39E-07	2.88917	up
ENSMUSG00000078532	Nkain1	283	346	370	800	1139	870	6.18959	8.09295	8.43632	16.4364	18.6215	18.7176	1.13E-17	1.34831	up
ENSMUSG00000036334	Igsf10	288	201	192	1615	1645	1638	0.735066	0.541375	0.504015	4.01934	3.22118	4.52183	3.91E-70	2.73616	up
ENSMUSG00000005583	Mef2c	863	764	633	4354	5453	4710	3.82452	3.9753	3.91866	17.7831	18.4002	20.2314	2.13E-133	2.55764	up
NewGene_1133	NewGene_1133	7	22	8	66	56	65	0.177997	0.42515	0.139672	1.15988	0.78115	1.12848	0.000236479	2.22074	up
ENSMUSG00000016493	Cd46	196	155	90	344	400	390	0.803691	0.669031	0.375484	1.32879	1.26074	1.59063	1.16E-06	1.24909	up
ENSMUSG00000036040	Adamtsl2	27	31	26	369	507	323	0.188913	0.231934	0.183712	2.47712	2.70121	2.26442	4.41E-44	3.69074	up
ENSMUSG00000029161	Cgref1	175	154	195	438	726	531	3.13172	2.90292	3.57872	7.3765	9.70068	9.34242	3.98E-16	1.5478	up
ENSMUSG00000029163	Emilin1	233	283	186	598	783	546	1.56175	1.99519	1.2779	3.76635	3.91723	3.59251	1.12E-12	1.31715	up
ENSMUSG00000028348	Cavin4	2084	2122	1846	8845	12409	10182	26.1864	28.0885	23.8317	104.594	116.446	125.867	9.73E-144	2.24196	up
ENSMUSG00000033044	Dhrs7c	15	10	18	186	291	200	0.332001	0.229887	0.428256	4.0675	5.0505	4.57123	1.68E-26	3.83152	up
ENSMUSG00000047986	Palm3	93	62	77	216	217	189	0.978628	0.67999	0.823554	2.13058	1.69803	1.95255	2.91E-06	1.30587	up
ENSMUSG00000044674	Fzd1	2348	2035	1902	5430	6583	3880	14.4446	13.1814	12.02	31.4217	30.233	23.4688	6.80E-24	1.19945	up
NewGene_7324	NewGene_7324	31	25	10	82	79	43	0.210636	0.17197	0.06278	0.587726	0.392911	0.348079	0.00641986	1.50447	up
NewGene_4668	NewGene_4668	23	28	37	138	123	104	0.306055	0.331617	0.353935	1.15406	1.10845	1.13711	9.54E-07	1.92899	up
ENSMUSG00000062991	Nrg1	715	592	619	1848	2305	1669	4.07422	4.04975	4.53112	9.14117	9.27577	8.92125	1.33E-40	1.46275	up
ENSMUSG00000109946	Brd3os	404	331	299	762	799	724	5.49461	4.73134	4.16909	9.74403	8.10979	9.6756	9.07E-11	1.02658	up
ENSMUSG00000038521	C1s1	576	523	550	4531	5281	4867	5.04369	4.81795	4.94675	37.3716	34.8536	42.019	3.87E-213	3.03077	up
ENSMUSG00000038527	C1rl	268	238	220	891	1031	895	2.29191	2.14836	1.93894	7.18279	6.59922	7.54938	4.04E-37	1.83186	up
ENSMUSG00000049580	Tsku	333	323	357	950	1102	961	3.4897	3.6303	3.72686	9.62444	9.07183	10.2746	4.11E-26	1.44537	up
ENSMUSG00000027996	Sfrp2	122	190	167	3361	3227	2617	1.57158	2.57356	2.2003	40.7452	31.0444	33.1661	3.36E-150	4.13722	up
ENSMUSG00000027995	Tlr2	311	372	374	978	1134	1369	2.66071	3.35178	3.28383	7.87512	7.24885	11.5262	8.46E-20	1.60235	up
ENSMUSG00000070867	Trabd2b	61	22	65	2158	1730	1446	0.236835	0.088824	0.259793	7.91922	5.0378	5.5456	5.40E-26	5.06533	up
ENSMUSG00000039347	Atp6v0e2	177	136	132	374	476	388	2.54146	2.05521	1.96806	5.07481	5.12539	5.49878	9.26E-12	1.34845	up
ENSMUSG00000021127	Zfp36l1	1440	1218	1113	3004	3938	2463	12.4324	11.0773	9.87034	24.399	25.382	20.911	1.52E-24	1.17897	up
ENSMUSG00000035692	Isg15	105	46	69	158	266	256	3.8333	1.74922	2.59047	5.44038	7.27777	9.2122	4.09E-06	1.50539	up
ENSMUSG00000048967	Yjefn3	0	16	16	42	65	48	0	0.541333	0.509844	1.27171	1.58387	1.5306	0.007217	2.10738	up
ENSMUSG00000027386	Fbln7	213	94	134	504	558	418	1.7018	0.788628	1.2148	3.9122	3.41391	3.41016	2.56E-11	1.6288	up
ENSMUSG00000070424	Art5	6	6	0	96	111	92	0.085828	0.0871	0	1.3564	1.25096	1.47293	2.97E-13	4.51669	up
ENSMUSG00000040883	Tmem205	301	230	271	595	773	492	9.4834	7.68534	8.90852	17.8629	18.3125	15.6205	4.40E-10	1.0748	up
ENSMUSG00000026387	Sctr	17	6	7	68	105	61	0.215856	0.070823	0.080342	0.815149	1.0055	0.758757	3.52E-07	2.82506	up
ENSMUSG00000095799	Eif1ad10	175	191	144	877	1111	1091	10.3324	11.902	8.73161	48.9528	49.194	63.6257	3.08E-50	2.46964	up
NewGene_2950	NewGene_2950	36	23	31	282	285	278	0.179481	0.120861	0.162295	1.35715	1.088	1.3968	1.14E-26	3.11677	up
ENSMUSG00000025140	Pycr1	760	799	538	1713	1466	1379	10.442	11.0844	7.52562	21.9675	14.6979	18.2688	1.65E-09	1.00969	up
ENSMUSG00000050395	Tnfsf15	68	52	21	165	221	255	0.297844	0.239399	0.091918	0.685612	0.732188	1.10964	2.40E-08	2.07629	up
ENSMUSG00000054894	Dmac2l	147	199	158	365	430	318	3.0169	3.56067	2.81851	6.81155	6.02331	5.72061	2.94E-06	1.00627	up
ENSMUSG00000056498	Tmem154	17	19	16	119	94	115	0.126039	0.152379	0.121556	0.862697	0.541613	0.868872	4.19E-09	2.55375	up
NewGene_4782	NewGene_4782	54	42	48	507	547	586	0.249712	0.189676	0.234129	2.30036	1.85616	2.74027	8.08E-51	3.39544	up
NewGene_4431	NewGene_4431	100	85	75	190	199	180	0.75165	0.631736	0.530193	1.3242	1.10062	1.29661	0.000248229	1.01139	up
ENSMUSG00000063529	Stmnd1	23	7	17	61	90	65	0.423082	0.136068	0.320756	1.07909	1.26917	1.20729	0.000108707	2.06891	up
ENSMUSG00000019872	Smpdl3a	45	39	28	100	118	100	0.58374	0.530986	0.361646	1.22796	1.15936	1.29206	0.000304672	1.38188	up
ENSMUSG00000020263	Appl2	1297	1008	919	2472	2833	2530	11.4524	9.31377	8.17869	20.1134	18.2825	21.5272	5.85E-23	1.1618	up
ENSMUSG00000062694	Cav3	40	70	19	874	1112	819	0.877648	1.63335	0.430143	18.3287	18.5166	17.9592	6.24E-18	4.30367	up
ENSMUSG00000020846	Rflnb	570	525	601	4188	4496	3331	4.18857	4.05804	4.53589	28.9606	24.6727	24.0802	3.27E-128	2.69543	up
ENSMUSG00000020848	Doc2b	34	11	20	96	63	83	0.199018	0.066264	0.116431	0.531085	0.275477	0.47928	0.000487232	1.81567	up
ENSMUSG00000042812	Foxf1	61	33	23	119	194	116	0.642646	0.369414	0.252287	1.19472	1.54081	1.21024	1.10E-05	1.73519	up
ENSMUSG00000046318	Ccbe1	597	472	679	1281	1442	1125	2.3428	1.9509	2.73837	4.73126	4.22637	4.37788	5.30E-12	1.00945	up
ENSMUSG00000043496	Tril	84	52	43	170	116	164	0.404168	0.260291	0.20835	0.768458	0.414688	0.773185	0.000910901	1.24668	up
ENSMUSG00000048442	Smim5	47	24	77	108	199	115	1.21155	0.583804	2.22799	2.45006	3.88542	2.89836	0.0014207	1.35077	up
ENSMUSG00000042367	Gjb3	310	240	282	678	700	491	4.66043	3.45987	3.97091	8.73961	7.48781	6.94117	7.16E-09	1.04105	up
ENSMUSG00000028456	Unc13b	38	5	15	71	166	144	0.066188	0.009093	0.025425	0.115657	0.339126	0.276898	1.72E-06	2.59163	up
ENSMUSG00000032735	Ablim3	112	95	114	801	1132	856	0.632005	0.562283	0.667346	4.28756	4.82156	4.79496	4.12E-74	2.9812	up
ENSMUSG00000074217	Misp3	14	14	20	135	160	101	0.274558	0.262611	0.4258	2.57863	2.32078	2.00916	1.55E-12	2.90375	up
ENSMUSG00000024827	Gldc	57	52	30	180	243	165	0.389628	0.373074	0.205402	1.15568	1.24292	1.10719	9.22E-10	1.94475	up
ENSMUSG00000005716	Pvalb	0	2	0	47	87	115	0	0.047318	0	1.1852	1.72503	3.0145	9.14E-09	6.83637	up
ENSMUSG00000064220	H2ac18	51	43	25	220	405	254	2.22056	1.98904	1.11441	9.09825	13.2997	11.0022	1.43E-19	2.73489	up
ENSMUSG00000018593	Sparc	56503	54728	55374	205891	255715	201650	660.918	680.584	678.041	2327.3	2308.12	2395.66	9.71E-199	1.86053	up
ENSMUSG00000008461	Fut1	16	8	0	102	103	71	0.225104	0.075439	0	1.1921	0.834015	1.1168	5.65E-08	3.41442	up
ENSMUSG00000028557	Rnf11	5844	5083	5068	15072	16479	13490	38.3293	35.568	34.1506	92.2383	78.9304	86.654	9.90E-65	1.36985	up
ENSMUSG00000061353	Cxcl12	5075	4869	4073	11484	14567	11740	46.2971	47.1476	38.2367	113.715	116.663	119.807	1.94E-54	1.30046	up
ENSMUSG00000032502	Stac	7	20	19	56	72	62	0.061459	0.205633	0.18669	0.509992	0.525955	0.586321	0.000698155	1.90291	up
ENSMUSG00000032503	Arpp21	97	83	38	528	656	613	0.712956	0.583126	0.263013	3.74261	3.89939	4.61993	8.22E-32	2.92486	up
ENSMUSG00000079434	Neu2	8	9	15	84	88	83	0.104472	0.130999	0.207705	1.24257	1.00069	1.14851	1.62E-08	2.86947	up
ENSMUSG00000044017	Adgrd1	222	165	112	975	1268	915	1.14057	0.867656	0.573629	4.71864	4.8405	4.67588	2.64E-42	2.53239	up
ENSMUSG00000047591	Mafa	178	131	133	330	423	249	1.67229	1.30055	1.28255	2.92009	2.9726	2.30522	5.60E-06	1.04208	up
ENSMUSG00000057315	Arhgap24	453	404	391	1215	1536	1318	3.50573	3.28271	3.09304	8.92574	8.82832	9.9999	1.00E-38	1.57698	up
NewGene_4168	NewGene_4168	60	87	99	398	584	500	0.258425	0.499663	0.592639	2.35716	2.3142	3.30279	4.92E-26	2.44929	up
NewGene_4164	NewGene_4164	49	39	67	244	99	123	0.416791	0.355413	0.586961	1.98035	0.638577	1.0394	0.000477093	1.50647	up
ENSMUSG00000031289	Il13ra2	27	15	13	113	128	185	0.299448	0.173502	0.146308	1.30049	1.07575	2.05685	2.92E-11	2.85703	up
ENSMUSG00000010609	Psen2	273	205	201	477	725	458	3.987	2.75868	2.81921	6.09293	7.10611	6.03004	6.31E-10	1.14657	up
ENSMUSG00000054034	Tceal5	5	20	10	44	74	67	0.103958	0.64609	0.245296	1.0088	1.34908	1.68025	0.000248419	2.25213	up
ENSMUSG00000039611	Pgap4	58	65	97	243	272	252	0.499884	0.621957	0.853636	2.50569	2.0346	2.81562	2.51E-09	1.67315	up
ENSMUSG00000031461	Myom2	2422	2305	1923	20902	26381	21628	12.3195	12.3499	10.0475	100.036	100.193	108.207	0	3.24392	up
NewGene_6092	NewGene_6092	22	22	23	56	97	96	0.21423	0.234076	0.227844	0.554961	0.833215	1.50655	0.00013313	1.75996	up
ENSMUSG00000023367	Tmem176a	63	51	54	107	128	136	1.00032	0.832377	0.896818	1.64292	1.57639	2.3927	0.00279873	1.0253	up
ENSMUSG00000035615	Frmpd1	760	586	646	1832	1995	1256	4.0905	3.30617	3.58802	9.32336	8.11068	6.64193	4.14E-17	1.22021	up
NewGene_9817	NewGene_9817	36	45	44	82	119	118	0.417772	0.393266	0.371937	0.722298	0.803507	1.30329	0.00151144	1.21932	up
ENSMUSG00000018411	Mapt	118	72	70	364	394	277	0.698469	0.557344	0.423296	1.95386	1.81222	1.68912	1.34E-13	1.87051	up
ENSMUSG00000030470	Csrp3	118	84	90	2338	2689	2603	3.45747	2.57777	2.71356	64.737	59.0906	75.3568	3.13E-218	4.58929	up
NewGene_682	NewGene_682	2	3	13	104	161	121	0.011735	0.02561	0.100729	0.853472	1.10248	1.07238	8.82E-15	4.2714	up
ENSMUSG00000040093	Bmf	225	245	168	757	1176	848	1.26622	1.43039	1.03189	3.96513	4.89474	4.6398	1.96E-31	1.98088	up
ENSMUSG00000018166	Erbb3	1403	1139	1123	2975	3739	2457	6.02161	5.14541	4.95132	12.0098	11.9781	10.3685	5.53E-27	1.1874	up
ENSMUSG00000071103	1700029J07Rik	12	30	20	103	75	105	0.110696	0.295492	0.185571	0.9981	0.600573	1.02859	2.01E-05	2.08423	up
ENSMUSG00000030672	Mylpf	4191	4463	3560	55277	77859	48535	141.283	158.619	123.288	1752.95	1965.39	1609.03	0	3.74809	up
ENSMUSG00000066975	Cryba4	63	45	40	134	159	155	2.11035	1.58385	1.36708	4.2841	4.07054	5.24398	7.77E-06	1.48102	up
ENSMUSG00000037379	Spon2	3325	2763	2381	9260	13082	12100	42.5593	37.2437	31.2486	111.676	125.582	152.733	1.39E-64	1.89847	up
ENSMUSG00000037375	Hhat	215	230	112	506	643	323	1.95493	2.19905	1.04538	4.3221	4.36304	2.88447	1.99E-06	1.2568	up
ENSMUSG00000037370	Enpp1	2683	2439	2392	7900	9015	8538	11.0991	10.0361	9.76763	29.6443	28.8217	34.7932	9.95E-79	1.63948	up
ENSMUSG00000011148	Adssl1	1516	1446	1298	5201	5912	4242	21.978	22.0712	19.3468	70.8384	64.0148	60.4366	1.79E-68	1.71873	up
ENSMUSG00000022665	Ccdc80	10065	8524	8329	30248	40941	34081	66.4605	60.2703	55.6558	194.151	197.557	214.997	2.85E-122	1.8372	up
ENSMUSG00000042675	Ypel3	1150	1084	999	3758	4318	3656	27.4765	27.4776	23.8986	82.3233	77.1376	84.1598	2.34E-80	1.7339	up
ENSMUSG00000020758	Itgb4	129	121	135	62	87	61	0.534796	0.52577	0.574114	0.241617	0.269132	0.247571	0.00116994	-1.01495	down
ENSMUSG00000044533	Rps2	3756	3673	3350	1485	2398	1600	88.719	91.411	81.2861	32.9694	42.275	37.1244	8.82E-27	-1.12298	down
ENSMUSG00000027405	Nop56	7395	6675	7584	3066	4042	3882	113.438	106.456	119.453	42.9683	45.4285	57.88	5.04E-28	-1.10493	down
ENSMUSG00000029910	Mad2l1	4082	3838	3958	995	1252	1000	41.8296	37.7599	36.1926	8.20288	8.23798	9.11499	1.66E-124	-2.00336	down
ENSMUSG00000017724	Etv4	2174	2101	2361	502	724	360	23.4972	23.945	26.2954	5.0982	5.86674	3.81701	7.12E-53	-2.21976	down
ENSMUSG00000111709	Gm3776	115	123	122	2	8	3	3.37418	3.79863	3.67429	0.048418	0.158774	0.084638	6.34E-19	-4.94855	down
ENSMUSG00000025269	Apex2	483	635	648	243	373	317	4.27052	6.10759	6.52426	2.09124	2.80866	2.26686	2.50E-08	-1.06309	down
ENSMUSG00000001281	Itgb7	529	515	465	9	17	4	5.11375	5.52753	4.81054	0.078237	0.123517	0.030885	2.62E-68	-5.7977	down
ENSMUSG00000063445	Nmral1	961	762	829	349	482	364	17.1891	13.243	13.6949	3.63946	6.34091	5.20753	1.06E-18	-1.22876	down
NewGene_4094	NewGene_4094	612	656	559	242	386	292	2.57198	2.92564	2.43106	0.956845	1.21019	1.20598	9.05E-12	-1.13218	down
ENSMUSG00000029283	Cdc7	852	980	1015	266	302	320	7.43825	9.23697	9.43081	2.18621	1.99154	2.86806	3.01E-29	-1.80452	down
ENSMUSG00000028884	Rpa2	1390	1528	1717	507	621	552	20.1153	23.5958	25.3084	6.82821	6.66979	7.72159	6.44E-34	-1.59575	down
ENSMUSG00000028885	Smpdl3b	643	497	662	231	287	193	8.27212	6.73363	8.75099	2.78749	2.75118	2.43139	5.35E-17	-1.47772	down
ENSMUSG00000048562	Sp8	156	156	194	16	12	24	1.02462	0.945362	1.16908	0.083712	0.050649	0.131701	1.85E-18	-3.38892	down
ENSMUSG00000032586	Traip	635	562	746	173	172	142	6.05798	5.64462	7.31	1.54652	1.22411	1.32662	1.48E-30	-2.12189	down
ENSMUSG00000046186	Cd109	5309	4859	5006	2325	2677	2624	23.3917	22.545	22.6592	9.6338	8.80233	11.3671	2.63E-32	-1.11336	down
ENSMUSG00000033985	Tesk2	1249	1118	1286	525	740	550	10.7376	10.0929	11.3847	4.25943	4.7217	4.66394	5.28E-21	-1.1477	down
ENSMUSG00000051726	Kcnf1	538	583	616	235	281	229	2.90067	3.30666	3.40767	1.19125	1.13016	1.21268	2.35E-16	-1.35432	down
ENSMUSG00000026547	Tagln2	21151	19331	20402	9808	12532	9733	345.583	332.078	342.194	150.205	153.017	156.025	5.14E-58	-1.05817	down
ENSMUSG00000002055	Spag5	4480	4116	4442	933	1247	1176	29.7546	28.7898	30.3113	5.82759	6.17925	7.68108	5.08E-93	-2.08582	down
ENSMUSG00000001507	Itga3	6526	5959	6361	3081	3709	2143	34.9516	33.3489	34.7286	15.4356	14.8735	11.1948	7.15E-26	-1.21874	down
ENSMUSG00000017550	Atad5	1166	1128	1229	304	344	352	4.13751	4.21523	4.47928	1.01464	0.908637	1.2253	3.76E-44	-1.93906	down
ENSMUSG00000055612	Cdca7	1114	994	1209	303	507	392	11.8612	11.1845	13.2208	3.0268	4.02897	4.18443	3.07E-27	-1.60745	down
ENSMUSG00000028718	Stil	1368	1280	1665	153	307	240	6.68225	6.58346	8.35387	0.701731	1.0997	1.13394	5.87E-58	-2.77218	down
ENSMUSG00000022833	Ccdc14	613	589	647	224	293	280	3.88639	3.92547	4.25554	1.34191	1.37198	1.75456	3.47E-16	-1.34241	down
ENSMUSG00000070348	Ccnd1	11125	10282	13060	2853	4017	3123	76.8034	74.7558	92.6301	18.5244	20.7008	21.1978	1.16E-83	-1.92553	down
ENSMUSG00000037466	Tedc1	937	901	1356	243	351	302	6.73627	6.90428	9.79508	1.68048	2.00633	2.15519	4.84E-28	-1.97227	down
ENSMUSG00000026039	Sgo2a	2797	2406	2701	510	786	726	14.6222	13.2454	14.5055	2.50594	3.06471	3.73076	2.94E-63	-2.09871	down
ENSMUSG00000046269	Usp27x	195	220	261	116	144	89	1.5503	1.80598	1.75808	0.825517	0.813752	0.560084	2.70E-05	-1.0984	down
ENSMUSG00000079685	Ulbp1	2731	2375	2947	1043	1656	1172	12.6405	11.3962	13.9554	4.38906	5.62794	5.28702	8.12E-25	-1.20228	down
ENSMUSG00000024590	Lmnb1	4258	4058	4625	727	951	690	38.6711	38.8111	43.1511	6.2028	6.44126	6.15986	5.33E-157	-2.58829	down
NewGene_1955	NewGene_1955	1193	1199	885	402	600	543	4.17526	4.78774	3.24502	1.50574	1.80763	2.11964	9.87E-15	-1.21576	down
ENSMUSG00000015766	Eps8	10451	10097	10821	4461	5736	5510	59.0879	60.1125	77.4476	23.7246	24.2807	30.629	9.49E-33	-1.12438	down
ENSMUSG00000029674	Limk1	1358	1468	1541	630	732	537	10.6671	12.064	12.2299	4.56807	4.22658	4.08993	8.77E-27	-1.3367	down
ENSMUSG00000038146	Notch3	5822	5217	4350	2788	3408	2053	18.7832	17.7347	14.5205	8.49315	8.19272	6.50859	7.26E-18	-1.03756	down
ENSMUSG00000027220	Syt13	6560	5873	6350	3478	4169	2508	45.0361	42.4603	44.7867	22.4595	21.3625	16.9275	1.43E-20	-1.02712	down
ENSMUSG00000046434	Hnrnpa1	34283	32634	35612	15858	19542	15769	393.851	394.944	425.924	176.107	154.862	185.087	1.32E-58	-1.13455	down
ENSMUSG00000035293	G2e3	2902	2415	2782	952	1339	1029	11.1577	9.84289	10.8947	3.43664	3.8629	3.87649	3.42E-45	-1.42253	down
ENSMUSG00000032218	Ccnb2	4035	4170	3597	1141	1301	1097	68.0419	74.0594	62.3105	18.097	16.3767	18.1822	6.67E-85	-1.86484	down
ENSMUSG00000005107	Slc2a9	79	43	76	18	11	23	0.559423	0.322016	0.553746	0.117243	0.056973	0.160347	0.000216009	-2.01374	down
ENSMUSG00000015354	Pcolce2	3564	3235	3630	1776	1700	1677	20.7302	19.8214	21.6986	9.71714	7.38236	9.59343	5.31E-24	-1.1323	down
NewGene_4010	NewGene_4010	568	525	431	185	254	145	7.32427	8.40765	5.46701	2.41018	2.98261	2.22369	1.80E-15	-1.52704	down
ENSMUSG00000020493	Prr11	3007	2893	3064	666	670	690	20.3001	20.5688	21.2529	4.22648	3.37228	4.57599	4.47E-88	-2.26299	down
ENSMUSG00000020492	Ska2	1825	1754	2047	608	977	709	15.5132	15.6977	17.8762	4.86206	6.19653	5.92074	6.37E-31	-1.44003	down
ENSMUSG00000017002	Slpi	146	148	129	41	49	31	4.28222	4.6233	3.87995	1.11316	1.07524	0.861956	4.02E-09	-1.94257	down
ENSMUSG00000039187	Fanci	849	944	953	129	234	190	4.74726	5.54776	5.47809	0.675973	0.97574	1.03511	3.50E-46	-2.45691	down
ENSMUSG00000040034	Nup43	1338	1078	1269	473	565	412	26.851	22.792	26.1672	8.92858	8.4541	8.12362	1.13E-30	-1.47727	down
ENSMUSG00000018362	Kpna2	10815	10571	12324	3553	4276	4008	136.902	141.829	160.929	42.7856	40.5452	49.997	4.84E-65	-1.63637	down
ENSMUSG00000026955	Sapcd2	491	433	574	100	130	150	4.84018	4.12234	5.33634	0.891049	0.842869	1.21528	2.18E-22	-2.10109	down
ENSMUSG00000048388	Fam171b	213	191	215	77	77	107	0.975087	0.924928	1.01313	0.332135	0.261855	0.479727	2.12E-06	-1.35377	down
ENSMUSG00000019102	Aldh3a1	890	1013	966	307	368	330	13.3324	15.9517	14.8284	4.29668	4.09435	4.88928	1.20E-30	-1.64339	down
ENSMUSG00000023087	Noct	497	496	595	320	271	227	3.09966	3.73227	4.55747	2.40664	1.58004	1.64608	6.14E-08	-1.07666	down
ENSMUSG00000038068	Rnf144b	734	984	1060	161	178	141	4.24927	5.95581	6.3454	0.840527	0.775877	0.766377	1.21E-47	-2.66894	down
ENSMUSG00000021176	Efcab11	510	451	452	157	186	204	6.40486	6.00193	5.79538	1.87034	1.76234	2.49916	6.36E-15	-1.48761	down
ENSMUSG00000021175	Cdca7l	1373	1167	1259	439	582	549	12.0875	10.9193	11.3853	3.74887	4.01792	4.72712	2.34E-27	-1.40111	down
ENSMUSG00000028937	Acot7	5462	5434	5707	2192	3204	2443	96.3867	101.474	103.865	36.5934	42.2871	42.1347	5.26E-43	-1.22339	down
ENSMUSG00000027533	Fabp5	2151	2303	2527	195	334	129	56.2669	63.4486	67.894	4.79116	6.51776	3.31701	4.95E-91	-3.57659	down
ENSMUSG00000027536	Chmp4c	996	988	1043	455	506	381	4.25713	4.45167	4.53927	1.89326	1.66431	1.62563	1.34E-22	-1.30481	down
ENSMUSG00000000120	Ngfr	47	41	76	4	0	0	0.351768	0.319706	0.578866	0.022696	0	0	1.78E-08	-5.46277	down
ENSMUSG00000041220	Elovl6	4833	4303	5128	1713	2721	1702	21.518	19.903	23.1886	7.18772	8.91435	7.29957	9.79E-36	-1.36786	down
ENSMUSG00000039231	Suv39h1	2409	2158	2733	668	912	792	21.5392	19.6487	24.3439	5.48439	5.74087	6.59364	1.23E-48	-1.7548	down
ENSMUSG00000026827	Gpd2	6634	6815	7298	2177	2672	2325	30.0424	32.9708	34.443	9.3981	9.14622	10.4862	8.86E-79	-1.66243	down
ENSMUSG00000031004	Mki67	15725	14665	15916	2790	4502	3713	40.3528	39.6357	41.9648	6.73328	8.62426	9.3682	5.73E-108	-2.21291	down
ENSMUSG00000047757	Fancb	385	443	552	151	139	149	3.36294	4.07215	4.95356	1.2373	0.90386	1.2786	1.25E-15	-1.77188	down
ENSMUSG00000089774	Slc5a3	3844	3463	3924	1375	1901	1714	9.09348	8.62868	9.53733	3.05947	3.35714	3.98782	2.03E-36	-1.30109	down
ENSMUSG00000000567	Sox9	1689	1639	1763	891	1129	718	10.5419	10.7741	11.3051	5.23019	5.25845	4.40385	4.13E-18	-1.03623	down
ENSMUSG00000020415	Pttg1	2910	2839	2879	686	1028	815	84.533	75.6336	79.4405	16.838	18.3839	22.3428	1.29E-77	-1.90912	down
ENSMUSG00000052485	Tmem171	136	124	197	61	71	40	3.00847	2.88739	4.48937	1.27311	1.18775	0.870075	5.27E-06	-1.55348	down
NewGene_6682	NewGene_6682	268	248	235	116	155	85	4.06933	3.96228	3.6624	1.65453	1.74784	1.25513	5.23E-07	-1.22154	down
ENSMUSG00000035024	Ncapd3	2288	2041	2136	647	1055	807	10.8591	10.4051	10.9955	2.90255	3.90081	3.80125	1.63E-38	-1.5069	down
ENSMUSG00000045083	Lingo2	492	375	402	143	159	122	3.7442	3.02733	3.58195	1.06935	0.855063	0.862587	3.55E-18	-1.70733	down
ENSMUSG00000044934	Zfp367	2031	1841	2035	861	1075	872	14.9109	14.2723	15.3111	5.93094	5.86324	6.29082	4.86E-33	-1.20428	down
ENSMUSG00000032555	Topbp1	6343	5533	6027	1387	2303	1698	31.4442	28.9479	30.7254	6.46894	8.49507	8.25029	1.11E-74	-1.87635	down
ENSMUSG00000031584	Gsr	2104	1859	2087	768	1059	696	20.3182	18.9035	20.7044	6.97816	7.63145	6.60583	4.88E-37	-1.40358	down
ENSMUSG00000030701	Plekhb1	344	331	186	129	179	117	4.31071	4.46543	2.44471	1.5002	1.82152	1.18343	1.36E-05	-1.15605	down
ENSMUSG00000039629	Strip2	505	404	481	153	222	209	2.49557	2.05298	2.40214	0.694247	0.815331	0.984892	7.19E-13	-1.37983	down
ENSMUSG00000020623	Map2k6	219	190	212	90	88	63	2.72814	2.4875	2.71225	1.05144	0.813252	0.76469	2.93E-08	-1.49204	down
ENSMUSG00000028031	Dkk2	763	684	1009	142	228	199	5.31228	5.01891	7.21887	0.928215	1.18141	1.35907	1.27E-31	-2.24895	down
NewGene_9842	NewGene_9842	493	386	403	50	97	51	2.41386	2.13405	2.29497	0.199483	0.461095	0.212443	1.93E-34	-2.84664	down
ENSMUSG00000032397	Tipin	2108	1777	2125	775	1267	837	38.6319	34.7215	41.6637	14.0243	17.4562	14.5312	8.12E-23	-1.20972	down
ENSMUSG00000026669	Mcm10	1303	1219	1557	138	187	174	8.9948	8.7603	10.8875	0.684045	0.754302	1.09686	2.12E-92	-3.16299	down
ENSMUSG00000017697	Ada	328	226	239	92	110	71	5.011	3.63844	3.74889	1.32018	1.25433	1.0663	3.66E-11	-1.66906	down
ENSMUSG00000044768	Macir	987	896	1196	511	558	518	1.28271	1.43935	5.29694	0.869031	1.1961	0.877745	7.03E-13	-1.08046	down
ENSMUSG00000055240	Zfp101	626	696	904	270	345	349	3.76679	4.1611	5.81097	1.85837	1.70449	2.10963	1.11E-12	-1.33702	down
ENSMUSG00000056917	Sipa1	1603	1321	1678	662	1003	675	11.6635	10.1147	12.4979	4.51596	5.40013	4.73922	3.98E-18	-1.12029	down
ENSMUSG00000039985	Sinhcaf	1719	1435	1577	812	947	750	16.7891	14.7582	16.1614	7.41682	7.15274	7.12608	1.81E-21	-1.04317	down
ENSMUSG00000031861	Lpar2	93	144	135	18	31	37	0.573133	0.734602	0.62036	0.093107	0.10074	0.279687	3.11E-08	-2.24721	down
ENSMUSG00000049916	2610318N02Rik	81	83	100	12	19	10	1.68319	1.89643	2.21848	0.225242	0.27369	0.193612	1.06E-09	-2.83793	down
ENSMUSG00000090553	Snrpe	1840	2409	2403	1022	1797	696	93.2303	128.297	124.908	48.572	68.1862	34.6241	0.00163207	-1.101	down
ENSMUSG00000039470	Zdhhc2	1574	1551	1706	563	830	595	12.0176	12.4699	13.3807	4.04141	4.73168	4.46277	9.73E-34	-1.42391	down
ENSMUSG00000029554	Mad1l1	1442	1672	1756	675	1119	860	14.0974	17.2129	17.6358	6.20514	8.16825	8.26947	2.83E-13	-1.02326	down
ENSMUSG00000029552	Tes	8608	7778	8348	3558	5427	4219	91.0894	85.8153	90.7462	35.3984	41.115	43.8894	1.10E-31	-1.04526	down
ENSMUSG00000026785	Pkn3	465	529	459	131	178	97	3.94227	4.83299	4.21213	1.12066	1.16691	1.01553	1.01E-22	-1.98767	down
ENSMUSG00000026784	Pdss1	417	376	433	133	129	169	6.7087	6.52982	7.23157	1.96666	1.59076	2.60382	2.18E-13	-1.61749	down
NewGene_3931	NewGene_3931	403	366	387	149	258	175	7.58643	6.98163	7.36329	3.05163	3.88596	3.32883	9.19E-09	-1.13749	down
NewGene_3932	NewGene_3932	601	544	471	129	288	248	2.30612	2.20026	1.85851	0.465962	0.824009	0.933223	2.05E-10	-1.42408	down
ENSMUSG00000047139	Cd24a	137	147	157	40	67	64	1.93531	2.19027	2.27908	0.523592	0.701732	0.887676	3.38E-06	-1.50326	down
NewGene_7767	NewGene_7767	3479	3169	3681	1657	2212	1614	30.5671	29.3288	33.2292	13.6913	14.5087	13.9415	9.07E-29	-1.05192	down
ENSMUSG00000017716	Birc5	4400	4167	4503	637	1025	721	88.0259	95.454	98.6446	11.8431	16.2785	13.0752	3.44E-140	-2.60085	down
ENSMUSG00000041498	Kif14	1464	1373	1473	262	392	287	4.22624	4.17305	4.36869	0.710345	0.843706	0.81409	5.82E-78	-2.33577	down
ENSMUSG00000051517	Arhgef39	518	534	472	118	185	132	8.78695	8.79655	7.53226	1.72138	2.14858	2.00815	2.54E-26	-1.9512	down
ENSMUSG00000040729	Cep126	130	78	117	46	43	22	0.67712	0.431242	0.621695	0.224641	0.165846	0.110038	4.30E-05	-1.67794	down
ENSMUSG00000052151	Plpp2	3835	4058	3952	1837	2252	1582	61.0175	68.1379	64.8692	28.2802	27.3744	24.6767	1.29E-36	-1.20032	down
ENSMUSG00000023940	Sgo1	2182	1855	2098	365	402	349	15.5251	13.8993	15.3339	2.43808	2.1315	2.44168	2.06E-111	-2.58358	down
ENSMUSG00000019961	Tmpo	16210	15504	15992	5179	5966	4939	123.19	123.18	121.31	35.7469	34.2154	37.0674	1.15E-122	-1.69652	down
ENSMUSG00000019960	Dusp6	2135	1907	2489	999	1473	1017	19.7161	18.5435	23.6085	8.67093	10.152	9.2324	2.09E-17	-1.04942	down
ENSMUSG00000026238	Ptma	43979	43651	46859	15804	24008	15386	936.025	977.94	1024.76	316.195	381.587	322.008	2.32E-57	-1.43489	down
ENSMUSG00000073434	Wdr90	1214	1202	1300	341	463	306	5.47146	5.86064	6.50254	1.66761	1.69752	1.32237	3.35E-47	-1.88544	down
ENSMUSG00000049396	Gemin4	1235	1352	1449	602	905	690	9.00133	10.3796	10.8515	4.12675	4.92569	4.94392	5.53E-15	-1.02075	down
ENSMUSG00000030322	Mbd4	346	365	382	115	157	152	2.65918	2.83877	3.06491	0.79544	0.877596	1.16039	9.22E-13	-1.49665	down
ENSMUSG00000043873	Chil5	76	60	100	0	2	0	1.73224	1.43232	2.26706	0	0.026275	0	2.25E-09	-7.03696	down
ENSMUSG00000040528	Milr1	194	245	235	81	180	97	3.71849	5.12773	4.42962	1.50168	2.66667	1.80212	0.000142295	-1.08326	down
ENSMUSG00000030726	Pold3	1831	1758	2061	826	1086	793	15.4394	15.6172	17.9079	6.53567	6.85981	6.60061	1.29E-26	-1.2013	down
ENSMUSG00000002068	Ccne1	1023	940	1320	320	390	294	13.2553	12.7679	17.4968	3.8686	3.746	3.73185	1.68E-31	-1.84526	down
ENSMUSG00000052397	Ezr	12406	12095	11890	5152	7338	5520	101.236	103.952	99.6846	39.5446	44.6998	44.2956	2.92E-53	-1.15415	down
ENSMUSG00000031438	Rnf128	1151	1004	860	337	333	241	10.7978	9.91841	8.29399	2.9713	2.33103	2.22371	4.99E-31	-1.85009	down
ENSMUSG00000038252	Ncapd2	5158	4936	5206	1180	1493	1289	28.8755	29.0635	29.9312	6.18835	6.22205	7.06522	1.80E-129	-2.07949	down
ENSMUSG00000037991	Rmi2	133	178	147	13	52	11	0.916855	1.29234	1.0386	0.082912	0.262806	0.073374	3.92E-10	-2.80356	down
ENSMUSG00000037995	Igsf9	108	95	47	18	11	17	0.659157	0.608802	0.294075	0.103703	0.047092	0.097862	9.68E-07	-2.53339	down
ENSMUSG00000035842	Ddx11	1378	1262	1416	271	374	293	8.7029	8.4009	9.13435	1.59172	1.74977	1.80347	1.12E-71	-2.24827	down
ENSMUSG00000070643	Sox13	200	113	175	60	72	54	1.39728	0.852467	1.32987	0.429736	0.370891	0.376045	2.05E-06	-1.51834	down
ENSMUSG00000027353	Mcm8	505	454	394	117	214	150	4.089	3.86608	3.26566	0.89109	1.29706	1.19556	5.38E-16	-1.63734	down
ENSMUSG00000031772	Cntnap4	121	75	82	28	50	19	0.638998	0.418126	0.443824	0.136692	0.19517	0.095261	0.000121587	-1.67688	down
ENSMUSG00000045903	Npas4	62	87	53	4	35	16	0.454711	0.653089	0.433892	0.024321	0.184698	0.109128	0.000600895	-2.07885	down
ENSMUSG00000042489	Clspn	1971	1668	1951	309	363	279	10.4788	9.21605	10.5111	1.49184	1.4025	1.48397	3.01E-111	-2.68591	down
ENSMUSG00000045273	Cenph	656	674	925	102	236	177	13.5259	14.6343	19.6101	1.97718	3.62315	3.58511	8.26E-25	-2.28782	down
ENSMUSG00000024542	Cep192	2680	2518	2611	965	1547	1322	8.54734	8.45917	8.55551	2.8938	3.68269	4.14647	5.78E-23	-1.16379	down
ENSMUSG00000027018	Hat1	3458	2998	3256	922	1315	840	55.9583	51.5646	54.5393	14.0782	15.8105	13.4535	7.61E-69	-1.80159	down
ENSMUSG00000051278	Zgrf1	949	945	1214	224	380	344	3.71866	3.83214	4.76747	0.756155	1.07886	1.20949	7.96E-26	-1.85289	down
ENSMUSG00000036109	Mbnl3	470	470	415	161	212	278	2.79325	3.0633	2.58689	0.91439	0.917851	1.51752	1.96E-07	-1.17184	down
NewGene_4928	NewGene_4928	265	361	292	138	135	147	3.13456	5.43701	4.18539	1.59085	1.34792	2.12658	2.09E-07	-1.24771	down
ENSMUSG00000020899	Pfas	1568	1697	1725	785	1055	607	6.41652	7.23921	7.19476	2.98836	3.1911	2.4152	2.18E-18	-1.17693	down
ENSMUSG00000020897	Aurkb	2776	2526	2544	522	662	515	36.9357	35.3463	34.7837	6.52111	6.56966	6.71505	6.49E-130	-2.33968	down
ENSMUSG00000039748	Exo1	763	740	847	101	155	76	3.39069	3.22724	4.65045	0.339683	0.533168	0.278008	1.24E-56	-2.97645	down
ENSMUSG00000048764	Tmprss11f	199	215	301	9	21	13	1.42012	1.6187	2.21103	0.056327	0.108219	0.085836	1.64E-30	-4.20951	down
ENSMUSG00000012443	Kif11	5189	5170	5982	933	1374	1093	27.8026	29.171	32.9285	4.70251	5.49291	5.75605	2.92E-118	-2.40498	down
NewGene_9141	NewGene_9141	2220	2419	3341	1031	1481	763	70.9247	81.4079	105.63	30.9714	35.3296	23.9634	3.60E-07	-1.44545	down
ENSMUSG00000025364	Pa2g4	9551	9321	10511	5303	6164	4465	100.321	103.57	114.008	52.6957	48.5836	46.3606	1.01E-28	-1.01755	down
ENSMUSG00000068735	Trp53i11	45	54	41	8	0	0	0.425981	0.783713	0.401543	0.06452	0	0	3.65E-06	-4.20203	down
ENSMUSG00000074825	Itpripl1	335	343	473	57	61	32	2.83366	3.01535	3.98061	0.398862	0.407774	0.232409	1.29E-30	-3.08197	down
ENSMUSG00000026708	Cenpl	921	898	1032	461	514	445	7.31833	9.49318	10.1508	3.85728	4.36016	4.51489	1.51E-16	-1.13302	down
ENSMUSG00000020330	Hmmr	6060	5413	5657	1254	1534	1572	40.1984	37.8163	38.5586	7.82266	7.59373	10.2517	8.54E-92	-2.09496	down
ENSMUSG00000041147	Brca2	1233	935	1023	407	542	449	2.96789	2.39789	2.56674	0.920005	0.973081	1.08189	8.90E-23	-1.31951	down
ENSMUSG00000055360	Prl2c5	74	41	65	5	0	2	2.09332	1.15648	1.75983	0.127092	0	0.030686	2.83E-09	-4.76714	down
ENSMUSG00000061132	Blnk	1449	1262	1314	192	237	109	17.833	16.3607	16.6224	2.22074	2.17588	1.30402	1.20E-70	-3.04844	down
ENSMUSG00000020911	Krt19	1651	1425	1445	157	214	183	27.0438	24.5837	24.3194	2.40827	2.60753	2.94644	5.67E-129	-3.15918	down
ENSMUSG00000020914	Top2a	24123	21945	23866	4234	5839	5643	119.298	114.3	121.262	19.6938	21.5538	27.4406	4.31E-120	-2.28103	down
ENSMUSG00000063193	Cd300lb	40	165	94	8	14	11	0.347422	1.58206	0.86224	0.05503	0.092093	0.088341	4.90E-09	-3.33984	down
ENSMUSG00000043015	Nemp2	314	366	366	179	244	147	3.29727	3.276	3.00692	1.44655	1.54687	1.14759	1.21E-06	-1.02383	down
ENSMUSG00000026981	Il1rn	219	134	183	44	57	35	2.27717	1.56993	1.9989	0.449301	0.439029	0.357643	2.92E-11	-2.11324	down
ENSMUSG00000026980	Ly75	2382	2328	2410	844	978	671	8.91216	9.17226	9.26154	2.96898	2.72914	2.46597	2.94E-51	-1.64917	down
ENSMUSG00000028587	Orc1	407	372	485	37	102	54	3.48056	3.34842	4.26358	0.294576	0.64711	0.449082	8.45E-28	-2.88007	down
ENSMUSG00000025758	Plk4	3543	3320	3936	868	1172	850	26.6251	26.5997	31.2056	6.05751	6.63805	6.21526	4.31E-89	-2.04122	down
ENSMUSG00000033970	Rfc3	1554	1871	1806	643	952	742	30.4487	38.6213	36.3729	11.8546	13.9323	14.2987	2.28E-24	-1.30537	down
ENSMUSG00000034349	Smc4	13655	12232	13588	4628	5690	5430	83.4885	80.2265	84.868	27.0658	26.0365	33.1748	5.92E-60	-1.44981	down
ENSMUSG00000015568	Lpl	1554	1223	1148	493	647	633	9.74582	8.07977	7.39482	2.90779	3.02632	3.90422	4.33E-19	-1.26762	down
ENSMUSG00000034413	Neurl1b	492	369	425	249	233	165	2.15634	1.72133	1.8459	0.985713	0.722827	0.671315	9.02E-08	-1.11286	down
ENSMUSG00000074637	Sox2	45	55	38	12	20	9	0.55725	0.722345	0.477953	0.133432	0.184225	0.100726	0.00125834	-1.90929	down
ENSMUSG00000021377	Dek	7611	6646	8143	2663	3410	2931	77.7713	73.3015	85.6578	25.6237	26.2659	29.4699	1.61E-54	-1.44514	down
ENSMUSG00000022883	Robo1	1098	893	854	482	613	321	3.7463	3.20907	2.99377	1.54692	1.56098	1.11013	9.53E-12	-1.14931	down
ENSMUSG00000022881	Rfc4	1341	1354	1311	281	402	215	28.3235	30.1763	28.2587	5.53503	6.32154	4.58683	7.44E-56	-2.30729	down
ENSMUSG00000038587	Akap12	3263	2960	3529	374	505	381	13.8684	13.234	15.3703	1.46368	1.5681	1.56038	3.27E-179	-3.08922	down
ENSMUSG00000071862	Lrrtm2	113	136	138	46	57	73	0.512633	0.651377	0.644174	0.193726	0.190883	0.32235	0.000322778	-1.25689	down
ENSMUSG00000007872	Id3	2247	2362	2624	468	674	434	45.3841	50.2407	54.4634	8.87971	10.1515	8.60766	6.06E-83	-2.34544	down
NewGene_9254	NewGene_9254	203	137	184	39	66	71	1.93691	1.37467	1.80287	0.345207	0.46603	0.667534	1.50E-07	-1.69918	down
ENSMUSG00000059791	Nrm	1216	1051	1193	304	648	437	21.3898	19.494	21.579	5.01696	8.51035	7.55197	2.23E-18	-1.47219	down
ENSMUSG00000007050	Lsm2	929	848	796	299	366	282	28.2622	27.1614	24.9254	8.58692	8.32653	8.50774	1.85E-30	-1.57303	down
ENSMUSG00000015880	Ncapg	4312	3756	4224	719	933	931	30.0625	27.5759	30.2587	4.71474	4.85275	6.37832	1.93E-102	-2.37485	down
ENSMUSG00000046179	E2f8	1984	1782	1923	832	1005	632	14.1708	13.3804	13.9214	5.63054	5.25274	4.34652	8.41E-29	-1.3425	down
ENSMUSG00000022142	Nup155	4511	3892	4807	1985	2744	2308	14.9711	13.5409	16.3518	6.26564	6.83494	7.57539	1.50E-24	-1.04219	down
ENSMUSG00000025491	Ifitm1	577	432	475	162	171	154	20.1072	15.868	17.0792	5.32782	4.38521	5.23644	2.34E-20	-1.72693	down
ENSMUSG00000025494	Sigirr	292	333	353	37	80	49	5.57092	6.56889	7.06902	0.466664	1.01358	0.607726	3.17E-25	-2.71684	down
ENSMUSG00000028175	Depdc1a	2254	1975	2005	562	615	615	23.1064	20.7946	20.4265	5.55027	5.08331	6.61695	2.39E-62	-1.91734	down
ENSMUSG00000039936	Pik3cd	66	85	67	3	11	4	0.345954	0.465428	0.356593	0.013919	0.042459	0.020558	2.64E-10	-3.77037	down
ENSMUSG00000036223	Ska1	909	695	788	140	220	210	8.93953	7.19013	7.95748	1.28295	1.61265	2.0395	6.94E-36	-2.19794	down
ENSMUSG00000020205	Phlda1	3795	3740	4161	1815	2298	1402	50.2646	52.1811	56.6347	22.608	22.7233	18.2545	1.44E-27	-1.22851	down
ENSMUSG00000037572	Wdhd1	1591	1514	1908	279	459	342	9.64945	9.7046	11.8826	1.58944	2.07856	2.03543	2.17E-61	-2.36005	down
ENSMUSG00000027752	Exosc8	1691	1662	1831	589	847	632	33.6668	35.0861	37.5606	11.0456	12.6778	12.4404	6.03E-38	-1.46641	down
ENSMUSG00000033949	Trim36	184	90	159	41	56	45	1.18566	0.570133	1.04583	0.232514	0.234106	0.265692	1.26E-06	-1.73556	down
ENSMUSG00000054115	Skp2	1981	1856	1984	603	937	629	14.2581	13.9556	12.7607	3.72114	4.05936	3.75158	2.64E-43	-1.57004	down
ENSMUSG00000062248	Cks2	2562	2724	2570	708	1116	690	95.5764	107.021	98.4978	24.8509	31.073	25.2903	5.65E-54	-1.79492	down
ENSMUSG00000028560	Usp1	4922	4090	5055	1278	1714	1442	35.8375	31.1779	37.9997	8.82923	9.36603	10.3752	3.10E-72	-1.7974	down
ENSMUSG00000062937	Mtap	6065	5502	6528	2684	3370	3100	55.9844	53.4857	61.9073	23.3001	23.2186	28.1418	3.42E-30	-1.11045	down
ENSMUSG00000025134	Alyref	2949	3241	3038	1178	1710	1229	21.5871	24.9828	22.8472	8.10642	9.34359	8.84518	5.44E-38	-1.30785	down
ENSMUSG00000030512	Snrpa1	1929	1998	1863	912	1198	857	42.474	45.08	40.241	18.9632	19.3386	17.73	1.45E-26	-1.10308	down
ENSMUSG00000069793	Slfn9	611	551	696	86	182	103	2.73077	2.59389	3.19932	0.358171	0.605809	0.451668	7.35E-33	-2.48465	down
ENSMUSG00000074183	Gsta1	436	311	308	12	35	10	12.8451	9.64597	9.32888	0.310008	0.764279	0.27123	2.61E-40	-4.37315	down
ENSMUSG00000058135	Gstm1	3617	3367	3030	1107	1455	1359	73.3767	74.7293	65.2757	21.28	21.8283	26.8677	3.01E-45	-1.47879	down
ENSMUSG00000040084	Bub1b	6292	6180	5920	951	1438	1188	44.2884	45.8097	42.8136	6.29108	7.55456	8.21738	1.27E-150	-2.49932	down
ENSMUSG00000056394	Lig1	2738	2810	3014	783	1090	750	23.2713	24.7265	25.7792	6.1522	6.96183	6.13445	1.61E-69	-1.84985	down
ENSMUSG00000047534	Mis18bp1	1717	1602	1679	276	524	526	11.1159	11.1164	11.1067	1.66383	2.57591	3.35933	1.02E-32	-2.0489	down
ENSMUSG00000022385	Gtse1	1763	1714	2153	460	475	360	17.1988	17.6324	21.5938	4.19878	3.44321	3.43385	7.37E-59	-2.25015	down
ENSMUSG00000031150	Ccdc120	375	348	322	178	223	101	2.6402	2.66837	2.33233	1.19364	1.20425	0.697791	4.87E-07	-1.20564	down
ENSMUSG00000028044	Cks1b	4737	4451	4678	995	1299	892	144.238	142.875	146.376	28.4644	29.6866	26.6603	1.08E-139	-2.26051	down
ENSMUSG00000072980	Oip5	514	480	533	110	156	102	12.2576	12.0616	13.0646	2.45822	2.7645	2.37283	3.78E-32	-2.19496	down
ENSMUSG00000069910	Spdl1	1524	1346	1658	227	352	366	15.6998	14.6025	17.5546	2.19621	2.70748	3.70421	4.12E-50	-2.38938	down
ENSMUSG00000069919	Hba-a1	957	656	773	38	74	30	35.3313	25.5159	29.3313	1.30794	2.02385	1.07564	3.35E-78	-4.22262	down
ENSMUSG00000026638	Irf6	53	56	80	18	23	22	0.331845	0.367431	0.51062	0.100629	0.103882	0.132771	0.000530506	-1.7176	down
ENSMUSG00000004655	Aqp1	10181	9511	9854	2184	3248	2342	100.063	98.4442	99.5049	20.1907	23.8308	22.6339	1.18E-140	-2.06821	down
ENSMUSG00000028906	Epb41	648	559	513	107	232	161	3.28942	3.00925	2.69251	0.393465	0.906278	0.624604	4.20E-21	-1.93271	down
NewGene_7112	NewGene_7112	238	238	250	120	120	90	3.09974	3.44551	3.63965	1.49672	1.20429	1.10388	1.97E-07	-1.26558	down
NewGene_3897	NewGene_3897	1272	981	1694	429	876	647	23.2245	18.8478	31.7636	7.35967	11.9361	11.605	4.15E-09	-1.16953	down
ENSMUSG00000050708	Ftl1	63574	66501	67072	25281	32523	23717	1708.27	1883.03	1852.8	638.371	651.747	627.689	1.40E-80	-1.41271	down
ENSMUSG00000049409	Prokr1	61	35	47	9	24	11	0.377679	0.224578	0.292964	0.048732	0.10779	0.060027	0.00187658	-1.86449	down
ENSMUSG00000026875	Traf1	156	156	245	79	96	74	1.16979	1.22894	1.90328	0.553304	0.542101	0.545419	1.77E-05	-1.29935	down
ENSMUSG00000026873	Phf19	758	630	708	231	273	247	5.42584	4.63598	5.24709	1.49503	1.40226	1.73085	2.02E-25	-1.60562	down
ENSMUSG00000029521	Chek2	752	759	768	197	326	259	9.22096	9.62813	9.723	2.20762	2.98113	3.03028	5.20E-26	-1.68488	down
ENSMUSG00000024118	Tedc2	510	402	478	180	250	189	6.07575	5.06084	5.99575	2.00926	2.25561	2.20599	4.17E-13	-1.30207	down
ENSMUSG00000005481	Ddx39a	6989	7177	7971	2800	3625	2923	109.276	113.519	124.742	40.8226	41.6266	44.7028	6.09E-54	-1.37923	down
ENSMUSG00000022978	Mis18a	748	725	854	165	228	222	14.4813	14.7796	16.9911	2.99962	3.28483	4.22289	7.61E-34	-2.05004	down
ENSMUSG00000005732	Ranbp1	8003	8061	9102	3059	3979	2860	190.432	202.016	222.531	68.4749	70.6802	66.9117	5.08E-61	-1.48612	down
ENSMUSG00000003779	Kif20a	11837	10776	11159	1867	2711	2655	83.8486	80.7294	91.7513	12.6822	15.2399	18.3901	6.56E-106	-2.351	down
ENSMUSG00000007646	Rad51c	667	487	585	282	289	261	4.93154	3.58904	4.34798	2.04259	1.85283	1.69172	9.65E-12	-1.18168	down
ENSMUSG00000014361	Mertk	787	720	949	332	425	302	4.72017	4.54735	5.84691	1.87245	1.90201	1.77835	9.42E-18	-1.35239	down
ENSMUSG00000041444	Arhgap32	703	597	702	340	427	285	1.33708	1.19526	1.38381	0.607673	0.605257	0.53207	7.17E-12	-1.06561	down
ENSMUSG00000016984	Etaa1	932	774	876	312	429	396	5.74778	5.02798	5.55069	1.80988	1.97414	2.39725	4.93E-19	-1.31145	down
ENSMUSG00000028634	Hivep3	215	186	199	43	28	25	0.46703	0.435297	0.446801	0.08727	0.045454	0.052336	2.63E-17	-2.75504	down
ENSMUSG00000039055	Eme1	676	656	574	76	109	84	7.14029	7.29712	6.22387	0.753971	0.855253	0.872294	1.53E-59	-2.96029	down
ENSMUSG00000023919	Cenpq	1228	1159	1215	441	689	466	19.0816	20.7861	19.9578	6.06394	8.45455	7.84266	4.30E-25	-1.31978	down
ENSMUSG00000005802	Slc30a4	17026	15279	15703	7811	9056	8495	81.7598	78.5441	77.628	35.2544	32.5179	40.5488	2.05E-38	-1.04245	down
ENSMUSG00000031647	Mfap3l	9185	8301	9463	3227	4947	3635	37.9712	35.6444	39.7997	12.6088	15.0485	14.6015	3.54E-48	-1.33331	down
ENSMUSG00000029223	Uchl1	216	107	145	23	71	40	4.72639	2.45074	3.26051	0.462672	1.15487	0.843218	5.13E-07	-1.96405	down
ENSMUSG00000044966	Fbxo48	131	170	189	8	58	51	1.86663	2.95897	2.76511	0.084215	0.659386	0.669721	1.48E-06	-2.23563	down
ENSMUSG00000027654	Fam83d	1242	965	1186	240	301	189	14.1506	11.5776	13.8736	2.56824	2.55908	2.10886	4.78E-55	-2.35381	down
NewGene_7538	NewGene_7538	728	754	842	357	367	330	11.4381	12.4795	13.5978	5.27965	4.30464	5.09643	2.80E-16	-1.26534	down
ENSMUSG00000059939	9430015G10Rik	1449	1352	1223	509	649	481	14.5302	14.1598	12.8247	4.81722	4.77067	4.75364	2.26E-34	-1.42949	down
ENSMUSG00000022044	Stmn4	678	454	529	177	217	181	13.5167	9.51213	10.7406	3.31897	3.17468	3.50748	2.99E-19	-1.65463	down
ENSMUSG00000031403	Dkc1	2482	2185	2661	1125	1409	1065	23.0901	21.3494	25.202	9.7671	9.73327	9.63881	2.90E-28	-1.16025	down
ENSMUSG00000031400	G6pdx	6362	5946	6343	1953	2719	2209	62.522	62.5005	63.6138	17.8856	19.8797	21.3601	7.44E-79	-1.57382	down
ENSMUSG00000029798	Herc6	286	215	291	102	125	93	1.54463	1.22629	1.61921	0.516832	0.502845	0.490713	1.94E-09	-1.43946	down
ENSMUSG00000052085	Dock8	263	339	443	142	158	55	0.869487	1.18007	1.50339	0.441408	0.388286	0.176629	4.68E-08	-1.71642	down
ENSMUSG00000013629	Cad	2475	2540	2556	1212	1498	838	9.02615	9.73435	9.71499	4.41017	4.20086	2.98834	3.37E-21	-1.2389	down
ENSMUSG00000051669	AU021092	210	179	232	97	127	52	3.95891	3.54711	4.4915	1.71836	1.77741	0.963193	1.26E-05	-1.32367	down
ENSMUSG00000032815	Fanca	623	682	758	145	184	140	3.61616	4.15444	4.50054	0.780654	0.790687	0.810052	6.54E-40	-2.27482	down
ENSMUSG00000027326	Knl1	3777	3341	3602	602	777	795	12.899	11.738	12.7408	1.89888	1.9366	2.61186	1.37E-100	-2.42501	down
ENSMUSG00000027323	Rad51	1942	1824	1932	256	370	294	14.9007	14.8761	15.3275	1.87929	2.19748	2.2654	1.31E-124	-2.76721	down
ENSMUSG00000022382	Wnt7b	167	176	239	39	24	26	1.26579	1.5911	2.01535	0.273093	0.130844	0.193523	6.74E-16	-2.82124	down
ENSMUSG00000074604	Mgst2	265	199	222	126	147	102	11.5514	9.15129	9.94283	5.14663	4.83695	4.35865	4.06E-05	-1.0017	down
NewGene_8988	NewGene_8988	90	65	41	21	42	24	1.01996	0.771384	0.499906	0.218301	0.347885	0.264071	0.00856783	-1.31969	down
ENSMUSG00000030652	Coq7	597	627	624	297	421	241	16.8538	18.6314	18.0959	7.88023	8.85976	6.68892	1.00E-10	-1.0957	down
ENSMUSG00000076437	Selenoh	2306	2382	2462	428	563	531	80.6705	89.3762	89.5412	14.1777	14.8823	18.4034	3.09E-91	-2.36182	down
ENSMUSG00000025912	Mybl1	811	758	648	354	373	283	4.38987	4.2341	3.65896	1.76884	1.47148	1.56591	7.51E-16	-1.26017	down
ENSMUSG00000049932	H2ax	1574	1696	1703	550	596	451	29.3652	33.306	32.6342	9.64913	8.29872	8.26262	1.82E-46	-1.77019	down
ENSMUSG00000020733	Slc9a3r1	1344	1421	1596	480	626	461	18.0201	20.0614	21.9907	6.0512	6.26718	6.07082	3.87E-37	-1.61607	down
ENSMUSG00000026779	Mastl	3025	2523	2509	528	837	775	13.9719	12.2735	11.9025	2.29055	2.88273	3.51968	3.44E-56	-2.0432	down
ENSMUSG00000009376	Met	4600	4363	4827	1819	2718	2281	17.5563	17.7655	19.2918	6.52017	7.73337	9.04335	6.09E-30	-1.15324	down
ENSMUSG00000002997	Prkar2b	6584	5658	6089	2054	2499	2086	53.0029	47.3861	49.7643	15.2352	15.036	15.7353	2.08E-88	-1.5932	down
ENSMUSG00000050410	Tcf19	1261	1323	1373	312	612	476	21.4274	22.5799	23.9161	5.21439	7.91395	7.87487	6.97E-25	-1.64853	down
ENSMUSG00000054702	Ap1s3	231	239	189	18	33	50	2.15049	2.45688	1.73739	0.144193	0.2209	0.439318	3.45E-16	-2.82356	down
ENSMUSG00000060470	Adgrg3	607	584	724	191	281	214	6.5804	6.61717	8.02467	1.96421	2.27139	2.27108	2.53E-21	-1.62205	down
ENSMUSG00000028864	Hgf	2533	2171	2173	921	1304	1222	21.8545	21.4225	20.7712	7.87658	8.77873	10.5744	1.04E-21	-1.12391	down
ENSMUSG00000021650	Ptcd2	2138	2137	2201	845	1376	1068	32.3959	34.0953	34.2644	12.0419	15.5638	15.9077	1.32E-21	-1.12067	down
ENSMUSG00000024388	Myo7b	117	120	88	13	39	17	0.453053	0.49237	0.34912	0.045857	0.113111	0.063865	2.96E-08	-2.40882	down
ENSMUSG00000075266	Cenpw	258	340	404	94	109	107	3.38544	5.54772	5.52788	1.31411	1.04763	1.42709	2.88E-13	-1.82354	down
ENSMUSG00000040552	C3ar1	170	157	186	22	54	39	1.01763	0.987437	1.14257	0.122622	0.23957	0.229241	5.76E-12	-2.31023	down
ENSMUSG00000022034	Esco2	1425	1444	1505	230	430	368	12.6303	13.476	13.7088	1.9149	2.83876	3.20704	4.80E-46	-2.23196	down
ENSMUSG00000022033	Pbk	2979	2769	3024	655	948	577	44.7134	43.7757	46.6813	9.24856	10.6224	8.5176	1.21E-83	-2.15535	down
ENSMUSG00000021714	Cenpk	524	504	503	86	165	106	10.4844	10.3662	10.4307	1.67391	2.56045	2.08973	8.92E-30	-2.25159	down
ENSMUSG00000048327	Ckap2l	5547	4834	4981	986	1486	1329	45.6536	41.8979	42.1189	7.63004	9.12649	10.7503	5.13E-91	-2.14685	down
ENSMUSG00000033762	Recql4	1035	1030	929	140	158	130	6.87666	7.19827	6.40583	0.896487	0.803513	0.855284	2.64E-86	-2.93518	down
ENSMUSG00000030493	Faap24	352	287	383	195	253	116	4.88415	4.20266	5.46248	2.54287	2.61974	1.586	4.11E-05	-1.00836	down
ENSMUSG00000038005	Hpf1	2362	2199	2401	910	1444	960	52.9452	51.4228	55.7462	18.9352	24.1873	20.8186	7.94E-28	-1.21856	down
ENSMUSG00000032400	Zwilch	2106	1805	2275	480	569	588	18.7684	16.988	21.5232	4.05193	3.76166	5.19013	6.36E-54	-2.03942	down
ENSMUSG00000079553	Kifc1	2416	2430	2633	498	604	539	26.4637	28.0254	29.6249	5.13115	4.9356	5.79816	1.47E-100	-2.31771	down
ENSMUSG00000027597	Ahcy	3795	3778	4050	1493	1944	1616	38.5241	40.3929	42.2464	14.2598	14.7289	16.1304	5.53E-49	-1.33526	down
NewGene_2227	NewGene_2227	45	56	57	17	24	12	0.715979	0.951267	0.93732	0.253965	0.281187	0.18425	0.00131508	-1.72974	down
ENSMUSG00000014813	Stc1	226	206	188	40	58	61	1.38842	1.33215	1.18364	0.230604	0.263769	0.365092	3.32E-13	-2.0886	down
ENSMUSG00000002289	Angptl4	1812	1925	2233	778	1329	826	17.6288	19.5242	17.9042	6.0385	8.82448	7.37316	1.33E-17	-1.18215	down
ENSMUSG00000037601	Nme1	5039	5109	5707	2611	3364	2240	41.147	45.0713	48.1186	21.542	20.5291	18.046	1.36E-27	-1.0909	down
ENSMUSG00000001739	Cldn15	222	127	162	10	30	10	3.08721	1.81425	2.32285	0.125065	0.301862	0.132253	1.19E-17	-3.51949	down
ENSMUSG00000028124	Gclm	1836	1611	2087	833	979	694	8.53113	8.04041	10.1618	3.6757	3.39235	3.16357	7.44E-24	-1.27784	down
ENSMUSG00000027203	Dut	2782	3097	2922	1163	1218	981	40.5291	48.5958	48.5427	16.913	13.6147	15.2779	3.51E-43	-1.51634	down
ENSMUSG00000078521	Aunip	464	344	471	53	60	89	9.38754	7.32672	9.7958	0.991383	0.903238	1.76233	2.70E-27	-2.77154	down
ENSMUSG00000044367	Slc16a13	940	808	873	334	330	306	9.65418	8.74575	9.14251	3.22509	2.6027	3.05357	3.53E-26	-1.55279	down
NewGene_3432	NewGene_3432	248	353	240	28	86	73	8.49869	12.7563	8.41868	0.888339	2.16947	2.43553	1.02E-12	-2.32536	down
ENSMUSG00000023104	Rfc2	2626	2480	2333	924	1513	1160	13.8832	14.151	13.0344	4.7099	6.05941	6.08784	8.18E-26	-1.19013	down
ENSMUSG00000030041	M1ap	78	78	127	48	58	46	1.02955	1.09054	1.76562	0.603623	0.566693	0.583482	0.00939611	-1.03373	down
ENSMUSG00000021306	Gpr137b	3282	3185	3090	1370	1765	1595	26.8058	27.1194	26.3893	10.6414	11.0892	13.7373	2.17E-33	-1.14311	down
ENSMUSG00000028687	Mutyh	217	251	157	71	88	58	3.38436	4.15144	2.50762	1.03535	1.01737	0.881793	8.24E-09	-1.66351	down
ENSMUSG00000021485	Mxd3	779	845	920	192	394	221	15.1516	17.3033	18.3879	3.5084	5.71542	4.20992	6.20E-23	-1.82146	down
ENSMUSG00000004099	Dnmt1	5819	5366	5710	1584	2621	1524	27.9398	27.1434	28.1617	7.15483	9.3982	7.17571	1.70E-54	-1.71501	down
ENSMUSG00000030528	Blm	945	927	942	202	325	243	5.3353	6.1794	5.61737	1.26774	1.42176	1.58923	3.63E-43	-2.01195	down
ENSMUSG00000034317	Trim59	4552	3855	4352	1669	1884	1437	40.6028	36.2071	40.3659	14.4031	12.4759	12.6659	8.96E-56	-1.48303	down
ENSMUSG00000034311	Kif4	3534	3122	3287	602	765	642	18.3087	17.0369	17.4969	2.93015	2.95781	3.26641	2.35E-150	-2.43709	down
ENSMUSG00000046591	Ticrr	782	601	802	92	128	78	2.80695	2.26899	2.95804	0.310173	0.342074	0.274379	9.85E-58	-3.01509	down
NewGene_3082	NewGene_3082	126	49	66	40	37	27	2.39926	1.04437	1.34928	0.535284	0.526285	0.504467	0.00586044	-1.3208	down
ENSMUSG00000006585	Cdt1	1211	1306	1302	238	331	171	14.2736	16.2139	15.7787	2.63849	2.91127	1.97618	1.10E-57	-2.51892	down
NewGene_8612	NewGene_8612	250	261	325	48	43	36	1.89157	2.04391	2.59413	0.33192	0.238847	0.262792	1.27E-24	-2.84521	down
ENSMUSG00000066551	Hmgb1	4300	4549	5018	2298	2679	2359	39.1182	44.8062	47.0603	19.6607	18.1907	21.0983	8.61E-26	-1.04755	down
ENSMUSG00000039680	Mrps6	1922	1886	2214	862	1211	787	58.6344	60.616	69.4025	24.7328	27.5906	23.6073	2.87E-24	-1.2201	down
ENSMUSG00000031107	Rbmx2	447	542	649	265	309	273	6.6062	8.43238	9.84214	3.67226	3.40903	3.9637	1.77E-08	-1.08411	down
ENSMUSG00000025608	Podxl	939	789	865	151	237	156	4.50287	3.98746	4.26226	0.6786	0.847071	0.734286	1.77E-53	-2.39561	down
ENSMUSG00000034883	Lrr1	209	257	251	27	38	38	4.71692	6.36043	5.34845	0.728597	0.591588	0.80019	2.70E-23	-2.93289	down
ENSMUSG00000021115	Vrk1	1787	1519	1543	498	608	608	18.9151	16.7309	16.2084	4.74251	4.3259	5.79112	8.48E-39	-1.6214	down
ENSMUSG00000035683	Melk	2437	2222	2532	306	365	354	21.2903	20.4347	22.7269	2.50819	2.38038	3.0348	1.21E-136	-2.93591	down
ENSMUSG00000044469	Tnfaip8l1	343	262	244	75	128	145	3.71228	2.99416	2.71962	0.763289	1.03006	1.53921	2.22E-07	-1.40806	down
ENSMUSG00000020644	Id2	1367	1171	1451	386	621	409	27.9697	25.2203	25.4374	7.38722	9.51422	8.22384	2.17E-32	-1.64154	down
ENSMUSG00000020649	Rrm2	13019	12799	14761	5229	6519	5167	153.515	159.058	179.127	58.11	57.6597	59.963	4.72E-61	-1.39673	down
ENSMUSG00000040612	Ildr2	1017	999	1285	497	695	428	3.21447	3.4402	4.19977	1.55502	1.63923	1.31507	2.01E-14	-1.17536	down
ENSMUSG00000082229	Nap1l2	151	131	160	21	47	39	1.57808	1.43511	1.71885	0.197861	0.362879	0.400838	4.99E-10	-2.19129	down
ENSMUSG00000016239	Lonrf3	148	88	121	24	50	31	1.32974	0.817835	1.09474	0.193691	0.342262	0.263015	6.91E-07	-1.91378	down
ENSMUSG00000047832	Cdca4	2417	2487	2520	1185	1552	1173	28.8714	32.0988	30.558	12.8671	13.9082	14.0212	1.24E-28	-1.06225	down
ENSMUSG00000001403	Ube2c	5554	5054	5526	977	1209	1081	146.794	140.691	150.505	22.6588	21.6023	24.8807	1.37E-163	-2.43177	down
ENSMUSG00000007589	Tinf2	2293	1912	1982	769	1022	1065	21.8745	19.2299	19.9507	6.77595	7.37277	10.0439	1.79E-21	-1.23624	down
ENSMUSG00000000751	Rpa1	8304	8302	8958	2831	3978	3134	42.23	44.4682	46.8529	13.5417	15.1013	15.6696	5.49E-69	-1.50081	down
ENSMUSG00000019866	Crybg1	2196	1975	1889	1153	1216	906	8.3964	8.08322	7.05713	4.22503	3.52845	3.47006	8.19E-19	-1.0142	down
ENSMUSG00000020250	Txnrd1	11308	11093	11078	4570	5464	3935	97.149	102.575	93.0638	35.8456	34.9314	31.5812	2.13E-69	-1.39566	down
ENSMUSG00000022055	Nefl	9422	9045	11337	161	280	166	71.9764	72.7637	88.9729	1.15108	1.59376	1.23987	0	-5.7693	down
ENSMUSG00000072082	Ccnf	1929	1783	2026	508	589	456	12.0505	11.7496	13.0022	2.98484	2.74631	2.79861	1.49E-71	-2.0168	down
ENSMUSG00000026158	Ogfrl1	338	312	353	157	209	119	1.79643	1.75146	1.93263	0.782598	0.829607	0.620738	2.74E-08	-1.19354	down
ENSMUSG00000030177	Ccdc77	833	700	748	243	379	557	8.97001	7.98977	8.7052	2.86601	3.22155	6.26243	7.62E-06	-1.06183	down
ENSMUSG00000027496	Aurka	3335	3358	3521	662	705	636	46.0973	48.5994	49.6784	8.625	7.21984	8.66855	9.27E-127	-2.47503	down
ENSMUSG00000046865	Fbl	2860	2583	2953	1184	1509	1072	61.6765	58.6779	65.444	24.0142	24.2971	22.7203	4.41E-39	-1.2941	down
ENSMUSG00000078202	Nrarp	56	105	92	19	58	17	0.55768	1.0954	0.942713	0.17328	0.426811	0.162458	0.00133768	-1.63587	down
ENSMUSG00000037725	Ckap2	3077	2661	2984	833	1113	1188	30.6311	27.8975	30.5286	7.80128	8.27304	11.6271	8.43E-36	-1.5984	down
ENSMUSG00000041431	Ccnb1	8032	7804	7916	1562	1767	1823	85.5238	86.0399	85.8705	15.2355	13.7797	19.0494	3.65E-124	-2.32449	down
ENSMUSG00000022723	Crybg3	1002	1057	1141	437	663	539	3.09809	3.46676	3.23458	1.36012	1.70181	1.60636	2.23E-15	-1.10558	down
ENSMUSG00000038379	Ttk	2444	2184	2193	482	640	459	21.995	20.6873	20.2956	4.07641	4.30252	4.05797	6.76E-106	-2.24509	down
ENSMUSG00000020471	Pold2	1863	1625	1919	608	901	577	29.3532	26.832	30.9436	8.97148	10.5657	8.88644	4.88E-36	-1.51968	down
ENSMUSG00000005917	Otx1	125	164	173	31	84	72	1.15015	1.59379	1.6361	0.263997	0.574362	0.655255	6.47E-05	-1.46081	down
ENSMUSG00000019988	Nedd1	2815	2729	2947	1269	1752	1430	20.5646	20.994	22.1186	8.71797	9.55519	10.2914	2.94E-28	-1.06744	down
ENSMUSG00000048218	Amigo2	169	154	240	45	40	31	1.4894	1.44191	2.23011	0.361287	0.253145	0.254166	4.03E-13	-2.40584	down
ENSMUSG00000070780	Rbm47	106	105	98	26	34	22	0.561671	0.562018	0.539917	0.134034	0.125369	0.105379	1.02E-07	-2.053	down
NewGene_45	NewGene_45	48	36	44	2	18	8	0.853004	0.665114	0.796104	0.026536	0.230926	0.140355	0.000782206	-2.3829	down
ENSMUSG00000078773	Rad54b	679	764	770	252	232	269	6.57586	7.96828	7.76916	2.27907	1.74281	2.52099	6.32E-21	-1.66951	down
ENSMUSG00000040329	Il7	62	83	49	27	45	10	0.344399	0.46114	0.348524	0.134529	0.206565	0.048992	0.00981489	-1.42219	down
NewGene_3774	NewGene_3774	547	608	677	203	229	123	16.4248	19.2306	20.8794	5.73675	5.13	3.63037	4.15E-20	-1.86701	down
ENSMUSG00000041632	Mrps27	1774	1623	1509	747	1122	812	24.7619	23.8569	21.6483	9.80814	11.6877	11.1498	2.68E-19	-1.01195	down
NewGene_1049	NewGene_1049	88	72	82	18	13	11	1.34682	1.20181	1.26822	0.175292	0.145044	0.099344	3.44E-08	-2.64179	down
ENSMUSG00000030729	Pgm2l1	259	204	231	93	159	120	0.754372	0.624895	0.692353	0.25435	0.346665	0.343937	2.70E-05	-1.04044	down
ENSMUSG00000001021	S100a3	101	114	173	31	60	22	3.64317	4.34717	6.4292	1.04162	1.62251	0.75794	1.45E-06	-1.95763	down
ENSMUSG00000023345	Poc1a	364	380	435	51	103	60	4.61396	5.02166	6.96204	0.527636	0.848701	0.769691	4.30E-28	-2.61962	down
ENSMUSG00000021270	Hsp90aa1	52004	49621	57138	23143	30688	27217	409.395	411.711	462.36	171.693	180.527	210.663	2.86E-36	-1.10131	down
ENSMUSG00000028018	Gstcd	1850	1934	1906	809	1138	938	13.6352	15.0118	14.4319	5.60754	6.2659	6.79627	1.15E-24	-1.11627	down
ENSMUSG00000026646	Suv39h2	519	499	592	116	188	165	4.55081	4.80978	5.36694	0.778142	0.992358	1.38249	3.55E-23	-1.91733	down
ENSMUSG00000007080	Pole	2456	2228	2373	358	658	489	9.24279	8.57575	8.89864	1.21366	1.77341	1.75136	3.58E-74	-2.37555	down
ENSMUSG00000095098	Ccdc85b	1909	1825	1688	727	971	732	10.5366	10.6239	9.59923	3.75697	3.99056	3.99771	4.36E-36	-1.2933	down
ENSMUSG00000042462	Dctpp1	587	635	536	243	388	153	22.4186	25.5433	21.0164	8.69599	11.0367	5.73937	1.67E-09	-1.33104	down
ENSMUSG00000044702	Palb2	347	282	256	68	67	82	2.45205	2.05631	2.10468	0.439625	0.359195	0.554188	3.89E-17	-2.13727	down
ENSMUSG00000078630	Tomt	57	76	91	39	38	25	0.524293	0.736822	0.862244	0.3355	0.257411	0.221762	0.00487284	-1.27179	down
ENSMUSG00000001228	Uhrf1	5146	5225	6004	516	876	591	38.2946	40.4065	45.8469	3.68276	4.79238	4.25232	6.53E-165	-3.19681	down
ENSMUSG00000001227	Sema6b	104	123	130	27	34	44	0.713625	0.899206	0.949801	0.172504	0.175244	0.317703	6.23E-07	-1.88711	down
ENSMUSG00000030254	Rad18	1359	1333	1390	338	319	304	13.755	14.0808	14.2975	3.17919	2.37281	2.98431	8.35E-59	-2.20597	down
ENSMUSG00000057110	Cntrl	2329	2037	1899	904	1250	1165	10.048	9.45986	7.19658	3.20852	4.49108	4.0999	1.04E-18	-1.04326	down
ENSMUSG00000057113	Npm1	27509	26389	28369	12778	15916	13786	454.223	458.06	483.395	196.138	195.49	224.998	3.03E-48	-1.08297	down
ENSMUSG00000034765	Dusp5	937	885	1129	352	415	218	9.78301	9.7228	12.1085	3.44941	3.23155	2.23571	1.12E-21	-1.72836	down
ENSMUSG00000006498	Ptbp1	11951	11255	12769	5335	7449	6126	100.283	99.2252	110.956	42.1961	47.5131	50.4656	3.99E-35	-1.06367	down
ENSMUSG00000023015	Racgap1	11548	10840	11368	3191	3636	3044	101.607	101.189	104.251	26.4507	23.7671	26.3007	1.22E-139	-1.90094	down
ENSMUSG00000040749	Siah1b	547	445	527	239	297	236	9.20785	7.91902	9.38198	3.88453	3.68889	4.11473	4.39E-11	-1.10699	down
NewGene_4506	NewGene_4506	92	71	99	27	19	9	0.975729	0.795692	1.07676	0.324052	0.328212	0.088968	1.01E-06	-2.37491	down
ENSMUSG00000025271	Pfkfb1	212	145	144	48	71	97	3.58359	2.79801	2.42927	0.839704	1.05748	1.48553	0.000107683	-1.32274	down
NewGene_6621	NewGene_6621	171	119	117	49	96	70	6.25166	4.53566	4.29866	1.60473	2.55466	2.6577	0.00150381	-1.0626	down
ENSMUSG00000063450	Syne2	2948	2526	2281	796	1404	803	6.56222	5.26484	5.2917	1.82795	2.50365	1.53859	3.74E-30	-1.52278	down
ENSMUSG00000036777	Anln	17091	15478	17070	3457	4631	4001	98.2086	93.9026	101.923	18.7462	19.8224	22.6633	7.95E-159	-2.16898	down
ENSMUSG00000031927	1700012B09Rik	298	242	287	75	91	62	11.1542	9.56114	11.0381	2.64263	2.52753	2.26875	1.49E-16	-1.99299	down
ENSMUSG00000038644	Pold1	1364	1217	1404	362	439	328	10.195	9.57944	10.7802	2.54121	2.44604	2.40596	4.64E-55	-1.95282	down
ENSMUSG00000030346	Rad51ap1	981	1075	960	149	202	196	13.4903	14.2922	12.1221	1.9281	1.90471	2.36023	3.35E-62	-2.59298	down
ENSMUSG00000029430	Ran	22359	23394	24492	12060	14534	11537	242.775	267.447	273.098	123.112	117.778	123.072	2.46E-38	-1.01465	down
ENSMUSG00000028527	Ak4	669	663	622	143	287	154	3.9562	4.30595	3.78574	0.79564	1.26596	0.896233	1.88E-23	-1.90363	down
ENSMUSG00000028525	Pde4b	1497	1409	1216	405	405	400	11.1248	11.3208	9.65246	2.63856	2.30448	3.17347	5.88E-44	-1.88491	down
ENSMUSG00000032643	Fhl3	1456	1326	1359	598	942	399	22.5818	21.6941	21.6545	8.72846	10.9067	6.09449	5.63E-13	-1.25754	down
ENSMUSG00000005087	Cd44	35795	33770	36924	16027	21468	17670	231.005	234.025	245.052	97.6268	100.291	119.284	2.83E-48	-1.08285	down
ENSMUSG00000061533	Cep128	1187	933	1146	277	474	504	6.37418	5.28992	6.45264	1.39565	1.92471	2.65872	3.09E-16	-1.50733	down
ENSMUSG00000020534	Shmt1	839	904	959	246	273	250	7.57327	8.59839	8.89876	2.08548	1.83465	2.21687	4.31E-38	-1.94032	down
ENSMUSG00000032849	Abcc4	724	544	659	301	460	269	3.26803	2.5846	3.05415	1.27694	1.55117	1.19403	1.29E-09	-1.05065	down
ENSMUSG00000027379	Bub1	4711	3995	4896	666	785	769	35.5522	31.7541	37.9656	4.72435	4.42138	5.70569	1.55E-137	-2.73794	down
ENSMUSG00000021457	Syk	1049	1032	1080	324	526	487	5.25043	5.34671	5.55023	1.47151	1.91512	2.30368	5.08E-19	-1.37668	down
ENSMUSG00000037411	Serpine1	5116	4681	5834	1983	2712	1891	43.8658	42.271	51.3958	15.9904	17.3597	15.9464	4.57E-42	-1.38887	down
ENSMUSG00000027959	Sass6	784	803	837	203	221	258	7.17689	8.30364	7.26044	1.58466	1.03968	1.9191	1.87E-30	-1.94712	down
ENSMUSG00000027956	Tmem144	219	146	161	62	89	92	1.9589	1.36619	1.47085	0.512717	0.589607	0.804676	3.98E-05	-1.23449	down
ENSMUSG00000075502	Kbtbd6	72	56	69	20	35	9	0.61391	0.503635	0.601038	0.153093	0.225028	0.070626	0.000650927	-1.79381	down
ENSMUSG00000006235	Epor	180	190	164	70	104	100	2.7717	3.18163	2.77875	1.07298	1.40048	1.66891	9.69E-05	-1.09369	down
ENSMUSG00000044783	Hjurp	7147	7041	7325	2465	3253	2589	37.8738	39.3862	39.9194	12.302	12.8845	13.4929	3.08E-83	-1.50789	down
ENSMUSG00000020185	E2f7	1326	1324	1622	334	383	263	6.59671	7.01902	8.02785	1.51415	1.4444	1.26379	7.16E-55	-2.26096	down
ENSMUSG00000027115	Kif18a	1265	947	1087	345	413	383	9.68844	7.64013	8.55248	2.4853	2.36211	2.88019	3.93E-32	-1.65377	down
ENSMUSG00000056457	Prl2c3	4882	4808	5916	9	2	4	147.985	152.951	184.568	0.229761	0.058956	0.106069	2.46E-148	-10.1549	down
ENSMUSG00000029648	Flt1	195	144	206	50	54	23	0.747869	0.592053	0.825243	0.178493	0.150116	0.086405	5.49E-11	-2.24253	down
ENSMUSG00000005470	Asf1b	3086	2918	3750	680	1042	801	44.5621	44.3721	55.6248	9.22423	11.2228	11.3724	4.52E-65	-2.09368	down
ENSMUSG00000040938	Slc16a11	2626	2940	2589	879	1235	927	37.7842	44.3683	38.4265	11.9897	13.2057	12.9113	4.41E-50	-1.56341	down
ENSMUSG00000040213	Kyat3	172	187	194	75	98	111	2.22859	2.82781	2.36581	0.481875	0.923536	1.24427	0.000138555	-1.08531	down
ENSMUSG00000054753	AU018091	794	688	687	380	374	236	5.99868	5.48892	5.39749	2.66755	2.15464	1.7565	1.34E-12	-1.25978	down
ENSMUSG00000036086	Zranb3	856	627	664	242	421	348	5.12289	3.97898	4.15342	1.37471	1.89644	2.07922	6.07E-12	-1.22239	down
ENSMUSG00000055809	Dnaaf3	112	179	165	25	60	26	1.29735	2.18254	1.96069	0.271635	0.513969	0.286567	5.69E-09	-2.21881	down
ENSMUSG00000037020	Wdr62	577	487	502	173	217	159	3.16419	3.35136	2.97258	1.08489	1.09991	0.891925	6.09E-22	-1.6448	down
ENSMUSG00000022790	Igsf11	626	768	847	211	258	196	4.69256	6.0637	6.52332	1.48534	1.43997	1.44	2.68E-27	-1.89154	down
ENSMUSG00000022799	Arhgap31	2156	1898	2200	1004	1347	656	6.98786	6.47872	7.32771	3.06129	3.25784	2.08873	1.82E-15	-1.20836	down
ENSMUSG00000028832	Stmn1	7950	7758	7491	2091	2514	1871	205.808	204.231	197.796	47.9442	46.7768	44.9555	5.41E-139	-1.97408	down
ENSMUSG00000022422	Dscc1	400	501	386	64	126	111	7.25328	9.78546	7.39318	1.10653	1.73299	2.11685	4.65E-21	-2.23976	down
ENSMUSG00000042745	Id1	1643	1739	1749	537	921	618	43.8781	48.6418	48.3606	13.9295	18.6617	16.0194	3.33E-29	-1.45689	down
ENSMUSG00000020156	Pwwp3a	2697	2768	2808	1301	1689	1293	26.5531	29.4612	28.7772	11.9667	12.4438	12.4311	1.33E-31	-1.08623	down
ENSMUSG00000118671	EPPK1	111	71	61	43	39	39	0.230666	0.156469	0.131133	0.083259	0.06046	0.079002	0.00987674	-1.11166	down
ENSMUSG00000059323	Tonsl	815	822	942	223	306	176	5.09808	5.31302	5.90432	1.40427	1.42037	1.05865	1.43E-34	-2.01894	down
NewGene_7629	NewGene_7629	51	42	79	12	12	9	0.487605	0.416692	0.968695	0.101984	0.082227	0.083721	1.23E-05	-2.51369	down
ENSMUSG00000027559	Car3	794	739	648	318	356	359	12.2013	11.9587	10.2324	4.59649	4.08238	5.42388	1.57E-14	-1.19713	down
ENSMUSG00000034330	Plcg2	379	397	300	169	251	89	2.27215	2.50891	1.85031	0.952996	1.12285	0.524115	4.24E-06	-1.24365	down
ENSMUSG00000057933	Gsta2	346	322	390	9	18	12	10.2967	10.0645	11.932	0.245591	0.393627	0.343028	1.00E-51	-4.90374	down
ENSMUSG00000024301	Kifc5b	1450	1514	1373	362	443	368	14.2245	15.6413	13.8397	3.33523	3.24148	3.54506	4.96E-64	-2.01761	down
ENSMUSG00000020018	Snrpf	1718	1981	1981	897	1421	710	51.5208	62.5576	61.0229	25.298	31.7921	20.9358	2.13E-12	-1.07009	down
ENSMUSG00000039899	Fgl2	147	162	165	54	64	86	0.996697	1.15896	1.14957	0.34382	0.323356	0.573654	3.45E-05	-1.33219	down
ENSMUSG00000062510	Nsl1	882	962	933	234	291	240	4.95931	5.46385	5.43447	1.21029	1.1573	1.25644	1.68E-44	-1.99333	down
ENSMUSG00000091625	Lsm5	384	579	669	149	246	151	20.0191	31.8382	35.8778	7.2667	9.5762	7.75039	6.93E-14	-1.74062	down
ENSMUSG00000022325	Pop1	967	802	1004	354	405	425	7.59922	6.62722	8.11098	2.60739	2.36227	3.28366	3.37E-18	-1.347	down
ENSMUSG00000022322	Shcbp1	2144	1906	2356	408	569	496	25.6769	24.029	28.9809	4.5946	5.08196	5.8365	1.87E-74	-2.25378	down
ENSMUSG00000029641	Rasl11a	42	45	75	31	16	10	0.952871	1.0644	1.75318	0.648576	0.273778	0.22475	0.00753183	-1.62	down
ENSMUSG00000037315	Jade3	561	464	562	228	228	220	3.06425	2.58778	3.05597	1.11268	0.885122	1.12486	4.32E-14	-1.34954	down
ENSMUSG00000002870	Mcm2	5688	5332	5763	1189	1696	1232	43.5651	43.0115	45.349	8.56184	9.69639	9.27435	3.99E-137	-2.16767	down
NewGene_4980	NewGene_4980	92	48	54	32	23	4	1.87954	1.00858	1.11754	0.598767	0.339222	0.070123	0.00349551	-1.83964	down
ENSMUSG00000041238	Rbbp8	2809	2391	2475	971	1358	1296	22.5789	20.0522	20.489	7.13501	8.07473	10	2.70E-25	-1.20872	down
ENSMUSG00000000435	Myf5	1990	1855	1846	723	1087	918	24.6638	24.2063	23.504	8.42339	10.0523	11.1849	9.68E-26	-1.19612	down
ENSMUSG00000025473	Adam8	1192	1259	1252	190	228	175	9.90287	11.0124	10.8024	1.47381	1.40311	1.41642	3.80E-92	-2.77674	down
NewGene_4479	NewGene_4479	363	325	445	139	205	155	6.43089	6.91198	8.59608	2.786	2.72645	2.57256	3.35E-10	-1.32407	down
NewGene_9745	NewGene_9745	2421	2222	2175	595	817	703	10.376	9.38791	9.15048	2.70846	3.27369	2.87298	6.26E-68	-1.81998	down
ENSMUSG00000021572	Cep72	231	232	159	52	79	65	1.40162	1.52406	1.21111	0.38268	0.359881	0.391234	3.13E-10	-1.80023	down
ENSMUSG00000019831	Wasf1	576	451	530	223	229	175	5.52038	4.59017	5.23656	2.05718	1.65091	1.69376	2.53E-15	-1.43681	down
ENSMUSG00000073705	Cenps	329	400	358	116	122	76	9.06704	11.0405	9.21496	2.73778	2.2758	2.16634	6.04E-17	-1.92854	down
ENSMUSG00000060860	Ube2s	6422	6093	6146	2859	3774	2922	137.385	135.335	131.989	56.6951	58.8372	60.2232	9.01E-50	-1.10071	down
ENSMUSG00000006378	Gcat	1008	843	982	321	509	326	10.9751	9.67121	10.9875	3.28482	4.14786	3.49252	6.76E-23	-1.43958	down
ENSMUSG00000068101	Cenpm	739	726	655	171	186	160	17.4189	17.8455	15.674	4.02401	3.40921	3.8613	1.24E-41	-2.16159	down
ENSMUSG00000004266	Ptpn6	147	196	220	52	65	149	1.68266	2.38042	2.60671	0.559558	0.556999	1.67109	0.00343788	-1.17921	down
ENSMUSG00000026826	Nr4a2	1021	864	816	328	341	304	7.76691	6.87896	6.2992	2.35019	1.92378	2.26389	6.11E-28	-1.59276	down
ENSMUSG00000001622	Csn3	124	58	55	5	17	20	3.17264	1.45483	1.30948	0.090103	0.283104	0.486599	4.19E-06	-2.61615	down
ENSMUSG00000020407	Upp1	368	401	484	78	107	137	7.78922	9.26103	10.7229	1.55533	1.70698	2.83311	3.10E-17	-2.08257	down
ENSMUSG00000028655	Mfsd2a	360	403	578	172	284	146	4.31	5.09661	7.13334	1.93117	2.55389	1.72279	3.97E-08	-1.31995	down
ENSMUSG00000025154	Arhgap19	1642	1577	1641	163	341	294	8.38553	8.39898	8.55909	0.775086	1.29095	1.46908	1.33E-60	-2.7505	down
ENSMUSG00000038963	Slco4a1	482	402	781	39	90	40	4.12506	3.62519	6.8753	0.307879	0.572962	0.331017	5.81E-34	-3.47385	down
ENSMUSG00000033088	Triobp	3022	2651	2774	1276	1850	1102	30.1927	28.3366	28.1377	12.1151	13.7428	10.9805	6.02E-25	-1.14539	down
ENSMUSG00000027171	Prrg4	2944	2786	2903	448	776	581	28.1545	28.5547	28.0055	4.16876	5.42871	5.56003	1.69E-91	-2.40274	down
ENSMUSG00000031628	Casp3	3930	3976	4229	1937	2646	1975	39.1887	41.8131	43.6658	18.1159	19.6643	19.5039	3.28E-30	-1.02736	down
ENSMUSG00000031629	Cenpu	501	458	474	88	123	50	4.44324	4.22936	4.36913	0.732843	0.82487	0.678641	1.01E-29	-2.60991	down
ENSMUSG00000045092	S1pr1	970	944	904	387	379	349	8.21682	8.42261	7.86492	3.08243	2.39803	2.90298	9.04E-25	-1.45744	down
ENSMUSG00000045328	Cenpe	6200	5957	6094	1209	1676	1651	20.236	20.4786	20.4352	3.70999	4.08321	5.2971	5.69E-88	-2.1359	down
ENSMUSG00000040312	Cchcr1	1282	1153	1270	448	743	564	11.7622	11.1543	11.3053	3.61885	5.28164	4.83556	8.80E-20	-1.2208	down
ENSMUSG00000036639	Nudt1	402	401	352	199	210	143	12.747	11.6954	10.7648	5.16587	4.66863	4.15109	3.11E-09	-1.19586	down
ENSMUSG00000066878	Gm10184	2987	2154	2361	659	1895	950	38.7938	29.4589	31.5014	8.04702	18.3649	12.1274	0.00091524	-1.27672	down
ENSMUSG00000028024	Enpep	90	135	72	44	19	26	0.553878	0.874261	0.452485	0.252013	0.087409	0.154094	0.000117016	-1.83023	down
ENSMUSG00000048922	Cdca2	2408	2178	2337	412	544	409	17.666	17.9192	18.5583	2.66423	3.10436	3.18612	1.26E-126	-2.47765	down
ENSMUSG00000033166	Dis3	2617	2300	2696	1203	1392	1336	14.0808	12.2226	14.0317	6.55182	5.29093	6.66524	6.37E-23	-1.07613	down
ENSMUSG00000059040	Eno1b	20793	20945	25155	10488	14796	9557	307.313	326.015	381.974	145.807	163.24	138.895	1.93E-26	-1.08932	down
ENSMUSG00000046733	Gprc5a	3139	3085	3008	747	1082	768	38.9085	40.2642	38.3045	8.7006	10.0082	9.35709	4.31E-93	-1.97107	down
ENSMUSG00000041859	Mcm3	4913	4820	5485	834	1223	793	41.8526	43.2424	47.9988	6.67919	7.77364	6.64235	2.63E-133	-2.56369	down
ENSMUSG00000033752	Mnd1	555	472	517	217	205	184	16.3693	14.6474	15.6472	6.00393	4.5053	5.3274	4.10E-16	-1.46771	down
NewGene_7130	NewGene_7130	178	120	195	57	76	59	0.949785	0.670928	1.06587	0.281983	0.303268	0.308097	1.74E-06	-1.49375	down
ENSMUSG00000015217	Hmgb3	2777	2621	2985	717	1086	803	43.926	43.4762	48.2444	10.4007	12.4709	12.4178	1.36E-64	-1.82795	down
ENSMUSG00000039994	Timeless	1765	1605	1684	245	401	254	10.3485	9.95434	10.1637	1.33218	1.74679	1.46455	2.53E-93	-2.63628	down
ENSMUSG00000037846	Rtkn2	778	699	694	250	338	208	5.47697	5.70967	5.24491	1.51749	2.44024	1.32769	1.77E-24	-1.58895	down
ENSMUSG00000062380	Tubb3	4951	4880	5106	1196	2022	1241	68.6344	71.0376	72.5071	15.5502	20.8612	16.8654	2.61E-66	-1.89844	down
ENSMUSG00000062382	Ftl1-ps1	1113	1200	1364	547	514	345	30.6184	39.7818	44.3459	14.1635	10.5495	9.33014	1.46E-19	-1.51736	down
ENSMUSG00000038732	Mboat1	1021	990	797	383	500	433	9.07413	9.26642	7.27583	3.19579	3.31372	3.78075	8.75E-18	-1.22219	down
ENSMUSG00000020808	Pimreg	4054	3915	4183	781	997	986	70.348	71.991	74.5784	12.9354	12.9062	16.8594	7.27E-99	-2.26213	down
ENSMUSG00000032776	Mctp2	70	85	77	19	11	2	0.343728	0.471155	0.377062	0.078229	0.033975	0.006798	4.15E-07	-2.98591	down
NewGene_9467	NewGene_9467	81	43	79	10	17	0	1.13821	0.611108	1.27371	0.124687	0.171083	0	6.16E-06	-3.09485	down
ENSMUSG00000007805	Twist2	1062	876	1054	369	612	414	20.5589	17.8478	20.9815	6.71461	8.81874	7.88608	1.52E-17	-1.24722	down
ENSMUSG00000024795	Kif20b	3184	2581	3418	580	791	688	15.3488	13.4484	16.8496	2.82403	2.85593	3.21929	5.59E-81	-2.28837	down
ENSMUSG00000024790	Sac3d1	528	577	733	308	411	247	9.45096	10.8713	13.4716	5.18193	5.48447	4.34402	1.40E-08	-1.07717	down
ENSMUSG00000024791	Cdca5	894	881	1096	209	263	178	11.4038	11.8322	14.3592	2.50485	2.50371	2.22083	2.12E-46	-2.28325	down
ENSMUSG00000024867	Pip5k1b	67	99	85	21	37	16	0.666274	1.03596	0.874216	0.193458	0.270736	0.152434	2.23E-05	-1.9294	down
ENSMUSG00000026429	Ube2t	401	394	394	124	154	106	9.24635	9.58569	9.34364	2.69866	2.68064	2.39056	1.82E-19	-1.76733	down
ENSMUSG00000022369	Mtbp	3299	3426	2877	1671	1804	1741	27.4834	29.6259	24.4267	13.1381	11.0468	14.0706	1.98E-20	-1.00036	down
ENSMUSG00000064264	Zfp428	268	343	315	122	172	93	5.89079	8.00537	7.13216	2.53259	2.85265	1.98732	3.77E-09	-1.41196	down
ENSMUSG00000079109	Pms2	655	613	683	261	491	284	3.08191	3.03937	3.30295	1.15593	1.72475	1.31144	1.86E-09	-1.07182	down
ENSMUSG00000025229	Pitx3	50	62	48	15	13	17	0.920185	1.21566	0.921285	0.263768	0.17897	0.303162	0.000382871	-1.94273	down
ENSMUSG00000062995	Ica1	963	904	821	250	536	442	12.3621	12.6576	10.8111	3.15112	5.31476	5.59208	1.30E-11	-1.27605	down
ENSMUSG00000060288	Ppih	244	240	308	66	101	100	5.24086	5.31484	7.64264	1.32646	1.73043	2.2663	7.18E-11	-1.70191	down
ENSMUSG00000019971	Cep290	1694	1726	1620	680	1055	921	5.47312	5.85828	5.37424	2.01696	2.47713	2.9388	5.16E-17	-1.06036	down
ENSMUSG00000033669	Zfp7	968	902	875	317	572	445	8.92247	9.32524	8.61561	3.02558	3.9601	4.54426	3.03E-14	-1.1848	down
ENSMUSG00000030316	Tamm41	617	696	675	339	344	287	13.6486	16.2165	15.3649	7.02919	5.71368	6.38924	8.25E-13	-1.16199	down
ENSMUSG00000026915	Strbp	530	695	558	228	201	203	2.75297	4.61171	2.235	0.832547	0.23801	0.906136	2.07E-16	-1.61428	down
ENSMUSG00000035365	Parpbp	1433	1315	1528	279	370	342	10.3893	10.0053	11.4569	1.88275	1.98942	2.45996	5.09E-64	-2.23903	down
ENSMUSG00000027635	Dsn1	1373	1345	1377	358	469	396	15.8142	16.3531	15.6075	3.48727	4.36211	4.68197	8.15E-56	-1.87587	down
ENSMUSG00000054074	Skida1	135	104	183	37	50	16	0.840374	0.659439	1.10604	0.202336	0.216391	0.089822	6.33E-08	-2.19483	down
NewGene_3067	NewGene_3067	273	331	270	102	170	118	9.43319	12.0646	9.60019	3.29023	4.3705	4.00454	1.69E-08	-1.31264	down
ENSMUSG00000041346	Wrap53	653	606	669	273	442	336	9.13178	8.84799	9.46038	3.56865	4.68254	4.50601	1.94E-10	-1.0177	down
ENSMUSG00000062075	Lmnb2	4498	4408	4738	1469	2246	1382	34.1073	35.5658	37.0926	10.4888	12.7766	10.2899	1.06E-50	-1.57116	down
ENSMUSG00000022054	Nefm	1141	1298	1731	92	100	53	8.786	10.5538	13.7402	0.664518	0.577407	0.386246	1.74E-96	-4.23342	down
ENSMUSG00000038264	Sema7a	4634	4341	4383	2093	2774	1730	36.316	35.7931	35.2609	15.5672	16.2429	13.4209	4.82E-32	-1.16072	down
ENSMUSG00000053007	Creb5	1123	1232	1210	437	524	380	3.72132	4.3796	4.23454	1.46642	1.47195	1.53396	1.26E-32	-1.54697	down
ENSMUSG00000064128	Cenpj	1062	946	1020	426	608	546	7.71045	7.39663	7.69593	2.80939	3.47938	3.56612	3.69E-15	-1.06962	down
ENSMUSG00000036377	Cracd	384	489	474	144	157	118	1.7218	2.04382	2.00483	0.489505	0.470314	0.429245	8.64E-19	-1.8196	down
ENSMUSG00000022871	Fetub	318	181	200	27	80	71	6.65926	4.1467	4.0664	0.443249	1.04853	1.15637	1.20E-09	-2.11209	down
ENSMUSG00000027342	Pcna	9978	9322	9905	2647	3612	2820	169.713	166.995	173.09	42.3441	45.8617	47.1607	1.15E-128	-1.82171	down
ENSMUSG00000030431	Tmem238	98	131	153	49	53	56	1.82779	2.57974	2.93866	1.04255	0.748604	1.18762	7.71E-05	-1.40037	down
ENSMUSG00000040181	Fmo1	427	395	352	206	227	188	5.48092	5.01024	4.1204	2.23376	2.46117	2.07534	2.37E-08	-1.04398	down
ENSMUSG00000024556	Me2	4262	4063	4083	1281	1901	1575	41.7135	41.8821	41.0508	11.7865	13.8885	15.1574	4.90E-56	-1.51947	down
ENSMUSG00000060216	Arrb2	764	722	773	305	518	328	10.9414	10.8536	11.5097	4.03844	5.51452	4.61357	6.73E-13	-1.12382	down
ENSMUSG00000025931	Paqr8	1068	786	766	228	295	200	5.17026	4.00963	3.8085	1.0354	1.06576	0.948075	5.02E-35	-1.98993	down
ENSMUSG00000025930	Msc	321	301	376	40	24	75	5.34862	5.10305	6.61514	0.550111	0.257519	1.0912	2.39E-17	-2.92376	down
ENSMUSG00000032113	Chek1	999	1070	1208	158	192	204	7.22518	8.62478	9.2896	1.00709	1.0102	1.43228	3.12E-61	-2.69043	down
ENSMUSG00000003868	Ruvbl2	2898	2643	2733	1241	1656	1326	40.3224	39.0964	39.4645	16.4618	16.5447	18.1413	5.00E-35	-1.10379	down
NewGene_3496	NewGene_3496	1497	1291	1442	598	752	666	5.94678	5.37835	8.27629	3.47765	2.28315	3.89401	7.05E-25	-1.19681	down
NewGene_7079	NewGene_7079	124	140	208	57	65	39	0.954768	1.12964	1.64126	0.411563	0.372548	0.292567	8.65E-07	-1.69612	down
ENSMUSG00000047793	Sned1	256	303	329	151	196	123	0.721823	0.899727	0.952007	0.3996	0.411108	0.340639	3.61E-06	-1.0638	down
ENSMUSG00000002835	Chaf1a	2792	2680	3151	506	1039	654	13.0208	13.1662	15.1002	2.21998	3.61546	3.00004	1.16E-48	-2.13183	down
ENSMUSG00000025747	Tyms	2671	2446	2545	670	972	836	21.4181	20.946	21.0845	5.0721	5.78163	6.40658	2.57E-61	-1.76207	down
ENSMUSG00000028337	Coro2a	103	73	76	23	56	14	0.633126	0.475486	0.481227	0.132504	0.25478	0.082418	0.000851279	-1.62326	down
ENSMUSG00000029859	Epha1	1371	1286	1074	548	615	514	10.8116	10.6811	8.7095	4.06513	3.61757	3.98198	1.99E-23	-1.27848	down
ENSMUSG00000006678	Pola1	2961	2515	2730	694	853	930	14.2977	12.7913	13.5457	3.14903	3.0745	4.41263	2.58E-49	-1.84618	down
ENSMUSG00000030654	Arl6ip1	6594	6267	6284	2458	2889	2691	78.5122	78.5185	76.8285	27.666	25.6457	31.4952	1.14E-58	-1.37605	down
ENSMUSG00000090113	Nhlrc4	222	161	156	32	50	12	2.66681	2.03479	1.92807	0.360003	0.445297	0.137358	2.09E-12	-2.68133	down
ENSMUSG00000025507	Pidd1	300	277	364	98	124	98	2.37281	2.2423	2.92066	0.709607	0.7218	0.734691	1.03E-13	-1.69104	down
ENSMUSG00000052688	Rab7b	2000	1661	1683	723	1061	888	13.5499	12.2418	12.1693	4.98537	5.58413	6.78938	2.19E-22	-1.13263	down
ENSMUSG00000035834	Polr3g	684	452	655	225	311	246	5.90265	4.10071	5.9131	1.78649	1.99087	2.03525	6.95E-13	-1.32755	down
ENSMUSG00000021996	Esd	18220	17923	18524	8573	10865	8851	306.485	293.539	336.222	126.894	117.961	142.244	2.01E-54	-1.08309	down
ENSMUSG00000030929	Eri2	788	777	827	333	484	430	5.81602	5.92594	6.38842	2.38205	2.65193	3.23826	5.43E-13	-1.0738	down
ENSMUSG00000033740	St18	45	37	39	12	16	10	0.196737	0.167784	0.175146	0.04848	0.051451	0.042089	0.00290584	-1.80918	down
ENSMUSG00000003411	Rab3b	78	56	40	14	17	35	0.602144	0.527443	0.423236	0.095298	0.165127	0.304151	0.00947723	-1.48723	down
ENSMUSG00000049511	Htr1b	643	657	703	122	140	84	3.52708	3.79387	3.95966	0.648153	0.577084	0.458201	2.31E-47	-2.67232	down
ENSMUSG00000039942	Ptger4	845	634	848	276	540	410	6.60406	5.23179	6.7888	2.0263	3.14623	3.14647	8.91E-09	-1.07105	down
ENSMUSG00000035198	Tubg1	1942	2015	2070	978	1124	671	27.8209	30.4041	30.4617	13.1699	12.0221	9.44585	5.80E-21	-1.26051	down
ENSMUSG00000046223	Plaur	2745	3071	3265	670	1012	725	47.4317	56.5699	57.89	10.8478	12.9767	12.306	1.68E-70	-2.06191	down
ENSMUSG00000045751	Mms22l	1055	1131	1171	224	363	298	7.00566	8.49473	8.63179	1.63879	1.97081	1.74017	9.77E-44	-2.06482	down
ENSMUSG00000024007	Ppil1	1662	1933	1819	747	1027	700	29.321	35.9131	32.9867	12.4051	13.5216	12.1281	2.57E-26	-1.27424	down
ENSMUSG00000037628	Cdkn3	431	442	539	175	183	191	11.6937	12.8063	15.4712	4.42334	3.63014	5.19841	8.67E-14	-1.48436	down
ENSMUSG00000041261	Car8	1124	1043	1075	239	292	268	7.53062	7.35839	7.39816	1.50131	1.45909	1.76284	7.13E-58	-2.14762	down
ENSMUSG00000022156	Gzme	330	301	430	25	27	10	9.28912	8.90732	12.4319	0.653017	0.554968	0.25373	1.53E-41	-4.24079	down
ENSMUSG00000068744	Psrc1	729	637	593	169	289	192	11.6418	10.4827	9.75487	2.48007	3.39414	3.09229	2.69E-24	-1.73689	down
ENSMUSG00000020739	Nup85	3231	3309	3380	1323	1622	1145	37.5355	40.4433	40.2955	14.639	14.0921	13.0732	2.67E-48	-1.41551	down
ENSMUSG00000037544	Dlgap5	4199	3914	3599	749	905	943	34.9681	33.5714	30.1687	5.90969	5.36823	7.89382	9.61E-94	-2.29292	down
ENSMUSG00000027883	Gpsm2	2983	2801	3131	1041	1409	1335	22.0263	21.8055	23.754	7.25385	7.7683	9.68803	2.09E-34	-1.36475	down
ENSMUSG00000026134	Prim2	1557	1500	1597	663	761	449	20.3491	20.6511	21.4402	8.1434	7.42651	5.76547	4.30E-25	-1.45258	down
ENSMUSG00000029378	Areg	395	480	500	39	35	28	8.38344	10.7395	10.9101	0.77619	0.544676	0.573171	1.95E-53	-3.88337	down
ENSMUSG00000029371	Cxcl5	881	561	813	110	97	91	14.4392	9.68257	13.6845	1.69279	1.17585	1.45363	2.16E-49	-3.0335	down
ENSMUSG00000032783	Troap	1410	1385	1516	299	378	269	15.2741	15.7562	16.977	3.09257	2.96727	2.73738	3.01E-76	-2.32549	down
ENSMUSG00000032254	Kif23	4955	4243	4408	800	1207	1172	39.4607	34.9299	35.7771	5.88111	7.32291	9.12145	2.48E-77	-2.22576	down
ENSMUSG00000032253	Phip	5215	4528	4825	1929	2869	2574	12.5655	11.4941	11.9411	4.35807	5.19027	6.13275	4.75E-26	-1.11438	down
NewGene_3416	NewGene_3416	127	94	69	26	14	12	1.58452	0.969303	0.871379	0.221442	0.093716	0.107367	7.70E-08	-2.57748	down
NewGene_3414	NewGene_3414	436	366	443	82	125	130	2.2291	1.78721	1.95742	0.297321	0.484315	0.496733	7.07E-20	-2.01298	down
ENSMUSG00000041718	Alg13	977	752	1027	415	413	286	7.19299	5.65126	7.80243	2.89309	2.34	2.58347	5.81E-17	-1.43393	down
ENSMUSG00000006456	Rbm14	2165	1890	2143	887	1307	888	17.3096	16.111	17.4785	6.68712	7.69265	7.01191	4.55E-26	-1.151	down
ENSMUSG00000015112	Slc25a13	188	203	206	69	116	69	1.55139	1.764	1.75464	0.544495	0.709384	0.559735	3.50E-07	-1.3862	down
ENSMUSG00000029177	Cenpa	3793	3576	3834	974	1159	1151	91.7387	90.0678	91.7843	21.477	18.8683	25.9039	1.93E-74	-1.89331	down
ENSMUSG00000029366	Dck	2129	2175	2409	489	553	367	17.8527	19.2141	20.7554	3.85161	3.45834	3.02696	2.05E-79	-2.38912	down
ENSMUSG00000024451	Arap3	142	84	107	25	32	22	0.683667	0.421513	0.527469	0.111316	0.114474	0.104049	2.44E-08	-2.20508	down
ENSMUSG00000024981	Acsl5	5460	5183	5261	2389	3027	2581	33.6163	33.4348	33.1016	13.7617	13.7824	15.5702	2.92E-45	-1.12187	down
ENSMUSG00000024989	Cep55	2953	2856	3305	388	873	691	29.0144	30.4268	33.3666	3.79316	6.79794	7.01236	3.67E-17	-2.3768	down
ENSMUSG00000026580	Selp	165	117	102	17	20	9	1.23305	0.989177	0.783923	0.117702	0.108206	0.060611	3.34E-14	-3.19575	down
ENSMUSG00000058290	Espl1	2716	2638	2944	467	703	433	10.7919	11.3275	12.788	1.7446	2.23611	1.67017	6.59E-103	-2.52044	down
ENSMUSG00000044641	Pard6b	65	60	79	4	12	9	0.493015	0.47683	0.613615	0.026393	0.063929	0.059812	1.67E-08	-3.18035	down
ENSMUSG00000022391	Rangap1	6445	6219	7163	2458	2933	2076	55.3396	56.4719	63.6381	19.9686	18.9079	17.5268	2.93E-58	-1.54519	down
ENSMUSG00000025626	Phf6	2888	2294	2721	1191	1637	1359	17.1419	14.3468	16.5988	6.64867	7.26366	7.93113	4.02E-23	-1.04814	down
ENSMUSG00000038296	Galnt18	707	628	552	315	337	223	7.21106	6.74432	5.78043	3.01715	2.56642	2.23579	1.11E-12	-1.23831	down
ENSMUSG00000038299	Wdr36	11553	10411	11675	4958	6232	5247	81.2239	80.369	77.7396	32.7591	33.15	38.0002	1.79E-51	-1.16327	down
ENSMUSG00000042129	Rassf4	168	195	132	80	130	64	0.669177	0.817944	0.541002	0.29755	0.385623	0.248359	0.00121504	-1.01084	down
ENSMUSG00000028076	Cd1d1	143	231	137	92	117	64	1.8852	3.22616	1.86554	1.13974	1.14953	0.832377	0.00131741	-1.05488	down
ENSMUSG00000020669	Sh3yl1	157	85	93	57	52	65	2.30713	1.31296	1.4092	0.777441	0.562762	0.942792	0.00690063	-1.04244	down
ENSMUSG00000058729	Lin9	804	567	752	342	325	285	6.56339	4.87553	6.31187	2.62498	1.97754	2.28783	3.91E-13	-1.27358	down
ENSMUSG00000026622	Nek2	4010	3717	4166	891	1158	976	32.0839	31.3206	34.2403	6.70284	6.91155	7.67566	1.13E-112	-2.10709	down
ENSMUSG00000004642	Slbp	2835	2698	3121	863	1301	982	40.5624	39.7896	47.4227	11.237	14.0069	13.215	2.17E-49	-1.60176	down
ENSMUSG00000034275	Igsf9b	144	76	109	39	42	17	0.229854	0.127962	0.178752	0.058045	0.049812	0.025343	1.12E-05	-1.88245	down
ENSMUSG00000019303	Psmc3ip	545	535	521	167	259	199	11.095	11.7546	11.284	3.20478	4.1537	4.0304	2.09E-18	-1.49703	down
ENSMUSG00000025427	Rnf165	92	55	56	8	13	23	0.323076	0.204412	0.200939	0.02409	0.033833	0.078285	3.27E-05	-2.3066	down
ENSMUSG00000025420	Katnal2	122	70	128	62	39	56	1.63543	0.980266	1.84059	0.766617	0.359952	0.689247	0.00711512	-1.11846	down
ENSMUSG00000025395	Prim1	2430	2051	2289	393	563	321	39.7148	35.2979	38.3866	6.01599	6.86955	5.13498	6.57E-91	-2.55236	down
ENSMUSG00000091055	Siglec15	135	131	118	15	46	47	3.01017	3.07944	2.69156	0.298923	0.756334	1.01815	1.34E-06	-1.97148	down
ENSMUSG00000019845	Tube1	506	459	498	105	125	104	4.2527	3.9459	4.21243	0.807323	0.819529	0.844406	4.60E-34	-2.26057	down
ENSMUSG00000020086	Macroh2a2	886	856	1111	419	506	486	10.5157	10.6954	13.5453	4.67172	4.48403	5.67223	2.49E-13	-1.14298	down
ENSMUSG00000020089	Ppa1	4685	4641	4831	1968	2428	1977	88.6692	92.5199	93.9403	35.029	34.2997	36.7911	1.28E-54	-1.28347	down
ENSMUSG00000037894	H2az1	20425	20220	21221	9024	10303	9230	495.258	516.918	533.061	206.315	185.759	219.218	3.94E-56	-1.24075	down
ENSMUSG00000027800	Tm4sf1	13579	13529	15992	4805	7064	5145	139.255	150.955	166.193	47.1025	44.0431	54.315	5.84E-54	-1.48541	down
ENSMUSG00000031821	Gins2	1550	1472	1356	626	707	528	10.2598	10.2621	9.2197	3.89571	3.48941	3.43377	2.98E-31	-1.36403	down
ENSMUSG00000042680	Garem1	206	172	150	87	82	57	1.07548	0.948345	0.798272	0.424902	0.313515	0.290689	5.70E-06	-1.34672	down
ENSMUSG00000025980	Hspd1	21756	20980	23640	8714	11354	9541	235.178	238.748	261.243	89.4283	91.6077	102.738	1.66E-58	-1.29755	down
ENSMUSG00000025986	Slc39a10	2247	2187	2554	821	1500	1213	10.552	10.8144	12.3196	3.6269	5.25545	5.60127	1.90E-15	-1.12973	down
NewGene_9189	NewGene_9189	300	258	332	46	95	39	2.8159	2.56676	3.20455	0.398719	0.666793	0.352053	1.33E-18	-2.47365	down
ENSMUSG00000024165	Jpt2	4712	4279	5190	1005	1509	981	45.7414	43.6929	51.617	9.17675	10.9485	9.35315	3.37E-90	-2.16777	down
ENSMUSG00000024833	Pola2	1922	1924	2057	560	810	676	22.1521	22.813	23.4734	6.11174	6.72145	7.42701	8.97E-48	-1.66534	down
ENSMUSG00000082361	Btc	161	154	121	35	54	37	1.44449	1.45159	1.10776	0.287203	0.36008	0.326134	4.06E-09	-1.9312	down
ENSMUSG00000094595	Fsbp	229	193	107	32	115	51	1.35617	1.20219	0.649852	0.173347	0.506368	0.293757	6.18E-05	-1.59836	down
ENSMUSG00000023908	Pkmyt1	891	834	913	271	305	162	11.2731	11.1135	11.8628	3.22299	2.87369	2.00981	6.60E-29	-1.97853	down
ENSMUSG00000039043	Arpin	1977	2047	2003	834	1395	962	22.4119	24.4426	23.3329	8.89308	11.8049	10.7184	4.73E-19	-1.06665	down
ENSMUSG00000068394	Cep152	827	689	813	338	352	364	3.70199	3.24475	3.73683	1.41996	1.17339	1.60234	8.50E-16	-1.26053	down
ENSMUSG00000033589	Reep4	2039	1902	1911	845	971	717	34.0608	33.4695	32.7708	13.2953	12.1001	11.916	3.55E-37	-1.33935	down
ENSMUSG00000048279	Sacs	3926	3471	3799	1695	2114	1837	6.77257	6.30737	6.7286	2.75037	2.73889	3.1438	2.22E-36	-1.11579	down
ENSMUSG00000030584	Dpf1	110	168	168	24	43	14	1.35387	2.08892	1.96848	0.250852	0.451055	0.148383	3.95E-11	-2.6367	down
ENSMUSG00000026274	Pask	841	830	884	292	376	266	3.75697	3.90779	4.05157	1.23698	1.24836	1.1649	1.55E-29	-1.58991	down
ENSMUSG00000074796	Slc4a11	222	178	192	88	75	82	1.79026	1.51239	1.59282	0.665497	0.449191	0.644479	6.61E-07	-1.38179	down
ENSMUSG00000022221	Ripk3	376	475	499	133	281	168	5.13058	6.82777	6.9945	1.81098	2.8609	2.24128	1.40E-09	-1.37996	down
ENSMUSG00000035351	Nup37	1683	1422	1780	717	961	802	34.2426	30.4621	37.1911	13.7275	14.6102	16.0372	2.43E-20	-1.11058	down
NewGene_69	NewGene_69	840	656	691	148	305	304	7.63763	6.02156	6.91742	1.51896	2.12863	2.42738	7.62E-15	-1.6636	down
ENSMUSG00000024691	Fam111a	6762	6768	7115	1836	2464	2257	52.3034	54.2843	56.7401	13.1087	14.4773	16.1951	1.85E-78	-1.78523	down
ENSMUSG00000044390	Tigd3	62	49	52	6	13	14	0.73432	0.609371	0.647556	0.062217	0.109718	0.162835	2.46E-05	-2.43486	down
NewGene_7444	NewGene_7444	498	486	415	135	181	177	3.99179	4.10548	3.42074	1.01651	1.08164	1.39372	1.70E-17	-1.63098	down
NewGene_7443	NewGene_7443	142	142	120	28	54	34	2.89892	2.38423	2.42874	0.553499	0.64807	0.511551	1.63E-08	-1.9509	down
NewGene_8557	NewGene_8557	594	464	444	307	367	153	23.1609	19.0277	17.7576	11.2402	10.6816	5.86164	2.36E-05	-1.00636	down
ENSMUSG00000000317	Bcl6b	236	282	232	127	183	78	1.80427	2.27228	1.82311	0.912495	1.04303	0.582258	5.29E-05	-1.1105	down
ENSMUSG00000056531	Ccdc18	556	509	531	161	187	199	2.71846	2.68826	2.67829	0.767369	0.691758	0.973779	2.54E-20	-1.66523	down
ENSMUSG00000025001	Hells	2845	2605	3237	602	757	567	12.5372	12.0708	14.6332	2.48872	2.48563	2.47243	1.61E-94	-2.30911	down
ENSMUSG00000032350	Gclc	2412	2235	2252	933	1237	1026	18.1903	17.7485	17.4476	6.61468	6.96204	7.60804	1.04E-38	-1.24216	down
ENSMUSG00000032358	Fam83b	193	80	149	50	50	34	1.28386	0.559624	1.04936	0.310081	0.247892	0.22844	4.62E-06	-1.77379	down
ENSMUSG00000018401	Mtmr4	2071	2048	2244	1068	1392	820	10.4239	11.6202	12.1308	4.72326	5.16942	4.65841	1.24E-18	-1.10197	down
ENSMUSG00000024660	Incenp	3898	3463	3538	778	1184	850	34.1722	29.1311	31.2796	5.83335	7.38713	6.66217	1.85E-103	-2.09549	down
ENSMUSG00000030468	Siglecg	472	554	574	156	201	191	4.74045	5.85474	5.92003	1.47223	1.5033	1.88734	4.03E-19	-1.67737	down
ENSMUSG00000027315	Spint1	114	136	172	27	28	23	1.27187	1.61054	1.97908	0.285316	0.230658	0.246591	3.53E-12	-2.56887	down
ENSMUSG00000024500	Ppp2r2b	524	426	357	117	198	139	6.10087	5.41766	4.29426	1.26626	1.71198	1.61686	1.50E-15	-1.666	down
ENSMUSG00000067586	S1pr3	1326	1166	1228	572	714	519	7.66993	7.1044	7.29628	3.11187	3.07974	2.95268	5.19E-24	-1.17723	down
ENSMUSG00000051235	Gen1	1485	1251	1319	231	342	247	7.36948	6.56237	6.67456	1.05809	1.3599	1.56846	5.64E-80	-2.44391	down
ENSMUSG00000021811	Dnajc9	3017	2909	3030	1101	1573	1134	47.7608	48.493	49.2679	16.395	18.5792	17.6392	2.32E-48	-1.37472	down
ENSMUSG00000002274	Metrn	1135	1089	1183	529	718	578	12.7928	14.3408	15.6044	5.05994	5.46331	5.67147	1.28E-17	-1.03591	down
ENSMUSG00000096916	Zfp850	196	208	264	94	83	96	0.84339	0.911098	1.15268	0.404832	0.25909	0.403431	4.47E-07	-1.40591	down
ENSMUSG00000023505	Cdca3	2842	2557	2832	632	772	702	40.8484	37.2765	40.6717	8.03986	8.02745	9.97907	1.65E-92	-2.09335	down
ENSMUSG00000022673	Mcm4	5554	5387	6413	1048	1566	1476	40.215	40.8267	47.3962	7.12396	8.40795	10.442	2.12E-75	-2.21844	down
ENSMUSG00000012483	Rpa3	904	861	931	501	586	337	34.8087	34.9378	36.859	18.1488	16.8494	12.7397	2.99E-11	-1.06174	down
ENSMUSG00000029591	Ung	232	254	261	87	96	32	2.91214	3.27139	3.2982	0.993472	0.897231	0.379045	1.22E-09	-1.94923	down
ENSMUSG00000036960	Clca2	52	71	103	25	40	23	0.330542	0.477834	0.696711	0.147344	0.189947	0.14422	0.00131165	-1.52095	down
ENSMUSG00000035439	Haus8	887	869	924	318	388	339	11.3167	11.4001	11.1297	3.57835	3.60579	3.65626	1.07E-27	-1.48828	down
ENSMUSG00000028862	Map3k6	461	506	449	242	285	194	2.74264	3.17463	2.74484	1.35334	1.26492	1.13588	6.31E-10	-1.11042	down
ENSMUSG00000021594	Srd5a1	274	318	264	95	167	48	2.67099	3.26269	2.64443	0.865619	1.21386	0.452705	1.12E-07	-1.64434	down
ENSMUSG00000005410	Mcm5	5014	5155	5547	608	1073	665	39.5366	45.0302	47.9892	4.81394	6.24575	5.30901	4.27E-133	-2.89965	down
ENSMUSG00000002477	Snrpd1	3508	3269	3699	1443	1890	1177	108.447	105.589	116.997	41.4149	43.0644	35.2278	3.23E-36	-1.35933	down
NewGene_1681	NewGene_1681	4000	3986	4197	1884	2416	1739	85.3456	89.5676	92.016	37.8098	38.4832	36.4812	1.99E-38	-1.15058	down
NewGene_8560	NewGene_8560	100	148	192	0	0	0	6.78182	10.5923	13.4346	0	0	0	1.95E-14	-9.77337	down
ENSMUSG00000019923	Zwint	8076	7677	7943	3433	4301	3565	110.705	109.641	112.73	43.7404	44.4179	47.4923	7.60E-60	-1.19935	down
ENSMUSG00000050359	Sprr1a	499	438	552	53	56	61	15.9676	14.7756	18.1576	1.58151	1.33268	1.89711	3.01E-49	-3.25276	down
ENSMUSG00000036752	Tubb4b	11919	12391	13470	4290	5668	4452	192.579	210.852	223.604	65.2021	68.3661	70.7351	2.87E-73	-1.52788	down
ENSMUSG00000071722	Spin4	700	589	635	241	350	341	4.32946	3.83722	4.03648	1.40218	1.61469	2.07148	5.07E-12	-1.17304	down
ENSMUSG00000048087	Gm4737	7003	7114	6832	2002	2741	2510	86.3932	92.4252	86.5845	23.2289	25.2415	30.4454	1.40E-68	-1.66078	down
ENSMUSG00000028896	Rcc1	2425	2534	2831	935	997	704	27.9222	30.8155	33.4915	10.2944	8.68266	8.0836	1.89E-42	-1.69653	down
ENSMUSG00000029414	Kntc1	2831	2687	2822	597	824	701	10.5062	10.4911	10.7998	2.07928	2.34146	2.55581	3.13E-96	-2.10791	down
ENSMUSG00000001510	Dlx3	1422	1446	1194	358	365	266	14.0745	15.0824	12.1412	3.33298	2.693	2.58713	1.14E-51	-2.16561	down
ENSMUSG00000001517	Foxm1	3841	3197	3700	642	784	735	21.7531	19.3026	21.4039	3.38917	3.32476	4.15819	1.12E-119	-2.43741	down
ENSMUSG00000022021	Diaph3	4972	4586	4653	1072	1296	1330	28.4062	27.4684	27.0644	5.67921	5.45188	8.21088	1.91E-87	-2.06316	down
ENSMUSG00000055629	B4galnt4	84	54	61	8	4	7	0.605724	0.412188	0.454378	0.052777	0.020959	0.045032	5.65E-09	-3.48484	down
ENSMUSG00000057666	Gapdh	7332	1928	6516	1493	2164	1819	148.707	41.165	135.765	28.4794	34.0223	36.2412	0.00480015	-1.64953	down
ENSMUSG00000028702	Rad54l	669	750	726	48	120	71	5.9025	6.91449	6.47689	0.413397	0.814711	0.630071	1.09E-54	-3.32739	down
NewGene_4685	NewGene_4685	208	271	175	64	69	37	3.05442	4.20419	2.64393	0.88494	0.749173	0.525822	1.42E-11	-2.08392	down
ENSMUSG00000021707	Dhfr	1439	1345	1537	253	414	240	6.94429	6.83851	7.62351	1.14746	1.49017	1.13898	1.49E-63	-2.40431	down
ENSMUSG00000030978	Rrm1	11617	10667	11479	3434	5052	3992	75.1948	72.6164	76.208	20.9058	24.4188	25.4434	3.55E-79	-1.57418	down
ENSMUSG00000037474	Dtl	1660	1735	2081	340	444	427	10.1617	11.1864	13.0716	1.94843	2.02209	2.5638	6.88E-61	-2.30752	down
ENSMUSG00000027939	Nup210l	78	95	97	41	48	23	0.352508	0.445532	0.444019	0.173045	0.158354	0.101922	0.000626909	-1.41798	down
ENSMUSG00000027931	Npr1	98	63	89	31	41	23	0.618505	0.41631	0.574851	0.183115	0.191488	0.142923	0.00031971	-1.53567	down
ENSMUSG00000026049	Tex30	739	782	891	269	353	292	18.3021	18.3731	21.6589	6.3225	6.30579	6.53235	1.34E-23	-1.53568	down
ENSMUSG00000066107	Gm12666	258	178	280	103	142	101	8.69812	6.30426	9.71279	3.24673	3.57213	3.33335	5.00E-06	-1.18663	down
NewGene_8919	NewGene_8919	406	639	713	224	305	190	6.34673	10.5179	11.4561	3.2844	3.55472	2.9142	1.35E-10	-1.44404	down
ENSMUSG00000031245	Hmgn5	1137	1278	1380	416	681	669	15.1667	17.9578	18.9267	5.21218	6.78518	8.77961	1.10E-13	-1.2396	down
ENSMUSG00000031530	Dusp4	2835	2943	3106	1033	1546	963	26.7149	29.1987	30.0677	9.14987	10.8692	8.92259	1.27E-39	-1.47664	down
ENSMUSG00000019891	Dcbld1	445	376	380	164	222	192	3.79821	3.37739	3.32876	1.3132	1.41164	1.60465	2.30E-10	-1.1845	down
ENSMUSG00000071369	Map3k5	63	63	54	29	21	28	0.295666	0.313085	0.258438	0.125948	0.073234	0.126289	0.0077296	-1.30876	down
ENSMUSG00000022960	Donson	655	822	782	264	338	250	7.65622	10.3081	10.0734	3.31565	3.07283	3.13002	1.81E-21	-1.54698	down
ENSMUSG00000029304	Spp1	234464	214413	218834	85152	118507	97466	4206.1	4047.23	4029.81	1435.01	1588.1	1716.98	5.95E-72	-1.28281	down
ENSMUSG00000029307	Dmp1	91	71	75	31	35	22	0.849664	0.697486	0.717538	0.265741	0.241242	0.201735	0.000252913	-1.56128	down
ENSMUSG00000043439	Epop	139	106	110	21	53	35	1.54209	1.23864	1.25397	0.21882	0.433206	0.381567	1.26E-06	-1.85639	down
ENSMUSG00000024268	Celf4	494	446	494	53	91	53	4.08555	4.48468	4.47946	0.318142	0.438062	0.332112	3.76E-45	-3.01176	down
ENSMUSG00000024269	Tpgs2	2494	2207	2569	1000	1280	1034	15.5497	14.4681	16.4175	5.89198	5.99963	6.35498	1.14E-36	-1.26579	down
ENSMUSG00000051378	Kif18b	1776	1719	1792	313	437	320	13.7818	14.0524	14.2931	2.28214	2.52754	2.43619	6.14E-101	-2.44347	down
ENSMUSG00000020290	Xpo1	11959	10584	11915	5154	6351	5463	51.4961	48.0929	52.7178	20.9163	20.4253	23.1123	5.18E-49	-1.15021	down
ENSMUSG00000014633	Cmc2	628	671	634	298	422	278	14.9268	16.2682	15.6549	5.49081	6.81849	6.58453	1.68E-12	-1.09799	down
ENSMUSG00000056888	Glipr1	139	81	59	33	42	19	3.28751	1.99584	1.40845	0.747432	0.745677	0.418383	0.000217641	-1.7043	down
ENSMUSG00000025792	Slc25a10	1492	1513	1638	606	811	412	19.0347	20.327	21.4777	7.27297	7.72322	5.16289	1.43E-22	-1.49601	down
ENSMUSG00000020178	Adora2a	126	138	60	18	23	16	1.25025	1.49241	0.611301	0.162614	0.250254	0.153627	6.15E-09	-2.63951	down
ENSMUSG00000028367	Txn1	13369	13285	14520	5935	7892	5217	328.436	343.72	366.493	137.152	144.738	126.031	2.94E-45	-1.25581	down
ENSMUSG00000028360	Slc44a5	69	90	57	22	37	20	0.429781	0.607059	0.372835	0.127187	0.176397	0.119893	0.000563103	-1.60648	down
ENSMUSG00000033068	Entpd6	415	456	334	191	221	167	4.21201	4.88152	3.48471	1.81991	1.67679	1.66451	2.76E-09	-1.18868	down
NewGene_1250	NewGene_1250	321	260	254	35	40	43	5.34633	4.3849	4.32152	0.521009	0.482941	0.703931	8.85E-28	-2.94241	down
ENSMUSG00000041064	Pif1	788	577	771	216	213	220	5.50142	4.32992	5.60183	1.41287	1.11425	1.52846	1.34E-24	-1.83305	down
ENSMUSG00000021965	Ska3	1179	1085	1215	226	343	249	13.4673	13.0458	14.2606	2.42891	2.91737	2.79494	2.68E-60	-2.22964	down
ENSMUSG00000039323	Igfbp2	26974	24153	23956	6289	9119	6120	534.076	503.404	486.711	116.861	134.471	118.877	4.31E-133	-1.94523	down
ENSMUSG00000029757	Dync1i1	1616	1385	1275	603	830	714	16.5288	14.9369	13.4102	5.80121	6.32795	7.12505	4.57E-20	-1.12321	down
ENSMUSG00000024056	Ndc80	3764	3553	3405	786	933	927	43.7919	43.6117	40.5267	8.49986	8.11542	10.5485	4.18E-95	-2.14068	down
ENSMUSG00000027508	Pag1	315	288	325	88	81	62	0.983472	0.991083	1.04263	0.25672	0.188549	0.18937	6.35E-19	-2.1308	down
ENSMUSG00000027500	Stmn2	4993	5123	4815	1619	2090	1447	62.1835	67.2004	61.6131	18.9621	19.4323	17.7141	2.96E-79	-1.67311	down
ENSMUSG00000040605	Bace2	213	226	162	86	127	47	0.719213	0.802225	0.560017	0.272606	0.318009	0.156059	1.71E-05	-1.36937	down
ENSMUSG00000098188	Sowahc	995	906	1107	342	522	486	5.72735	5.49521	6.54987	1.85163	2.24091	2.75136	1.84E-16	-1.28928	down
ENSMUSG00000051396	Gm45902	293	178	220	120	153	89	1.75344	1.12025	1.42736	0.67358	0.681058	0.545935	7.46E-05	-1.06823	down
ENSMUSG00000041219	Arhgap11a	4015	4220	4403	1127	1386	1225	22.524	24.2054	24.4582	5.54252	5.43417	6.7286	5.88E-85	-1.88768	down
ENSMUSG00000057706	Mex3b	1424	1271	1105	408	581	399	10.9519	10.2946	8.73569	2.95255	3.33329	3.01261	2.95E-34	-1.59161	down
ENSMUSG00000030494	Rhpn2	422	369	441	114	139	145	3.10354	2.85484	3.33084	0.785928	0.760678	1.04525	1.34E-17	-1.75309	down
ENSMUSG00000019813	Cep57l1	1209	1121	1074	498	675	544	14.3618	14.0658	13.4306	5.65684	6.12343	6.31122	4.79E-21	-1.1206	down
ENSMUSG00000038759	Nup205	6944	6836	7268	2757	3502	3420	27.9626	28.9915	30.0677	10.4403	10.5274	13.5395	2.22E-36	-1.24654	down
ENSMUSG00000029380	Cxcl1	115	150	190	45	72	30	3.11527	4.26082	5.2827	1.12483	1.43886	0.783503	7.64E-07	-1.79815	down
ENSMUSG00000024151	Msh2	1836	1736	1897	739	1033	775	14.4322	14.3717	15.3247	5.46385	6.06308	5.98943	1.47E-31	-1.2411	down
ENSMUSG00000005198	Polr2a	9480	8486	9636	5308	5641	3166	36.316	34.2375	37.9243	19.1253	16.1304	11.927	3.38E-16	-1.1047	down
ENSMUSG00000027715	Ccna2	10545	9537	10163	2107	2859	2429	91.8333	87.4723	90.9421	17.2536	18.5843	20.7938	5.93E-158	-2.164	down
NewGene_1153	NewGene_1153	986	933	814	414	347	251	14.1233	12.9324	13.6159	4.80358	3.41091	4.6185	7.62E-18	-1.55191	down
ENSMUSG00000054150	Syne3	2639	2661	2633	763	1321	974	16.2362	18.1153	16.3111	4.12791	6.43561	5.75254	2.33E-37	-1.5224	down
ENSMUSG00000041406	BC055324	1332	1354	1239	209	371	279	10.6876	11.4374	10.3043	1.57769	2.29023	2.19735	1.27E-58	-2.33671	down
ENSMUSG00000028671	Gale	1547	1566	1619	505	849	462	28.348	29.8001	29.9705	8.83729	11.7716	8.2092	1.60E-27	-1.53988	down
ENSMUSG00000028678	Kif2c	3793	3720	3600	613	866	695	34.4679	35.6089	33.6813	5.24051	5.88531	6.20899	1.56E-154	-2.48968	down
ENSMUSG00000038943	Prc1	9321	9308	9946	1965	2730	2772	84.9749	89.0126	92.023	18.6545	21.4482	26.7284	4.57E-75	-2.06341	down
ENSMUSG00000019992	Mtfr2	535	310	456	121	119	97	6.92777	4.22442	6.0723	1.47151	1.14909	1.22498	6.65E-19	-2.06645	down
ENSMUSG00000035385	Ccl2	220	226	352	122	157	75	6.96617	7.55001	11.4856	3.61919	3.69887	2.3226	5.12E-06	-1.32783	down
ENSMUSG00000046694	Tent5b	352	299	335	101	165	131	3.96368	3.55385	3.87493	1.07048	1.383	1.44799	1.69E-11	-1.45119	down
ENSMUSG00000078762	Haus5	904	828	1030	196	340	216	10.6589	10.342	12.4949	2.17333	2.99457	2.50757	6.07E-35	-2.02858	down
ENSMUSG00000000028	Cdc45	1949	1696	2153	338	560	441	23.549	23.0396	28.1736	3.82741	5.39414	5.22248	5.87E-61	-2.25633	down
ENSMUSG00000079555	Haus3	1353	1282	1448	645	874	671	17.1392	16.9576	18.7095	7.61182	8.28621	8.2402	4.49E-19	-1.03585	down
ENSMUSG00000018849	Wwc1	152	182	161	14	14	14	0.864258	1.09007	0.940922	0.072191	0.055388	0.073187	2.07E-22	-3.68662	down
ENSMUSG00000021185	Dglucy	1382	1281	1222	567	762	710	11.2069	10.9713	10.0245	4.20375	4.47049	5.47003	2.49E-17	-1.05759	down
ENSMUSG00000033107	Rnf125	82	111	79	38	55	15	1.51808	2.1663	1.48485	0.657656	0.757209	0.266676	0.00119584	-1.50279	down
ENSMUSG00000034226	Rhov	38	48	43	12	4	0	0.572107	0.764553	0.661319	0.164115	0.045273	0	0.000141996	-3.12034	down
ENSMUSG00000028944	Prkag2	448	395	411	140	196	185	5.3922	5.06865	5.21758	1.51414	1.7608	2.24023	3.99E-13	-1.39559	down
ENSMUSG00000046711	Hmga1	6428	6228	6362	735	893	496	110.88	116.42	115.577	10.5531	10.781	8.4785	1.15E-170	-3.30569	down
NewGene_2400	NewGene_2400	154	161	172	31	105	44	1.36461	1.5441	1.43731	0.227724	0.752299	0.3385	1.04E-05	-1.62553	down
ENSMUSG00000036192	Rorb	773	716	698	193	278	169	2.14621	2.09249	1.99017	0.50368	0.575925	0.460118	1.92E-33	-1.91674	down
ENSMUSG00000037313	Tacc3	4379	4254	4309	1104	1388	1063	51.6557	53.339	52.5866	11.1775	12.219	11.1359	6.36E-126	-1.99828	down
ENSMUSG00000003526	Prodh	88	121	124	39	66	55	1.06728	1.39848	1.36491	0.390976	0.521398	0.570151	0.00106445	-1.20357	down
ENSMUSG00000028212	Ccne2	1229	1144	1552	212	379	313	10.7991	10.4499	13.9567	1.72149	2.45067	2.65988	1.98E-40	-2.26264	down
ENSMUSG00000027469	Tpx2	10046	9522	10473	2185	2513	2669	67.1654	66.5718	72.5329	12.8493	12.3175	16.4924	1.52E-94	-2.14673	down
ENSMUSG00000024846	Cst6	1058	1001	1037	301	379	319	6.99408	6.88593	7.0775	1.89378	1.88094	2.08133	1.16E-42	-1.76268	down
ENSMUSG00000030867	Plk1	3664	3148	3563	690	849	605	43.0181	38.9262	42.9703	7.6151	7.43641	6.97559	4.22E-130	-2.40901	down
ENSMUSG00000027173	Depdc7	451	475	414	194	301	239	6.46141	7.17082	6.08556	2.60987	3.21274	3.364	3.38E-08	-1.0079	down
ENSMUSG00000050447	Lypd6	404	350	429	180	148	172	2.98392	2.73908	3.24983	1.24627	0.806424	1.23033	6.98E-10	-1.35035	down
NewGene_3256	NewGene_3256	121	80	109	48	37	67	1.24838	0.753313	1.16883	0.379958	0.288344	0.649359	0.00658797	-1.11731	down
ENSMUSG00000040289	Hey1	451	437	457	96	112	37	4.79662	4.89658	4.99397	0.955197	0.888106	0.378234	2.38E-22	-2.60902	down
ENSMUSG00000023953	Polh	1943	1836	2005	865	1083	959	15.9664	15.4135	16.7238	6.65145	6.46799	7.60011	2.81E-26	-1.12158	down
NewGene_9640	NewGene_9640	247	226	229	27	54	49	2.57747	2.68105	2.38413	0.22597	0.464368	0.505656	8.21E-19	-2.57092	down
NewGene_6612	NewGene_6612	104	117	240	54	59	58	1.93141	2.27649	4.56615	0.94017	0.810543	1.05604	5.28E-05	-1.56233	down
NewGene_8514	NewGene_8514	595	418	578	191	289	138	2.66851	1.96658	2.66964	0.808739	0.968301	0.609554	1.57E-12	-1.51729	down
ENSMUSG00000036768	Kif15	2293	2075	1954	404	587	465	13.2429	12.3547	11.3295	2.24636	2.53446	2.80727	4.75E-92	-2.25345	down
ENSMUSG00000026204	Ptprn	295	333	368	26	53	8	2.14249	2.54136	2.74216	0.171178	0.285566	0.051869	7.02E-26	-3.7043	down
ENSMUSG00000006019	Dhx34	1096	936	1031	443	586	412	7.33435	6.49758	7.08041	2.54707	2.90924	2.60443	9.25E-22	-1.2247	down
ENSMUSG00000042029	Ncapg2	2956	2689	3157	581	885	764	17.175	16.3811	18.1285	3.17401	3.83756	4.30283	4.89E-72	-2.11682	down
ENSMUSG00000028532	Cachd1	535	411	583	302	278	196	2.39353	1.93644	2.67881	1.26928	0.926167	0.861885	1.45E-07	-1.10241	down
ENSMUSG00000027611	Procr	359	250	326	123	187	139	5.7949	4.2537	5.40406	1.86091	2.24825	2.21457	9.04E-08	-1.19518	down
ENSMUSG00000001525	Tubb5	53607	53939	55541	21538	30836	22823	525	555.723	558.064	198.433	225.104	219.554	1.16E-62	-1.25853	down
ENSMUSG00000022070	Bora	1071	912	1066	346	406	431	10.0875	8.9436	10.3149	3.05275	2.82668	3.81191	2.00E-23	-1.48532	down
ENSMUSG00000037364	Srrt	4638	4530	4695	2302	3043	1984	43.1476	46.181	44.851	21.9963	22.1345	19.26	1.15E-29	-1.06193	down
ENSMUSG00000028738	Tas1r2	102	71	76	27	65	24	0.861534	0.631963	0.653158	0.210023	0.409247	0.192096	0.00472951	-1.27607	down
ENSMUSG00000028089	Chd1l	714	653	724	303	315	435	6.12627	5.9026	6.37853	2.4408	2.01232	3.6675	1.79E-08	-1.09631	down
NewGene_305	NewGene_305	77	103	85	8	30	11	1.30744	2.3147	1.36433	0.090064	0.309682	0.140139	1.49E-07	-2.6242	down
ENSMUSG00000027368	Dusp2	106	85	102	29	34	30	1.68326	1.42342	1.65953	0.423798	0.403304	0.469095	4.02E-06	-1.78156	down
ENSMUSG00000023066	Rttn	755	862	820	376	500	376	2.68057	3.223	2.98832	1.25514	1.32511	1.30993	1.47E-14	-1.09999	down
ENSMUSG00000042498	Radx	167	77	146	17	10	45	1.14789	0.552648	1.02795	0.109411	0.046593	0.304716	1.57E-06	-2.49667	down
ENSMUSG00000034842	Art3	255	240	289	83	84	71	6.82984	7.09281	7.7512	2.06538	1.64947	1.75807	8.50E-14	-1.84591	down
ENSMUSG00000064325	Hhip	1821	1566	1553	130	138	82	5.17975	4.69151	4.53856	0.346717	0.291287	0.22748	2.70E-149	-3.95111	down
ENSMUSG00000031562	Dctd	776	728	709	179	324	223	8.973	9.11979	8.21858	1.95336	2.85244	2.59085	2.55E-26	-1.75575	down
ENSMUSG00000042606	Hirip3	1699	1730	1943	464	625	417	15.9256	17.1566	18.8626	4.09632	4.37248	3.94882	4.90E-58	-1.97773	down
ENSMUSG00000022602	Arc	150	129	176	45	40	30	1.26027	1.13919	1.51192	0.354599	0.247335	0.247348	5.41E-10	-2.10907	down
ENSMUSG00000032135	Mcam	102	115	101	20	59	32	0.876121	1.03996	0.888427	0.16247	0.37884	0.268894	3.60E-05	-1.69049	down
ENSMUSG00000003849	Nqo1	1698	1626	1529	263	343	318	28.2248	28.4587	26.1038	4.10431	4.25287	5.19296	1.15E-92	-2.52102	down
ENSMUSG00000026196	Bard1	937	927	1029	246	275	249	4.27153	4.45113	4.8213	1.05421	0.936317	1.11356	2.57E-45	-2.03647	down
ENSMUSG00000042515	Pwwp3b	1512	1309	1457	563	737	575	8.87814	7.9804	8.71551	3.08092	3.13462	3.38175	5.87E-32	-1.32344	down
ENSMUSG00000051855	Mest	589	438	364	39	44	44	5.87406	4.63976	3.7379	0.347369	0.320824	0.417443	3.36E-47	-3.57086	down
ENSMUSG00000040204	Pclaf	3328	3450	3628	497	776	496	39.2732	42.872	43.9785	5.51071	6.82855	5.74867	1.91E-128	-2.70564	down
ENSMUSG00000051329	Nup160	2902	2771	2741	1318	1735	1494	13.1789	13.2526	12.7906	5.63009	5.8815	6.67155	4.61E-28	-1.01869	down
ENSMUSG00000047261	Gap43	2188	2142	2250	598	885	583	39.7842	41.0117	42.0178	10.2143	12.0085	10.4193	9.87E-61	-1.8166	down
ENSMUSG00000030000	Add2	1154	1177	1083	223	233	182	7.82588	5.42931	4.63462	0.746663	0.691998	0.641054	1.81E-72	-2.54797	down
ENSMUSG00000020905	Usp43	287	291	343	173	122	69	1.65922	1.76982	2.03552	0.941018	0.524012	0.387795	1.00E-06	-1.46056	down
ENSMUSG00000028820	Sfpq	9000	7392	8187	4763	5192	3436	67.0659	58.0125	62.6772	33.3851	28.8788	25.1753	1.93E-20	-1.00708	down
ENSMUSG00000021697	Depdc1b	659	602	635	120	186	124	6.62988	6.38452	6.57052	1.13514	1.402	1.22773	8.76E-41	-2.28358	down
NewGene_9054	NewGene_9054	109	108	93	41	46	53	3.56357	3.73668	3.12688	1.26459	1.12598	1.7098	0.000568299	-1.26369	down
ENSMUSG00000036875	Dna2	501	608	645	55	101	68	3.13583	4.04256	4.15833	0.31985	0.468615	0.415799	5.67E-48	-3.12104	down
ENSMUSG00000028312	Smc2	6354	5765	6424	949	1573	1344	30.4056	29.2142	31.6466	4.28455	5.6181	6.3274	2.92E-98	-2.40052	down
ENSMUSG00000020120	Plek	479	521	344	119	152	130	3.00964	3.45119	2.22492	0.699163	0.713133	0.801473	1.02E-18	-1.87433	down
ENSMUSG00000027699	Ect2	6728	5951	6240	1047	1417	1529	43.7611	40.7717	41.8362	6.37321	6.83132	9.75637	4.34E-87	-2.36557	down
ENSMUSG00000033031	Cip2a	4747	4236	4944	842	1178	1057	30.8393	28.9804	33.0002	5.142	5.70782	6.74873	1.30E-107	-2.30978	down
ENSMUSG00000033036	Gm7879	534	492	521	248	292	181	17.7833	17.2694	17.8473	7.77037	7.26769	5.92566	3.69E-12	-1.23901	down
ENSMUSG00000059336	Slc14a1	393	291	347	2	4	27	2.94889	2.18006	2.51593	0.013255	0.019635	0.184149	3.62E-06	-5.01559	down
ENSMUSG00000029838	Ptn	586	609	449	159	205	168	9.32214	10.2203	7.32056	2.37246	2.42665	2.61419	1.03E-21	-1.75881	down
NewGene_7638	NewGene_7638	836	645	491	201	188	98	3.1818	2.58757	1.91841	0.718982	0.533329	0.366442	2.07E-19	-2.14299	down
[truncated: 178 more rows]
